# Supplementary material for: Transcriptome Analysis of the Response to NaCl in Suaeda maritima Provides an Insight into Salt Tolerance Mechanisms in Halophytes
Source: PLoS One. 2016 Sep 28;11(9):e0163485. doi: 10.1371/journal.pone.0163485 (PMC5040429; doi:10.1371/journal.pone.0163485)
Supplement: S2 File — (XLSX) [file pone.0163485.s002.xlsx]

## Sheet: Transcript_Annotation
	Transcriptome Analysis of the Response to NaCl in Suaeda maritima Provides an Insight into Salt Tolerance Mechanisms in Halophytes
	Sachin Ashruba Gharata, Shaifaly Parmar, Subodh Tambat, Madavan Vasudevan, Birendra Prasad Shaw
	PLoS One
S2 File. Annotation of the secondary assembly transcripts based on a BLASTX search and their homology to the protein database of other species.
Transcript_ID	RefSeq ID / Uniprot_Acc	Alternative ID	% Identity	Alignment_Length	Mismatch	Gap	Query_Start	Query_End	Subject_Start	Subject_End	E-Value	BitScore	Protein_Name	Homologous_Species	Gene_Ontology
Smeritima413795_c0_seq1_len=569	F2CWQ3	F2CWQ3_HORVD	47.01	117	62	0	568	218	433	549	7e-30	119	SubName: Full=Predicted protein;	Hordeum vulgare var. distichum (Two-rowed barley)	GO:0080019 ; GO:0000166
Smeritima40684_c0_seq6_len=1750	A9TNF3	A9TNF3_PHYPA	25.16	318	231	7	1389	457	31	287	8e-16	84.7	SubName: Full=Class IV sirtuin;	Physcomitrella patens subsp. patens (Moss)	GO:0070403
Smeritima22039_c0_seq1_len=614	G7L290	G7L290_MEDTR	59.63	109	44	0	330	4	9	117	5e-30	120	SubName: Full=Yellow stripe-like protein 1.1;	Medicago truncatula (Barrel medic) (Medicago tribuloides)	GO:0055085
Smeritima1255_c0_seq1_len=857	NP_001051290.1	Q75LM0	56.59	205	77	3	279	857	33	237	2e-60	205	Os03g0751100	Oryza sativa Japonica Group	GO:0055085
Smeritima39617_c0_seq1_len=1939	NP_001051290.1	Q75LM0	50.68	586	281	5	21	1754	175	757	0	622	Os03g0751100	Oryza sativa Japonica Group	GO:0055085
Smeritima41069_c0_seq1_len=2587	NP_001053729.2	Q0JAJ4	50.8	754	363	9	2430	193	16	762	0	801	Os04g0594800	Oryza sativa Japonica Group	GO:0055085
Smeritima44060_c0_seq1_len=1686	NP_001242115.1	C6T845	56.66	443	190	9	1551	229	1	406	3e-105	323	uncharacterized protein LOC100787260	Glycine max	GO:0055085
Smeritima29594_c0_seq6_len=2636	NP_983199.2	Q75CX1	27.91	473	315	12	2481	1141	146	601	2e-42	168	ACL205Cp	Ashbya gossypii ATCC 10895	GO:0055085
Smeritima44941_c1_seq36_len=1057	NP_983697.1	Q75BG1	33.15	362	220	7	35	1054	495	851	2e-50	181	ADL399Cp	Ashbya gossypii ATCC 10895	GO:0055085
Smeritima26824_c0_seq2_len=2502	NP_986639.1	Q750H8	26.53	735	480	19	156	2180	147	856	9e-75	263	AGL027Wp	Ashbya gossypii ATCC 10895	GO:0055085
Smeritima26824_c0_seq4_len=2586	NP_986639.1	Q750H8	26.63	736	507	17	156	2264	147	856	3e-79	276	AGL027Wp	Ashbya gossypii ATCC 10895	GO:0055085
Smeritima40443_c0_seq1_len=2665	NP_986639.1	Q750H8	29.44	737	487	19	2485	374	143	856	1e-84	291	AGL027Wp	Ashbya gossypii ATCC 10895	GO:0055085
Smeritima26824_c0_seq6_len=2545	XP_002518328.1	B9RX59	74.13	487	93	3	51	1412	1	486	0	634	"Oligopeptide transporter, putative"	Ricinus communis	GO:0055085
Smeritima2696588_c0_seq1_len=311	Q00Z63	Q00Z63_OSTTA	37.7	61	37	1	294	115	88	148	4e-05	44.7	SubName: Full=Mitochondrial Fe-S cluster biosynthesis protein ISA2 (Contains a HesB-like domain) (ISS);	Ostreococcus tauri	GO:0051536 ; GO:0005198 ; GO:0016226
Smeritima969723_c0_seq1_len=868	NP_001151241.1	B6TYC2	24.35	308	179	10	19	780	76	380	2e-15	77.8	LOC100284874	Zea mays	GO:0051301
Smeritima16499_c0_seq1_len=1338	XP_003075158.1	Q01E23	24.93	381	267	6	86	1171	12	388	3e-20	97.1	"Cell division cycle 37 protein, CDC37 (ISS)"	Ostreococcus tauri	GO:0051301
Smeritima43390_c1_seq2_len=1020	K7UGZ7	K7UGZ7_MAIZE	36.31	179	112	3	880	350	8	184	2e-22	97.4	SubName: Full=Uncharacterized protein;	Zea mays (Maize)	GO:0051287 ; GO:0016616
Smeritima41853_c0_seq1_len=1885	NP_001190155.1	Q9M310	63.2	413	142	4	1423	215	1	411	0	552	F-box/kelch-repeat protein	Arabidopsis thaliana	GO:0048513
Smeritima35871_c0_seq6_len=1022	NP_001147194.1	B6SMC5	41.36	220	116	7	246	866	10	224	3e-44	154	"cupin, RmlC-type"	Zea mays	GO:0047800 ; GO:0055114
Smeritima22722_c0_seq1_len=1437	NP_001060933.1	Q69R46	50.75	268	120	6	1204	437	5	267	5e-90	276	Os08g0133000	Oryza sativa Japonica Group	GO:0047800 ; GO:0055114
Smeritima31094_c0_seq1_len=1379	NP_001060933.1	Q69R46	39.7	267	139	5	429	1163	9	267	1e-53	182	Os08g0133000	Oryza sativa Japonica Group	GO:0047800 ; GO:0055114
Smeritima720085_c0_seq1_len=582	NP_001175564.1	C7J5R0	32.14	196	108	10	10	522	271	452	7e-21	90.9	Os08g0396500	Oryza sativa Japonica Group	GO:0047134 ; GO:0055114
Smeritima85635_c0_seq1_len=1238	NP_001175564.1	C7J5R0	30.37	270	154	10	968	261	267	524	2e-26	112	Os08g0396500	Oryza sativa Japonica Group	GO:0047134 ; GO:0055114
Smeritima35249_c0_seq1_len=2521	I0J3F8	I0J3F8_ARAHH	23.48	477	335	20	1957	617	27	438	3e-09	65.9	SubName: Full=Putative nucleoredoxin 1;	Arabidopsis halleri subsp. halleri (Arabis halleri)	GO:0047134 ; GO:0045454
Smeritima513840_c0_seq1_len=367	NP_001174071.1	C7J131	57.81	64	27	0	175	366	9	72	4e-19	77	Os04g0587500	Oryza sativa Japonica Group	GO:0046983
Smeritima675171_c0_seq1_len=347	NP_001174071.1	C7J131	69.57	69	21	0	141	347	4	72	3e-22	84.7	Os04g0587500	Oryza sativa Japonica Group	GO:0046983
Smeritima297684_c0_seq1_len=533	B9HQM6	B9HQM6_POPTR	26.88	93	68	1	391	113	18	105	0.001	43.5	SubName: Full=Predicted protein; Flags: Fragment;	Populus trichocarpa (Western balsam poplar) (Populus balsamifera subsp. trichocarpa)	GO:0046872 ; GO:0030001
Smeritima487674_c0_seq1_len=616	NP_001045419.2	Q0JFZ5	71.94	139	39	0	422	6	3	141	2e-60	205	Os01g0952300	Oryza sativa Japonica Group	GO:0046872
Smeritima31551_c0_seq1_len=1553	NP_001053665.2	Q0JAQ8	27.67	365	251	11	72	1127	244	582	1e-16	85.1	Os04g0583700	Oryza sativa Japonica Group	GO:0046872
Smeritima29881_c0_seq1_len=1887	NP_001054325.1	Q7XTM0	36.64	535	290	15	1880	423	553	1052	6e-86	291	Os04g0686200	Oryza sativa Japonica Group	GO:0046872
Smeritima122891_c0_seq1_len=2000	NP_001055416.1	Q0DIJ3	21.52	409	259	9	583	1623	239	645	2e-08	59.7	Os05g0384800	Oryza sativa Japonica Group	GO:0046872
Smeritima2538958_c0_seq1_len=345	NP_001060279.1	Q7X6I6	24.51	102	59	3	254	3	152	253	0.0006	39.3	Os07g0616900	Oryza sativa Japonica Group	GO:0046872
Smeritima1833060_c0_seq1_len=314	NP_001060288.1	Q0D4M1	32.47	77	52	0	10	240	26	102	9e-08	49.7	Os07g0618600	Oryza sativa Japonica Group	GO:0046872
Smeritima34999_c0_seq1_len=1385	NP_001060288.1	Q0D4M1	48.43	287	133	2	1246	431	6	290	6e-70	225	Os07g0618600	Oryza sativa Japonica Group	GO:0046872
Smeritima1508519_c0_seq1_len=416	NP_001060822.1	Q6ZC54	36.45	107	57	2	416	129	672	778	2e-18	81.6	Os08g0110700	Oryza sativa Japonica Group	GO:0046872
Smeritima586761_c0_seq1_len=458	NP_001145816.1	B7ZXJ2	24.11	112	84	4	445	113	238	340	4e-05	43.9	uncharacterized LOC100279323	Zea mays	GO:0046872
Smeritima21481_c0_seq1_len=2180	NP_001147080.1	B6SKK2	51.89	530	240	4	1904	360	7	534	4e-165	487	zinc ion binding protein	Zea mays	GO:0046872
Smeritima963767_c0_seq1_len=365	NP_001147080.1	B6SKK2	29.03	93	66	0	46	324	194	286	1e-05	44.7	zinc ion binding protein	Zea mays	GO:0046872
Smeritima1600050_c0_seq1_len=328	NP_001154232.2	F4JVE8	29.59	98	57	2	1	258	853	950	3e-05	43.1	regulator of chromosome condensation repeat-containing protein	Arabidopsis thaliana	GO:0046872
Smeritima482189_c0_seq1_len=1217	NP_001154253.1	Q8GYX0	68.9	209	64	1	922	299	3	211	5e-106	313	Mob1/phocein family protein	Arabidopsis thaliana	GO:0046872
Smeritima1922514_c0_seq1_len=311	NP_001169520.1	C0PFN1	36.36	88	42	3	302	81	221	308	6e-11	58.9	uncharacterized LOC100383394	Zea mays	GO:0046872
Smeritima36437_c0_seq1_len=4294	NP_001190338.1	F4K148	49.66	1172	537	26	3862	506	33	1130	0	919	regulator of chromosome condensation-like protein with FYVE zinc finger domain	Arabidopsis thaliana	GO:0046872
Smeritima41047_c0_seq1_len=4029	NP_001190338.1	F4K148	67.26	1133	331	12	3745	467	14	1139	0	1286	regulator of chromosome condensation-like protein with FYVE zinc finger domain	Arabidopsis thaliana	GO:0046872
Smeritima44868_c0_seq4_len=2393	NP_001190338.1	F4K148	79.47	638	97	6	1812	1	8	643	0	892	regulator of chromosome condensation-like protein with FYVE zinc finger domain	Arabidopsis thaliana	GO:0046872
Smeritima18410_c0_seq1_len=2107	NP_189909.1	Q9LXL1	67.35	487	147	8	392	1816	3	483	0	641	RING/FYVE/PHD zinc finger-containing protein	Arabidopsis thaliana	GO:0046872
Smeritima35462_c0_seq2_len=1927	NP_190350.4	F4JCN3	27.45	459	300	18	1717	440	211	634	9e-34	139	Regulator of chromosome condensation (RCC1) family protein	Arabidopsis thaliana	GO:0046872
Smeritima859571_c0_seq1_len=702	NP_199029.1	Q9FHX1	23.67	207	153	6	606	1	266	434	1e-05	47.8	Regulator of chromosome condensation (RCC1) family with FYVE zinc finger domain	Arabidopsis thaliana	GO:0046872
Smeritima419329_c0_seq1_len=910	XP_002336964.1	B9N5V0	24.88	217	131	4	154	708	3	199	3e-13	72	predicted protein	Populus trichocarpa	GO:0046872
Smeritima950653_c0_seq1_len=487	XP_002336964.1	B9N5V0	21.7	106	83	1	486	169	103	199	5e-05	46.6	predicted protein	Populus trichocarpa	GO:0046872
Smeritima281778_c0_seq1_len=2056	I1NII6	I1NII6_SOYBN	25.56	399	245	13	283	1323	580	955	2e-20	102	SubName: Full=Uncharacterized protein;	Glycine max (Soybean) (Glycine hispida)	GO:0046854
Smeritima44266_c0_seq4_len=700	B9T359	B9T359_RICCO	56.02	191	84	2	631	59	28	196	1e-59	199	"SubName: Full=Carboxyphosphonoenolpyruvate mutase, putative; EC=4.1.3.30;"	Ricinus communis (Castor bean)	GO:0046421 ; GO:0008152
Smeritima44116_c2_seq1_len=1286	Q6SLL9	Q6SLL9_AEGUN	26.06	330	202	13	416	1279	311	626	1e-06	56.2	SubName: Full=HMW glutenin subunit x;	Aegilops uniaristata	GO:0045735
Smeritima45432_c0_seq1_len=4160	Q8S3V8	Q8S3V8_AEGUM	23.08	884	620	28	937	3408	123	944	6e-13	79.3	SubName: Full=HMW glutenin subunit;	Aegilops umbellulata (Goatgrass) (Triticum umbellulatum)	GO:0045735
Smeritima646365_c0_seq1_len=1737	NP_001049271.1	Q0DUA3	40.63	443	221	7	1629	427	32	471	2e-100	318	Os03g0197300	Oryza sativa Japonica Group	GO:0045735
Smeritima741122_c0_seq1_len=566	NP_001049271.1	Q0DUA3	30.48	105	73	2	111	425	483	583	0.0005	41.6	Os03g0197300	Oryza sativa Japonica Group	GO:0045735
Smeritima306627_c0_seq1_len=303	NP_001105204.1	Q6Y4Q3	37.5	72	41	1	219	16	7	78	8e-10	55.5	legumin-like protein	Zea mays	GO:0045735
Smeritima1088555_c0_seq1_len=462	NP_001173574.1	C7J006	22.61	199	108	1	461	3	165	363	1e-06	48.1	Os03g0663800	Oryza sativa Japonica Group	GO:0045735
Smeritima192307_c0_seq1_len=742	NP_001235827.1	P04776	40.31	196	113	1	34	609	297	492	3e-49	170	glycinin G1 precursor	Glycine max	GO:0045735
Smeritima34304_c0_seq1_len=1611	NP_001235827.1	P04776	20.54	448	252	9	1360	329	48	491	1e-17	87.4	glycinin G1 precursor	Glycine max	GO:0045735
Smeritima124084_c0_seq1_len=1648	NP_001236676.1	P93707	33.33	495	272	10	1478	168	32	517	6e-83	269	glycinin precursor	Glycine max	GO:0045735
Smeritima220062_c0_seq1_len=1648	NP_001237316.1	Q948Y0	30.18	497	329	10	11	1447	139	617	6e-79	261	beta-conglycinin alpha prime subunit precursor	Glycine max	GO:0045735
Smeritima319543_c0_seq1_len=1665	NP_001238008.1	Q9SB11	32.56	516	255	9	178	1446	31	541	5e-85	276	glycinin A5A4B3 precursor	Glycine max	GO:0045735
Smeritima2556277_c0_seq1_len=318	NP_001267501.1	Q9AVK8	35	100	65	2	18	317	172	261	4e-09	53.9	allergen Gly m Bd 28K precursor	Glycine max	GO:0045735
Smeritima14344_c0_seq1_len=929	NP_179444.2	F4IQK5	24.71	170	125	4	172	672	498	649	8e-05	45.8	cupin family protein	Arabidopsis thaliana	GO:0045735
Smeritima1632611_c0_seq1_len=370	NP_179444.2	F4IQK5	27.01	137	82	4	6	362	505	639	0.0004	40	cupin family protein	Arabidopsis thaliana	GO:0045735
Smeritima561619_c0_seq1_len=1161	NP_179444.2	F4IQK5	23.94	213	158	5	515	1141	502	696	0.0007	43.5	cupin family protein	Arabidopsis thaliana	GO:0045735
Smeritima768095_c0_seq1_len=626	NP_179444.2	F4IQK5	27.74	137	98	3	1	408	550	684	0.0001	43.9	cupin family protein	Arabidopsis thaliana	GO:0045735
Smeritima973938_c0_seq1_len=535	NP_179444.2	F4IQK5	25.86	116	76	3	322	5	589	702	0.0001	43.1	cupin family protein	Arabidopsis thaliana	GO:0045735
Smeritima241043_c0_seq1_len=649	NP_194444.1	P15457	24.14	145	100	3	589	185	4	148	5e-06	46.6	seed storage albumin 1	Arabidopsis thaliana	GO:0045735
Smeritima1595666_c0_seq1_len=383	NP_849465.1	F4JLA9	57.29	96	41	0	383	96	340	435	7e-33	120	cruciferin 3	Arabidopsis thaliana	GO:0045735
Smeritima1901944_c0_seq1_len=313	XP_004247580.1	B0JEU3	40.98	61	36	1	312	130	82	141	2e-09	57.8	PREDICTED: vicilin-like antimicrobial peptides 2-1-like	Solanum lycopersicum	GO:0045735
Smeritima653737_c0_seq1_len=573	NP_001105807.1	Q5EUC1	29.25	106	74	3	243	557	69	172	5e-05	44.3	adenosine 5&apos;-phosphosulfate reductase-like9 precursor	Zea mays	GO:0045454
Smeritima15996_c0_seq1_len=1157	NP_179489.1	O64628 ; Q541V3	75.49	204	49	2	1030	422	1	203	9e-106	311	thioredoxin domain-containing protein 9-like protein	Arabidopsis thaliana	GO:0045454
Smeritima360827_c0_seq1_len=978	NP_566772.1	Q9LSU4	50.83	181	89	1	150	692	5	184	8e-54	176	thioredoxin family protein	Arabidopsis thaliana	GO:0045454
Smeritima588350_c0_seq1_len=433	NP_171986.3	Q8GZ79	52.67	131	61	3	39	428	92	219	6e-41	139	protein TIC 20	Arabidopsis thaliana	GO:0045037
Smeritima23774_c0_seq1_len=2711	NP_175327.3	F4I048	53.5	671	285	10	2336	405	11	664	0	566	NagB/RpiA/CoA transferase-like superfamily protein	Arabidopsis thaliana	GO:0044237
Smeritima27081_c0_seq1_len=2604	NP_175327.3	F4I048	53.14	606	279	6	408	2210	71	664	0	556	NagB/RpiA/CoA transferase-like superfamily protein	Arabidopsis thaliana	GO:0044237
Smeritima1522113_c0_seq1_len=326	A0MVX6	A0MVX6_POPCN	30.85	94	65	0	45	326	76	169	2e-06	49.3	SubName: Full=WRKY transcription factor;	Populus canescens (Grey poplar) (Populus tremula x Populus alba)	GO:0043565 ; GO:0003700
Smeritima33262_c0_seq2_len=1685	J3MHP3	J3MHP3_ORYBR	44.98	329	164	11	1494	559	133	452	3e-64	221	SubName: Full=Uncharacterized protein;	Oryza brachyantha	GO:0043565 ; GO:0003700
Smeritima16757_c0_seq1_len=684	K0A039	K0A039_9CARY	47.5	160	76	3	150	605	1	149	5e-20	92	SubName: Full=WRKY transcription factor 4;	Tamarix hispida	GO:0043565 ; GO:0003700
Smeritima30027_c0_seq1_len=1504	NP_001140431.1	B4FNY2	60.89	271	104	1	131	937	18	288	6e-108	324	translin	Zea mays	GO:0043565
Smeritima45195_c1_seq5_len=4030	B9NBC0	B9NBC0_POPTR	21.38	828	579	32	832	3099	426	1149	4e-06	57	SubName: Full=Cc-nbs-lrr resistance protein;	Populus trichocarpa (Western balsam poplar) (Populus balsamifera subsp. trichocarpa)	GO:0043531 ; GO:0006952
Smeritima43501_c1_seq4_len=1920	B9GUC3	B9GUC3_POPTR	27.43	474	231	17	2	1084	606	1075	2e-17	92.4	SubName: Full=Cc-nbs-lrr resistance protein;	Populus trichocarpa (Western balsam poplar) (Populus balsamifera subsp. trichocarpa)	GO:0043531 ; GO:0006952
Smeritima43501_c0_seq5_len=974	B9NED8	B9NED8_POPTR	33.16	190	111	6	524	3	368	547	3e-23	105	SubName: Full=Cc-nbs-lrr resistance protein;	Populus trichocarpa (Western balsam poplar) (Populus balsamifera subsp. trichocarpa)	GO:0043531 ; GO:0006952
Smeritima592704_c0_seq1_len=722	A0FD18	A0FD18_BETVU	37.8	246	142	6	1	705	653	894	3e-22	100	SubName: Full=NBS-LRR type resistance protein;	Beta vulgaris (Sugar beet)	GO:0043531 ; GO:0006952
Smeritima45450_c0_seq12_len=2722	D2DW97	D2DW97_PHAVU	21.42	579	335	18	1615	239	575	1125	6e-40	54.7	SubName: Full=CNL-B9;	Phaseolus vulgaris (Kidney bean) (French bean)	GO:0043531 ; GO:0006952
Smeritima45310_c0_seq2_len=1171	F6H8W7	F6H8W7_VITVI	29.72	212	145	9	1134	511	1140	1326	9e-08	59.7	SubName: Full=Putative uncharacterized protein;	Vitis vinifera (Grape)	GO:0043531 ; GO:0006952
Smeritima45310_c0_seq6_len=974	F6I6L5	F6I6L5_VITVI	32.86	210	112	5	931	389	1185	1388	3e-15	82	SubName: Full=Putative uncharacterized protein;	Vitis vinifera (Grape)	GO:0043531 ; GO:0006952
Smeritima1139628_c0_seq1_len=665	J3NDC7	J3NDC7_ORYBR	33.11	151	101	1	517	65	32	171	3e-16	82	SubName: Full=Uncharacterized protein;	Oryza brachyantha	GO:0043531 ; GO:0006952
Smeritima42407_c0_seq2_len=2328	D1GEJ5	D1GEJ5_BRARP	27.78	432	275	12	2103	919	126	554	4e-39	161	SubName: Full=Disease resistance protein;	Brassica rapa subsp. pekinensis (Chinese cabbage) (Brassica pekinensis)	GO:0043531 ; GO:0005524 ; GO:0017111 ; GO:0006952
Smeritima589231_c0_seq1_len=912	NP_984721.1	Q758A0	22.61	283	177	10	123	845	44	320	2e-05	47	AEL140Cp	Ashbya gossypii ATCC 10895	GO:0043461
Smeritima44983_c0_seq2_len=3240	NP_001063893.1	Q0IZQ8	32.64	579	362	12	2767	1115	55	620	8e-128	274	Os09g0555600	Oryza sativa Japonica Group	GO:0043234 ; GO:0051258
Smeritima14638_c0_seq2_len=710	F0W8T6	F0W8T6_9STRA	38.52	135	67	3	245	601	1	135	2e-12	67.4	SubName: Full=Zinc finger CDGSH domaincontaining protein 1 putati;	Albugo laibachii Nc14	GO:0043231 ; GO:0051537
Smeritima309403_c0_seq1_len=625	B9S3Q3	B9S3Q3_RICCO	36.2	163	97	4	1	468	305	438	3e-15	78.6	"SubName: Full=Glucan endo-1,3-beta-glucosidase, putative; EC=3.2.1.39;"	Ricinus communis (Castor bean)	GO:0042973 ; GO:0005975
Smeritima22936_c0_seq1_len=613	NP_001176627.1	C7J8L4	50	142	48	3	506	150	27	165	5e-42	140	Os11g0591700	Oryza sativa Japonica Group	GO:0042742 ; GO:0050832
Smeritima295096_c0_seq1_len=657	NP_001176627.1	C7J8L4	50.68	146	49	3	550	182	24	165	3e-42	142	Os11g0591700	Oryza sativa Japonica Group	GO:0042742 ; GO:0050832
Smeritima1331323_c0_seq1_len=562	I3SNA7	I3SNA7_LOTJA	64.24	151	54	0	468	16	1	151	2e-61	191	SubName: Full=Uncharacterized protein;	Lotus japonicus (Lotus corniculatus var. japonicus)	GO:0042651 ; GO:0045156 ; GO:0016491 ; GO:0009767 ; GO:0022904
Smeritima36676_c0_seq1_len=2445	NP_001047117.1	Q69SU0	64.26	596	211	1	194	1975	1	596	0	778	Os02g0554300	Oryza sativa Japonica Group	GO:0042578
Smeritima43271_c0_seq3_len=3732	NP_001049173.1	Q10QV1	55.73	786	318	14	2696	429	8	781	0	761	Os03g0182400	Oryza sativa Japonica Group	GO:0042578
Smeritima19192_c0_seq1_len=3592	NP_001057048.1	Q69YB0	51.57	830	370	10	2911	518	20	803	0	713	Os06g0195600	Oryza sativa Japonica Group	GO:0042578
Smeritima763571_c0_seq1_len=556	NP_983901.2	Q75AW5	35.71	210	105	9	554	15	220	428	3e-22	94.7	ADL195Cp	Ashbya gossypii ATCC 10895	GO:0042578
Smeritima5865_c0_seq1_len=1547	NP_001242552.1	C6TEL7	23.29	365	270	12	1287	223	21	347	2e-21	97.4	uncharacterized protein LOC100820390	Glycine max	GO:0042318
Smeritima29699_c0_seq2_len=377	F2CVR0	F2CVR0_HORVD	56.96	79	31	2	228	1	79	156	4e-20	85.5	SubName: Full=Predicted protein;	Hordeum vulgare var. distichum (Two-rowed barley)	GO:0042302
Smeritima44159_c0_seq1_len=392	F2CVR0	F2CVR0_HORVD	62.07	87	15	1	185	391	104	190	3e-27	103	SubName: Full=Predicted protein;	Hordeum vulgare var. distichum (Two-rowed barley)	GO:0042302
Smeritima45083_c0_seq14_len=339	F2CVR0	F2CVR0_HORVD	75.86	58	14	0	251	78	104	161	2e-24	96.3	SubName: Full=Predicted protein;	Hordeum vulgare var. distichum (Two-rowed barley)	GO:0042302
Smeritima765442_c0_seq1_len=365	F2CVR0	F2CVR0_HORVD	52.86	70	32	1	121	327	103	172	2e-15	73.2	SubName: Full=Predicted protein;	Hordeum vulgare var. distichum (Two-rowed barley)	GO:0042302
Smeritima714460_c0_seq1_len=488	F2D0Y8	F2D0Y8_HORVD	37.04	108	67	1	391	71	169	276	9e-13	68.9	SubName: Full=Predicted protein; Flags: Fragment;	Hordeum vulgare var. distichum (Two-rowed barley)	GO:0042302
Smeritima32612_c0_seq1_len=4042	NP_193684.4	F4JT76	62.98	994	358	10	545	3496	47	1028	0	1083	protein VPS54	Arabidopsis thaliana	GO:0042147
Smeritima32612_c0_seq2_len=1362	NP_193684.4	F4JT76	64.14	237	78	4	545	1234	47	279	5e-70	241	protein VPS54	Arabidopsis thaliana	GO:0042147
Smeritima2483606_c0_seq1_len=306	XP_003239744.1	F2HHQ0	25.26	95	71	1	289	5	94	185	0.0004	42.7	hypothetical protein CPARA_2gp188	Cryptomonas paramecium	GO:0033009
Smeritima41143_c0_seq1_len=1139	NP_001236997.1	Q45RR9	59.91	232	90	2	943	257	1	230	7e-78	241	plastid division regulator MinE	Glycine max	GO:0032955 ; GO:0051301
Smeritima39442_c0_seq2_len=1391	NP_001151355.1	B6TZG2	46.07	267	137	3	1007	228	61	322	2e-68	223	transcription termination factor nusG family protein	Zea mays	GO:0032784 ; GO:0032968
Smeritima401961_c0_seq1_len=386	NP_191084.1	Q9M3C7	70.83	96	28	2	288	1	3	95	3e-43	138	uncharacterized protein	Arabidopsis thaliana	GO:0032502
Smeritima380215_c0_seq1_len=2375	G4ZAQ5	G4ZAQ5_PHYSP	20.45	494	382	16	785	2233	247	697	1e-09	67.4	SubName: Full=Putative uncharacterized protein;	Phytophthora sojae (strain P6497) (Soybean stem and root rot agent) (Phytophthora megasperma f. sp. glycines)	GO:0031305
Smeritima31532_c0_seq2_len=1980	NP_568046.1	Q8VYN5	53.08	390	180	7	1613	453	18	343	3e-127	381	pathogenesis-related thaumatin-like protein	Arabidopsis thaliana	GO:0031225
Smeritima1676381_c0_seq1_len=456	NP_001190693.1	F4JJB2	25	104	75	2	454	152	636	736	2e-07	50.8	T-complex protein 11	Arabidopsis thaliana	GO:0031177
Smeritima44219_c0_seq1_len=2506	NP_001190693.1	F4JJB2	44.02	702	388	11	2170	80	10	644	1e-132	424	T-complex protein 11	Arabidopsis thaliana	GO:0031177
Smeritima44219_c1_seq2_len=4050	NP_001190693.1	F4JJB2	47.29	1163	608	14	355	3828	10	1095	0	857	T-complex protein 11	Arabidopsis thaliana	GO:0031177
Smeritima346455_c0_seq1_len=2792	NP_585843.1	Q8SRQ5	22.2	509	360	15	166	1584	5	463	1e-09	63.5	SEC63-LIKE PROTEIN	Encephalitozoon cuniculi GB-M1	GO:0031072
Smeritima1280812_c0_seq1_len=393	NP_001043659.2	Q0JL05	34.09	88	48	4	110	343	303	382	0.0006	40	Os01g0634300	Oryza sativa Japonica Group	GO:0031072
Smeritima26350_c0_seq2_len=1678	NP_001051299.1	Q7Y025	36.46	362	201	8	413	1411	268	610	1e-33	136	Os03g0752700	Oryza sativa Japonica Group	GO:0031072
Smeritima393475_c0_seq1_len=532	NP_001051437.1	Q10DG4	46.88	96	51	0	324	37	13	108	9e-22	86.3	Os03g0776900	Oryza sativa Japonica Group	GO:0031072
Smeritima33010_c0_seq1_len=1873	NP_001054247.1	Q7XQ89	47.03	438	214	8	1416	157	61	479	1e-115	355	Os04g0675400	Oryza sativa Japonica Group	GO:0031072
Smeritima40009_c0_seq6_len=3352	NP_001060367.1	Q7XI55	42.95	631	349	7	1099	2958	66	688	3e-166	508	Os07g0632600	Oryza sativa Japonica Group	GO:0031072
Smeritima779058_c0_seq1_len=513	NP_001066970.1	Q2QNZ9	27.59	116	84	2	466	119	504	614	0.0002	42.4	Os12g0548200	Oryza sativa Japonica Group	GO:0031072
Smeritima28443_c0_seq1_len=1398	NP_001240067.1	C6TC09	62.59	294	110	2	98	979	1	282	5e-107	320	uncharacterized protein LOC100814672	Glycine max	GO:0031072
Smeritima40000_c1_seq1_len=1155	NP_173585.1	Q9XI12	31.22	237	147	11	1080	418	1	205	1e-07	55.1	Chaperone DnaJ-domain superfamily protein	Arabidopsis thaliana	GO:0031072
Smeritima40888_c0_seq1_len=1303	NP_173585.1	Q9XI12	46.44	295	156	5	138	1016	261	522	1e-65	220	Chaperone DnaJ-domain superfamily protein	Arabidopsis thaliana	GO:0031072
Smeritima34412_c0_seq1_len=577	NP_191778.1	Q9M1Q5	54.68	139	57	3	519	121	1	138	3e-44	145	chaperone DnaJ domain-containing protein	Arabidopsis thaliana	GO:0031072
Smeritima35888_c0_seq1_len=920	NP_191778.1	Q9M1Q5	46.95	164	85	3	30	515	1	138	7e-39	135	chaperone DnaJ domain-containing protein	Arabidopsis thaliana	GO:0031072
Smeritima21954_c0_seq1_len=1378	NP_195370.5	F4JPR4	21.63	393	287	12	257	1372	507	832	0.0003	45.1	chaperone DnaJ-domain containing protein	Arabidopsis thaliana	GO:0031072
Smeritima34219_c0_seq2_len=4580	NP_195370.5	F4JPR4	23.72	1071	717	40	4538	1626	86	1033	2e-21	103	chaperone DnaJ-domain containing protein	Arabidopsis thaliana	GO:0031072
Smeritima54138_c0_seq1_len=1101	D7FJ16	D7FJ16_ECTSI	34.45	209	123	4	967	383	13	219	2e-27	115	SubName: Full=Putative uncharacterized protein;	Ectocarpus siliculosus (Brown alga)	GO:0031032
Smeritima41354_c0_seq1_len=1286	NP_001241416.1	C6TBY0	84.23	260	40	1	115	891	1	260	4e-128	372	uncharacterized protein LOC100797399	Glycine max	GO:0030529 ; GO:0042254
Smeritima442361_c0_seq1_len=555	NP_983334.1	Q75CI9	56.46	147	63	1	554	117	149	295	3e-51	167	60S ribosomal protein L8	Ashbya gossypii ATCC 10895	GO:0030529 ; GO:0042254
Smeritima700962_c0_seq1_len=536	XP_772382.1	Q55IY2	24.32	148	84	3	135	494	48	195	0.0003	44.7	hypothetical protein CNBL2490	Cryptococcus neoformans var. neoformans B-3501A	GO:0030529 ; GO:0042254
Smeritima25500_c0_seq1_len=1613	NP_001151660.1	B6U2X3	51.79	307	144	5	1279	371	39	342	2e-92	288	nicotianamine synthase 3	Zea mays	GO:0030410 ; GO:0030418
Smeritima109926_c0_seq1_len=954	F2CR60	F2CR60_HORVD	49.27	205	98	4	812	216	38	237	1e-62	202	SubName: Full=Predicted protein;	Hordeum vulgare var. distichum (Two-rowed barley)	GO:0030246
Smeritima1912_c0_seq1_len=647	NP_001052383.1	Q0JEE0	41.94	186	96	4	124	645	31	213	8e-37	130	Os04g0288100	Oryza sativa Japonica Group	GO:0030145 ; GO:0045735 ; GO:0046872 ; GO:0048046
Smeritima23927_c0_seq1_len=889	NP_001052383.1	Q0JEE0	38.6	215	123	3	31	648	3	217	6e-40	141	Os04g0288100	Oryza sativa Japonica Group	GO:0030145 ; GO:0045735 ; GO:0046872 ; GO:0048046
Smeritima32989_c0_seq1_len=1146	NP_001130872.1	B4FAV1	46.76	216	108	2	1048	422	3	218	3e-59	192	uncharacterized protein LOC100191976 precursor	Zea mays	GO:0030145 ; GO:0045735 ; GO:0046872 ; GO:0048046
Smeritima10453_c0_seq1_len=1294	NP_001141258.1	B4FUT3	56.25	224	92	5	436	1089	1	218	2e-72	228	germin-like protein subfamily 1 member 17 precursor	Zea mays	GO:0030145 ; GO:0045735 ; GO:0046872 ; GO:0048046
Smeritima29291_c0_seq1_len=992	NP_001141258.1	B4FUT3	57.45	235	97	6	874	179	1	226	1e-79	243	germin-like protein subfamily 1 member 17 precursor	Zea mays	GO:0030145 ; GO:0045735 ; GO:0046872 ; GO:0048046
Smeritima1277319_c0_seq1_len=719	XP_002332197.1	B9I438	27.54	138	94	2	1	396	71	207	4e-07	54.7	predicted protein	Populus trichocarpa	GO:0030145 ; GO:0045735 ; GO:0046872 ; GO:0048046
Smeritima41532_c0_seq1_len=1248	B9N2B6	B9N2B6_POPTR	50.41	242	106	4	1065	382	25	260	2e-44	163	SubName: Full=Predicted protein;	Populus trichocarpa (Western balsam poplar) (Populus balsamifera subsp. trichocarpa)	GO:0030132 ; GO:0030130 ; GO:0005198 ; GO:0006886 ; GO:0016192
Smeritima40840_c0_seq2_len=2068	K7UHN1	K7UHN1_MAIZE	35.98	478	283	16	612	1976	46	488	2e-59	214	SubName: Full=Uncharacterized protein;	Zea mays (Maize)	GO:0030118 ; GO:0005545 ; GO:0048268
Smeritima41659_c2_seq3_len=709	B9T2I5	B9T2I5_RICCO	37.3	126	77	2	596	225	115	227	5e-05	49.3	SubName: Full=Putative uncharacterized protein;	Ricinus communis (Castor bean)	GO:0030036
Smeritima764690_c0_seq1_len=377	NP_001065011.1	Q7G2B2	40	70	42	0	42	251	31	100	5e-07	47	Os10g0506100	Oryza sativa Japonica Group	GO:0030001 ; GO:0046872
Smeritima618022_c0_seq1_len=1016	NP_001150171.1	B6TLY4	32.3	226	122	8	62	646	5	211	3e-20	92.8	LOC100283800	Zea mays	GO:0030001 ; GO:0046872
Smeritima31627_c0_seq3_len=789	NP_001151667.1	B6U332	51.55	161	65	3	71	514	3	163	6e-51	165	metal ion binding protein	Zea mays	GO:0030001 ; GO:0046872
Smeritima116824_c0_seq1_len=382	NP_001183498.1	C4J717	56.52	69	30	0	131	337	1	69	3e-19	79.3	hypothetical protein	Zea mays	GO:0030001 ; GO:0046872
Smeritima780070_c0_seq1_len=519	NP_001190582.1	F4K0H3	23.93	117	89	2	517	167	94	198	0.001	39.7	heavy metal transport/detoxification domain-containing protein	Arabidopsis thaliana	GO:0030001 ; GO:0046872
Smeritima598388_c0_seq1_len=668	NP_001239647.1	C6T963	29.94	167	97	3	8	448	147	308	7e-07	50.4	uncharacterized protein LOC100808454	Glycine max	GO:0030001 ; GO:0046872
Smeritima31143_c0_seq1_len=723	NP_172122.1	F4IC29	32.54	169	90	7	99	533	1	159	1e-12	65.1	heavy metal transport/detoxification-like protein	Arabidopsis thaliana	GO:0030001 ; GO:0046872
Smeritima36243_c0_seq2_len=650	NP_172122.1	F4IC29	34.39	157	73	4	125	505	8	159	5e-19	81.6	heavy metal transport/detoxification-like protein	Arabidopsis thaliana	GO:0030001 ; GO:0046872
Smeritima1534110_c0_seq1_len=404	NP_197410.1	F4JZL7	33.33	105	70	5	404	90	396	492	9e-05	42.4	heavy metal transport/detoxification domain-containing protein	Arabidopsis thaliana	GO:0030001 ; GO:0046872
Smeritima633708_c0_seq1_len=332	NP_198121.1	Q84J88	26.97	89	63	3	290	30	205	290	0.001	38.1	heavy metal transport/detoxification domain-containing protein	Arabidopsis thaliana	GO:0030001 ; GO:0046872
Smeritima777652_c0_seq1_len=453	NP_564870.1	Q94BT9	48.05	77	39	1	136	363	21	97	3e-18	76.3	homolog of anti-oxidant 1	Arabidopsis thaliana	GO:0030001 ; GO:0046872
Smeritima36243_c0_seq1_len=828	NP_849973.3	F4IQG4	30.73	192	116	7	159	683	1	178	1e-19	85.1	putative NPCC11	Arabidopsis thaliana	GO:0030001 ; GO:0046872
Smeritima23853_c0_seq1_len=1548	XP_002277868.1	D7TQE5	33.44	320	209	8	155	1102	3	254	3e-29	120	PREDICTED: uncharacterized protein LOC100244737	Vitis vinifera	GO:0030001 ; GO:0046872
Smeritima26835_c0_seq2_len=922	XP_002531066.1	B9SYJ7	42.22	270	118	8	197	892	1	255	1e-34	134	"chloroplast-targeted copper chaperone, putative"	Ricinus communis	GO:0030001 ; GO:0046872
Smeritima38881_c0_seq1_len=1373	NP_191796.1	Q9LZQ3	64.71	340	117	4	1182	172	21	357	2e-160	459	heme binding protein	Arabidopsis thaliana	GO:0020037 ; GO:0055114
Smeritima88115_c0_seq1_len=321	K7MP30	K7MP30_SOYBN	35.96	89	56	1	264	1	7	95	4e-08	53.1	SubName: Full=Uncharacterized protein;	Glycine max (Soybean) (Glycine hispida)	GO:0020037 ; GO:0046872 ; GO:0004601 ; GO:0006979
Smeritima23096_c0_seq1_len=957	A2XM37	A2XM37_ORYSI	48.3	176	85	3	86	595	22	196	5e-48	164	SubName: Full=Putative uncharacterized protein;	Oryza sativa subsp. indica (Rice)	GO:0020037 ; GO:0046872
Smeritima35166_c0_seq1_len=641	K9K869	K9K869_BRAOT	67.27	110	36	0	640	311	145	254	3e-47	161	SubName: Full=Ascorbate peroxidase;	Brassica oleracea var. italica (Broccoli)	GO:0020037 ; GO:0004601 ; GO:0006979
Smeritima955322_c0_seq1_len=598	NP_001049314.2	Q0DU60	29.06	203	130	5	567	1	17	212	2e-11	63.2	Os03g0205500	Oryza sativa Japonica Group	GO:0020037
Smeritima40391_c0_seq5_len=767	NP_001136676.1	B4FJU0	68.75	144	45	0	284	715	93	236	8e-57	182	uncharacterized protein LOC100216806 precursor	Zea mays	GO:0020037
Smeritima14826_c0_seq1_len=705	NP_001150181.1	B6TM12	52.67	150	61	1	73	492	54	203	2e-49	162	membrane steroid-binding protein 1	Zea mays	GO:0020037
Smeritima1920541_c0_seq1_len=325	NP_567451.1	Q2HIW2	29.41	102	67	5	26	316	158	245	0.0002	40	membrane-associated progesterone binding protein 4	Arabidopsis thaliana	GO:0020037
Smeritima40391_c0_seq1_len=1012	NP_567451.1	Q2HIW2	68.22	236	75	0	64	771	10	245	1e-98	292	membrane-associated progesterone binding protein 4	Arabidopsis thaliana	GO:0020037
Smeritima27454_c0_seq1_len=405	NP_001068067.2	A3CC66 ; Q2R2W2	80.25	81	13	1	237	4	8	88	6e-36	125	Os11g0546900	Oryza sativa Japonica Group	GO:0019904
Smeritima832477_c0_seq1_len=706	NP_001068067.2	A3CC66 ; Q2R2W2	62.16	222	76	2	63	704	8	229	4e-89	265	Os11g0546900	Oryza sativa Japonica Group	GO:0019904
Smeritima21495_c0_seq1_len=656	NP_001141053.1	B4FT47	75.45	167	37	1	489	1	1	167	4e-81	244	uncharacterized protein LOC100273134	Zea mays	GO:0019904
Smeritima23588_c0_seq1_len=628	NP_001141053.1	B4FT47	84.11	107	16	1	2	319	162	268	3e-54	175	uncharacterized protein LOC100273134	Zea mays	GO:0019904
Smeritima27596_c0_seq1_len=1198	NP_001185138.1	F4HWQ5	76.22	286	40	3	1003	230	11	294	3e-144	413	14-3-3-like protein GF14 phi	Arabidopsis thaliana	GO:0019904
Smeritima46732_c0_seq1_len=1496	NP_564249.1	Q541X6 ; Q9C5W6	74.05	262	65	3	260	1036	1	258	2e-128	375	14-3-3-like protein GF14 iota	Arabidopsis thaliana	GO:0019904
Smeritima50606_c0_seq1_len=1425	NP_564249.1	Q541X6 ; Q9C5W6	83.33	264	39	1	245	1021	2	265	5e-153	437	14-3-3-like protein GF14 iota	Arabidopsis thaliana	GO:0019904
Smeritima29754_c0_seq1_len=1091	K8F8K4	K8F8K4_9CHLO	29.03	217	148	5	172	804	64	276	1e-14	78.6	SubName: Full=Uncharacterized protein;	Bathycoccus prasinos	GO:0019898 ; GO:0009654 ; GO:0005509 ; GO:0015979
Smeritima10324_c0_seq1_len=2680	NP_001065589.2	Q0IV31	23.1	619	422	19	513	2207	61	642	2e-19	95.5	Os11g0116500	Oryza sativa Japonica Group	GO:0019867
Smeritima661521_c0_seq1_len=539	NP_001147333.1	B6SPX1	25.27	182	113	7	500	24	271	452	0.0006	41.2	"outer membrane protein, OMP85 family protein"	Zea mays	GO:0019867
Smeritima44088_c0_seq21_len=1467	NP_190002.2	Q5PP51	73.89	360	94	0	148	1227	1	360	0	578	Outer membrane OMP85 family protein	Arabidopsis thaliana	GO:0019867
Smeritima44570_c0_seq14_len=1099	NP_190002.2	Q5PP51	72.64	307	79	1	974	69	1	307	2e-166	470	Outer membrane OMP85 family protein	Arabidopsis thaliana	GO:0019867
Smeritima44570_c0_seq7_len=365	NP_190002.2	Q5PP51	64.79	71	20	1	266	69	237	307	2e-21	88.6	Outer membrane OMP85 family protein	Arabidopsis thaliana	GO:0019867
Smeritima44570_c0_seq13_len=711	NP_190431.5	F4JF35	57.52	153	36	2	612	241	170	319	8e-51	169	outer membrane OMP85 family protein	Arabidopsis thaliana	GO:0019867
Smeritima341337_c0_seq1_len=1046	XP_003004308.1	C9SKU4	31.28	195	125	8	605	48	21	206	4e-06	52.8	conserved hypothetical protein	Verticillium alfalfae VaMs.102	GO:0019722
Smeritima38400_c0_seq1_len=1129	I3SGV4	I3SGV4_MEDTR	48.66	224	110	5	939	283	5	224	7e-47	164	SubName: Full=Uncharacterized protein;	Medicago truncatula (Barrel medic) (Medicago tribuloides)	GO:0019538
Smeritima8886_c0_seq1_len=1741	NP_001052404.2	Q0JEB9	36.22	508	221	14	299	1513	1	466	5e-68	230	Os04g0298700	Oryza sativa Japonica Group	GO:0019538
Smeritima49022_c0_seq1_len=3349	NP_001065925.1	Q2QYW5	29.67	1055	622	32	3300	496	140	1124	1e-91	320	Os12g0104300	Oryza sativa Japonica Group	GO:0019538
Smeritima28901_c0_seq1_len=1954	NP_001150546.1	B6TQY2	63.98	347	119	4	161	1183	46	386	9e-144	424	serine/threonine-protein phosphatase 2A activator 2	Zea mays	GO:0019211
Smeritima718847_c0_seq1_len=661	NP_001150546.1	B6TQY2	30.49	164	103	3	200	658	90	249	3e-17	80.9	serine/threonine-protein phosphatase 2A activator 2	Zea mays	GO:0019211
Smeritima478757_c0_seq1_len=2139	XP_748050.1	Q4WEH3	36.56	588	348	13	2062	374	6	534	5e-102	328	lysophospholipase	Aspergillus fumigatus Af293	GO:0019028
Smeritima1493779_c0_seq1_len=307	XP_761680.1	Q4P374	30.39	102	69	1	306	7	67	168	4e-08	54.3	hypothetical protein UM05533.1	Ustilago maydis 521	GO:0019028
Smeritima667940_c0_seq1_len=1277	NP_013198.1	Q12347	23.66	372	257	13	1077	43	13	342	1e-14	76.3	SCF ubiquitin ligase complex subunit HRT3	Saccharomyces cerevisiae S288c	GO:0019005 ; GO:0031146 ; GO:0071406
Smeritima44769_c0_seq1_len=2747	NP_001136591.1	B4FJE0	61.91	701	255	12	292	2358	2	690	0	768	uncharacterized protein LOC100216714	Zea mays	GO:0016998 ; GO:0033903
Smeritima43732_c0_seq1_len=2072	I1KA91	I1KA91_SOYBN	68.38	389	118	3	1421	270	28	413	2e-172	503	SubName: Full=Uncharacterized protein;	Glycine max (Soybean) (Glycine hispida)	GO:0016998
Smeritima31435_c0_seq1_len=1480	NP_001063853.1	Q0IZU8	41.57	332	181	9	272	1228	43	365	4e-75	242	Os09g0548200	Oryza sativa Japonica Group	GO:0016998
Smeritima31449_c0_seq1_len=1299	NP_001240110.1	C6THY0	64.76	227	80	1	264	944	36	261	4e-103	308	uncharacterized protein LOC100803417	Glycine max	GO:0016998
Smeritima27752_c0_seq2_len=608	XP_002320100.1	B9IC84	44.92	118	56	3	527	201	1	116	5e-26	101	predicted protein	Populus trichocarpa	GO:0016998
Smeritima32088_c0_seq1_len=2303	NP_001238440.1	E5RKG8	62.62	503	186	6	234	1736	24	516	0	634	protein disulfide family pdiq-1a precursor	Glycine max	GO:0016972 ; GO:0045454 ; GO:0055114
Smeritima43828_c0_seq2_len=4851	NP_188247.2	F4J1H7	51.83	874	403	13	2796	229	67	916	0	801	tRNAse Z4	Arabidopsis thaliana	GO:0016891 ; GO:0042779
Smeritima904449_c0_seq1_len=681	NP_983640.1	Q75BN3	29.5	261	129	6	631	14	74	332	2e-25	103	ACR238Wp	Ashbya gossypii ATCC 10895	GO:0016888
Smeritima598325_c0_seq1_len=846	E8Z6D4	E8Z6D4_PFIPI	32.78	180	109	8	193	696	124	301	4e-11	67.4	SubName: Full=Fatty acid amide hydrolase2; Flags: Fragment;	Pfiesteria piscicida (Dinoflagellate)	GO:0016884 ; GO:0016787
Smeritima44862_c0_seq7_len=413	NP_001052187.2	Q7XMY0	70.42	142	34	1	404	3	155	296	1e-53	177	Os04g0183500	Oryza sativa Japonica Group	GO:0016884
Smeritima21085_c0_seq1_len=2142	NP_001064191.2	Q0IYW0	25.98	535	349	17	278	1741	35	514	9e-24	107	Os10g0155400	Oryza sativa Japonica Group	GO:0016884
Smeritima586162_c0_seq1_len=895	NP_001064191.2	Q0IYW0	52.11	261	118	5	766	5	12	267	1e-61	204	Os10g0155400	Oryza sativa Japonica Group	GO:0016884
Smeritima225365_c0_seq1_len=1861	NP_001065856.2	Q0IUB4	58.95	609	250	1	1852	26	28	633	0	732	Os11g0170000	Oryza sativa Japonica Group	GO:0016884
Smeritima29441_c0_seq2_len=2187	NP_001078540.1	F4K6N2	70.11	552	165	1	1785	130	106	650	0	805	amidase family protein	Arabidopsis thaliana	GO:0016884
Smeritima4243_c0_seq1_len=1868	NP_001145607.1	B6UHK5	26.06	330	227	9	1550	612	128	434	5e-17	86.3	uncharacterized protein LOC100279085	Zea mays	GO:0016884
Smeritima27993_c0_seq1_len=1101	D8RNN4	D8RNN4_SELML	63.02	192	70	3	146	718	4	178	2e-66	212	"SubName: Full=Ubiquitin-conjugating enzyme 15, E2;"	Selaginella moellendorffii (Spikemoss)	GO:0016881 ; GO:0009965 ; GO:0009910 ; GO:0009739
Smeritima428306_c0_seq1_len=850	G7K0V5	G7K0V5_MEDTR	30.97	155	103	3	375	827	6	148	2e-18	86.3	SubName: Full=Ubiquitin carrier protein;	Medicago truncatula (Barrel medic) (Medicago tribuloides)	GO:0016881
Smeritima36054_c0_seq1_len=1342	NP_001150768.1	B6TT84	61.22	312	108	6	1201	305	1	302	1e-119	352	LOC100284401	Zea mays	GO:0016881
Smeritima22835_c1_seq1_len=974	NP_001190096.1	F4IWU7	52.26	199	61	1	204	698	1	199	1e-70	219	ubiquitin-conjugating enzyme E2 14	Arabidopsis thaliana	GO:0016881
Smeritima241335_c0_seq1_len=869	NP_001190096.1	F4IWU7	43.62	188	72	1	694	233	10	197	4e-49	163	ubiquitin-conjugating enzyme E2 14	Arabidopsis thaliana	GO:0016881
Smeritima31880_c1_seq1_len=673	NP_001190096.1	F4IWU7	68.51	181	23	1	457	17	21	201	3e-77	232	ubiquitin-conjugating enzyme E2 14	Arabidopsis thaliana	GO:0016881
Smeritima425406_c0_seq1_len=2051	XP_762155.1	Q4P1Q8	22.7	445	297	16	1817	624	264	690	7e-07	58.2	hypothetical protein UM06008.1	Ustilago maydis 521	GO:0016881
Smeritima1091499_c0_seq1_len=546	NP_001041894.1	Q5ZCB9	37.07	116	66	3	338	12	414	525	9e-14	70.1	Os01g0125900	Oryza sativa Japonica Group	GO:0016881
Smeritima24881_c0_seq1_len=3770	NP_001041894.1	Q5ZCB9	50.1	1024	496	13	3616	590	92	1054	0	831	Os01g0125900	Oryza sativa Japonica Group	GO:0016881
Smeritima38062_c0_seq1_len=2024	NP_001105287.1	Q5RLI8	42.05	352	193	6	1480	458	163	480	1e-80	266	LOC542204	Zea mays	GO:0016881
Smeritima423700_c0_seq1_len=1771	NP_001159279.1	C0HF66	42.5	320	166	9	519	1424	89	401	3e-65	220	uncharacterized protein LOC100304369	Zea mays	GO:0016881
Smeritima24508_c0_seq1_len=1158	NP_001190508.1	F4KAG5	71.22	205	48	2	283	864	1	203	7e-98	291	ubiquitin-conjugating enzyme E2 27	Arabidopsis thaliana	GO:0016881
Smeritima262705_c0_seq1_len=996	NP_001190508.1	F4KAG5	45.32	203	100	3	713	138	6	202	1e-54	178	ubiquitin-conjugating enzyme E2 27	Arabidopsis thaliana	GO:0016881
Smeritima216320_c0_seq1_len=1018	NP_001238641.1	C6T5N5	52	175	81	3	348	863	6	179	1e-57	186	uncharacterized protein LOC100527864	Glycine max	GO:0016881
Smeritima558324_c0_seq1_len=1150	K7VDB0	K7VDB0_MAIZE	27.27	231	160	4	669	1	454	664	2e-09	64.7	SubName: Full=Uncharacterized protein;	Zea mays (Maize)	GO:0016881
Smeritima637478_c0_seq1_len=876	NP_001241297.1	C6TMV6	47.59	187	95	2	210	761	5	184	3e-60	192	uncharacterized protein LOC100789952	Glycine max	GO:0016881
Smeritima4410_c0_seq1_len=828	F0W2A5	F0W2A5_9STRA	27.74	155	98	5	320	742	3	139	5e-11	68.2	SubName: Full=Putative E3 ubiquitinprotein ligase MARCH6 (Membraneassociated RING finger protein 6);	Albugo laibachii Nc14	GO:0016874 ; GO:0008270
Smeritima42938_c0_seq1_len=1570	B9RJN1	B9RJN1_RICCO	54.46	325	129	4	337	1254	2	325	2e-101	312	"SubName: Full=Ubiquitin-protein ligase, putative;"	Ricinus communis (Castor bean)	GO:0016874
Smeritima1262196_c0_seq1_len=453	NP_001061832.1	Q0J5L9	60	150	60	0	2	451	157	306	6e-57	181	Os08g0424200	Oryza sativa Japonica Group	GO:0016874
Smeritima28077_c0_seq1_len=1675	NP_001154760.1	F4K8U4	42.75	407	192	13	95	1192	122	524	8e-73	243	putative E3 ubiquitin-protein ligase RING1a	Arabidopsis thaliana	GO:0016874
Smeritima598298_c0_seq1_len=428	NP_001174184.1	B9FM64	25.64	117	87	1	361	11	638	753	4e-06	46.6	Os05g0117600	Oryza sativa Japonica Group	GO:0016874
Smeritima1196588_c0_seq1_len=493	NP_001190020.1	F4J7Z6	28.76	153	107	3	453	1	3	153	2e-13	68.6	uncharacterized protein	Arabidopsis thaliana	GO:0016874
Smeritima36808_c1_seq1_len=3081	NP_001190020.1	F4J7Z6	60.3	811	303	6	2814	439	20	812	0	842	uncharacterized protein	Arabidopsis thaliana	GO:0016874
Smeritima33151_c0_seq1_len=2117	XP_002510970.1	B9R9U5	55.1	461	194	4	1902	559	25	485	3e-161	479	"ubiquitin-protein ligase, putative"	Ricinus communis	GO:0016874
Smeritima16463_c0_seq1_len=1175	XP_002523621.1	B9SCA2	72.94	218	56	1	865	221	9	226	2e-111	329	"ubiquitin-protein ligase, putative"	Ricinus communis	GO:0016874
Smeritima37010_c0_seq2_len=1074	NP_001141760.1	B4FY11	23.28	232	170	8	722	51	209	425	0.001	42.4	uncharacterized protein LOC100273896	Zea mays	GO:0016872 ; GO:0042398
Smeritima19426_c0_seq1_len=1983	NP_180199.3	Q84RK2	48.43	413	201	9	247	1449	3	398	5e-106	328	fatty acid binding protein 2	Arabidopsis thaliana	GO:0016872 ; GO:0042398
Smeritima20596_c0_seq1_len=1361	NP_180199.3	Q84RK2	48.43	413	201	9	1211	9	3	398	1e-108	328	fatty acid binding protein 2	Arabidopsis thaliana	GO:0016872 ; GO:0042398
Smeritima41794_c0_seq3_len=2092	NP_175508.2	F4I7X9	65.77	485	162	4	288	1730	1	483	0	605	cell redox homeostasis protein	Arabidopsis thaliana	GO:0016853 ; GO:0045454
Smeritima12901_c0_seq1_len=1427	NP_001150005.1	B6TK44	76.6	282	66	2	209	1054	13	290	7e-161	458	cycloeucalenol cycloisomerase	Zea mays	GO:0016853
Smeritima17233_c0_seq1_len=330	NP_001190504.1	F4K8Y4	57.89	57	23	1	176	9	15	71	1e-14	68.9	cyclopropyl isomerase	Arabidopsis thaliana	GO:0016853
Smeritima44091_c0_seq1_len=2184	NP_001147881.1	B6SVW5	72.96	588	154	1	1981	233	5	592	0	818	carotenoid isomerase 1	Zea mays	GO:0016853
Smeritima42169_c0_seq1_len=2347	NP_195516.2	F4JSW8	53.34	673	298	11	2267	297	10	664	0	710	Rhamnogalacturonate lyase family protein	Arabidopsis thaliana	GO:0016829 ; GO:0030246
Smeritima23894_c0_seq1_len=1757	NP_001149991.1	B6TJY9	70.67	341	96	3	1324	314	27	361	5e-173	496	LOC100283618	Zea mays	GO:0016829
Smeritima21533_c0_seq1_len=2019	NP_196051.2	F4JW80	57.38	474	195	4	1735	335	42	515	9e-174	507	pectin lyase-like superfamily protein	Arabidopsis thaliana	GO:0016829
Smeritima28170_c0_seq1_len=981	NP_001152619.1	B6UGW8	61.54	182	58	2	860	351	4	185	4e-71	221	lactoylglutathione lyase	Zea mays	GO:0016829
Smeritima15785_c0_seq1_len=1746	NP_176072.3	F4I839	59.59	443	173	3	1440	130	1	442	2e-178	512	pectinacetylesterase family protein	Arabidopsis thaliana	GO:0016829
Smeritima39084_c0_seq1_len=1722	NP_176072.3	F4I839	52.2	341	161	4	438	1454	106	441	1e-121	367	pectinacetylesterase family protein	Arabidopsis thaliana	GO:0016829
Smeritima243316_c0_seq1_len=810	NP_001241370.1	C6TLQ0	38.1	168	97	6	212	694	13	180	1e-29	112	uncharacterized protein LOC100806607	Glycine max	GO:0016811
Smeritima366012_c0_seq1_len=1273	XP_001730023.1	A8Q5Y4	31.64	275	179	6	930	133	8	279	8e-32	127	hypothetical protein MGL_3009	Malassezia globosa CBS 7966	GO:0016810
Smeritima34460_c0_seq1_len=2360	NP_001041746.1	Q655M2	60.36	502	181	10	1774	323	24	525	0	564	Os01g0102000	Oryza sativa Japonica Group	GO:0016788
Smeritima26379_c0_seq1_len=1814	NP_001051927.1	Q84JU8	58.51	511	196	9	204	1688	10	514	0	567	Os03g0852800	Oryza sativa Japonica Group	GO:0016788
Smeritima482805_c0_seq1_len=747	NP_001146430.1	B8A1A6	59.63	218	86	2	746	99	295	512	2e-88	272	hypothetical protein precursor	Zea mays	GO:0016788
Smeritima21299_c0_seq1_len=2281	NP_172203.2	Q8L7Y9	78.17	513	111	1	376	1911	18	530	0	834	non-specific phospholipase C1	Arabidopsis thaliana	GO:0016788
Smeritima548609_c0_seq1_len=903	NP_180255.1	O81020	58.78	296	120	3	882	1	1	291	6e-113	337	non-specific phospholipase C2	Arabidopsis thaliana	GO:0016788
Smeritima956164_c0_seq1_len=534	NP_180255.1	O81020	55.29	170	74	3	31	534	1	165	1e-52	176	non-specific phospholipase C2	Arabidopsis thaliana	GO:0016788
Smeritima1287873_c0_seq1_len=398	NP_001044949.1	Q0JHB5	23.61	144	98	2	1	396	168	303	0.0002	41.2	Os01g0872900	Oryza sativa Japonica Group	GO:0016788
Smeritima40962_c0_seq4_len=1205	NP_001053451.1	Q0JBC2	47.26	328	160	5	1169	225	103	427	1e-91	286	Os04g0542900	Oryza sativa Japonica Group	GO:0016788
Smeritima1029898_c0_seq1_len=433	NP_001057201.1	Q0DDF8	49.04	104	52	1	428	120	73	176	3e-25	97.4	Os06g0226000	Oryza sativa Japonica Group	GO:0016788
Smeritima1375602_c0_seq1_len=337	NP_001057201.1	Q0DDF8	49.54	109	54	2	14	337	73	180	4e-26	98.2	Os06g0226000	Oryza sativa Japonica Group	GO:0016788
Smeritima1091164_c0_seq1_len=663	NP_001060793.1	Q0J8K8	29.36	235	141	10	5	634	11	225	6e-09	57	Os08g0106900	Oryza sativa Japonica Group	GO:0016788
Smeritima1314729_c0_seq1_len=539	NP_001060793.1	Q0J8K8	24.55	167	110	3	535	83	197	362	6e-07	50.1	Os08g0106900	Oryza sativa Japonica Group	GO:0016788
Smeritima993586_c0_seq1_len=371	NP_001066977.2	Q2QNX6	35.58	104	63	2	371	72	349	446	8e-13	65.1	Os12g0550700	Oryza sativa Japonica Group	GO:0016788
Smeritima3486566_c0_seq1_len=329	NP_001068198.2	Q0IRV4	71.68	113	28	1	328	2	57	169	5e-57	180	Os11g0593000	Oryza sativa Japonica Group	GO:0016788
Smeritima36046_c0_seq1_len=1457	NP_001068533.1	Q53NM6	26.45	310	211	6	1183	305	45	349	3e-30	122	Os11g0702700	Oryza sativa Japonica Group	GO:0016788
Smeritima17873_c0_seq1_len=2310	NP_001130453.1	B4F975	58.41	464	185	1	633	2000	91	554	0	553	hypothetical protein	Zea mays	GO:0016788
Smeritima41242_c0_seq1_len=1772	NP_001132690.1	B4FHP2	27.59	406	252	12	438	1529	2	400	3e-33	133	"Transposon protein CACTA, En/Spm sub-class"	Zea mays	GO:0016788
Smeritima275996_c0_seq1_len=764	NP_001150308.1	B6TNC1	67.4	181	56	3	1	534	294	474	8e-81	251	"endonuclease, polyU-specific"	Zea mays	GO:0016788
Smeritima40962_c0_seq3_len=1567	NP_001150308.1	B6TNC1	53.29	426	181	6	1540	317	50	473	8e-146	428	"endonuclease, polyU-specific"	Zea mays	GO:0016788
Smeritima38383_c0_seq2_len=1552	NP_001168109.1	C0P294	48.7	384	196	2	1308	160	56	430	1e-110	337	uncharacterized protein LOC100381847	Zea mays	GO:0016788
Smeritima856709_c0_seq1_len=1007	NP_001168109.1	C0P294	39.22	204	103	5	455	1003	230	432	2e-33	129	uncharacterized protein LOC100381847	Zea mays	GO:0016788
Smeritima21787_c0_seq1_len=1579	NP_001176912.1	Q2QT97	38.72	390	228	8	1373	237	11	393	3e-78	261	Os12g0299600	Oryza sativa Japonica Group	GO:0016788
Smeritima770968_c0_seq1_len=732	NP_001176912.1	Q2QT97	38.31	248	144	8	730	14	152	390	5e-43	156	Os12g0299600	Oryza sativa Japonica Group	GO:0016788
Smeritima344685_c0_seq1_len=304	NP_001190746.1	F4JNE1	62	100	38	0	302	3	164	263	2e-34	123	uncharacterized protein	Arabidopsis thaliana	GO:0016788
Smeritima304682_c0_seq1_len=798	NP_001238715.1	C6SYA3	56.99	186	80	0	647	90	1	186	2e-68	211	uncharacterized protein LOC100306173	Glycine max	GO:0016788
Smeritima61116_c0_seq1_len=2249	NP_566626.1	Q9LJL8	69.35	447	136	2	1889	552	1	446	0	587	PIF / Ping-Pong transposase	Arabidopsis thaliana	GO:0016788
Smeritima899650_c0_seq1_len=460	NP_680341.1	F4K1D8	30.77	117	67	3	458	150	50	166	3e-08	52	uncharacterized protein	Arabidopsis thaliana	GO:0016788
Smeritima36904_c0_seq1_len=1404	NP_001050300.1	Q84MV9	21.39	346	251	10	369	1343	101	402	7e-09	59.7	Os03g0397300	Oryza sativa Japonica Group	GO:0016787 ; GO:0051301
Smeritima44922_c0_seq1_len=2284	NP_001050300.1	Q84MV9	50.85	531	258	7	207	1790	6	529	9e-175	513	Os03g0397300	Oryza sativa Japonica Group	GO:0016787 ; GO:0051301
Smeritima34990_c0_seq1_len=1766	NP_001056757.1	Q5VSC2	60.2	407	138	7	332	1480	2	396	5e-162	469	Os06g0141100	Oryza sativa Japonica Group	GO:0016787 ; GO:0046872
Smeritima9621_c0_seq1_len=1843	NP_173267.1	F4IAQ0	46.34	464	223	4	5	1318	2	439	1e-130	399	glycosyl hydrolase family 81 protein	Arabidopsis thaliana	GO:0016787 ; GO:0016998 ; GO:0033903
Smeritima1508164_c0_seq1_len=433	NP_197091.1	Q9LFT3	40.15	132	72	2	3	377	614	744	2e-27	107	glycosyl hydrolase family 81 protein	Arabidopsis thaliana	GO:0016787 ; GO:0016998 ; GO:0033903
Smeritima25770_c0_seq1_len=657	NP_197091.1	Q9LFT3	58.39	161	51	1	2	436	585	745	3e-61	205	glycosyl hydrolase family 81 protein	Arabidopsis thaliana	GO:0016787 ; GO:0016998 ; GO:0033903
Smeritima38457_c0_seq1_len=1272	NP_001149944.1	B6TJL6	70.79	291	85	0	65	937	178	468	9e-154	444	LOC100283572	Zea mays	GO:0016787 ; GO:0016810
Smeritima38457_c0_seq2_len=1216	NP_001149944.1	B6TJL6	76.56	209	49	0	65	691	178	386	4e-115	345	LOC100283572	Zea mays	GO:0016787 ; GO:0016810
Smeritima38457_c0_seq3_len=771	NP_001237213.1	C6T0L5	67.82	174	56	1	208	729	13	184	7e-83	250	uncharacterized protein LOC100500128	Glycine max	GO:0016787 ; GO:0016810
Smeritima32253_c0_seq1_len=1963	NP_567027.2	F4IY42	66.42	548	179	1	133	1761	28	575	0	698	amidohydrolase family protein	Arabidopsis thaliana	GO:0016787 ; GO:0016810
Smeritima42634_c0_seq2_len=3648	F6HFR0	F6HFR0_VITVI	26.16	1116	785	42	3304	74	35	946	8e-41	170	SubName: Full=Putative uncharacterized protein;	Vitis vinifera (Grape)	GO:0016787 ; GO:0008270 ; GO:0008152
Smeritima1274542_c0_seq1_len=525	L1JBB8	L1JBB8_GUITH	28.65	185	85	6	416	3	131	313	4e-06	50.8	SubName: Full=Uncharacterized protein;	Guillardia theta CCMP2712	GO:0016787 ; GO:0008270 ; GO:0008152
Smeritima43243_c0_seq2_len=620	A2ZLH3	A2ZLH3_ORYSI	55.07	138	54	3	63	452	5	129	7e-36	135	SubName: Full=Putative uncharacterized protein;	Oryza sativa subsp. indica (Rice)	GO:0016787 ; GO:0006629
Smeritima62704_c0_seq1_len=1214	D8UEU6	D8UEU6_VOLCA	23.51	268	147	7	221	850	39	301	7e-10	65.5	SubName: Full=Putative uncharacterized protein; Flags: Fragment;	Volvox carteri (Green alga)	GO:0016787
Smeritima73441_c0_seq1_len=601	B9RLP4	B9RLP4_RICCO	38.39	112	68	3	443	111	10	118	9e-18	82.4	"SubName: Full=Hydrolase, hydrolyzing O-glycosyl compounds, putative;"	Ricinus communis (Castor bean)	GO:0016787
Smeritima40587_c0_seq2_len=754	G7ZYC4	G7ZYC4_MEDTR	31.28	179	110	6	743	246	201	351	6e-10	45.8	SubName: Full=Cell wall-associated hydrolase; Flags: Fragment;	Medicago truncatula (Barrel medic) (Medicago tribuloides)	GO:0016787
Smeritima1083102_c0_seq1_len=437	NP_001051928.1	Q84JJ2	31.88	138	89	3	10	408	470	605	1e-15	73.9	Os03g0852900	Oryza sativa Japonica Group	GO:0016787
Smeritima1138032_c0_seq1_len=575	NP_187383.1	Q9SFV7	37.74	159	87	4	442	2	23	176	8e-25	101	GTP cyclohydrolase I	Arabidopsis thaliana	GO:0016787
Smeritima38885_c0_seq1_len=2409	NP_187383.1	Q9SFV7	63.56	461	159	9	1767	412	10	456	0	566	GTP cyclohydrolase I	Arabidopsis thaliana	GO:0016787
Smeritima762275_c0_seq1_len=1031	NP_187383.1	Q9SFV7	36.76	204	110	5	15	569	23	221	2e-29	119	GTP cyclohydrolase I	Arabidopsis thaliana	GO:0016787
Smeritima29990_c0_seq1_len=4116	NP_001190457.1	F4K347	43.52	1018	545	25	3555	592	1	921	0	691	phosphatidic acid phosphohydrolase 2	Arabidopsis thaliana	GO:0016787
Smeritima29990_c0_seq3_len=2634	NP_001190457.1	F4K347	29.95	621	409	20	2073	289	1	539	2e-46	181	phosphatidic acid phosphohydrolase 2	Arabidopsis thaliana	GO:0016787
Smeritima38285_c0_seq1_len=1151	NP_001154717.1	F4JWK8	44.24	330	121	6	803	3	64	370	1e-53	189	apyrase 2	Arabidopsis thaliana	GO:0016787
Smeritima38285_c0_seq2_len=2355	NP_001154717.1	F4JWK8	56.2	589	194	7	2007	433	64	629	0	545	apyrase 2	Arabidopsis thaliana	GO:0016787
Smeritima41380_c0_seq1_len=2225	NP_563942.1	Q8H1D8	23.36	488	347	15	1794	412	33	477	9e-22	101	probable apyrase 4	Arabidopsis thaliana	GO:0016787
Smeritima42699_c0_seq2_len=1461	NP_984102.2	Q75AB2	21.59	389	249	13	34	1032	127	496	2e-11	67.8	ADR006Wp	Ashbya gossypii ATCC 10895	GO:0016787
Smeritima44397_c0_seq2_len=2780	XP_002876854.1	D7LQC3	49.73	563	269	9	383	2029	1	552	4e-171	513	nucleoside phosphatase family protein	Arabidopsis lyrata subsp. lyrata	GO:0016787
Smeritima24299_c0_seq1_len=1504	I1NGD4	I1NGD4_SOYBN	52.88	295	104	4	1281	502	1	293	2e-94	293	SubName: Full=Uncharacterized protein;	Glycine max (Soybean) (Glycine hispida)	GO:0016787
Smeritima21872_c0_seq1_len=1232	NP_001043244.1	Q8LQS5	68.5	273	84	2	1114	302	7	278	1e-122	358	Os01g0531500	Oryza sativa Japonica Group	GO:0016787
Smeritima332333_c0_seq1_len=353	NP_001044453.2	Q0JIR1	50.65	77	36	1	129	353	30	106	3e-20	83.2	Os01g0783400	Oryza sativa Japonica Group	GO:0016787
Smeritima722137_c0_seq1_len=317	NP_001044934.1	Q5NA00	32.71	107	67	1	1	306	313	419	6e-18	79	Os01g0871100	Oryza sativa Japonica Group	GO:0016787
Smeritima28683_c0_seq1_len=1313	NP_001045025.1	Q5N8H1	34.62	312	186	9	1113	232	87	386	6e-46	165	Os01g0885600	Oryza sativa Japonica Group	GO:0016787
Smeritima41364_c0_seq1_len=2711	NP_001045066.1	Q5JLV7	48.07	701	341	3	219	2252	30	730	0	677	Os01g0894000	Oryza sativa Japonica Group	GO:0016787
Smeritima34128_c0_seq1_len=1842	NP_001047024.1	Q6ESF3	54.45	371	165	2	301	1401	1	368	2e-147	432	Os02g0532300	Oryza sativa Japonica Group	GO:0016787
Smeritima693878_c0_seq1_len=609	NP_001047865.1	Q6YVH6	24.5	200	132	7	62	604	29	218	0.0001	43.9	Os02g0705100	Oryza sativa Japonica Group	GO:0016787
Smeritima34457_c0_seq3_len=1252	NP_001049153.1	Q10QY7	34.34	265	171	10	214	999	14	264	3e-33	128	Os03g0178500	Oryza sativa Japonica Group	GO:0016787
Smeritima38075_c0_seq2_len=2129	NP_001049783.1	Q10N00	51.12	534	258	7	310	1902	8	527	0	530	Os03g0288300	Oryza sativa Japonica Group	GO:0016787
Smeritima10858_c0_seq1_len=1394	NP_001050445.1	Q10J20	82.29	271	47	1	156	965	1	271	4e-153	437	Os03g0437600	Oryza sativa Japonica Group	GO:0016787
Smeritima381665_c0_seq1_len=564	NP_001055479.1	Q6ATZ0	28.45	116	82	4	188	532	39	146	1e-06	49.3	Os05g0400100	Oryza sativa Japonica Group	GO:0016787
Smeritima18980_c0_seq1_len=1271	NP_001056683.1	Q0DEX6	66.8	259	86	0	1000	224	21	279	4e-122	357	Os06g0129700	Oryza sativa Japonica Group	GO:0016787
Smeritima10475_c0_seq1_len=1698	NP_001057593.1	Q69XR3	28.02	414	241	12	371	1441	37	425	1e-35	141	Os06g0354700	Oryza sativa Japonica Group	GO:0016787
Smeritima42310_c0_seq6_len=3861	NP_001058702.1	Q7XAL0	70.15	1015	293	7	235	3249	1	1011	0	1464	Os07g0106000	Oryza sativa Japonica Group	GO:0016787
Smeritima43764_c0_seq3_len=1838	NP_001058702.1	Q7XAL0	69.73	337	99	2	1490	489	676	1011	8e-160	485	Os07g0106000	Oryza sativa Japonica Group	GO:0016787
Smeritima29077_c0_seq3_len=1554	NP_001060205.1	Q0D4V4	25.62	324	221	9	1366	455	9	326	3e-14	77	Os07g0602200	Oryza sativa Japonica Group	GO:0016787
Smeritima42706_c0_seq1_len=1442	NP_001060698.1	Q8H5F8	62.42	314	118	0	245	1186	7	320	3e-152	437	Os07g0688000	Oryza sativa Japonica Group	GO:0016787
Smeritima29813_c0_seq1_len=1277	NP_001061324.1	Q6ZJQ6	43.75	256	132	5	170	901	27	279	1e-59	197	Os08g0238500	Oryza sativa Japonica Group	GO:0016787
Smeritima29785_c0_seq1_len=1777	NP_001062995.2	Q0J2A6	31.45	337	223	9	1398	412	100	371	5e-37	143	Os09g0363800	Oryza sativa Japonica Group	GO:0016787
Smeritima1129258_c0_seq1_len=424	NP_001063107.1	Q6ERD4	32.67	150	89	3	4	417	305	454	2e-21	90.5	Os09g0397900	Oryza sativa Japonica Group	GO:0016787
Smeritima1263250_c0_seq1_len=304	NP_001063107.1	Q6ERD4	48.54	103	51	1	2	304	47	149	2e-28	108	Os09g0397900	Oryza sativa Japonica Group	GO:0016787
Smeritima1492478_c0_seq1_len=369	NP_001063107.1	Q6ERD4	45.53	123	66	1	3	368	340	462	5e-32	119	Os09g0397900	Oryza sativa Japonica Group	GO:0016787
Smeritima42023_c0_seq2_len=1877	NP_001063681.1	Q69MT1	65.02	426	139	3	274	1521	78	502	0	561	Os09g0517700	Oryza sativa Japonica Group	GO:0016787
Smeritima30353_c0_seq1_len=1841	NP_001064121.2	Q33B71	64.58	336	116	2	1298	300	27	362	5e-146	428	Os10g0135600	Oryza sativa Japonica Group	GO:0016787
Smeritima167263_c0_seq1_len=1802	NP_001064408.1	Q8LM38	24.75	497	298	18	1530	268	48	520	7e-20	95.5	Os10g0350500	Oryza sativa Japonica Group	GO:0016787
Smeritima345708_c0_seq1_len=1275	NP_001065090.1	Q9FWB6	45.98	348	183	4	1231	203	10	350	3e-109	327	Os10g0521400	Oryza sativa Japonica Group	GO:0016787
Smeritima38436_c1_seq1_len=455	NP_001065147.1	Q8LN42	44.44	126	70	1	44	421	5	127	6e-21	89.4	Os10g0532200	Oryza sativa Japonica Group	GO:0016787
Smeritima4414_c0_seq1_len=733	NP_001065147.1	Q8LN42	44.44	126	70	1	412	35	5	127	7e-20	89.4	Os10g0532200	Oryza sativa Japonica Group	GO:0016787
Smeritima43685_c0_seq13_len=802	NP_001065997.1	Q2QYJ1	40.51	195	111	4	613	44	30	218	4e-39	138	Os12g0117100	Oryza sativa Japonica Group	GO:0016787
Smeritima17936_c0_seq1_len=583	NP_001067275.2	Q0ILX1	56.65	173	75	0	44	562	8	180	6e-70	215	Os12g0615500	Oryza sativa Japonica Group	GO:0016787
Smeritima40469_c0_seq1_len=1785	NP_001067648.1	Q53KP2	48.04	408	200	8	227	1414	4	404	3e-123	371	Os11g0261900	Oryza sativa Japonica Group	GO:0016787
Smeritima36904_c0_seq12_len=554	NP_001077715.1	B3H7B7	22.4	125	83	5	89	421	255	379	0.001	40.4	Calcineurin-like metallo-phosphoesterase superfamily protein	Arabidopsis thaliana	GO:0016787
Smeritima43549_c0_seq39_len=2484	NP_001105019.1	Q7XAX9	44.31	580	264	10	1816	254	157	699	3e-166	473	probable histone deacetylase 19	Zea mays	GO:0016787
Smeritima43549_c0_seq4_len=2322	NP_001105019.1	Q7XAX9	54.8	531	192	7	1946	498	55	585	0	571	probable histone deacetylase 19	Zea mays	GO:0016787
Smeritima43191_c0_seq2_len=2255	NP_001118908.1	A0MFS5	61.97	539	196	5	289	1878	3	528	0	559	RNA recognition domain-containing protein WTF1	Arabidopsis thaliana	GO:0016787
Smeritima38159_c0_seq1_len=586	NP_001137097.1	B4FMB8	41.55	142	81	4	32	451	23	157	8e-27	105	nudix hydrolase 24	Zea mays	GO:0016787
Smeritima38159_c0_seq3_len=1349	NP_001137097.1	B4FMB8	57.99	338	140	4	32	1039	23	353	3e-135	394	nudix hydrolase 24	Zea mays	GO:0016787
Smeritima28561_c0_seq1_len=1729	NP_001140382.1	B4FNL6	55.75	409	159	2	1624	464	27	433	9e-138	408	uncharacterized protein LOC100272436	Zea mays	GO:0016787
Smeritima75669_c0_seq1_len=1383	NP_001148225.1	B6SZE9	47.21	341	175	5	1101	94	41	373	3e-98	301	catalytic/ hydrolase	Zea mays	GO:0016787
Smeritima143078_c0_seq1_len=1236	NP_001148540.1	B6T470	45.1	357	142	4	93	1001	1	357	1e-90	279	catalytic/ hydrolase	Zea mays	GO:0016787
Smeritima34457_c0_seq2_len=1570	NP_001148540.1	B6T470	27.3	348	187	10	340	1185	20	361	1e-25	109	catalytic/ hydrolase	Zea mays	GO:0016787
Smeritima80608_c0_seq1_len=1471	NP_001148540.1	B6T470	30.41	342	172	8	1117	290	20	358	6e-34	132	catalytic/ hydrolase	Zea mays	GO:0016787
Smeritima36261_c0_seq5_len=973	NP_001149884.1	B4FNJ4	46.43	168	85	1	878	390	158	325	5e-50	171	catalytic/ hydrolase	Zea mays	GO:0016787
Smeritima538008_c0_seq1_len=1173	NP_001151178.1	B6TXQ1	26.59	361	235	13	7	999	37	356	5e-24	103	LOC100284811 precursor	Zea mays	GO:0016787
Smeritima711349_c0_seq1_len=533	NP_001151178.1	B6TXQ1	26.03	146	99	3	486	76	7	149	3e-09	56.6	LOC100284811 precursor	Zea mays	GO:0016787
Smeritima44065_c0_seq4_len=1894	NP_001185110.1	F4HZW3	70.05	394	115	4	323	1495	64	456	0	532	hydrolase-like protein	Arabidopsis thaliana	GO:0016787
Smeritima591360_c0_seq1_len=345	NP_001185140.1	F4HYC8	60	85	34	0	344	90	231	315	3e-32	116	dienelactone hydrolase-like protein	Arabidopsis thaliana	GO:0016787
Smeritima16560_c0_seq2_len=767	NP_001189696.1	F4IQ18	62.82	156	33	3	733	341	83	237	3e-58	186	protein LONELY GUY 3	Arabidopsis thaliana	GO:0016787
Smeritima171139_c0_seq1_len=1180	NP_001189696.1	F4IQ18	66.67	234	54	2	998	369	6	238	2e-90	273	protein LONELY GUY 3	Arabidopsis thaliana	GO:0016787
Smeritima26727_c0_seq2_len=883	NP_001189696.1	F4IQ18	54.77	199	66	2	102	626	42	239	9e-64	202	protein LONELY GUY 3	Arabidopsis thaliana	GO:0016787
Smeritima32760_c0_seq2_len=1147	NP_001189696.1	F4IQ18	74.37	238	37	2	943	302	2	238	3e-120	349	protein LONELY GUY 3	Arabidopsis thaliana	GO:0016787
Smeritima853646_c0_seq1_len=913	NP_001189696.1	F4IQ18	55.66	221	74	1	676	86	12	232	3e-84	254	protein LONELY GUY 3	Arabidopsis thaliana	GO:0016787
Smeritima143248_c0_seq1_len=1278	NP_001189903.1	F4J010	56.16	276	102	2	159	929	2	273	9e-104	310	alpha/beta-Hydrolases superfamily protein	Arabidopsis thaliana	GO:0016787
Smeritima17480_c0_seq1_len=1284	NP_001189903.1	F4J010	56.11	262	95	2	1131	406	10	271	9e-94	285	alpha/beta-Hydrolases superfamily protein	Arabidopsis thaliana	GO:0016787
Smeritima20135_c0_seq1_len=1153	NP_001189903.1	F4J010	28.74	247	139	5	377	1006	23	264	2e-24	102	alpha/beta-Hydrolases superfamily protein	Arabidopsis thaliana	GO:0016787
Smeritima425867_c0_seq1_len=1035	NP_001189903.1	F4J010	28.81	243	135	5	174	788	23	260	5e-22	95.5	alpha/beta-Hydrolases superfamily protein	Arabidopsis thaliana	GO:0016787
Smeritima8676_c0_seq1_len=1153	NP_001189903.1	F4J010	66.93	257	66	1	1020	307	18	274	7e-121	352	alpha/beta-Hydrolases superfamily protein	Arabidopsis thaliana	GO:0016787
Smeritima1100412_c0_seq1_len=737	NP_001190008.1	F4J341	44.13	247	134	6	4	732	49	286	2e-68	215	alpha/beta-hydrolases family protein	Arabidopsis thaliana	GO:0016787
Smeritima259313_c0_seq1_len=1806	NP_001190477.1	F4KEN0	62.91	399	141	6	239	1414	45	437	5e-164	476	ubiquitin carboxyl-terminal hydrolase family protein	Arabidopsis thaliana	GO:0016787
Smeritima963274_c0_seq1_len=488	NP_001190644.1	F4JHE3	28.47	144	80	6	404	42	215	357	5e-05	43.9	N-terminal nucleophile aminohydrolases (Ntn hydrolases) superfamily protein	Arabidopsis thaliana	GO:0016787
Smeritima42362_c0_seq1_len=1515	NP_001190707.1	F4JRE7	47.83	299	112	5	1267	503	7	304	2e-84	265	nudix hydrolase 7	Arabidopsis thaliana	GO:0016787
Smeritima560757_c0_seq1_len=653	NP_001190707.1	F4JRE7	28.12	256	134	9	622	5	13	260	7e-15	73.6	nudix hydrolase 7	Arabidopsis thaliana	GO:0016787
Smeritima853505_c0_seq1_len=1031	NP_001190707.1	F4JRE7	28.12	256	134	9	262	879	13	260	5e-14	73.6	nudix hydrolase 7	Arabidopsis thaliana	GO:0016787
Smeritima24461_c0_seq1_len=1574	NP_001237737.1	C6ZS09	71.99	307	86	0	237	1157	1	307	4e-166	474	calcineurin-like phosphoesterase	Glycine max	GO:0016787
Smeritima55331_c0_seq1_len=1407	NP_001239984.1	C6TIM6	67.99	303	75	3	1343	501	1	303	5e-134	390	uncharacterized protein LOC100787007	Glycine max	GO:0016787
Smeritima12773_c0_seq1_len=1620	NP_001241364.1	C6T9W2	70.56	394	116	3	114	1295	13	392	0	562	uncharacterized protein LOC100804302	Glycine max	GO:0016787
Smeritima26155_c1_seq1_len=1323	NP_001241637.1	C6TFD5	59.73	298	113	5	1128	256	1	292	4e-115	340	uncharacterized protein LOC100795391	Glycine max	GO:0016787
Smeritima34445_c0_seq1_len=1268	NP_001241637.1	C6TFD5	51.72	290	95	3	255	989	9	297	3e-90	276	uncharacterized protein LOC100795391	Glycine max	GO:0016787
Smeritima3393346_c0_seq1_len=381	NP_001241643.1	C6T799	26.67	135	90	3	3	380	81	211	1e-08	53.1	uncharacterized protein LOC100786431	Glycine max	GO:0016787
Smeritima65587_c0_seq1_len=347	NP_001241643.1	C6T799	40	70	38	2	150	347	36	104	1e-07	49.7	uncharacterized protein LOC100786431	Glycine max	GO:0016787
Smeritima723496_c0_seq1_len=588	NP_001241643.1	C6T799	31.38	188	118	6	566	36	74	255	2e-18	82	uncharacterized protein LOC100786431	Glycine max	GO:0016787
Smeritima39789_c0_seq1_len=1298	NP_001242550.1	C6TID2	60.98	305	118	1	167	1078	26	330	1e-141	409	uncharacterized protein LOC100816294	Glycine max	GO:0016787
Smeritima30375_c0_seq1_len=1008	NP_001242765.1	C6TD78	66.01	253	65	4	1006	311	63	315	3e-110	325	uncharacterized protein LOC100797661	Glycine max	GO:0016787
Smeritima9927_c0_seq1_len=1545	NP_172132.1	Q9SHI9	28.12	377	256	9	1463	378	6	370	5e-38	145	ubiquitin carboxyl-terminal hydrolase family protein	Arabidopsis thaliana	GO:0016787
Smeritima1117027_c0_seq1_len=399	NP_173124.2	F4I5Z7	44.36	133	73	1	396	1	947	1079	3e-28	109	P-loop containing nucleoside triphosphate hydrolases superfamily protein	Arabidopsis thaliana	GO:0016787
Smeritima31162_c0_seq1_len=2979	NP_173124.2	F4I5Z7	49.7	837	413	13	2936	450	1347	2127	0	721	P-loop containing nucleoside triphosphate hydrolases superfamily protein	Arabidopsis thaliana	GO:0016787
Smeritima35017_c0_seq1_len=4317	NP_173124.2	F4I5Z7	48.8	1295	653	16	14	3868	897	2127	0	1090	P-loop containing nucleoside triphosphate hydrolases superfamily protein	Arabidopsis thaliana	GO:0016787
Smeritima534874_c0_seq1_len=653	NP_173124.2	F4I5Z7	28.28	244	147	6	2	649	677	913	1e-17	82.8	P-loop containing nucleoside triphosphate hydrolases superfamily protein	Arabidopsis thaliana	GO:0016787
Smeritima582877_c0_seq1_len=1749	NP_173124.2	F4I5Z7	51.76	512	247	4	1601	66	4	465	1e-156	496	P-loop containing nucleoside triphosphate hydrolases superfamily protein	Arabidopsis thaliana	GO:0016787
Smeritima643296_c0_seq1_len=654	NP_173124.2	F4I5Z7	47.98	173	90	1	134	652	4	172	4e-47	167	P-loop containing nucleoside triphosphate hydrolases superfamily protein	Arabidopsis thaliana	GO:0016787
Smeritima728358_c0_seq1_len=865	NP_173124.2	F4I5Z7	28.81	302	175	9	848	63	676	974	2e-18	87	P-loop containing nucleoside triphosphate hydrolases superfamily protein	Arabidopsis thaliana	GO:0016787
Smeritima763763_c0_seq1_len=746	NP_173124.2	F4I5Z7	66.19	139	47	1	138	554	330	465	6e-50	177	P-loop containing nucleoside triphosphate hydrolases superfamily protein	Arabidopsis thaliana	GO:0016787
Smeritima851528_c0_seq1_len=681	NP_173124.2	F4I5Z7	56.65	173	75	1	593	75	463	634	7e-53	184	P-loop containing nucleoside triphosphate hydrolases superfamily protein	Arabidopsis thaliana	GO:0016787
Smeritima44693_c0_seq1_len=3111	NP_178144.1	Q9C976	62.48	653	227	12	499	2403	4	643	0	714	alpha/beta-Hydrolases superfamily protein	Arabidopsis thaliana	GO:0016787
Smeritima231497_c0_seq1_len=1045	NP_181193.1	Q9SJQ4	47.93	242	124	4	956	237	23	244	3e-53	177	Haloacid dehalogenase-like hydrolase (HAD) superfamily protein	Arabidopsis thaliana	GO:0016787
Smeritima34944_c0_seq2_len=1733	NP_187996.2	Q570G3	67.61	355	110	4	1506	457	12	361	8e-170	487	metallo-beta-lactamase family protein	Arabidopsis thaliana	GO:0016787
Smeritima29496_c0_seq1_len=1152	NP_191442.2	Q84VV0	52.97	236	111	2	1073	366	99	332	3e-77	243	haloacid dehalogenase-like hydrolase domain-containing protein	Arabidopsis thaliana	GO:0016787
Smeritima15764_c0_seq1_len=721	NP_192270.4	F4JGA4	64.74	156	55	0	720	253	148	303	2e-67	211	metallo-beta-lactamase domain-containing protein	Arabidopsis thaliana	GO:0016787
Smeritima42310_c0_seq28_len=2508	NP_192917.3	F4JPS4	75.42	720	170	6	235	2373	1	716	0	1081	calcineurin-like phosphoesterase domain-containing protein	Arabidopsis thaliana	GO:0016787
Smeritima273472_c0_seq1_len=1404	NP_193039.3	F4JS74	26.69	296	215	6	191	1072	62	342	2e-20	95.1	P-loop containing nucleoside triphosphate hydrolases superfamily protein	Arabidopsis thaliana	GO:0016787
Smeritima31421_c0_seq1_len=1827	NP_193039.3	F4JS74	49.68	310	153	6	1391	471	36	333	4e-87	280	P-loop containing nucleoside triphosphate hydrolases superfamily protein	Arabidopsis thaliana	GO:0016787
Smeritima22985_c0_seq1_len=1193	NP_193961.3	Q8GYK2	34.88	258	161	6	213	965	2	252	4e-33	126	carboxylesterase	Arabidopsis thaliana	GO:0016787
Smeritima45181_c0_seq2_len=1257	NP_193961.3	Q8GYK2	67.59	253	78	2	1141	395	2	254	1e-123	360	carboxylesterase	Arabidopsis thaliana	GO:0016787
Smeritima1692888_c0_seq1_len=519	NP_195168.3	F4JKP9	56.9	174	70	3	2	508	24	187	5e-66	206	P-loop containing nucleoside triphosphate hydrolase family protein	Arabidopsis thaliana	GO:0016787
Smeritima9223_c0_seq1_len=1753	NP_195168.3	F4JKP9	58.26	345	138	3	1556	540	1	342	2e-128	381	P-loop containing nucleoside triphosphate hydrolase family protein	Arabidopsis thaliana	GO:0016787
Smeritima762432_c0_seq1_len=481	NP_197388.1	F4JZJ0	22.87	188	111	6	464	3	30	212	0.0004	40.8	Inosine-uridine preferring nucleoside hydrolase family protein	Arabidopsis thaliana	GO:0016787
Smeritima24539_c0_seq1_len=1040	NP_198668.1	Q9FFW9	71.43	182	52	1	245	790	171	351	8e-81	251	alpha/beta-hydrolase-like protein	Arabidopsis thaliana	GO:0016787
Smeritima35557_c0_seq1_len=1521	NP_198738.2	Q84JL7	56.91	311	130	3	1382	462	20	330	2e-117	350	"hydrolase, alpha/beta fold family protein"	Arabidopsis thaliana	GO:0016787
Smeritima35926_c0_seq4_len=2068	NP_199615.1	Q9FI34	28.08	438	287	10	293	1522	4	422	1e-35	141	plant organelle RNA recognition domain-containing protein	Arabidopsis thaliana	GO:0016787
Smeritima694949_c0_seq1_len=714	NP_199707.2	F4K3A9	26.8	153	112	4	491	33	168	302	2e-10	62	"HAD-superfamily hydrolase, subfamily IG, 5&apos;-nucleotidase"	Arabidopsis thaliana	GO:0016787
Smeritima30334_c0_seq1_len=2272	NP_201104.1	Q9FM53	26.8	444	301	15	2107	848	36	461	1e-31	131	ubiquitin carboxyl-terminal hydrolase family protein	Arabidopsis thaliana	GO:0016787
Smeritima31643_c0_seq1_len=3263	NP_567579.2	F4JSH1	56.65	759	321	11	2766	514	1	734	0	738	GDA1/CD39 nucleoside phosphatase family protein	Arabidopsis thaliana	GO:0016787
Smeritima42699_c0_seq1_len=1448	NP_567579.2	F4JSH1	35.84	346	208	7	310	1305	115	452	2e-53	193	GDA1/CD39 nucleoside phosphatase family protein	Arabidopsis thaliana	GO:0016787
Smeritima42699_c0_seq5_len=848	NP_567579.2	F4JSH1	36.95	249	143	5	1	705	208	452	1e-38	145	GDA1/CD39 nucleoside phosphatase family protein	Arabidopsis thaliana	GO:0016787
Smeritima454258_c0_seq1_len=1528	NP_680185.1	Q9C590	26.2	374	269	6	92	1192	29	382	1e-35	139	ubiquitin carboxyl-terminal hydrolase-like protein	Arabidopsis thaliana	GO:0016787
Smeritima8415_c0_seq1_len=2302	NP_680185.1	Q9C590	26.25	419	289	11	270	1466	20	418	2e-35	141	ubiquitin carboxyl-terminal hydrolase-like protein	Arabidopsis thaliana	GO:0016787
Smeritima40588_c0_seq5_len=550	NP_850428.1	Q84WV5	35.96	114	73	3	372	31	21	127	4e-10	59.3	alpha/beta-Hydrolases superfamily protein	Arabidopsis thaliana	GO:0016787
Smeritima24539_c0_seq4_len=673	NP_974605.1	F4JQ50	26.8	153	87	3	211	594	48	200	2e-07	52	lysophosphatidic acid acyltransferase	Arabidopsis thaliana	GO:0016787
Smeritima1267877_c0_seq1_len=644	NP_983313.1	Q75CL0	23.6	250	143	9	3	608	178	422	1e-08	56.2	ACL091Cp	Ashbya gossypii ATCC 10895	GO:0016787
Smeritima542546_c0_seq1_len=438	NP_983313.1	Q75CL0	37.41	147	82	7	2	412	435	573	4e-19	84	ACL091Cp	Ashbya gossypii ATCC 10895	GO:0016787
Smeritima706328_c0_seq1_len=1426	NP_983313.1	Q75CL0	27.99	443	244	20	1114	11	144	573	9e-33	133	ACL091Cp	Ashbya gossypii ATCC 10895	GO:0016787
Smeritima1281854_c0_seq1_len=880	NP_983880.2	Q75AY6	35.63	261	146	7	162	878	52	293	9e-40	148	ADL216Cp	Ashbya gossypii ATCC 10895	GO:0016787
Smeritima448001_c0_seq1_len=1245	XP_001218603.1	Q0C7J7	42.57	404	202	7	1201	80	200	592	7e-102	320	beta-glucuronidase	Aspergillus terreus NIH2624	GO:0016787
Smeritima892698_c0_seq1_len=330	XP_001487275.1	A5DAI6	31.48	108	72	4	328	11	125	224	0.0002	43.9	hypothetical protein PGUG_00652	Meyerozyma guilliermondii ATCC 6260	GO:0016787
Smeritima588320_c0_seq1_len=676	XP_001825444.1	Q2U2A4	31.2	234	130	11	68	676	79	303	8e-20	92.4	cholinesterase	Aspergillus oryzae RIB40	GO:0016787
Smeritima871776_c0_seq1_len=328	XP_002185243.1	B7GDD5	27.27	110	70	4	300	1	169	272	1e-05	47.4	predicted protein	Phaeodactylum tricornutum CCAP 1055/1	GO:0016787
Smeritima7652_c0_seq1_len=599	XP_002307977.1	B9I2C1	25.56	133	99	3	137	535	36	146	0.0006	45.1	predicted protein	Populus trichocarpa	GO:0016787
Smeritima1301076_c0_seq1_len=321	XP_002501719.1	C1E3Q2	53.16	79	37	2	5	241	5	77	2e-14	71.6	metallo-beta-lactamase protein	Micromonas sp. RCC299	GO:0016787
Smeritima303475_c0_seq1_len=662	XP_002524784.1	B9SFL5	45.4	174	76	5	564	100	32	196	4e-23	101	"hydrolase, putative"	Ricinus communis	GO:0016787
Smeritima1018220_c0_seq1_len=779	XP_002838585.1	D5GE33	25.21	238	159	8	658	2	169	400	5e-10	64.7	hypothetical protein	Tuber melanosporum Mel28	GO:0016787
Smeritima28798_c0_seq2_len=2594	XP_002847249.1	C5FQL4	27.66	535	346	21	2037	556	73	558	3e-36	150	acetylcholinesterase	Arthroderma otae CBS 113480	GO:0016787
Smeritima1086378_c0_seq1_len=426	XP_003029365.1	D8QC42	35.65	115	60	5	305	3	24	134	9e-09	57.4	hypothetical protein SCHCODRAFT_257998	Schizophyllum commune H4-8	GO:0016787
Smeritima512729_c0_seq1_len=766	XP_003305656.1	E3S701	24.28	243	150	12	65	691	317	541	4e-05	49.7	hypothetical protein PTT_18565	Pyrenophora teres f. teres 0-1	GO:0016787
Smeritima80951_c0_seq1_len=2241	XP_003305656.1	E3S701	28.81	531	332	21	2034	580	31	534	2e-34	144	hypothetical protein PTT_18565	Pyrenophora teres f. teres 0-1	GO:0016787
Smeritima967875_c0_seq1_len=390	XP_003305656.1	E3S701	36.17	94	51	3	135	389	26	116	7e-05	45.8	hypothetical protein PTT_18565	Pyrenophora teres f. teres 0-1	GO:0016787
Smeritima1275976_c0_seq1_len=365	XP_760519.1	Q4P6M9	34.38	96	56	2	296	30	1501	1596	0.0002	44.7	hypothetical protein UM04372.1	Ustilago maydis 521	GO:0016787
Smeritima1093447_c0_seq1_len=869	B5YMB1	B5YMB1_THAPS	24.02	179	136	4	689	153	581	736	3e-05	50.4	SubName: Full=Predicted protein;	Thalassiosira pseudonana (Marine diatom) (Cyclotella nana)	GO:0016779 ; GO:0051260
Smeritima25351_c0_seq2_len=2745	NP_001050044.1	Q10LS5	36.77	582	342	10	2163	496	37	613	3e-95	324	Os03g0336700	Oryza sativa Japonica Group	GO:0016779
Smeritima23804_c0_seq1_len=2010	NP_001142471.1	B6SH76	27.36	541	383	16	100	1692	42	530	3e-33	137	uncharacterized protein LOC100274680	Zea mays	GO:0016779
Smeritima31375_c0_seq2_len=3520	NP_001168029.1	C0HIM8	37.46	913	520	24	592	3177	25	832	4e-146	462	uncharacterized protein LOC100381756	Zea mays	GO:0016779
Smeritima30236_c0_seq1_len=2776	NP_001056486.1	Q6I5E0	52.82	585	264	8	2308	590	5	575	0	590	Os05g0590100	Oryza sativa Japonica Group	GO:0016773
Smeritima641204_c0_seq1_len=1605	NP_985634.2	Q754I7	39.69	393	211	11	285	1385	100	442	9e-75	248	AFR087Wp	Ashbya gossypii ATCC 10895	GO:0016773
Smeritima43523_c0_seq1_len=3147	NP_001046902.1	Q6K6D3	61.28	705	264	5	396	2483	3	706	0	864	Os02g0502500	Oryza sativa Japonica Group	GO:0016772
Smeritima8912_c0_seq1_len=3112	NP_001046902.1	Q6K6D3	46.9	678	351	11	744	2750	38	704	0	627	Os02g0502500	Oryza sativa Japonica Group	GO:0016772
Smeritima45178_c0_seq1_len=3309	NP_001169561.1	C0PG08	54.04	966	420	13	3103	278	6	947	0	1057	uncharacterized protein LOC100383440	Zea mays	GO:0016772
Smeritima33509_c0_seq1_len=2036	NP_565923.1	O04212 ; Q67ZT0	72.39	536	148	0	2001	394	1	536	0	790	ATH family protein ABC2-like 9	Arabidopsis thaliana	GO:0016772
Smeritima481733_c0_seq1_len=719	XP_002505724.1	C1EG93	25.81	186	126	4	717	196	176	354	6e-05	48.5	predicted protein	Micromonas sp. RCC299	GO:0016772
Smeritima484748_c0_seq1_len=631	XP_003060038.1	C1MVH6	23.78	164	100	3	422	6	39	195	2e-05	49.3	predicted protein	Micromonas pusilla CCMP1545	GO:0016772
Smeritima1015180_c0_seq1_len=381	NP_001143784.1	B6TDW4	31.13	106	66	2	377	81	151	256	5e-09	53.9	uncharacterized protein LOC100276550	Zea mays	GO:0016765
Smeritima1341469_c0_seq1_len=306	NP_984188.1	Q75A28	28.42	95	61	3	37	300	248	341	0.001	38.1	ADR092Wp	Ashbya gossypii ATCC 10895	GO:0016765
Smeritima30594_c0_seq1_len=1474	NP_984188.1	Q75A28	20.7	285	195	4	152	913	79	355	3e-08	57.4	ADR092Wp	Ashbya gossypii ATCC 10895	GO:0016765
Smeritima999574_c0_seq1_len=517	NP_001174985.1	C7J387	35.34	116	66	5	323	3	137	244	2e-09	56.2	Os06g0705000	Oryza sativa Japonica Group	GO:0016758 ; GO:0031227
Smeritima23579_c0_seq1_len=1709	NP_001242324.1	C6TF16	56.45	287	125	1	455	1315	69	352	5e-107	326	uncharacterized protein LOC100781422	Glycine max	GO:0016758 ; GO:0031227
Smeritima36158_c0_seq1_len=1471	NP_001242324.1	C6TF16	59.77	353	138	3	149	1195	1	352	4e-146	423	uncharacterized protein LOC100781422	Glycine max	GO:0016758 ; GO:0031227
Smeritima7751_c0_seq1_len=1342	A5ASX2	A5ASX2_VITVI	35.62	379	175	12	1071	142	9	382	9e-52	183	SubName: Full=Putative uncharacterized protein;	Vitis vinifera (Grape)	GO:0016758
Smeritima40573_c0_seq1_len=2110	A9S1Q5	A9S1Q5_PHYPA	31.99	422	259	7	463	1644	45	463	1e-64	226	SubName: Full=Predicted protein; Flags: Fragment;	Physcomitrella patens subsp. patens (Moss)	GO:0016757
Smeritima18997_c0_seq1_len=2407	NP_001140891.1	B4FRZ8	41.46	521	295	10	1956	424	52	552	1e-105	337	hypothetical protein	Zea mays	GO:0016757
Smeritima1589283_c0_seq1_len=419	F2DL79	F2DL79_HORVD	29.29	99	69	2	102	395	152	249	3e-09	58.9	SubName: Full=Predicted protein;	Hordeum vulgare var. distichum (Two-rowed barley)	GO:0016757
Smeritima19841_c0_seq1_len=2715	G0Z811	G0Z811_9ROSA	72.77	459	125	2	2565	1189	1	456	0	676	SubName: Full=Putative uncharacterized protein;	Pyrus x bretschneideri	GO:0016757
Smeritima45374_c0_seq5_len=2139	NP_001047475.1	Q6K1S5	59.01	527	205	6	276	1823	30	539	0	593	Os02g0624400	Oryza sativa Japonica Group	GO:0016757
Smeritima42327_c0_seq1_len=2017	NP_001055445.1	Q60ES7	31.32	431	246	9	1476	334	139	558	1e-67	233	Os05g0391600	Oryza sativa Japonica Group	GO:0016757
Smeritima37858_c0_seq4_len=2447	NP_001130837.1	B4FAR2	51.24	566	274	5	1841	150	31	592	0	595	hypothetical protein	Zea mays	GO:0016757
Smeritima54640_c0_seq1_len=1075	NP_001141620.1	B4FX92	43.89	262	130	5	340	1074	3	234	1e-48	169	uncharacterized protein LOC100273739 precursor	Zea mays	GO:0016757
Smeritima33492_c0_seq1_len=2395	NP_001145867.1	B7ZXV9	51.18	551	248	9	1945	356	1	519	9e-167	494	uncharacterized protein LOC100279381	Zea mays	GO:0016757
Smeritima762965_c0_seq1_len=608	NP_001234668.1	C7G304	82.72	162	25	2	477	1	3	160	7e-93	276	galactinol synthase 2	Solanum lycopersicum	GO:0016757
Smeritima37854_c0_seq6_len=411	XP_002282762.1	E0CP69	49.3	71	36	3	121	333	3	67	5e-09	58.2	PREDICTED: uncharacterized protein LOC100266116	Vitis vinifera	GO:0016757
Smeritima1983491_c0_seq1_len=329	NP_001053225.1	Q0JBZ8	27.43	113	78	3	2	328	180	285	8e-07	47.4	Os04g0500700	Oryza sativa Japonica Group	GO:0016747
Smeritima27795_c0_seq1_len=1848	NP_001067952.2	Q0ISK0	56.36	440	178	5	1690	413	14	453	2e-167	486	Os11g0507200	Oryza sativa Japonica Group	GO:0016747
Smeritima28500_c0_seq1_len=1902	NP_001067952.2	Q0ISK0	60.3	466	167	8	1688	345	1	464	1e-175	508	Os11g0507200	Oryza sativa Japonica Group	GO:0016747
Smeritima211413_c0_seq1_len=2374	D7G7D7	D7G7D7_ECTSI	20.32	502	325	10	1561	281	401	891	1e-15	86.7	SubName: Full=Putative uncharacterized protein;	Ectocarpus siliculosus (Brown alga)	GO:0016747
Smeritima238620_c0_seq1_len=2551	D8LM88	D8LM88_ECTSI	26.33	490	317	17	1361	24	345	813	3e-26	121	SubName: Full=Putative uncharacterized protein;	Ectocarpus siliculosus (Brown alga)	GO:0016747
Smeritima45042_c0_seq3_len=2031	NP_001051243.1	Q84MN3	33.75	483	297	15	1782	403	12	461	7e-75	249	Os03g0745200	Oryza sativa Japonica Group	GO:0016747
Smeritima25043_c0_seq1_len=1594	NP_001054171.2	Q7XPK7	27.86	323	209	6	1103	207	1	301	2e-27	116	Os04g0664600	Oryza sativa Japonica Group	GO:0016747
Smeritima25043_c0_seq2_len=2085	NP_001054171.2	Q7XPK7	26.68	476	319	11	1594	257	1	446	1e-37	147	Os04g0664600	Oryza sativa Japonica Group	GO:0016747
Smeritima479457_c0_seq1_len=745	NP_001055699.1	Q60EH6	32.98	188	123	7	555	1	16	191	2e-17	82.8	Os05g0449200	Oryza sativa Japonica Group	GO:0016747
Smeritima27155_c0_seq1_len=691	NP_001056538.1	Q8H634	41.15	192	109	4	669	106	268	451	1e-35	132	Os06g0103200	Oryza sativa Japonica Group	GO:0016747
Smeritima36936_c1_seq2_len=724	NP_001056538.1	Q8H634	41.24	194	112	3	37	612	271	459	2e-35	132	Os06g0103200	Oryza sativa Japonica Group	GO:0016747
Smeritima42330_c0_seq1_len=1012	NP_001056851.1	Q5VMB4	44.19	301	160	4	3	881	161	454	3e-78	248	Os06g0155500	Oryza sativa Japonica Group	GO:0016747
Smeritima43153_c0_seq1_len=1543	NP_001056851.1	Q5VMB4	40.98	449	254	9	1443	130	18	454	7e-99	307	Os06g0155500	Oryza sativa Japonica Group	GO:0016747
Smeritima5662_c0_seq2_len=838	NP_001060826.1	Q6ZC51	33.58	268	172	6	6	791	211	475	1e-29	118	Os08g0111300	Oryza sativa Japonica Group	GO:0016747
Smeritima32196_c0_seq1_len=1035	NP_001060828.1	Q0J8H3	31.88	298	194	9	137	1003	5	279	4e-27	112	Os08g0112200	Oryza sativa Japonica Group	GO:0016747
Smeritima5662_c0_seq1_len=417	NP_001060828.1	Q0J8H3	38.1	126	74	4	21	386	214	337	2e-12	64.7	Os08g0112200	Oryza sativa Japonica Group	GO:0016747
Smeritima26489_c0_seq1_len=581	NP_001060829.1	Q6ZCC9	34.21	190	120	3	577	23	289	468	8e-31	118	Os08g0112300	Oryza sativa Japonica Group	GO:0016747
Smeritima954212_c0_seq1_len=340	NP_001130851.1	B4FAS6	45.08	122	56	5	8	340	91	211	3e-22	91.3	hypothetical protein	Zea mays	GO:0016747
Smeritima36936_c1_seq3_len=1700	NP_001151798.1	B6U4R0	34.05	511	299	18	74	1492	38	486	7e-57	199	AER	Zea mays	GO:0016747
Smeritima846473_c0_seq1_len=446	D7FLI2	D7FLI2_ECTSI	33.33	78	52	1	285	52	96	172	7e-07	52.4	SubName: Full=1-acyl-sn-glycerol-3-phosphate acyltransferase; EC=2.3.1.-;	Ectocarpus siliculosus (Brown alga)	GO:0016746
Smeritima39046_c0_seq1_len=1641	NP_001149746.1	B6THR2	56.21	354	151	1	1497	448	7	360	7e-139	407	"peptidase C45, acyl-coenzyme A/6-aminopenicillanic acid acyl-transferase"	Zea mays	GO:0016740 ; GO:0042318
Smeritima44350_c1_seq13_len=1127	NP_001154544.1	F4ISV6	54.68	278	114	2	822	25	36	312	9e-100	307	tRNAHis guanylyltransferase	Arabidopsis thaliana	GO:0016740 ; GO:0016779
Smeritima44350_c1_seq26_len=2388	NP_001154544.1	F4ISV6	58.88	535	188	4	1901	393	1	534	0	639	tRNAHis guanylyltransferase	Arabidopsis thaliana	GO:0016740 ; GO:0016779
Smeritima44350_c1_seq5_len=1414	NP_001154544.1	F4ISV6	56.55	313	124	2	927	25	1	312	7e-119	360	tRNAHis guanylyltransferase	Arabidopsis thaliana	GO:0016740 ; GO:0016779
Smeritima26056_c0_seq2_len=4403	NP_191728.2	F4JFF2	51.19	1344	604	41	4340	465	1	1277	0	1084	nucleotidyltransferase	Arabidopsis thaliana	GO:0016740 ; GO:0016779
Smeritima43751_c0_seq2_len=5665	NP_191917.3	F4JH01	51.86	1211	560	23	161	3724	332	1477	0	991	Nucleotidyltransferase family protein	Arabidopsis thaliana	GO:0016740 ; GO:0016779
Smeritima44314_c0_seq2_len=7175	NP_191917.3	F4JH01	49.87	1544	735	32	6490	1976	17	1477	0	1204	Nucleotidyltransferase family protein	Arabidopsis thaliana	GO:0016740 ; GO:0016779
Smeritima858740_c0_seq1_len=509	NP_001056178.1	Q53WK1	30.13	156	102	3	1	447	582	732	4e-17	79.3	Os05g0540000	Oryza sativa Japonica Group	GO:0016740 ; GO:0016758 ; GO:0031227
Smeritima958173_c0_seq1_len=337	NP_001056178.1	Q53WK1	31.88	69	46	1	336	133	664	732	1e-05	43.9	Os05g0540000	Oryza sativa Japonica Group	GO:0016740 ; GO:0016758 ; GO:0031227
Smeritima27704_c0_seq1_len=1565	NP_001077854.1	F4HS52	55.29	331	146	5	1073	87	21	336	3e-114	342	glycosyltransferase family protein 64	Arabidopsis thaliana	GO:0016740 ; GO:0016758 ; GO:0031227
Smeritima953675_c0_seq1_len=426	NP_001077854.1	F4HS52	39.86	138	78	4	10	408	114	246	4e-12	63.5	glycosyltransferase family protein 64	Arabidopsis thaliana	GO:0016740 ; GO:0016758 ; GO:0031227
Smeritima202392_c0_seq1_len=544	NP_001105748.1	Q5DVS7	65.35	127	33	1	543	196	218	344	2e-52	172	galactinol synthase 1	Zea mays	GO:0016740 ; GO:0016757 ; GO:0047216
Smeritima32150_c0_seq1_len=697	NP_001105748.1	Q5DVS7	69.11	191	44	3	696	169	157	344	4e-78	239	galactinol synthase 1	Zea mays	GO:0016740 ; GO:0016757 ; GO:0047216
Smeritima23495_c0_seq1_len=1365	NP_001234486.1	Q947G8	61.61	310	114	4	1165	251	21	318	3e-126	370	galactinol synthase 1	Solanum lycopersicum	GO:0016740 ; GO:0016757 ; GO:0047216
Smeritima32693_c0_seq2_len=927	XP_002530433.1	B9SWR4	47.95	171	89	4	779	267	9	159	2e-44	153	"phosphatidylinositol n-acetylglucosaminyltransferase subunit p, putative"	Ricinus communis	GO:0016740 ; GO:0016757
Smeritima1544255_c0_seq1_len=347	NP_983609.2	Q75BR4	26.32	114	74	4	314	3	349	460	0.0001	41.6	ACR207Wp	Ashbya gossypii ATCC 10895	GO:0016740 ; GO:0016757
Smeritima953541_c0_seq1_len=455	NP_983609.2	Q75BR4	24.46	139	88	3	6	371	395	531	3e-07	50.1	ACR207Wp	Ashbya gossypii ATCC 10895	GO:0016740 ; GO:0016757
Smeritima384917_c0_seq1_len=705	NP_001150876.1	B6TUG3	30.6	134	87	3	391	8	43	171	7e-09	55.1	phosphatidylinositol N-acetylglucosaminyltransferase subunit P	Zea mays	GO:0016740 ; GO:0016757
Smeritima44590_c0_seq1_len=2597	NP_199853.1	Q9FK30	59.42	589	224	9	2212	491	2	566	0	663	O-fucosyltransferase family protein	Arabidopsis thaliana	GO:0016740 ; GO:0016757
Smeritima41016_c1_seq1_len=1449	NP_001051729.1	Q10BK3	66.67	318	101	1	1350	412	33	350	9e-148	427	Os03g0821800	Oryza sativa Japonica Group	GO:0016740 ; GO:0016757
Smeritima441530_c0_seq1_len=969	NP_001140935.1	B4FSA4	25	260	168	7	914	216	80	337	5e-08	55.5	uncharacterized protein LOC100273013	Zea mays	GO:0016740 ; GO:0016757
Smeritima1102501_c0_seq1_len=617	NP_985417.2	Q755F6	35.66	129	80	3	238	615	32	158	2e-15	74.7	AFL133Cp	Ashbya gossypii ATCC 10895	GO:0016740 ; GO:0016757
Smeritima18371_c0_seq1_len=2836	NP_001061555.1	Q7F1F3	57.85	662	261	7	2289	358	5	643	0	744	Os08g0327100	Oryza sativa Japonica Group	GO:0016740 ; GO:0016757
Smeritima19737_c0_seq1_len=2642	NP_001061555.1	Q7F1F3	41.52	643	327	8	316	2097	3	642	4e-165	496	Os08g0327100	Oryza sativa Japonica Group	GO:0016740 ; GO:0016757
Smeritima34114_c0_seq1_len=2923	NP_001067123.1	Q2QN55	70.11	552	144	3	512	2104	1	551	0	748	Os12g0578500	Oryza sativa Japonica Group	GO:0016740 ; GO:0016757
Smeritima35915_c0_seq1_len=2934	NP_001043430.2	Q8S1F8	60.2	882	307	17	2800	287	217	1080	0	966	Os01g0587300	Oryza sativa Japonica Group	GO:0016740 ; GO:0016757
Smeritima849586_c0_seq1_len=1133	NP_001055620.1	Q5TKJ0	24.1	307	201	13	12	836	71	353	1e-05	48.9	Os05g0429700	Oryza sativa Japonica Group	GO:0016740 ; GO:0016757
Smeritima145877_c0_seq1_len=1401	NP_001058075.1	Q69T22	62.87	369	127	2	2	1078	264	632	7e-160	468	Os06g0614000	Oryza sativa Japonica Group	GO:0016740 ; GO:0016757
Smeritima762197_c0_seq1_len=978	NP_001058075.1	Q69T22	70.66	334	89	3	977	3	140	473	1e-177	507	Os06g0614000	Oryza sativa Japonica Group	GO:0016740 ; GO:0016757
Smeritima43927_c0_seq1_len=4865	NP_001059647.1	Q8H2Q5	64.11	822	293	7	2235	4694	200	1011	0	1063	Os07g0483500	Oryza sativa Japonica Group	GO:0016740 ; GO:0016757
Smeritima44203_c0_seq1_len=2729	NP_001059647.1	Q8H2Q5	64.11	822	293	7	2637	178	200	1011	0	1063	Os07g0483500	Oryza sativa Japonica Group	GO:0016740 ; GO:0016757
Smeritima44560_c0_seq1_len=2824	NP_001059647.1	Q8H2Q5	56.34	820	338	10	243	2642	205	1011	0	928	Os07g0483500	Oryza sativa Japonica Group	GO:0016740 ; GO:0016757
Smeritima11868_c0_seq1_len=2884	NP_001065619.1	Q2RB54	44.14	648	340	7	2507	630	10	642	8e-170	511	Os11g0124900	Oryza sativa Japonica Group	GO:0016740 ; GO:0016757
Smeritima30411_c0_seq1_len=2307	NP_001117377.1	F4HZX7	57.86	636	259	10	2105	225	1	610	0	640	O-fucosyltransferase-like protein	Arabidopsis thaliana	GO:0016740 ; GO:0016757
Smeritima41726_c0_seq1_len=2577	NP_001117377.1	F4HZX7	37.85	539	306	18	1901	372	86	609	9e-93	306	O-fucosyltransferase-like protein	Arabidopsis thaliana	GO:0016740 ; GO:0016757
Smeritima45179_c0_seq4_len=667	NP_001117378.1	B3H6X4	38.34	193	98	4	606	91	15	201	1e-32	123	O-fucosyltransferase-like protein	Arabidopsis thaliana	GO:0016740 ; GO:0016757
Smeritima18955_c0_seq1_len=2010	NP_001141327.1	B4FVD7	71.15	506	113	4	1985	567	46	551	0	669	uncharacterized protein LOC100273418	Zea mays	GO:0016740 ; GO:0016757
Smeritima604589_c0_seq1_len=427	NP_001148072.1	B6SXR3	51.45	138	52	3	57	425	20	157	1e-39	142	anthranilate phosphoribosyltransferase-like protein	Zea mays	GO:0016740 ; GO:0016757
Smeritima705225_c0_seq1_len=761	NP_001148072.1	B6SXR3	58.58	268	96	6	761	3	90	354	4e-101	313	anthranilate phosphoribosyltransferase-like protein	Zea mays	GO:0016740 ; GO:0016757
Smeritima39700_c0_seq2_len=1751	NP_001149414.1	B6TE34	55.76	321	120	6	555	1451	19	337	7e-119	357	"transferase, transferring glycosyl groups precursor"	Zea mays	GO:0016740 ; GO:0016757
Smeritima41304_c0_seq1_len=2484	NP_001152387.1	B6UDC6	62.24	617	227	8	2138	306	26	631	0	805	LOC100286027	Zea mays	GO:0016740 ; GO:0016757
Smeritima42632_c0_seq1_len=2377	NP_001169531.1	C0PFR5	72.92	517	140	2	408	1958	4	517	0	756	uncharacterized protein LOC100383406	Zea mays	GO:0016740 ; GO:0016757
Smeritima30937_c0_seq2_len=2235	NP_172663.2	F4IAL1	66	503	158	3	1766	297	115	588	0	621	O-fucosyltransferase family protein	Arabidopsis thaliana	GO:0016740 ; GO:0016757
Smeritima126960_c0_seq1_len=2139	NP_173479.3	F4HSU3	38.14	485	290	12	1923	499	26	489	3e-85	281	O-fucosyltransferase-like protein	Arabidopsis thaliana	GO:0016740 ; GO:0016757
Smeritima405021_c0_seq1_len=869	NP_174215.2	Q5BPY9	39.48	309	146	7	63	866	44	352	7e-60	199	O-fucosyltransferase-like protein	Arabidopsis thaliana	GO:0016740 ; GO:0016757
Smeritima121947_c0_seq1_len=2346	NP_178257.1	Q9ZVF7	80.07	542	100	2	139	1740	26	567	0	845	O-fucosyltransferase family protein	Arabidopsis thaliana	GO:0016740 ; GO:0016757
Smeritima1888570_c0_seq1_len=344	NP_187643.1	Q9SS43	49.61	127	51	1	343	2	290	416	3e-37	132	Glycosyltransferase family 61 protein	Arabidopsis thaliana	GO:0016740 ; GO:0016757
Smeritima21430_c0_seq1_len=2813	NP_189649.2	Q8GZ81	60.66	694	259	9	367	2406	1	677	0	791	O-fucosyltransferase family protein	Arabidopsis thaliana	GO:0016740 ; GO:0016757
Smeritima1292107_c0_seq1_len=618	NP_201265.3	F4KF16	59.71	206	82	2	616	2	189	393	4e-81	251	O-fucosyltransferase family protein	Arabidopsis thaliana	GO:0016740 ; GO:0016757
Smeritima33201_c0_seq2_len=1660	NP_001150426.1	B6TPL4	30.95	475	305	12	71	1426	10	453	5e-56	196	transferase	Zea mays	GO:0016740 ; GO:0016747
Smeritima23007_c0_seq1_len=1965	NP_001042981.1	Q8S222	28.75	487	305	15	387	1721	2	455	8e-43	162	Os01g0350000	Oryza sativa Japonica Group	GO:0016740 ; GO:0016747
Smeritima38824_c0_seq1_len=1598	NP_001042981.1	Q8S222	29.81	463	292	11	1522	233	9	455	2e-43	161	Os01g0350000	Oryza sativa Japonica Group	GO:0016740 ; GO:0016747
Smeritima130083_c0_seq1_len=320	NP_001058873.1	Q8H4K0	56.06	66	27	1	2	193	396	461	5e-14	67.8	Os07g0142700	Oryza sativa Japonica Group	GO:0016740 ; GO:0016747
Smeritima38621_c0_seq3_len=2057	NP_001063206.1	Q69P55	26.93	479	314	13	1927	599	1	437	9e-44	164	Os09g0422000	Oryza sativa Japonica Group	GO:0016740 ; GO:0016747
Smeritima54619_c0_seq1_len=1831	NP_001063828.1	Q7XXN5	28.21	475	321	15	1765	401	3	435	6e-39	150	Os09g0543900	Oryza sativa Japonica Group	GO:0016740 ; GO:0016747
Smeritima33201_c0_seq1_len=811	NP_001064111.1	Q10A61	42.86	168	81	6	110	568	5	171	6e-30	118	Os10g0133500	Oryza sativa Japonica Group	GO:0016740 ; GO:0016747
Smeritima33798_c0_seq1_len=1691	NP_001064111.1	Q10A61	39.15	470	252	13	115	1422	5	471	1e-83	270	Os10g0133500	Oryza sativa Japonica Group	GO:0016740 ; GO:0016747
Smeritima43043_c0_seq1_len=1864	NP_001064111.1	Q10A61	33.84	464	264	14	313	1575	9	469	8e-66	224	Os10g0133500	Oryza sativa Japonica Group	GO:0016740 ; GO:0016747
Smeritima8504_c0_seq1_len=1701	NP_001064288.1	Q7G4G7	35.39	486	273	12	1545	211	3	484	5e-81	263	Os10g0195600	Oryza sativa Japonica Group	GO:0016740 ; GO:0016747
Smeritima10401_c0_seq1_len=1788	NP_001147464.1	B6SRZ2	30.45	463	307	14	1765	422	1	423	4e-44	164	anthranilate N-benzoyltransferase protein 1	Zea mays	GO:0016740 ; GO:0016747
Smeritima30377_c0_seq1_len=1037	NP_001151321.1	B6TZ41	29.48	251	164	8	1036	323	177	418	6e-20	92	transferase	Zea mays	GO:0016740 ; GO:0016747
Smeritima42330_c0_seq2_len=606	NP_001151389.1	B6TZX2	31.38	188	117	5	71	598	6	192	4e-17	80.1	LOC100285022	Zea mays	GO:0016740 ; GO:0016747
Smeritima27171_c0_seq2_len=2309	NP_171838.1	Q9LR83	60.22	460	178	2	1941	577	1	460	0	594	HXXXD-type acyl-transferase-like protein	Arabidopsis thaliana	GO:0016740 ; GO:0016747
Smeritima714_c0_seq1_len=1709	NP_171838.1	Q9LR83	60.22	460	178	2	308	1672	1	460	0	594	HXXXD-type acyl-transferase-like protein	Arabidopsis thaliana	GO:0016740 ; GO:0016747
Smeritima748069_c0_seq1_len=561	NP_190596.1	Q9SNE0	37.6	125	67	5	546	205	192	315	3e-14	71.2	HXXXD-type acyl-transferase-like protein	Arabidopsis thaliana	GO:0016740 ; GO:0016747
Smeritima954222_c0_seq1_len=356	NP_190596.1	Q9SNE0	36.05	86	55	2	355	98	115	198	1e-08	53.1	HXXXD-type acyl-transferase-like protein	Arabidopsis thaliana	GO:0016740 ; GO:0016747
Smeritima5292_c0_seq1_len=1538	NP_567826.1	F4JMX1	25.38	465	303	20	1482	220	10	442	5e-16	82	HXXXD-type acyl-transferase-like protein	Arabidopsis thaliana	GO:0016740 ; GO:0016747
Smeritima41510_c0_seq1_len=2079	D6BCR2	D6BCR2_CORAV	65.32	395	131	6	560	1726	2	373	2e-155	458	SubName: Full=Geranylgeranyl diphosphate synthase;	Corylus avellana (European hazel) (Corylus maxima)	GO:0016740 ; GO:0008299
Smeritima25822_c0_seq1_len=1386	NP_172622.1	F4I8X8	20.61	330	244	11	1154	219	12	336	7e-07	52.8	probable dolichyl-diphosphooligosaccharide--protein glycosyltransferase subunit 3A	Arabidopsis thaliana	GO:0016740
Smeritima8377_c0_seq1_len=1031	NP_001059595.1	Q69RL1	42.36	229	122	5	914	258	5	231	8e-56	183	Os07g0468100	Oryza sativa Japonica Group	GO:0016740
Smeritima18017_c0_seq1_len=872	NP_001152125.1	B6U9D5	28.11	217	138	6	786	190	3	218	2e-16	78.2	glutathione S-transferase theta-1	Zea mays	GO:0016740
Smeritima1577345_c0_seq1_len=304	NP_001154452.1	F4IBL0	46.97	132	22	1	1	252	63	194	3e-34	117	putative glutathione S-transferase	Arabidopsis thaliana	GO:0016740
Smeritima2648577_c0_seq1_len=331	NP_001154452.1	F4IBL0	40	110	18	1	331	146	85	194	6e-19	79	putative glutathione S-transferase	Arabidopsis thaliana	GO:0016740
Smeritima13822_c0_seq2_len=1575	F6HGR2	F6HGR2_VITVI	54.97	362	149	4	1496	453	6	350	3e-119	359	SubName: Full=Putative uncharacterized protein;	Vitis vinifera (Grape)	GO:0016740
Smeritima1468056_c0_seq1_len=418	NP_001031111.1	F4I360	31.19	109	56	4	410	141	475	583	4e-05	43.5	O-acetyltransferase Cas1p-like protein	Arabidopsis thaliana	GO:0016740
Smeritima23025_c0_seq2_len=2687	NP_001031111.1	F4I360	71.91	566	120	1	2195	615	4	569	0	835	O-acetyltransferase Cas1p-like protein	Arabidopsis thaliana	GO:0016740
Smeritima43639_c0_seq1_len=2509	NP_001031111.1	F4I360	63.28	580	174	1	2206	584	4	583	0	756	O-acetyltransferase Cas1p-like protein	Arabidopsis thaliana	GO:0016740
Smeritima489693_c0_seq1_len=750	NP_001043071.1	Q93WM2	42.67	225	116	4	729	94	3	211	1e-57	184	Os01g0374000	Oryza sativa Japonica Group	GO:0016740
Smeritima25810_c0_seq1_len=1142	NP_001068175.1	Q945X2	56.48	216	93	1	191	835	4	219	2e-86	263	Os11g0588300	Oryza sativa Japonica Group	GO:0016740
Smeritima38389_c0_seq1_len=1530	NP_001078808.1	Q94AU7	68.86	273	74	3	1311	526	1	265	3e-130	380	gamma carbonic anhydrase 3	Arabidopsis thaliana	GO:0016740
Smeritima37497_c0_seq2_len=1931	NP_001118253.1	F4IQ97	62.72	338	115	3	1474	494	62	397	7e-139	412	nucleotide-diphospho-sugar transferase domain-containing protein	Arabidopsis thaliana	GO:0016740
Smeritima635185_c0_seq1_len=657	NP_001189555.1	F4ITI0	27.46	142	96	5	140	544	75	213	0.0001	43.9	nucleotide-diphospho-sugar transferases superfamily protein	Arabidopsis thaliana	GO:0016740
Smeritima15737_c0_seq1_len=1477	NP_001189991.1	Q9LVX7	61.15	381	146	2	1460	324	6	386	3e-168	481	nucleotidylyl transferase domain-containing protein	Arabidopsis thaliana	GO:0016740
Smeritima549874_c0_seq1_len=421	NP_568139.1	F4JWB9	47.83	138	66	5	407	12	3	128	4e-27	105	S-adenosyl-L-methionine-dependent methyltransferases superfamily protein	Arabidopsis thaliana	GO:0016740
Smeritima587135_c0_seq1_len=531	NP_984100.2	Q75AB4	26.19	126	79	3	193	528	2	127	4e-11	60.5	ADR004Wp	Ashbya gossypii ATCC 10895	GO:0016740
Smeritima19739_c0_seq1_len=1339	XP_003238904.1	F2SDT5	23.14	255	174	8	1137	439	445	685	0.0006	47.8	glycosyl transferase	Trichophyton rubrum CBS 118892	GO:0016740
Smeritima32133_c0_seq1_len=2064	D8RAH4	D8RAH4_SELML	40.27	365	211	7	1984	911	13	362	3e-79	261	SubName: Full=2-oxoacid-dependent dioxygenase;	Selaginella moellendorffii (Spikemoss)	GO:0016706 ; GO:0016702
Smeritima25762_c0_seq1_len=363	NP_001050765.1	Q5MBR5	31.45	124	82	6	1	363	428	532	6e-06	45.4	Os03g0645900	Oryza sativa Japonica Group	GO:0016702
Smeritima43251_c0_seq1_len=985	NP_001234433.1	D0UDC1	53.23	263	117	3	820	50	13	274	2e-89	282	carotenoid cleavage dioxygenase 7	Solanum lycopersicum	GO:0016702
Smeritima29542_c0_seq1_len=2353	NP_001234455.1	O24023	71.98	546	134	4	476	2056	61	605	0	813	nine-cis-epoxycarotenoid dioxygenase	Solanum lycopersicum	GO:0016702
Smeritima44172_c0_seq42_len=747	NP_001234455.1	O24023	33.95	162	102	3	559	89	61	217	4e-21	93.6	nine-cis-epoxycarotenoid dioxygenase	Solanum lycopersicum	GO:0016702
Smeritima44172_c0_seq5_len=1383	NP_001234455.1	O24023	39.09	353	208	6	1040	3	79	422	3e-77	253	nine-cis-epoxycarotenoid dioxygenase	Solanum lycopersicum	GO:0016702
Smeritima44172_c0_seq35_len=857	NP_001234542.1	Q6E4P5	76.51	149	34	3	514	71	5	149	3e-71	230	carotenoid cleavage dioxygenase 1-1	Solanum lycopersicum	GO:0016702
Smeritima17105_c0_seq1_len=2284	NP_001268200.1	Q5SGD0	69.12	557	169	3	1946	285	53	604	0	778	9-cis-epoxycarotenoid dioxygenase 2	Vitis vinifera	GO:0016702
Smeritima45082_c0_seq13_len=312	NP_001268200.1	Q5SGD0	33.33	105	69	2	1	312	260	343	2e-10	57.4	9-cis-epoxycarotenoid dioxygenase 2	Vitis vinifera	GO:0016702
Smeritima774721_c0_seq1_len=958	XP_002295908.1	B5YN67	50.16	307	132	6	6	863	1787	2088	6e-81	272	RNA or DNA helicase	Thalassiosira pseudonana CCMP1335	GO:0016671 ; GO:0019538 ; GO:0055114
Smeritima46053_c0_seq1_len=971	XP_002527791.1	B9SP72	58.18	165	69	2	718	224	25	187	1e-62	201	conserved hypothetical protein	Ricinus communis	GO:0016655 ; GO:0055114
Smeritima41012_c0_seq1_len=2825	NP_001176205.1	C7J7R1	38.79	807	464	17	217	2547	14	758	2e-148	459	Os10g0474966	Oryza sativa Japonica Group	GO:0016614 ; GO:0046577 ; GO:0050660 ; GO:0055114
Smeritima31847_c0_seq1_len=1669	I3TAV8	I3TAV8_MEDTR	43.97	307	156	10	562	1434	9	295	1e-48	175	SubName: Full=Nuclear transcription factor Y subunit A8;	Medicago truncatula (Barrel medic) (Medicago tribuloides)	GO:0016602 ; GO:0003677 ; GO:0003700
Smeritima1279570_c0_seq1_len=651	F0VYK4	F0VYK4_9STRA	27.43	113	82	1	3	341	39	149	1e-07	54.7	SubName: Full=Mediator of RNA polymerase II transcription subunit putative;	Albugo laibachii Nc14	GO:0016592 ; GO:0001104
Smeritima952897_c0_seq1_len=726	F0WZB7	F0WZB7_9STRA	20.19	213	148	6	598	26	14	224	0.0002	46.6	SubName: Full=Putative uncharacterized protein AlNc14C420G11520;	Albugo laibachii Nc14	GO:0016592 ; GO:0001104
Smeritima43436_c0_seq2_len=5694	NP_194199.4	Q9SB63	28.58	1431	963	50	957	5072	145	1397	5e-99	353	modifier of snc1 protein	Arabidopsis thaliana	GO:0016568 ; GO:0040029
Smeritima1218_c0_seq1_len=1337	NP_001269085.1	D7U0Q5	60.37	376	143	5	1215	106	1	364	3e-155	445	uncharacterized protein LOC100265167	Vitis vinifera	GO:0016491 ; GO:0055114
Smeritima1088062_c0_seq1_len=334	XP_002964008.1	D8QZ22	49.48	97	49	0	324	34	188	284	1e-25	103	hypothetical protein SELMODRAFT_166561	Selaginella moellendorffii	GO:0016491 ; GO:0055114
Smeritima19571_c0_seq1_len=1366	NP_001044612.1	Q5N760	38.11	286	176	5	875	21	21	279	9e-56	187	Os01g0814900	Oryza sativa Japonica Group	GO:0016491 ; GO:0055114
Smeritima20647_c0_seq2_len=1022	NP_001044612.1	Q5N760	38.38	284	174	5	171	1019	21	277	1e-56	186	Os01g0814900	Oryza sativa Japonica Group	GO:0016491 ; GO:0055114
Smeritima10921_c1_seq1_len=1622	NP_001242425.1	C6THV7	72.64	329	89	3	172	1155	1	323	4e-161	462	uncharacterized protein LOC100781191	Glycine max	GO:0016491 ; GO:0055114
Smeritima19367_c0_seq1_len=1332	NP_001105100.1	Q84TC2	40.42	381	210	7	1241	150	1	374	1e-85	268	DIBOA-glucoside dioxygenase BX6	Zea mays	GO:0016491 ; GO:0055114
Smeritima43227_c0_seq1_len=1689	NP_001105100.1	Q84TC2	41.8	378	201	8	1396	320	7	374	8e-76	246	DIBOA-glucoside dioxygenase BX6	Zea mays	GO:0016491 ; GO:0055114
Smeritima34669_c1_seq1_len=1241	NP_001043408.1	Q8W096	39.01	323	181	9	31	951	1	312	2e-70	225	Os01g0580500	Oryza sativa Japonica Group	GO:0016491 ; GO:0055114
Smeritima31995_c0_seq1_len=1331	NP_001067407.1	Q53P53	45.31	320	157	8	155	1060	4	308	5e-76	241	Os11g0186900	Oryza sativa Japonica Group	GO:0016491 ; GO:0055114
Smeritima11307_c0_seq1_len=1374	NP_001105235.1	Q6JN54	46.73	321	162	7	113	1048	4	313	4e-93	286	ACC oxidase20	Zea mays	GO:0016491 ; GO:0055114
Smeritima16294_c0_seq1_len=1465	NP_985256.1	Q755W7	37.1	310	183	9	1366	473	1	289	3e-54	186	AER401Wp	Ashbya gossypii ATCC 10895	GO:0016491 ; GO:0055114
Smeritima563165_c0_seq1_len=423	NP_001055731.2	Q60EL7	53.08	130	60	2	422	36	184	312	2e-40	138	Os05g0456300	Oryza sativa Japonica Group	GO:0016491 ; GO:0055114
Smeritima549168_c0_seq1_len=416	NP_001050951.2	Q6AVK5	45	100	47	3	414	139	267	366	1e-17	79	Os03g0690500	Oryza sativa Japonica Group	GO:0016491 ; GO:0055114
Smeritima25788_c0_seq1_len=632	NP_001056955.2	Q0DE54	35.38	195	110	4	537	1	80	272	5e-34	125	Os06g0176300	Oryza sativa Japonica Group	GO:0016491 ; GO:0055114
Smeritima19430_c0_seq1_len=815	NP_001056965.1	Q8H618	37.5	200	121	4	813	226	156	354	7e-37	135	Os06g0178700	Oryza sativa Japonica Group	GO:0016491 ; GO:0055114
Smeritima30094_c0_seq1_len=1431	NP_001056965.1	Q8H618	38.31	295	173	5	327	1184	60	354	9e-61	204	Os06g0178700	Oryza sativa Japonica Group	GO:0016491 ; GO:0055114
Smeritima33370_c0_seq1_len=689	NP_001056965.1	Q8H618	36.21	174	103	7	501	4	2	166	2e-22	95.1	Os06g0178700	Oryza sativa Japonica Group	GO:0016491 ; GO:0055114
Smeritima1327015_c0_seq1_len=565	NP_001058986.1	Q69LD9	36	175	105	5	504	1	1	168	4e-24	98.2	Os07g0169600	Oryza sativa Japonica Group	GO:0016491 ; GO:0055114
Smeritima696141_c0_seq1_len=847	NP_001058986.1	Q69LD9	41.79	268	148	6	64	843	1	261	9e-62	199	Os07g0169600	Oryza sativa Japonica Group	GO:0016491 ; GO:0055114
Smeritima31893_c0_seq1_len=1642	NP_001066961.2	Q0IMT5	49.51	406	192	6	164	1342	12	415	9e-131	394	Os12g0543600	Oryza sativa Japonica Group	GO:0016491 ; GO:0055114
Smeritima154157_c0_seq1_len=380	NP_001131380.1	B4FCC6	48.87	133	59	3	380	9	125	257	7e-35	122	uncharacterized protein LOC100192706	Zea mays	GO:0016491 ; GO:0055114
Smeritima7489_c0_seq1_len=577	NP_001131380.1	B4FCC6	47.47	158	72	5	3	443	109	266	1e-40	140	uncharacterized protein LOC100192706	Zea mays	GO:0016491 ; GO:0055114
Smeritima43662_c0_seq1_len=1618	NP_001140812.1	B4FRE2	42.82	376	207	8	1397	294	2	361	1e-101	311	uncharacterized protein LOC100272887	Zea mays	GO:0016491 ; GO:0055114
Smeritima22674_c0_seq2_len=1764	NP_001143387.1	B6T392	40.05	392	203	9	256	1335	90	466	2e-76	251	uncharacterized protein LOC100276025	Zea mays	GO:0016491 ; GO:0055114
Smeritima1737654_c0_seq1_len=343	NP_001143666.1	B6T9U3	40.96	83	49	1	257	9	23	103	2e-13	66.2	uncharacterized protein LOC100276389	Zea mays	GO:0016491 ; GO:0055114
Smeritima412767_c0_seq1_len=860	NP_001145887.1	B7ZXZ2	39.27	275	163	6	854	42	49	304	3e-54	179	uncharacterized protein LOC100279403	Zea mays	GO:0016491 ; GO:0055114
Smeritima433048_c0_seq1_len=1242	NP_001145887.1	B7ZXZ2	39.2	324	192	8	220	1176	8	304	2e-65	213	uncharacterized protein LOC100279403	Zea mays	GO:0016491 ; GO:0055114
Smeritima36058_c0_seq1_len=1662	NP_001146576.1	B8A2B7	62.85	323	114	3	1311	361	1	321	7e-149	432	hypothetical protein	Zea mays	GO:0016491 ; GO:0055114
Smeritima39689_c0_seq1_len=1914	NP_001149144.1	B6TB75	68.16	380	114	6	1736	618	1	377	2e-179	514	aldo-keto reductase/ oxidoreductase	Zea mays	GO:0016491 ; GO:0055114
Smeritima1653651_c0_seq1_len=335	NP_001154314.1	F4IDQ0	44.35	124	56	5	335	3	16	134	1e-21	87.8	2-oxoglutarate-dependent dioxygenase-like protein	Arabidopsis thaliana	GO:0016491 ; GO:0055114
Smeritima41781_c0_seq1_len=835	NP_001154314.1	F4IDQ0	51.34	261	120	4	762	1	1	259	6e-66	208	2-oxoglutarate-dependent dioxygenase-like protein	Arabidopsis thaliana	GO:0016491 ; GO:0055114
Smeritima43282_c0_seq8_len=1208	NP_001154315.1	F4IDQ2	43.21	280	149	5	399	1208	8	278	6e-73	233	2-oxoglutarate (2OG) and Fe(II)-dependent oxygenase superfamily protein	Arabidopsis thaliana	GO:0016491 ; GO:0055114
Smeritima1343755_c0_seq1_len=399	NP_001168927.1	C0PA85	34.75	141	67	2	348	1	189	329	6e-18	79.7	uncharacterized protein LOC100382739	Zea mays	GO:0016491 ; GO:0055114
Smeritima40533_c0_seq4_len=1656	NP_001168927.1	C0PA85	51.65	395	149	6	1510	452	1	389	8e-120	360	uncharacterized protein LOC100382739	Zea mays	GO:0016491 ; GO:0055114
Smeritima971306_c0_seq1_len=653	NP_001168927.1	C0PA85	26.59	267	128	3	20	616	90	356	9e-26	104	uncharacterized protein LOC100382739	Zea mays	GO:0016491 ; GO:0055114
Smeritima43717_c0_seq2_len=1659	NP_001175990.1	Q652L5	76.47	374	88	1	1426	305	12	384	0	531	Os09g0567350	Oryza sativa Japonica Group	GO:0016491 ; GO:0055114
Smeritima1229_c0_seq1_len=915	NP_001240166.1	C6TKQ3	41.18	289	147	7	877	80	25	295	2e-63	204	uncharacterized protein LOC100806500	Glycine max	GO:0016491 ; GO:0055114
Smeritima384645_c0_seq1_len=640	NP_001240166.1	C6TKQ3	40.3	201	102	6	91	639	3	182	2e-31	117	uncharacterized protein LOC100806500	Glycine max	GO:0016491 ; GO:0055114
Smeritima655965_c0_seq1_len=438	NP_001240998.1	C6TC18	55.12	127	57	0	430	50	229	355	6e-43	146	uncharacterized protein LOC100786574	Glycine max	GO:0016491 ; GO:0055114
Smeritima960808_c0_seq1_len=861	NP_001240998.1	C6TC18	55.15	272	122	2	2	817	86	355	2e-94	284	uncharacterized protein LOC100786574	Glycine max	GO:0016491 ; GO:0055114
Smeritima19791_c0_seq1_len=568	NP_001241230.1	C6TMC0	38.5	187	113	3	555	1	2	187	1e-34	126	uncharacterized protein LOC100790198	Glycine max	GO:0016491 ; GO:0055114
Smeritima36283_c0_seq4_len=1659	NP_001241230.1	C6TMC0	37.47	427	255	9	1473	229	7	375	6e-76	246	uncharacterized protein LOC100790198	Glycine max	GO:0016491 ; GO:0055114
Smeritima36283_c0_seq8_len=2256	NP_001241230.1	C6TMC0	38.19	398	234	9	2070	913	7	346	4e-68	230	uncharacterized protein LOC100790198	Glycine max	GO:0016491 ; GO:0055114
Smeritima39693_c0_seq1_len=1349	NP_001241230.1	C6TMC0	51.48	371	175	5	90	1187	9	375	3e-123	364	uncharacterized protein LOC100790198	Glycine max	GO:0016491 ; GO:0055114
Smeritima36283_c0_seq7_len=1362	NP_001241514.1	C6TKT7	32.53	372	192	10	1167	229	7	370	4e-50	176	uncharacterized protein LOC100792296	Glycine max	GO:0016491 ; GO:0055114
Smeritima3372059_c0_seq1_len=301	NP_001241957.1	C6T8M8	35.35	99	60	4	15	299	128	222	5e-12	61.6	uncharacterized protein LOC100809492	Glycine max	GO:0016491 ; GO:0055114
Smeritima38571_c0_seq2_len=1419	NP_001241957.1	C6T8M8	58.31	319	120	4	104	1021	1	309	6e-114	340	uncharacterized protein LOC100809492	Glycine max	GO:0016491 ; GO:0055114
Smeritima28602_c0_seq1_len=1444	NP_001242069.1	C6TJH7	35.21	355	223	5	147	1190	7	358	2e-71	232	uncharacterized protein LOC100777264	Glycine max	GO:0016491 ; GO:0055114
Smeritima1405_c0_seq1_len=1188	NP_001242103.1	C6TDD0	43.34	353	199	4	44	1099	1	340	8e-89	273	uncharacterized protein LOC100793145	Glycine max	GO:0016491 ; GO:0055114
Smeritima2634028_c0_seq1_len=301	NP_175994.2	F4I3I1	38.24	68	38	3	68	259	159	224	0.0004	39.3	FAD/NAD(P)-binding oxidoreductase domain-containing protein	Arabidopsis thaliana	GO:0016491 ; GO:0055114
Smeritima1327892_c0_seq1_len=482	NP_179722.1	Q9SJV1	38.64	88	48	2	4	249	222	309	3e-11	61.6	putative mannose-6P reductase	Arabidopsis thaliana	GO:0016491 ; GO:0055114
Smeritima4462_c0_seq1_len=466	NP_179722.1	Q9SJV1	47.15	123	60	2	3	356	177	295	3e-34	123	putative mannose-6P reductase	Arabidopsis thaliana	GO:0016491 ; GO:0055114
Smeritima718972_c0_seq1_len=1047	NP_179722.1	Q9SJV1	36.97	284	154	9	1021	245	33	309	8e-42	149	putative mannose-6P reductase	Arabidopsis thaliana	GO:0016491 ; GO:0055114
Smeritima816475_c0_seq1_len=328	NP_181359.1	O80449	51.33	113	50	4	326	3	183	289	6e-24	94.7	2-oxoglutarate (2OG) and Fe(II)-dependent oxygenase-like protein	Arabidopsis thaliana	GO:0016491 ; GO:0055114
Smeritima10577_c0_seq1_len=2143	NP_194701.1	Q9SU79	23.38	509	298	13	1589	339	27	528	3e-25	112	polyamine oxidase 5	Arabidopsis thaliana	GO:0016491 ; GO:0055114
Smeritima317978_c0_seq1_len=1457	NP_194701.1	Q9SU79	25.76	524	303	17	1330	17	37	529	4e-29	121	polyamine oxidase 5	Arabidopsis thaliana	GO:0016491 ; GO:0055114
Smeritima9526_c0_seq1_len=1745	NP_195798.2	F4KAV1	50.97	310	152	4	573	1502	85	387	1e-92	291	"oxidoreductase, 2OG-Fe(II) oxygenase family protein"	Arabidopsis thaliana	GO:0016491 ; GO:0055114
Smeritima286535_c0_seq1_len=1635	NP_199655.3	Q9LV69	22.13	375	259	14	560	1585	104	452	0.0007	43.9	FAD-dependent oxidoreductase	Arabidopsis thaliana	GO:0016491 ; GO:0055114
Smeritima890008_c0_seq1_len=650	NP_199655.3	Q9LV69	26.32	171	110	5	579	115	115	285	7e-05	44.7	FAD-dependent oxidoreductase	Arabidopsis thaliana	GO:0016491 ; GO:0055114
Smeritima39070_c0_seq6_len=2905	NP_568712.1	F4K658	77.52	565	127	2	279	1973	1	555	0	915	FAD/NAD(P)-binding oxidoreductase family protein	Arabidopsis thaliana	GO:0016491 ; GO:0055114
Smeritima43880_c0_seq1_len=2470	NP_568712.1	F4K658	21.96	551	373	16	563	2044	14	553	2e-10	66.2	FAD/NAD(P)-binding oxidoreductase family protein	Arabidopsis thaliana	GO:0016491 ; GO:0055114
Smeritima42466_c0_seq2_len=1912	NP_850027.2	Q5S4X7	56.17	381	166	5	1651	512	45	417	2e-120	365	FAD-dependent oxidoreductase-like protein	Arabidopsis thaliana	GO:0016491 ; GO:0055114
Smeritima38144_c0_seq1_len=1309	NP_850750.1	F4K9G7	42.09	335	163	7	182	1093	16	348	2e-70	227	putative aldose reductase	Arabidopsis thaliana	GO:0016491 ; GO:0055114
Smeritima29861_c0_seq1_len=1246	NP_983040.1	Q75DD3	33.23	325	202	11	120	1049	26	346	9e-38	141	ABR094Wp	Ashbya gossypii ATCC 10895	GO:0016491 ; GO:0055114
Smeritima35480_c0_seq2_len=1836	NP_985923.1	Q753E0	31.46	426	225	20	266	1342	36	447	6e-40	153	AFR376Wp	Ashbya gossypii ATCC 10895	GO:0016491 ; GO:0055114
Smeritima10556_c0_seq1_len=501	XP_002315713.1	B9HUA6	50.51	99	46	2	397	110	275	373	4e-21	92.8	predicted protein	Populus trichocarpa	GO:0016491 ; GO:0055114
Smeritima18056_c0_seq1_len=1905	XP_002529184.1	B9ST65	45.64	390	196	5	408	1529	78	465	3e-95	305	conserved hypothetical protein	Ricinus communis	GO:0016491 ; GO:0055114
Smeritima1192605_c0_seq1_len=336	XP_448318.1	Q6FMD9	27.27	99	72	2	309	13	209	302	0.0006	42.4	hypothetical protein	Candida glabrata CBS 138	GO:0016491 ; GO:0055114
Smeritima649966_c0_seq1_len=1189	XP_002417747.1	B9W9H7	23.84	323	226	8	971	63	570	883	0.0004	48.1	"morphogenesis/filamentation protein, putative"	Candida dubliniensis CD36	GO:0016491 ; GO:0050662 ; GO:0055114
Smeritima14164_c0_seq1_len=1495	NP_985994.2	Q752X6	23.84	365	202	13	272	1138	49	411	3e-06	51.6	AFR447Cp	Ashbya gossypii ATCC 10895	GO:0016491 ; GO:0050660 ; GO:0055114
Smeritima44180_c0_seq21_len=2204	NP_001132483.1	B4FGU5	61.76	489	167	10	414	1820	1	486	1e-178	521	uncharacterized protein LOC100193942	Zea mays	GO:0016491 ; GO:0050660 ; GO:0055114
Smeritima586363_c0_seq1_len=1227	NP_001132483.1	B4FGU5	27.25	378	252	16	1091	27	7	355	6e-21	96.3	uncharacterized protein LOC100193942	Zea mays	GO:0016491 ; GO:0050660 ; GO:0055114
Smeritima764677_c0_seq1_len=901	NP_001132483.1	B4FGU5	26.46	189	128	8	366	899	7	179	1e-06	51.2	uncharacterized protein LOC100193942	Zea mays	GO:0016491 ; GO:0050660 ; GO:0055114
Smeritima19846_c0_seq1_len=1805	NP_001154674.1	F4J849	73.61	466	91	1	1683	382	1	466	0	665	monodehydroascorbate reductase (NADH)	Arabidopsis thaliana	GO:0016491 ; GO:0050660 ; GO:0055114
Smeritima32077_c0_seq1_len=1295	NP_194801.4	F4JQE2	70.68	307	90	0	2	922	401	707	5e-155	456	putative oxidoreductase/electron carrier	Arabidopsis thaliana	GO:0016491 ; GO:0050660 ; GO:0055114
Smeritima35597_c0_seq1_len=1172	NP_194801.4	F4JQE2	64.8	250	76	5	974	261	38	285	2e-114	294	putative oxidoreductase/electron carrier	Arabidopsis thaliana	GO:0016491 ; GO:0050660 ; GO:0055114
Smeritima37802_c0_seq2_len=582	NP_194801.4	F4JQE2	50	98	49	1	425	132	343	425	2e-19	87	putative oxidoreductase/electron carrier	Arabidopsis thaliana	GO:0016491 ; GO:0050660 ; GO:0055114
Smeritima18964_c0_seq1_len=1344	NP_001173433.1	C7J0Q7	55.62	347	95	3	170	1033	21	367	4e-121	365	Os03g0363350	Oryza sativa Japonica Group	GO:0016491 ; GO:0046914 ; GO:0055114
Smeritima17616_c0_seq1_len=1588	NP_172114.2	Q8H109	64.43	343	111	3	338	1333	34	376	2e-139	409	uncharacterized protein	Arabidopsis thaliana	GO:0016491 ; GO:0046914 ; GO:0055114
Smeritima36995_c0_seq1_len=1620	NP_171840.2	Q43383	41.88	382	213	4	1281	163	24	396	5e-100	309	1-aminocyclopropane-1-carboxylate oxidase-like 5	Arabidopsis thaliana	GO:0016491 ; GO:0046872 ; GO:0055114
Smeritima32743_c0_seq1_len=1585	NP_001236797.1	Q53B69	73.81	336	88	1	1432	425	1	334	6e-178	506	flavanone 3-hydroxylase	Glycine max	GO:0016491 ; GO:0045486 ; GO:0055114
Smeritima11826_c0_seq1_len=1091	NP_001268077.1	D7T6T0	73.13	201	51	1	146	739	1	201	8e-94	280	type II peroxiredoxin F	Vitis vinifera	GO:0016491 ; GO:0045454 ; GO:0055114
Smeritima23146_c0_seq1_len=1346	NP_001234224.1	Q4VDN7	63.3	267	95	2	1271	480	1	266	1e-112	333	dehydroascorbate reductase	Solanum lycopersicum	GO:0016491 ; GO:0045174 ; GO:0055114
Smeritima39554_c0_seq1_len=2357	NP_001043008.1	Q0JMV6	76.06	543	129	3	1944	319	55	594	0	838	Os01g0357100	Oryza sativa Japonica Group	GO:0016491 ; GO:0020037 ; GO:0051536 ; GO:0055114
Smeritima38891_c0_seq1_len=2481	NP_001053545.1	Q7XUR2	53.86	713	299	9	2289	241	91	793	0	722	Os04g0560300	Oryza sativa Japonica Group	GO:0016491 ; GO:0016568 ; GO:0055114
Smeritima636155_c0_seq1_len=469	F0X0N3	F0X0N3_9STRA	24.49	147	105	5	450	28	927	1063	0.001	43.5	SubName: Full=Myosinlike protein putative;	Albugo laibachii Nc14	GO:0016459 ; GO:0005524 ; GO:0003774
Smeritima1256632_c0_seq1_len=376	NP_001052474.2	Q0JE49	46.67	120	49	1	322	8	42	161	2e-29	110	Os04g0326300	Oryza sativa Japonica Group	GO:0016429 ; GO:0030488
Smeritima23432_c0_seq1_len=1635	NP_001052474.2	Q0JE49	64.92	325	100	2	1456	524	1	324	7e-128	379	Os04g0326300	Oryza sativa Japonica Group	GO:0016429 ; GO:0030488
Smeritima44989_c0_seq18_len=517	C5XFT2	C5XFT2_SORBI	41.67	108	44	1	1	267	752	859	9e-16	79	SubName: Full=Putative uncharacterized protein Sb03g009660;	Sorghum bicolor (Sorghum) (Sorghum vulgare)	GO:0016324 ; GO:0090404 ; GO:0005524 ; GO:0004674 ; GO:0009860
Smeritima39290_c0_seq4_len=1982	NP_001051903.1	Q84K83	50.9	444	167	9	1636	458	1	437	2e-112	346	Os03g0850100	Oryza sativa Japonica Group	GO:0016311 ; GO:0016791
Smeritima639934_c0_seq1_len=1006	NP_001054894.1	Q5W6J1	34.91	232	145	4	155	832	62	293	2e-26	108	Os05g0205100	Oryza sativa Japonica Group	GO:0016311 ; GO:0016791
Smeritima6911_c1_seq1_len=319	NP_986596.1	Q750M6	36.36	77	46	3	314	93	235	311	1e-07	49.3	AGL070Wp	Ashbya gossypii ATCC 10895	GO:0016311 ; GO:0016791
Smeritima99249_c0_seq1_len=1199	NP_199382.1	Q9FK73	46.62	296	153	8	111	983	1	271	8e-69	219	haloacid dehalogenase-like hydrolase (HAD) superfamily protein	Arabidopsis thaliana	GO:0016311 ; GO:0016787 ; GO:0016791
Smeritima26210_c0_seq1_len=2548	NP_001057397.1	Q5VMR5	56.72	640	216	11	429	2165	63	700	0	658	Os06g0283400	Oryza sativa Japonica Group	GO:0016301 ; GO:0016310 ; GO:0016773
Smeritima115555_c0_seq1_len=754	NP_001063457.1	Q69JJ2	40.74	162	82	4	5	448	314	475	1e-26	109	Os09g0474800	Oryza sativa Japonica Group	GO:0016301 ; GO:0016310 ; GO:0016773
Smeritima1503_c0_seq1_len=1188	NP_001063457.1	Q69JJ2	32.72	324	170	6	42	869	339	657	4e-40	152	Os09g0474800	Oryza sativa Japonica Group	GO:0016301 ; GO:0016310 ; GO:0016773
Smeritima17444_c0_seq1_len=3076	NP_001063457.1	Q69JJ2	58.73	664	237	12	712	2592	5	660	0	685	Os09g0474800	Oryza sativa Japonica Group	GO:0016301 ; GO:0016310 ; GO:0016773
Smeritima4166_c0_seq1_len=1629	NP_001063457.1	Q69JJ2	40.27	514	250	8	1628	258	149	657	1e-108	340	Os09g0474800	Oryza sativa Japonica Group	GO:0016301 ; GO:0016310 ; GO:0016773
Smeritima42969_c0_seq1_len=2096	NP_001065468.1	Q7XBZ0	73.89	360	89	2	1378	314	99	458	0	536	Os10g0573000	Oryza sativa Japonica Group	GO:0016301 ; GO:0016310 ; GO:0016773
Smeritima43418_c0_seq1_len=2385	NP_001147061.1	B6SKC9	51.77	593	273	9	304	2043	3	565	0	546	phosphatidylinositol 3- and 4-kinase family protein	Zea mays	GO:0016301 ; GO:0016310 ; GO:0016773
Smeritima25559_c0_seq1_len=1783	NP_001148411.1	B6T2N8	25.95	343	229	14	226	1179	38	348	3e-10	63.9	ribokinase	Zea mays	GO:0016301 ; GO:0016310 ; GO:0016773
Smeritima40019_c0_seq1_len=1481	NP_001154375.1	F4HSY8	30.34	290	181	6	321	1127	9	266	1e-21	100	phosphatidylinositol 3- and 4-kinase-like protein	Arabidopsis thaliana	GO:0016301 ; GO:0016310 ; GO:0016773
Smeritima9241_c0_seq1_len=1576	NP_001173635.1	Q84R36	44.13	358	192	8	1465	416	45	390	3e-64	216	Os03g0737701	Oryza sativa Japonica Group	GO:0016301 ; GO:0016310 ; GO:0016773
Smeritima30301_c0_seq1_len=2343	NP_001151610.1	B6U2C9	64.34	572	202	4	2034	325	59	625	0	745	protein kinase-like	Zea mays	GO:0016301 ; GO:0016310 ; GO:0016772
Smeritima43648_c0_seq1_len=3186	NP_001189839.1	F4JFM1	69.65	748	192	9	432	2570	1	723	0	940	ABC1 kinase	Arabidopsis thaliana	GO:0016301 ; GO:0016310 ; GO:0016772
Smeritima8601_c0_seq1_len=1163	NP_172606.3	F4I8V6	43.14	306	165	6	892	2	1	293	5e-63	214	aarF domain-containing kinase	Arabidopsis thaliana	GO:0016301 ; GO:0016310 ; GO:0016772
Smeritima295656_c0_seq1_len=2457	NP_176770.2	F4ID59	53.41	528	246	0	2131	548	2	529	0	551	protein kinase superfamily protein	Arabidopsis thaliana	GO:0016301 ; GO:0016310 ; GO:0016772
Smeritima29649_c0_seq1_len=3035	NP_565900.1	O80962	56.22	772	328	6	309	2594	45	807	0	807	ATH subfamily protein ATH8	Arabidopsis thaliana	GO:0016301 ; GO:0016310 ; GO:0016772
Smeritima40101_c0_seq1_len=2261	NP_190090.2	F4J4C8	60.29	559	209	5	235	1872	11	569	0	570	putative dolichol kinase	Arabidopsis thaliana	GO:0016301 ; GO:0016310
Smeritima44138_c0_seq2_len=1089	NP_001031244.1	F4HQ25	23.64	275	178	11	1076	348	6	256	1e-14	75.5	protein kinase-related protein	Arabidopsis thaliana	GO:0016301 ; GO:0016310
Smeritima39904_c0_seq1_len=1934	NP_001044818.1	Q5N7A1	62.31	451	154	4	204	1508	81	531	0	537	Os01g0851000	Oryza sativa Japonica Group	GO:0016301 ; GO:0016310
Smeritima42524_c0_seq1_len=1805	NP_001044818.1	Q5N7A1	31.34	402	217	9	1385	357	119	520	8e-38	148	Os01g0851000	Oryza sativa Japonica Group	GO:0016301 ; GO:0016310
Smeritima44034_c0_seq1_len=1367	NP_001044818.1	Q5N7A1	33.16	383	194	6	105	1067	139	521	1e-47	173	Os01g0851000	Oryza sativa Japonica Group	GO:0016301 ; GO:0016310
Smeritima44484_c0_seq2_len=922	NP_001044818.1	Q5N7A1	35.98	239	123	4	818	192	139	377	2e-34	132	Os01g0851000	Oryza sativa Japonica Group	GO:0016301 ; GO:0016310
Smeritima719083_c0_seq1_len=652	NP_001044818.1	Q5N7A1	32.57	218	115	2	3	560	284	501	6e-28	111	Os01g0851000	Oryza sativa Japonica Group	GO:0016301 ; GO:0016310
Smeritima236589_c0_seq1_len=1824	NP_001066043.1	Q2QYB8	36.75	585	294	19	75	1601	19	544	7e-88	286	Os12g0125300	Oryza sativa Japonica Group	GO:0016301 ; GO:0016310
Smeritima10549_c0_seq1_len=2121	NP_001105005.1	Q9FUY5	63.86	498	171	5	123	1589	1	495	0	619	AKINbetagamma-1 protein kinase	Zea mays	GO:0016301 ; GO:0016310
Smeritima24111_c0_seq2_len=992	NP_174027.3	Q9LFY0	26.96	204	149	4	866	255	357	531	2e-13	72.4	5&apos;-AMP-activated protein kinase-like protein	Arabidopsis thaliana	GO:0016301 ; GO:0016310
Smeritima28208_c0_seq1_len=2279	NP_174027.3	Q9LFY0	41.86	485	233	10	1640	333	72	532	1e-100	322	5&apos;-AMP-activated protein kinase-like protein	Arabidopsis thaliana	GO:0016301 ; GO:0016310
Smeritima43152_c0_seq2_len=2433	NP_177080.2	F4I0K2	58.36	586	227	7	2266	560	3	583	0	589	fructokinase-like 2	Arabidopsis thaliana	GO:0016301 ; GO:0016310
Smeritima17450_c0_seq1_len=1482	NP_188395.2	Q8GYA7	31.71	287	169	9	1290	511	12	276	6e-20	92	Kinase interacting (KIP1-like) family protein	Arabidopsis thaliana	GO:0016301 ; GO:0016310
Smeritima38937_c0_seq4_len=1221	NP_565901.1	Q94AB3	34.09	220	135	4	245	874	120	331	3e-27	112	ATH subfamily protein ATH8	Arabidopsis thaliana	GO:0016301 ; GO:0016310
Smeritima41706_c0_seq1_len=2335	NP_566873.1	Q93ZS1	58.62	679	247	11	5	1939	2	665	0	663	uncharacterized protein	Arabidopsis thaliana	GO:0016301 ; GO:0016310
Smeritima39393_c0_seq1_len=1394	NP_974387.1	F4J4D7	57.18	355	128	6	1393	401	295	646	4e-116	357	uncharacterized protein	Arabidopsis thaliana	GO:0016301 ; GO:0016310
Smeritima41400_c0_seq1_len=730	B9F289	B9F289_ORYSJ	60.23	176	17	1	2	370	148	323	4e-59	194	RecName: Full=Ribose-phosphate pyrophosphokinase; EC=2.7.6.1;	Oryza sativa subsp. japonica (Rice)	GO:0016301 ; GO:0000287 ; GO:0004749 ; GO:0009116 ; GO:0009165 ; GO:0009156
Smeritima42619_c0_seq1_len=2040	B9R8D0	B9R8D0_RICCO	37.96	382	233	3	1658	525	23	376	5e-78	268	"SubName: Full=Zinc finger protein, putative;"	Ricinus communis (Castor bean)	GO:0016298 ; GO:0006629
Smeritima39697_c0_seq1_len=2235	NP_680390.1	Q3E8H7	57.02	570	235	10	2009	330	1	470	0	571	Stabilizer of iron transporter SufD superfamily protein	Arabidopsis thaliana	GO:0016226
Smeritima14151_c0_seq1_len=1356	F0WS23	F0WS23_9STRA	39.66	232	135	2	715	35	38	259	7e-52	184	SubName: Full=Thioredoxindependent peroxide reductase putative;	Albugo laibachii Nc14	GO:0016209 ; GO:0051920 ; GO:0045454
Smeritima40457_c0_seq2_len=1291	NP_001241584.1	C6TDY7	63.85	260	86	5	132	887	1	256	2e-107	318	uncharacterized protein LOC100795126	Glycine max	GO:0016209 ; GO:0016491 ; GO:0055114
Smeritima39113_c0_seq1_len=1362	NP_001268012.1	A5BWD1	60	265	103	3	129	914	1	256	3e-108	322	type II peroxiredoxin 1	Vitis vinifera	GO:0016209 ; GO:0016491 ; GO:0055114
Smeritima17642_c0_seq1_len=1775	NP_001130856.1	B4FAT2	25.63	519	351	18	1635	184	17	488	1e-20	97.8	uncharacterized protein LOC100191960	Zea mays	GO:0016209 ; GO:0016491 ; GO:0045454 ; GO:0055114
Smeritima36824_c0_seq2_len=1683	NP_001130856.1	B4FAT2	39.28	387	227	10	221	1357	177	552	1e-82	270	uncharacterized protein LOC100191960	Zea mays	GO:0016209 ; GO:0016491 ; GO:0045454 ; GO:0055114
Smeritima44320_c0_seq1_len=2216	NP_001130856.1	B4FAT2	46.1	577	297	8	117	1805	12	580	1e-168	498	uncharacterized protein LOC100191960	Zea mays	GO:0016209 ; GO:0016491 ; GO:0045454 ; GO:0055114
Smeritima41252_c0_seq2_len=2074	NP_001050329.1	Q7Y0E8	20.25	474	335	19	641	1933	59	485	0.0003	45.8	Os03g0405500	Oryza sativa Japonica Group	GO:0016209 ; GO:0016491 ; GO:0045454 ; GO:0047134 ; GO:0055114
Smeritima10586_c0_seq1_len=589	NP_001050331.2	Q7Y0F2	58.59	198	79	2	5	589	24	220	2e-65	208	Os03g0405900	Oryza sativa Japonica Group	GO:0016209 ; GO:0016491 ; GO:0045454 ; GO:0047134 ; GO:0055114
Smeritima22844_c0_seq1_len=634	NP_001050331.2	Q7Y0F2	57.89	152	57	3	632	198	264	413	1e-47	162	Os03g0405900	Oryza sativa Japonica Group	GO:0016209 ; GO:0016491 ; GO:0045454 ; GO:0047134 ; GO:0055114
Smeritima32586_c0_seq2_len=1449	F0WFZ3	F0WFZ3_9STRA	26.96	293	170	8	1322	576	363	655	4e-25	114	SubName: Full=AhpC/TSA family Redoxin putative;	Albugo laibachii Nc14	GO:0016209 ; GO:0016491 ; GO:0008270
Smeritima508387_c0_seq1_len=682	NP_001049334.1	Q10Q55	50.76	132	65	0	204	599	4	135	2e-32	116	Os03g0209400	Oryza sativa Japonica Group	GO:0016192
Smeritima38535_c0_seq4_len=682	NP_001141744.1	B4FXX6	75	140	35	0	501	82	1	140	2e-60	187	uncharacterized protein LOC100273877	Zea mays	GO:0016192
Smeritima33995_c0_seq1_len=2100	NP_001061825.1	Q7EYS3	71.16	541	156	1	1934	312	75	614	0	741	Os08g0422000	Oryza sativa Japonica Group	GO:0016117 ; GO:0016705
Smeritima29188_c0_seq1_len=2334	NP_001190352.1	Q94AD8	58.61	563	231	6	1913	231	1	539	0	663	F-box protein 2	Arabidopsis thaliana	GO:0016036
Smeritima1265509_c0_seq1_len=559	NP_001042466.1	Q0JPE8	45.71	140	73	2	551	141	400	537	1e-29	115	Os01g0226600	Oryza sativa Japonica Group	GO:0016021 ; GO:0055085
Smeritima1263972_c0_seq1_len=639	NP_001044003.1	Q5N9S1	59.44	143	57	1	638	213	218	360	1e-54	182	Os01g0704100	Oryza sativa Japonica Group	GO:0016021 ; GO:0055085
Smeritima985375_c0_seq1_len=642	NP_001045658.1	Q6ZH34	57.75	213	90	0	641	3	56	268	1e-84	261	Os02g0112100	Oryza sativa Japonica Group	GO:0016021 ; GO:0055085
Smeritima424139_c0_seq1_len=1795	NP_001051655.1	Q6ATP9	21.44	485	342	19	290	1627	12	456	7e-13	72.8	Os03g0809100	Oryza sativa Japonica Group	GO:0016021 ; GO:0055085
Smeritima143684_c0_seq1_len=531	NP_001053620.1	Q7XTX7	34.75	141	82	3	503	111	8	137	5e-14	70.5	Os04g0574700	Oryza sativa Japonica Group	GO:0016021 ; GO:0055085
Smeritima31648_c0_seq1_len=1726	NP_001053620.1	Q7XTX7	71.7	424	109	3	179	1417	148	567	0	585	Os04g0574700	Oryza sativa Japonica Group	GO:0016021 ; GO:0055085
Smeritima18059_c0_seq1_len=1879	NP_001061169.1	Q6YZX7	35.8	433	232	5	1637	477	23	453	6e-87	280	Os08g0191000	Oryza sativa Japonica Group	GO:0016021 ; GO:0055085
Smeritima22734_c0_seq1_len=2066	NP_001063019.1	Q6H4F1	61.43	503	187	4	254	1741	12	510	0	533	Os09g0371000	Oryza sativa Japonica Group	GO:0016021 ; GO:0055085
Smeritima35077_c0_seq1_len=1823	NP_001130680.1	B4FA49	59.55	492	186	5	197	1633	5	492	1e-179	519	uncharacterized protein LOC100191783	Zea mays	GO:0016021 ; GO:0055085
Smeritima37423_c0_seq1_len=1620	NP_001130684.1	B4FA56	32.41	435	235	7	1476	349	1	431	1e-68	228	uncharacterized protein LOC100191787	Zea mays	GO:0016021 ; GO:0055085
Smeritima1385388_c0_seq1_len=357	NP_001130901.1	B4FAZ2	58.82	68	26	1	355	158	435	502	7e-18	79.3	carbohydrate transporter/ sugar porter/ transporter	Zea mays	GO:0016021 ; GO:0055085
Smeritima1577941_c0_seq1_len=376	NP_001132244.2	B4FFX3	31.45	124	85	0	372	1	140	263	3e-19	83.6	uncharacterized protein LOC100193679	Zea mays	GO:0016021 ; GO:0055085
Smeritima762_c0_seq1_len=1768	NP_001136743.1	B4FK78	21.57	408	291	15	476	1612	89	473	7e-08	57	uncharacterized protein LOC100216884	Zea mays	GO:0016021 ; GO:0055085
Smeritima36358_c0_seq2_len=884	NP_001140977.1	B4FSJ4	42.02	257	136	3	153	884	1	229	2e-48	166	uncharacterized protein LOC100273056	Zea mays	GO:0016021 ; GO:0055085
Smeritima447450_c0_seq1_len=1601	NP_001141205.1	C0HGD2	22.75	444	295	14	1426	239	22	408	2e-05	48.9	hypothetical protein	Zea mays	GO:0016021 ; GO:0055085
Smeritima977838_c0_seq1_len=419	NP_001141205.1	C0HGD2	21.32	136	98	2	412	32	97	232	0.0009	39.7	hypothetical protein	Zea mays	GO:0016021 ; GO:0055085
Smeritima731550_c0_seq1_len=760	NP_001141252.1	B4FUR0	58.03	193	74	2	760	203	191	377	3e-71	224	uncharacterized protein LOC100273339	Zea mays	GO:0016021 ; GO:0055085
Smeritima540339_c0_seq1_len=1231	NP_001141824.1	B4FYC3	20.15	392	270	11	86	1132	51	439	0.0003	44.7	major facilitator superfamily defense1	Zea mays	GO:0016021 ; GO:0055085
Smeritima699475_c0_seq1_len=631	NP_001147344.1	B6SQ55	47.56	164	77	3	163	627	34	195	6e-42	147	inner membrane transport protein	Zea mays	GO:0016021 ; GO:0055085
Smeritima961339_c0_seq1_len=516	NP_001147344.1	B6SQ55	63.79	174	61	3	516	1	143	314	6e-61	194	inner membrane transport protein	Zea mays	GO:0016021 ; GO:0055085
Smeritima694458_c0_seq1_len=913	NP_001147958.1	B6SWK6	27.87	244	176	3	747	16	75	290	3e-20	92	sialin	Zea mays	GO:0016021 ; GO:0055085
Smeritima951285_c0_seq1_len=384	NP_001147958.1	B6SWK6	28.47	137	86	4	7	381	257	391	2e-11	61.2	sialin	Zea mays	GO:0016021 ; GO:0055085
Smeritima473566_c0_seq1_len=1526	NP_001148011.1	B6SX01	27.3	392	282	8	80	1246	132	501	1e-43	162	sialin	Zea mays	GO:0016021 ; GO:0055085
Smeritima953805_c0_seq1_len=585	NP_001148011.1	B6SX01	30.32	188	130	2	7	567	118	303	7e-28	110	sialin	Zea mays	GO:0016021 ; GO:0055085
Smeritima248117_c0_seq1_len=1993	NP_001148138.1	B6SYC1	45.78	509	249	8	370	1815	16	504	1e-126	386	glycerol 3-phosphate permease	Zea mays	GO:0016021 ; GO:0055085
Smeritima33762_c0_seq1_len=966	NP_001148375.1	B6T254	70.12	251	72	2	939	196	201	451	2e-96	293	LOC100281987	Zea mays	GO:0016021 ; GO:0055085
Smeritima34302_c0_seq1_len=1822	NP_001148375.1	B6T254	26.54	437	278	7	259	1440	18	449	9e-54	191	LOC100281987	Zea mays	GO:0016021 ; GO:0055085
Smeritima40670_c0_seq2_len=1254	NP_001148375.1	B6T254	22.96	331	220	4	1184	297	122	450	1e-22	100	LOC100281987	Zea mays	GO:0016021 ; GO:0055085
Smeritima9236_c0_seq1_len=540	NP_001148375.1	B6T254	20.72	222	133	4	4	540	97	312	4e-10	59.3	LOC100281987	Zea mays	GO:0016021 ; GO:0055085
Smeritima1468307_c0_seq1_len=602	NP_001148973.1	B6T9A5	29.03	155	101	3	597	160	264	415	4e-15	74.3	inorganic phosphate cotransporter	Zea mays	GO:0016021 ; GO:0055085
Smeritima194124_c0_seq1_len=1977	NP_001148973.1	B6T9A5	30.56	396	262	9	1366	218	44	434	3e-52	187	inorganic phosphate cotransporter	Zea mays	GO:0016021 ; GO:0055085
Smeritima43796_c0_seq1_len=2023	NP_001148973.1	B6T9A5	72.01	443	123	2	503	1828	1	436	0	600	inorganic phosphate cotransporter	Zea mays	GO:0016021 ; GO:0055085
Smeritima772854_c0_seq1_len=453	NP_001148973.1	B6T9A5	27.08	96	60	2	446	189	337	432	0.0004	40.8	inorganic phosphate cotransporter	Zea mays	GO:0016021 ; GO:0055085
Smeritima32426_c0_seq1_len=2110	NP_001152095.1	B6U8S7	65.12	496	165	3	299	1762	102	591	0	594	carbohydrate transporter/ sugar porter/ transporter	Zea mays	GO:0016021 ; GO:0055085
Smeritima512750_c0_seq1_len=1550	NP_001168019.1	C0HIJ3	27.11	439	308	9	1375	95	8	432	3e-51	182	uncharacterized protein LOC100381743	Zea mays	GO:0016021 ; GO:0055085
Smeritima21269_c0_seq2_len=1880	NP_001185297.1	F4I0G7	65.43	541	170	5	309	1880	1	534	0	669	Major Facilitator Superfamily with SPX domain-containing protein	Arabidopsis thaliana	GO:0016021 ; GO:0055085
Smeritima40656_c0_seq1_len=2727	NP_001185297.1	F4I0G7	71.73	718	188	5	2414	306	1	708	0	906	Major Facilitator Superfamily with SPX domain-containing protein	Arabidopsis thaliana	GO:0016021 ; GO:0055085
Smeritima124950_c0_seq1_len=768	NP_001190805.1	F4JMQ7	79.01	181	38	0	2	544	520	700	5e-84	266	SPX domain-containing membrane protein	Arabidopsis thaliana	GO:0016021 ; GO:0055085
Smeritima13681_c0_seq1_len=2391	NP_001234321.1	Q9FVL6	69.49	613	158	9	2182	431	4	604	0	741	sucrose transporter-like protein	Solanum lycopersicum	GO:0016021 ; GO:0055085
Smeritima954892_c0_seq1_len=339	NP_001237559.1	C6ZJZ6	46.55	116	58	7	338	3	390	493	1e-16	75.5	auxin efflux carrier protein 3	Glycine max	GO:0016021 ; GO:0055085
Smeritima1258052_c0_seq1_len=388	NP_177616.1	Q9SSG2	45.45	143	62	1	5	385	20	162	6e-35	127	nodulin-like and major facilitator domain-containing protein	Arabidopsis thaliana	GO:0016021 ; GO:0055085
Smeritima145494_c0_seq1_len=432	NP_177616.1	Q9SSG2	58.67	150	54	1	426	1	14	163	8e-53	176	nodulin-like and major facilitator domain-containing protein	Arabidopsis thaliana	GO:0016021 ; GO:0055085
Smeritima43705_c1_seq1_len=1940	NP_195397.1	O23203	68.97	477	139	5	1672	269	15	485	0	585	major facilitator protein	Arabidopsis thaliana	GO:0016021 ; GO:0055085
Smeritima2211478_c0_seq1_len=374	NP_565011.1	Q9C999	39.6	101	61	1	2	304	354	453	6e-16	73.9	auxin efflux carrier family protein	Arabidopsis thaliana	GO:0016021 ; GO:0055085
Smeritima40670_c0_seq1_len=1882	NP_565011.1	Q9C999	28.02	439	281	7	1517	306	13	447	3e-48	176	auxin efflux carrier family protein	Arabidopsis thaliana	GO:0016021 ; GO:0055085
Smeritima447402_c0_seq1_len=1615	NP_565011.1	Q9C999	58.96	441	181	2	115	1437	10	430	3e-150	439	auxin efflux carrier family protein	Arabidopsis thaliana	GO:0016021 ; GO:0055085
Smeritima462324_c0_seq1_len=850	NP_586256.1	Q8SUB9	24.05	158	120	2	131	604	318	473	1e-06	51.2	hypothetical protein ECU10_1410	Encephalitozoon cuniculi GB-M1	GO:0016021 ; GO:0055085
Smeritima552416_c0_seq1_len=644	NP_586256.1	Q8SUB9	39.31	145	83	4	223	642	8	146	9e-19	85.5	hypothetical protein ECU10_1410	Encephalitozoon cuniculi GB-M1	GO:0016021 ; GO:0055085
Smeritima231714_c0_seq1_len=1442	NP_683316.2	F4HWB6	46.89	450	239	6	1411	62	60	471	2e-136	403	auxin efflux carrier-like protein	Arabidopsis thaliana	GO:0016021 ; GO:0055085
Smeritima536726_c0_seq1_len=965	NP_984747.1	Q757X6	24.74	190	126	5	703	185	397	578	5e-08	55.8	AEL114Cp	Ashbya gossypii ATCC 10895	GO:0016021 ; GO:0055085
Smeritima704895_c0_seq1_len=400	NP_984747.1	Q757X6	28.75	80	57	0	19	258	499	578	9e-05	42.4	AEL114Cp	Ashbya gossypii ATCC 10895	GO:0016021 ; GO:0055085
Smeritima696112_c0_seq1_len=389	NP_984804.1	Q757R9	34.33	134	79	4	388	14	89	220	2e-07	49.7	AEL057Cp	Ashbya gossypii ATCC 10895	GO:0016021 ; GO:0055085
Smeritima383507_c0_seq1_len=1037	XP_001263310.1	A1D6D4	39.64	275	147	7	93	860	63	323	1e-48	170	"FHA domain protein SNIP1, putative"	Neosartorya fischeri NRRL 181	GO:0016021 ; GO:0055085
Smeritima954405_c0_seq1_len=711	XP_002310889.1	B9GVE9	32.73	165	102	5	543	76	38	182	2e-07	54.7	predicted protein	Populus trichocarpa	GO:0016021 ; GO:0055085
Smeritima28837_c0_seq1_len=1494	XP_002521243.1	B9S5H4	44.18	335	125	5	1491	673	2	333	4e-63	215	"tetracycline transporter, putative"	Ricinus communis	GO:0016021 ; GO:0055085
Smeritima28837_c0_seq2_len=1569	XP_002521243.1	B9S5H4	41.11	360	150	6	1566	673	2	333	8e-58	202	"tetracycline transporter, putative"	Ricinus communis	GO:0016021 ; GO:0055085
Smeritima1027911_c0_seq1_len=613	XP_002618065.1	C4XZZ2	27.97	143	102	2	105	530	380	521	0.001	43.9	hypothetical protein CLUG_01524	Clavispora lusitaniae ATCC 42720	GO:0016021 ; GO:0055085
Smeritima1255924_c0_seq1_len=654	XP_002997214.1	D0NZL7	29.23	130	87	4	6	380	217	341	0.0001	47.4	Major Facilitator Superfamily (MFS)	Phytophthora infestans T30-4	GO:0016021 ; GO:0055085
Smeritima1505435_c0_seq1_len=338	XP_003007551.1	C9SB80	32.86	70	45	2	325	122	295	364	0.001	42	riboflavin transporter MCH5	Verticillium alfalfae VaMs.102	GO:0016021 ; GO:0055085
Smeritima518507_c0_seq1_len=1664	XP_003844122.1	E5AAF2	20.58	447	334	12	1566	289	182	602	6e-10	67.4	hypothetical protein LEMA_P017730.1	Leptosphaeria maculans JN3	GO:0016021 ; GO:0055085
Smeritima768013_c0_seq1_len=802	XP_663927.1	Q5B035	27.23	202	127	5	798	253	35	227	3e-05	50.4	hypothetical protein AN6323.2	Aspergillus nidulans FGSC A4	GO:0016021 ; GO:0055085
Smeritima31662_c0_seq3_len=1960	NP_190484.3	Q9M3B7	25.52	529	367	22	105	1610	9	485	9e-18	89	putative F-box/LRR-repeat protein	Arabidopsis thaliana	GO:0016021 ; GO:0051205
Smeritima10835_c0_seq1_len=1223	NP_193492.1	F4JP81	56	225	86	2	1027	392	10	232	8e-73	229	BAX inhibitor-1 motif-containing protein	Arabidopsis thaliana	GO:0016021 ; GO:0043066
Smeritima1205552_c0_seq1_len=1172	NP_197414.2	F4JZM4	27.22	371	206	16	922	2	31	392	4e-17	84.7	GPI transamidase component family protein / Gaa1-like family protein	Arabidopsis thaliana	GO:0016021 ; GO:0042765
Smeritima1510563_c0_seq1_len=339	NP_197414.2	F4JZM4	27.86	140	70	5	11	337	292	431	1e-06	47	GPI transamidase component family protein / Gaa1-like family protein	Arabidopsis thaliana	GO:0016021 ; GO:0042765
Smeritima42412_c0_seq1_len=2543	NP_197414.2	F4JZM4	57.35	619	259	9	443	2284	106	698	0	624	GPI transamidase component family protein / Gaa1-like family protein	Arabidopsis thaliana	GO:0016021 ; GO:0042765
Smeritima10590_c0_seq1_len=2340	NP_984429.2	Q759E4	29.73	629	396	24	2133	385	90	647	2e-54	200	ADR333Cp	Ashbya gossypii ATCC 10895	GO:0016021 ; GO:0042765
Smeritima842194_c0_seq1_len=361	NP_984429.2	Q759E4	35.34	133	67	4	344	3	171	303	1e-15	72.8	ADR333Cp	Ashbya gossypii ATCC 10895	GO:0016021 ; GO:0042765
Smeritima852336_c0_seq1_len=346	XP_003040723.1	C7ZLS4	27.37	95	61	2	7	267	357	442	0.001	41.6	predicted protein	Nectria haematococca mpVI 77-13-4	GO:0016021 ; GO:0042765
Smeritima29591_c0_seq1_len=2405	NP_190751.2	Q96328	63.81	583	211	1	269	2017	7	588	0	771	SAC domain-containing protein 8	Arabidopsis thaliana	GO:0016021 ; GO:0042578
Smeritima777017_c0_seq1_len=729	NP_001147918.1	B6SW90	27.27	209	137	7	583	2	28	226	5e-16	77.4	synaptic vesicle 2-related protein	Zea mays	GO:0016021 ; GO:0022857 ; GO:0055085
Smeritima1940764_c0_seq1_len=317	NP_001151801.1	B6U4R9	33.94	109	67	3	314	3	77	182	6e-11	58.9	synaptic vesicle 2-related protein	Zea mays	GO:0016021 ; GO:0022857 ; GO:0055085
Smeritima525200_c0_seq1_len=633	NP_001172311.1	C7IXM9	26.53	147	103	4	426	1	523	669	5e-05	45.1	Os01g0330500	Oryza sativa Japonica Group	GO:0016021 ; GO:0022857 ; GO:0055085
Smeritima552364_c0_seq1_len=1549	NP_001172311.1	C7IXM9	26.22	511	354	15	9	1472	172	672	1e-37	148	Os01g0330500	Oryza sativa Japonica Group	GO:0016021 ; GO:0022857 ; GO:0055085
Smeritima598061_c0_seq1_len=867	NP_001172311.1	C7IXM9	22.93	266	193	7	21	782	410	670	9e-11	63.9	Os01g0330500	Oryza sativa Japonica Group	GO:0016021 ; GO:0022857 ; GO:0055085
Smeritima24730_c0_seq1_len=2020	NP_173087.1	Q9SA36	40.99	527	299	8	150	1694	6	517	2e-114	354	organic cation/carnitine transporter 6	Arabidopsis thaliana	GO:0016021 ; GO:0022857 ; GO:0055085
Smeritima959557_c0_seq1_len=425	NP_173087.1	Q9SA36	29.01	131	76	5	33	374	395	521	7e-08	51.6	organic cation/carnitine transporter 6	Arabidopsis thaliana	GO:0016021 ; GO:0022857 ; GO:0055085
Smeritima7673_c0_seq1_len=569	NP_173089.1	Q9SA38	27.92	197	133	6	568	5	80	275	2e-14	72	organic cation/carnitine transporter 3	Arabidopsis thaliana	GO:0016021 ; GO:0022857 ; GO:0055085
Smeritima294310_c0_seq1_len=1920	NP_178054.1	O64515	23.53	527	393	9	171	1721	10	512	2e-31	130	organic cation/carnitine transporter 2	Arabidopsis thaliana	GO:0016021 ; GO:0022857 ; GO:0055085
Smeritima982669_c0_seq1_len=510	NP_178054.1	O64515	23.78	143	100	4	497	96	372	510	0.0003	42	organic cation/carnitine transporter 2	Arabidopsis thaliana	GO:0016021 ; GO:0022857 ; GO:0055085
Smeritima865825_c0_seq1_len=448	NP_178059.1	Q9SAK7	33.33	102	61	2	290	6	348	449	6e-10	57.8	organic cation/carnitine transporter5	Arabidopsis thaliana	GO:0016021 ; GO:0022857 ; GO:0055085
Smeritima11694_c0_seq1_len=334	NP_001049853.1	Q0DSM1	79.28	111	23	0	2	334	153	263	9e-66	203	Os03g0300000	Oryza sativa Japonica Group	GO:0016021 ; GO:0016758
Smeritima23176_c0_seq1_len=622	NP_001049886.1	Q10MK2	62.5	208	77	1	621	1	182	389	1e-100	301	Os03g0305800	Oryza sativa Japonica Group	GO:0016021 ; GO:0016740 ; GO:0016758
Smeritima25402_c0_seq1_len=887	NP_001066160.1	Q2QXP0	51.74	230	74	3	308	886	20	249	8e-73	232	Os12g0149300	Oryza sativa Japonica Group	GO:0016021 ; GO:0016740 ; GO:0016758
Smeritima10247_c0_seq1_len=1145	NP_001152534.1	B6UFF1	36.44	247	105	4	2	586	216	462	2e-49	174	glycosyltransferase 6	Zea mays	GO:0016021 ; GO:0016740 ; GO:0016758
Smeritima40542_c0_seq2_len=1334	NP_001152534.1	B6UFF1	49.11	338	149	4	188	1132	134	468	9e-113	341	glycosyltransferase 6	Zea mays	GO:0016021 ; GO:0016740 ; GO:0016758
Smeritima40542_c0_seq3_len=1687	NP_001152534.1	B6UFF1	49.11	338	149	4	188	1132	134	468	4e-111	341	glycosyltransferase 6	Zea mays	GO:0016021 ; GO:0016740 ; GO:0016758
Smeritima51393_c0_seq1_len=1585	NP_001152534.1	B6UFF1	38.01	392	188	6	235	1245	74	462	1e-90	286	glycosyltransferase 6	Zea mays	GO:0016021 ; GO:0016740 ; GO:0016758
Smeritima39970_c0_seq2_len=1276	NP_001046527.1	Q6EST3	66.94	248	82	0	1118	375	1	248	1e-92	280	Os02g0272600	Oryza sativa Japonica Group	GO:0016021 ; GO:0016485 ; GO:0043085
Smeritima771047_c0_seq1_len=1017	NP_001046527.1	Q6EST3	30.7	228	144	5	288	929	1	228	3e-09	58.5	Os02g0272600	Oryza sativa Japonica Group	GO:0016021 ; GO:0016485 ; GO:0043085
Smeritima882819_c0_seq1_len=758	NP_001030848.1	F4J820	20.54	224	169	9	111	755	89	290	0.0005	42.7	Zn-dependent exopeptidases superfamily protein	Arabidopsis thaliana	GO:0016021 ; GO:0016485
Smeritima1112647_c0_seq1_len=308	NP_001048054.1	Q6Z743	30.39	102	69	2	307	8	223	321	2e-11	60.5	Os02g0736500	Oryza sativa Japonica Group	GO:0016021 ; GO:0016485
Smeritima968766_c0_seq1_len=602	NP_001048054.1	Q6Z743	26.77	198	129	8	601	56	50	219	7e-06	47.4	Os02g0736500	Oryza sativa Japonica Group	GO:0016021 ; GO:0016485
Smeritima34096_c0_seq1_len=2497	NP_974419.1	F4J819	56.02	664	258	6	2256	367	30	691	0	749	Zn-dependent exopeptidases superfamily protein	Arabidopsis thaliana	GO:0016021 ; GO:0016485
Smeritima974543_c0_seq1_len=501	A9SGY0	A9SGY0_PHYPA	26.57	143	99	3	51	461	426	563	1e-07	55.1	SubName: Full=Predicted protein;	Physcomitrella patens subsp. patens (Moss)	GO:0016021 ; GO:0015171
Smeritima533035_c0_seq1_len=969	K3XBB5	K3XBB5_PYTUL	29.88	251	170	9	129	863	519	742	1e-17	88.6	SubName: Full=Uncharacterized protein;	Pythium ultimum	GO:0016021 ; GO:0008324
Smeritima884109_c0_seq1_len=519	F0WS66	F0WS66_9STRA	29.84	124	79	4	172	519	31	151	2e-06	51.6	SubName: Full=Croquemortlike mating protein M82 putative;	Albugo laibachii Nc14	GO:0016021 ; GO:0007155
Smeritima43117_c0_seq2_len=2654	B9RCC2	B9RCC2_RICCO	41.28	688	376	13	2286	307	1	660	6e-144	446	"SubName: Full=Mitochondrial carrier protein, putative;"	Ricinus communis (Castor bean)	GO:0016021 ; GO:0006810
Smeritima603865_c0_seq1_len=357	P15688	NU2M_BETVU	54.63	108	48	1	2	322	87	194	1e-18	84.7	RecName: Full=NADH-ubiquinone oxidoreductase chain 2; EC=1.6.5.3; AltName: Full=NADH dehydrogenase subunit 2;	Beta vulgaris (Sugar beet)	GO:0016021 ; GO:0005743 ; GO:0070469 ; GO:0008137 ; GO:0042773
Smeritima44701_c0_seq21_len=310	O65614	O65614_ARATH	52.94	68	32	1	228	25	108	171	7e-16	74.7	SubName: Full=Putative uncharacterized protein M7J2.170;	Arabidopsis thaliana (Mouse-ear cress)	GO:0016021 ; GO:0005524 ; GO:0042626
Smeritima43222_c0_seq5_len=917	K4B7I1	K4B7I1_SOLLC	44.72	161	89	3	247	729	1	151	3e-21	99.4	SubName: Full=Uncharacterized protein;	Solanum lycopersicum (Tomato) (Lycopersicon esculentum)	GO:0016021 ; GO:0005524 ; GO:0005507 ; GO:0043682
Smeritima40602_c0_seq2_len=895	B9RJQ3	B9RJQ3_RICCO	44.16	154	82	3	1	450	578	721	2e-24	108	"SubName: Full=Kinase, putative; EC=2.7.11.25;"	Ricinus communis (Castor bean)	GO:0016021 ; GO:0005524 ; GO:0004709 ; GO:0030247 ; GO:0000186 ; GO:0000165
Smeritima592332_c0_seq1_len=1373	D7TCA4	D7TCA4_VITVI	24.71	348	223	11	1065	139	580	917	3e-20	99.4	SubName: Full=Putative uncharacterized protein;	Vitis vinifera (Grape)	GO:0016021 ; GO:0005509 ; GO:0050664 ; GO:0004601
Smeritima45061_c0_seq19_len=634	K7MMY8	K7MMY8_SOYBN	40.57	106	63	3	538	221	345	435	1e-14	77	SubName: Full=Uncharacterized protein;	Glycine max (Soybean) (Glycine hispida)	GO:0016021 ; GO:0005452
Smeritima1286244_c0_seq1_len=601	J3KU26	J3KU26_ORYBR	30.97	155	93	4	177	599	39	193	1e-08	58.5	SubName: Full=Uncharacterized protein;	Oryza brachyantha	GO:0016021 ; GO:0005215
Smeritima100103_c0_seq1_len=1317	F2CZE3	F2CZE3_HORVD	90.06	332	33	0	129	1124	1	332	0	573	SubName: Full=Predicted protein;	Hordeum vulgare var. distichum (Two-rowed barley)	GO:0016021 ; GO:0004872
Smeritima412469_c0_seq1_len=956	D8TT01	D8TT01_VOLCA	36.11	180	110	5	184	708	4	179	6e-24	101	SubName: Full=Putative uncharacterized protein;	Volvox carteri (Green alga)	GO:0016021
Smeritima292968_c0_seq1_len=1112	B9SIZ6	B9SIZ6_RICCO	23.91	230	163	7	411	1064	11	225	9e-06	51.6	"SubName: Full=Cytochrome B561, putative;"	Ricinus communis (Castor bean)	GO:0016021
Smeritima23155_c0_seq1_len=1153	NP_001141905.1	B4FYT6	51.53	229	98	2	1119	472	29	257	1e-78	244	uncharacterized protein LOC100274053	Zea mays	GO:0016021
Smeritima926191_c0_seq1_len=548	NP_001141905.1	B4FYT6	25.88	170	121	3	9	503	93	256	7e-11	60.8	uncharacterized protein LOC100274053	Zea mays	GO:0016021
Smeritima376724_c0_seq1_len=905	NP_001151871.1	B6U5S2	28.02	207	121	4	232	768	1	207	6e-20	87.8	mpv17 protein	Zea mays	GO:0016021
Smeritima38723_c0_seq1_len=1190	NP_001151871.1	B6U5S2	62.39	226	74	3	293	937	1	224	2e-88	268	mpv17 protein	Zea mays	GO:0016021
Smeritima423287_c0_seq1_len=927	NP_001151871.1	B6U5S2	23.74	198	121	2	192	695	8	205	1e-05	47	mpv17 protein	Zea mays	GO:0016021
Smeritima23500_c1_seq1_len=1035	XP_002332407.1	B9NAX1	67.89	190	52	1	48	590	42	231	4e-86	263	predicted protein	Populus trichocarpa	GO:0016021
Smeritima1867386_c0_seq1_len=379	NP_986133.1	Q752I9	38.14	118	63	5	13	336	158	264	4e-18	79.7	AFR586Wp	Ashbya gossypii ATCC 10895	GO:0016021
Smeritima329503_c0_seq1_len=933	NP_986133.1	Q752I9	26.13	199	141	7	704	126	61	247	1e-18	86.7	AFR586Wp	Ashbya gossypii ATCC 10895	GO:0016021
Smeritima780319_c0_seq1_len=371	NP_986133.1	Q752I9	27.56	127	70	5	30	344	206	327	3e-05	43.5	AFR586Wp	Ashbya gossypii ATCC 10895	GO:0016021
Smeritima381327_c0_seq1_len=1028	NP_001041774.1	Q657Y8	50.79	189	91	1	696	136	2	190	3e-61	196	Os01g0106200	Oryza sativa Japonica Group	GO:0016021
Smeritima704735_c0_seq1_len=947	NP_001042190.2	Q5VRD8	36	275	135	4	852	151	55	325	9e-28	111	Os01g0178200	Oryza sativa Japonica Group	GO:0016021
Smeritima1880989_c0_seq1_len=490	NP_001042832.1	Q657I0	31.19	109	75	1	488	162	364	456	4e-09	55.8	Os01g0303200	Oryza sativa Japonica Group	GO:0016021
Smeritima1934911_c0_seq1_len=302	NP_001042832.1	Q657I0	49.47	95	48	0	5	289	63	157	1e-29	112	Os01g0303200	Oryza sativa Japonica Group	GO:0016021
Smeritima2477128_c0_seq1_len=371	NP_001042832.1	Q657I0	29.23	130	82	1	7	366	551	680	2e-11	61.2	Os01g0303200	Oryza sativa Japonica Group	GO:0016021
Smeritima401857_c0_seq1_len=2043	NP_001048399.1	Q69R01	38.31	697	386	21	1959	1	11	665	7e-135	412	Os02g0797700	Oryza sativa Japonica Group	GO:0016021
Smeritima17123_c0_seq1_len=1610	NP_001049471.1	Q10PI5	42.7	363	162	7	366	1316	36	398	2e-81	261	Os03g0232900	Oryza sativa Japonica Group	GO:0016021
Smeritima30916_c0_seq1_len=1555	NP_001051002.1	Q53RC1	29.45	275	190	4	1196	384	1	263	3e-24	103	Os03g0701500	Oryza sativa Japonica Group	GO:0016021
Smeritima1498185_c0_seq1_len=645	NP_001053272.1	Q7XM97	48.65	111	57	0	633	301	320	430	3e-32	122	Os04g0508600	Oryza sativa Japonica Group	GO:0016021
Smeritima1146495_c0_seq1_len=342	NP_001053410.1	Q7XMK3	40.38	104	59	4	37	339	83	178	5e-13	64.3	Os04g0533500	Oryza sativa Japonica Group	GO:0016021
Smeritima235719_c0_seq1_len=1554	NP_001058180.2	B7F9G7	27.93	333	180	11	604	1422	46	373	6e-23	102	Os06g0643700	Oryza sativa Japonica Group	GO:0016021
Smeritima20418_c0_seq1_len=1677	NP_001058218.2	Q0DAJ1	25.18	425	307	14	70	1311	163	484	2e-15	81.6	Os06g0649700	Oryza sativa Japonica Group	GO:0016021
Smeritima33562_c0_seq1_len=3571	NP_001058218.2	Q0DAJ1	54.04	916	408	12	2922	214	3	884	0	981	Os06g0649700	Oryza sativa Japonica Group	GO:0016021
Smeritima646735_c0_seq1_len=775	NP_001058218.2	Q0DAJ1	32.47	154	89	7	700	284	154	306	1e-11	66.2	Os06g0649700	Oryza sativa Japonica Group	GO:0016021
Smeritima878588_c0_seq1_len=1029	NP_001058218.2	Q0DAJ1	26.52	279	190	10	83	874	38	306	1e-17	85.9	Os06g0649700	Oryza sativa Japonica Group	GO:0016021
Smeritima257802_c0_seq1_len=2028	NP_001058222.1	Q67UQ9	32.44	598	341	8	1699	95	56	645	5e-87	287	Os06g0650600	Oryza sativa Japonica Group	GO:0016021
Smeritima43303_c0_seq1_len=2514	NP_001058222.1	Q67UQ9	31.29	620	367	8	357	2039	37	645	2e-83	281	Os06g0650600	Oryza sativa Japonica Group	GO:0016021
Smeritima44115_c0_seq20_len=958	NP_001060763.1	Q6Z1Y9	46.03	189	93	3	676	137	40	228	4e-51	170	Os08g0101700	Oryza sativa Japonica Group	GO:0016021
Smeritima32953_c0_seq1_len=1480	NP_001061041.1	Q7EZC8	50.87	289	131	7	1241	408	1	278	1e-84	263	Os08g0159100	Oryza sativa Japonica Group	GO:0016021
Smeritima151272_c0_seq1_len=2231	NP_001062138.1	Q9XGQ5	26.34	634	391	15	154	1827	37	659	2e-58	211	Os08g0496900	Oryza sativa Japonica Group	GO:0016021
Smeritima17830_c0_seq1_len=600	NP_001062467.1	Q0J3T4	26.38	235	116	4	600	67	87	316	4e-17	80.5	Os08g0554900	Oryza sativa Japonica Group	GO:0016021
Smeritima44233_c0_seq2_len=1915	NP_001063277.1	Q69P89	47.83	483	244	4	141	1565	33	510	8e-156	460	Os09g0439700	Oryza sativa Japonica Group	GO:0016021
Smeritima22827_c0_seq2_len=1138	NP_001064060.1	Q7XH60	32.16	255	167	7	128	874	12	225	1e-32	123	Os10g0118800	Oryza sativa Japonica Group	GO:0016021
Smeritima13147_c0_seq1_len=1995	NP_001066867.1	Q2QQ07	45.06	415	203	7	424	1593	27	418	8e-98	308	Os12g0511200	Oryza sativa Japonica Group	GO:0016021
Smeritima37878_c0_seq1_len=1464	NP_001066867.1	Q2QQ07	46.6	382	174	6	310	1365	38	418	2e-107	327	Os12g0511200	Oryza sativa Japonica Group	GO:0016021
Smeritima37878_c0_seq2_len=1581	NP_001066867.1	Q2QQ07	37.27	381	181	5	310	1278	38	418	1e-69	230	Os12g0511200	Oryza sativa Japonica Group	GO:0016021
Smeritima18992_c0_seq1_len=1325	NP_001131638.1	B4FDE7	56.62	272	113	4	1152	352	1	272	4e-92	281	uncharacterized protein LOC100192995	Zea mays	GO:0016021
Smeritima40131_c0_seq1_len=1162	NP_001131638.1	B4FDE7	47.06	272	139	4	17	817	1	272	3e-80	248	uncharacterized protein LOC100192995	Zea mays	GO:0016021
Smeritima40353_c0_seq1_len=1468	NP_001131638.1	B4FDE7	47.06	272	139	4	1126	326	1	272	7e-79	248	uncharacterized protein LOC100192995	Zea mays	GO:0016021
Smeritima1916073_c0_seq1_len=323	NP_001132310.1	B4FG64	46.36	110	56	1	3	323	276	385	2e-26	102	uncharacterized protein LOC100193752 precursor	Zea mays	GO:0016021
Smeritima28516_c0_seq1_len=1845	NP_001132310.1	B4FG64	49.4	419	186	9	1565	387	25	436	6e-120	365	uncharacterized protein LOC100193752 precursor	Zea mays	GO:0016021
Smeritima30792_c0_seq1_len=1977	NP_001132310.1	B4FG64	41.19	420	221	11	339	1520	25	436	2e-97	308	uncharacterized protein LOC100193752 precursor	Zea mays	GO:0016021
Smeritima39830_c0_seq1_len=930	NP_001132310.1	B4FG64	31.79	280	169	8	774	1	26	285	3e-31	123	uncharacterized protein LOC100193752 precursor	Zea mays	GO:0016021
Smeritima770407_c0_seq1_len=741	NP_001140755.1	B4FA55	30.25	238	161	8	734	36	114	312	6e-25	103	uncharacterized LOC100272830 precursor	Zea mays	GO:0016021
Smeritima1603172_c0_seq1_len=401	NP_001141146.1	B4FTT1	34.53	139	85	5	401	3	32	162	6e-16	72.8	uncharacterized protein LOC100273232	Zea mays	GO:0016021
Smeritima44115_c0_seq26_len=591	NP_001141146.1	B4FTT1	30.86	162	91	5	553	131	61	222	5e-12	63.9	uncharacterized protein LOC100273232	Zea mays	GO:0016021
Smeritima14973_c0_seq1_len=1550	NP_001142426.1	B4G274	54.77	325	144	2	157	1122	48	372	9e-116	348	hypothetical protein	Zea mays	GO:0016021
Smeritima7360_c0_seq1_len=746	NP_001148206.1	B6SZ92	25.16	155	115	4	194	655	1	141	5e-10	57.8	LOC100281814	Zea mays	GO:0016021
Smeritima29771_c0_seq1_len=1417	NP_001148980.1	B6T9C2	45.06	324	172	4	1416	463	275	593	1e-74	247	LOC100282600 precursor	Zea mays	GO:0016021
Smeritima28033_c0_seq2_len=1570	NP_001150283.1	B6TN28	63.7	281	100	3	254	1090	39	318	1e-114	343	uncharacterized protein LOC100283913	Zea mays	GO:0016021
Smeritima1090262_c0_seq1_len=577	NP_001151776.1	B6U4J6	24.09	137	94	4	6	386	112	244	9e-05	43.5	embryogenesis transmembrane protein	Zea mays	GO:0016021
Smeritima550828_c0_seq1_len=921	NP_001190343.1	Q0WP96	42.6	169	97	1	270	776	2	169	6e-28	110	uncharacterized protein	Arabidopsis thaliana	GO:0016021
Smeritima25009_c0_seq1_len=1113	NP_001234998.1	C6SYB6	66.67	222	74	0	105	770	7	228	7e-99	294	uncharacterized protein LOC100306179	Glycine max	GO:0016021
Smeritima860932_c0_seq1_len=778	NP_001234998.1	C6SYB6	31.82	154	105	4	773	312	56	195	1e-14	72.8	uncharacterized protein LOC100306179	Glycine max	GO:0016021
Smeritima403250_c0_seq1_len=1228	NP_001237101.1	C6T4J7	31.25	224	144	7	864	223	12	226	1e-26	108	uncharacterized protein LOC100527512	Glycine max	GO:0016021
Smeritima282470_c0_seq1_len=1401	NP_001241531.1	C6TE84	24.51	355	244	11	1039	47	3	346	2e-15	79	uncharacterized protein LOC100789483	Glycine max	GO:0016021
Smeritima37626_c0_seq6_len=1954	NP_001241531.1	C6TE84	76	350	82	2	573	1616	5	354	7e-172	495	uncharacterized protein LOC100789483	Glycine max	GO:0016021
Smeritima15705_c0_seq1_len=2040	NP_001242649.1	C6TA38	28.95	487	308	11	296	1642	7	473	5e-31	128	uncharacterized protein LOC100803518 precursor	Glycine max	GO:0016021
Smeritima44716_c0_seq1_len=2603	NP_179994.2	Q8RWW1	32.97	643	376	9	2292	529	1	637	2e-107	346	Endomembrane protein 70 family protein	Arabidopsis thaliana	GO:0016021
Smeritima587974_c0_seq1_len=883	NP_187297.1	Q9SQU9	31.06	235	143	12	147	794	61	275	2e-17	82	membrane-associated elongase-like protein	Arabidopsis thaliana	GO:0016021
Smeritima950827_c0_seq1_len=323	NP_187297.1	Q9SQU9	32.41	108	62	6	304	14	173	275	3e-06	45.4	membrane-associated elongase-like protein	Arabidopsis thaliana	GO:0016021
Smeritima639206_c0_seq1_len=422	NP_187298.1	Q9SQV0	29.91	117	63	5	312	19	62	166	2e-06	47	GNS1/SUR4 membrane protein family	Arabidopsis thaliana	GO:0016021
Smeritima42313_c0_seq2_len=826	NP_189538.2	F4J1Q9	51.6	188	87	3	38	589	218	405	1e-52	177	transmembrane amino acid transporter family protein	Arabidopsis thaliana	GO:0016021
Smeritima474033_c0_seq1_len=1015	NP_191734.1	Q9M363	22.06	204	155	6	174	773	220	397	1e-05	48.5	Cytochrome b561/ferric reductase transmembrane with DOMON related domain	Arabidopsis thaliana	GO:0016021
Smeritima37957_c0_seq1_len=1960	NP_193034.1	Q9SV71	46.87	367	183	7	508	1572	24	387	4e-102	318	putative auxin-responsive protein	Arabidopsis thaliana	GO:0016021
Smeritima33592_c0_seq1_len=613	NP_193560.1	O49729	54.41	136	61	3	126	530	252	378	3e-36	134	cytochrome b561/ferric reductase transmembrane family protein	Arabidopsis thaliana	GO:0016021
Smeritima33592_c0_seq3_len=1598	NP_193560.1	O49729	56.86	299	127	4	126	1016	252	541	6e-85	274	cytochrome b561/ferric reductase transmembrane family protein	Arabidopsis thaliana	GO:0016021
Smeritima38327_c0_seq3_len=489	NP_193560.1	O49729	54.41	136	61	3	487	83	252	378	7e-37	134	cytochrome b561/ferric reductase transmembrane family protein	Arabidopsis thaliana	GO:0016021
Smeritima38327_c0_seq4_len=1264	NP_193560.1	O49729	54.59	218	93	2	1241	606	324	541	8e-54	189	cytochrome b561/ferric reductase transmembrane family protein	Arabidopsis thaliana	GO:0016021
Smeritima34416_c0_seq1_len=676	NP_194072.3	Q84WF6	27.14	210	142	7	1	597	75	271	8e-12	64.7	tetraspanin5	Arabidopsis thaliana	GO:0016021
Smeritima22391_c0_seq1_len=1225	NP_195401.1	Q9SYY4	28.72	282	185	6	316	1113	1	278	7e-22	96.3	GNS1/SUR4 membrane protein	Arabidopsis thaliana	GO:0016021
Smeritima35075_c0_seq1_len=1358	NP_565316.1	Q9SJ74	68.15	405	126	4	1246	41	3	404	0	535	auxin-responsive family protein	Arabidopsis thaliana	GO:0016021
Smeritima15558_c0_seq1_len=1470	NP_566313.2	Q0WRW8	44.38	365	199	6	110	1192	2	364	5e-106	322	Cytochrome b561/ferric reductase transmembrane with DOMON related domain	Arabidopsis thaliana	GO:0016021
Smeritima16379_c0_seq1_len=1890	NP_568257.1	F4JZG9	68.79	346	87	3	1646	672	39	381	3e-140	414	protein pigment defective 149	Arabidopsis thaliana	GO:0016021
Smeritima36425_c0_seq1_len=2224	NP_850068.1	Q8L7A0	66.59	449	139	4	535	1848	27	474	6e-146	436	Sulfite exporter TauE/SafE family protein	Arabidopsis thaliana	GO:0016021
Smeritima18177_c0_seq1_len=1966	NP_850267.1	Q8S9J0	69.91	462	139	2	191	1576	9	459	5e-177	512	Sulfite exporter TauE/SafE family protein	Arabidopsis thaliana	GO:0016021
Smeritima416856_c0_seq1_len=1884	NP_850312.1	F4IUW3	23.18	453	338	12	365	1693	136	545	6e-22	101	transmembrane amino acid transporter	Arabidopsis thaliana	GO:0016021
Smeritima31274_c0_seq1_len=2477	NP_986762.1	Q74ZV2	38.4	651	357	12	2127	307	20	653	1e-136	421	AGR097Wp	Ashbya gossypii ATCC 10895	GO:0016021
Smeritima47989_c0_seq1_len=2696	NP_986762.1	Q74ZV2	32.49	708	423	21	407	2365	3	653	2e-104	339	AGR097Wp	Ashbya gossypii ATCC 10895	GO:0016021
Smeritima25721_c0_seq1_len=1280	XP_002504563.1	C1EC20	28.99	238	153	7	1041	376	39	266	4e-26	111	predicted protein	Micromonas sp. RCC299	GO:0016021
Smeritima56201_c0_seq1_len=1364	XP_002524392.1	B9SEH3	64.26	249	86	2	1034	297	166	414	2e-107	329	"cytochrome B561, putative"	Ricinus communis	GO:0016021
Smeritima31829_c0_seq1_len=1383	XP_002868004.1	D7MCU9	43.75	272	144	4	75	863	6	277	4e-62	215	hypothetical protein ARALYDRAFT_493040	Arabidopsis lyrata subsp. lyrata	GO:0016021
Smeritima126283_c0_seq1_len=1555	XP_002900695.1	D0NJS4	26.51	298	208	7	130	990	41	327	5e-24	108	"elongation of very long chain fatty acids protein, putative"	Phytophthora infestans T30-4	GO:0016021
Smeritima1090776_c0_seq1_len=375	XP_002967763.1	D8R988	38.75	80	49	0	16	255	207	286	0.0001	44.7	hypothetical protein SELMODRAFT_145251	Selaginella moellendorffii	GO:0016021
Smeritima27194_c0_seq1_len=1343	XP_003054319.1	C7YHC0	22.46	236	176	7	1027	341	9	220	1e-07	57.8	hypothetical protein NECHADRAFT_102377	Nectria haematococca mpVI 77-13-4	GO:0016021
Smeritima954658_c0_seq1_len=390	Q1ZY11	Q1ZY11_BETVU	42.02	119	60	7	330	1	48	150	7e-11	63.2	SubName: Full=Fgenesh protein 101;	Beta vulgaris (Sugar beet)	GO:0016020 ; GO:0055085
Smeritima964085_c0_seq1_len=340	Q1ZY11	Q1ZY11_BETVU	43.81	105	58	4	28	339	185	276	6e-11	62.8	SubName: Full=Fgenesh protein 101;	Beta vulgaris (Sugar beet)	GO:0016020 ; GO:0055085
Smeritima28819_c0_seq1_len=858	NP_001047683.1	Q6ET90	27.49	251	167	7	709	2	188	430	1e-11	66.6	Os02g0668000	Oryza sativa Japonica Group	GO:0016020 ; GO:0055085
Smeritima219241_c0_seq1_len=1773	NP_001053550.1	Q0JB23	50.95	528	226	7	1754	270	445	948	2e-168	505	Os04g0561000	Oryza sativa Japonica Group	GO:0016020 ; GO:0055085
Smeritima22359_c0_seq2_len=2233	NP_001053550.1	Q0JB23	26.54	648	419	14	1945	173	310	933	3e-47	182	Os04g0561000	Oryza sativa Japonica Group	GO:0016020 ; GO:0055085
Smeritima254088_c0_seq1_len=1041	NP_001053550.1	Q0JB23	28.49	358	226	5	1040	57	575	928	4e-42	157	Os04g0561000	Oryza sativa Japonica Group	GO:0016020 ; GO:0055085
Smeritima27352_c0_seq1_len=2529	NP_001053550.1	Q0JB23	39.02	633	318	9	465	2159	321	952	3e-141	443	Os04g0561000	Oryza sativa Japonica Group	GO:0016020 ; GO:0055085
Smeritima41871_c0_seq5_len=2084	NP_001053550.1	Q0JB23	25.52	627	428	10	264	2027	326	928	4e-63	228	Os04g0561000	Oryza sativa Japonica Group	GO:0016020 ; GO:0055085
Smeritima42783_c0_seq3_len=1710	NP_001053550.1	Q0JB23	37.02	551	278	8	25	1470	404	944	2e-97	318	Os04g0561000	Oryza sativa Japonica Group	GO:0016020 ; GO:0055085
Smeritima45381_c0_seq3_len=4221	NP_001053550.1	Q0JB23	51.12	806	324	11	1435	3642	176	961	0	716	Os04g0561000	Oryza sativa Japonica Group	GO:0016020 ; GO:0055085
Smeritima587491_c0_seq1_len=1353	NP_001053550.1	Q0JB23	41.28	516	233	5	13	1350	311	822	5e-116	363	Os04g0561000	Oryza sativa Japonica Group	GO:0016020 ; GO:0055085
Smeritima588068_c0_seq1_len=645	NP_001053550.1	Q0JB23	37.25	255	118	3	644	6	453	704	2e-47	167	Os04g0561000	Oryza sativa Japonica Group	GO:0016020 ; GO:0055085
Smeritima26648_c0_seq1_len=850	NP_001057091.1	Q69NN6	54.23	142	65	0	2	427	594	735	4e-46	166	Os06g0205600	Oryza sativa Japonica Group	GO:0016020 ; GO:0055085
Smeritima43833_c0_seq1_len=1891	NP_001057091.1	Q69NN6	42.06	535	306	8	1595	3	52	568	1e-92	303	Os06g0205600	Oryza sativa Japonica Group	GO:0016020 ; GO:0055085
Smeritima43833_c0_seq2_len=2570	NP_001057091.1	Q69NN6	44.32	695	383	7	2274	202	52	730	2e-157	479	Os06g0205600	Oryza sativa Japonica Group	GO:0016020 ; GO:0055085
Smeritima850670_c0_seq1_len=369	NP_001057091.1	Q69NN6	52	75	36	1	2	226	543	615	8e-18	79.3	Os06g0205600	Oryza sativa Japonica Group	GO:0016020 ; GO:0055085
Smeritima25909_c0_seq1_len=2003	NP_001131816.1	B4FE51	45.14	494	252	9	439	1863	21	494	2e-116	360	uncharacterized protein LOC100193189	Zea mays	GO:0016020 ; GO:0055085
Smeritima1096459_c0_seq1_len=326	NP_001159287.1	C0HF87	41.35	104	61	0	314	3	699	802	4e-24	96.7	uncharacterized protein LOC100304377	Zea mays	GO:0016020 ; GO:0055085
Smeritima775438_c0_seq1_len=917	NP_001159287.1	C0HF87	39.18	268	137	6	191	916	227	492	1e-37	143	uncharacterized protein LOC100304377	Zea mays	GO:0016020 ; GO:0055085
Smeritima506893_c0_seq1_len=634	NP_179293.3	F4IME2	40.44	136	80	1	3	407	632	767	1e-27	111	mechanosensitive ion channel protein 8	Arabidopsis thaliana	GO:0016020 ; GO:0055085
Smeritima694871_c0_seq1_len=984	XP_002286614.1	B8BQT4	23.22	267	184	7	247	984	682	932	9e-08	58.9	predicted protein	Thalassiosira pseudonana CCMP1335	GO:0016020 ; GO:0055085
Smeritima40857_c0_seq1_len=1655	I1MSR2	I1MSR2_SOYBN	45.65	333	170	5	1320	355	1	327	1e-72	239	SubName: Full=Uncharacterized protein;	Glycine max (Soybean) (Glycine hispida)	GO:0016020 ; GO:0048193
Smeritima1087850_c0_seq1_len=447	NP_001060919.1	Q84UR1	51.66	151	59	4	414	4	91	241	4e-40	141	Os08g0130000	Oryza sativa Japonica Group	GO:0016020 ; GO:0030001 ; GO:0046873 ; GO:0055085
Smeritima762324_c0_seq1_len=356	NP_001060919.1	Q84UR1	39.51	81	44	1	125	352	38	118	2e-13	66.6	Os08g0130000	Oryza sativa Japonica Group	GO:0016020 ; GO:0030001 ; GO:0046873 ; GO:0055085
Smeritima27664_c0_seq2_len=2273	NP_001117384.1	F4I348	63.8	558	200	8	301	1968	1	540	0	662	Magnesium transporter CorA-like family protein	Arabidopsis thaliana	GO:0016020 ; GO:0030001 ; GO:0046873 ; GO:0055085
Smeritima28891_c0_seq1_len=1906	NP_001140675.1	B4FQF3	35.92	515	324	9	1835	309	32	467	4e-74	246	hypothetical protein	Zea mays	GO:0016020 ; GO:0030001 ; GO:0046873 ; GO:0055085
Smeritima23846_c0_seq1_len=1319	NP_178511.2	Q8RY06	72.67	333	91	2	1	999	120	434	4e-158	455	Magnesium transporter CorA-like family protein	Arabidopsis thaliana	GO:0016020 ; GO:0030001 ; GO:0046873 ; GO:0055085
Smeritima361420_c0_seq1_len=979	NP_178511.2	Q8RY06	75.37	203	50	1	929	321	234	434	4e-104	313	Magnesium transporter CorA-like family protein	Arabidopsis thaliana	GO:0016020 ; GO:0030001 ; GO:0046873 ; GO:0055085
Smeritima17255_c0_seq1_len=1609	NP_984000.1	Q75AL9	28.24	386	196	9	1191	277	13	392	5e-38	145	ADL096Wp	Ashbya gossypii ATCC 10895	GO:0016020 ; GO:0030001 ; GO:0046873 ; GO:0055085
Smeritima771628_c0_seq1_len=867	NP_984325.1	Q75A04	24.6	248	165	10	856	179	43	257	1e-06	50.8	ADR229Cp	Ashbya gossypii ATCC 10895	GO:0016020 ; GO:0030001 ; GO:0046873 ; GO:0055085
Smeritima1123686_c0_seq1_len=836	XP_001876994.1	B0CXI6	25.71	319	192	10	1	822	223	531	4e-18	89.4	jumonji superfamily protein	Laccaria bicolor S238N-H82	GO:0016020 ; GO:0030001 ; GO:0046873 ; GO:0055085
Smeritima10779_c0_seq1_len=1260	XP_002311041.1	B9P666	53.56	323	107	8	79	918	1	316	1e-95	294	predicted protein	Populus trichocarpa	GO:0016020 ; GO:0030001 ; GO:0046873 ; GO:0055085
Smeritima419820_c0_seq1_len=1200	XP_002901081.1	D0NIY7	47.27	330	168	4	157	1128	1	301	2e-78	248	Zinc (Zn2 )-Iron (Fe2 ) Permease (ZIP) Family	Phytophthora infestans T30-4	GO:0016020 ; GO:0030001 ; GO:0046873 ; GO:0055085
Smeritima38874_c0_seq1_len=1733	XP_002284546.1	E0CSS2	69.72	360	105	4	1461	394	4	358	3e-147	432	PREDICTED: cytochrome c-type biogenesis ccda-like chloroplastic protein 2	Vitis vinifera	GO:0016020 ; GO:0017004 ; GO:0055114
Smeritima44046_c0_seq6_len=864	K7KKK3	K7KKK3_SOYBN	46.84	158	73	3	247	687	385	541	4e-36	140	SubName: Full=Uncharacterized protein;	Glycine max (Soybean) (Glycine hispida)	GO:0016020 ; GO:0016798
Smeritima19647_c0_seq1_len=396	NP_001189503.1	F4IS89	33.77	151	72	6	27	395	801	951	1e-12	65.1	alpha/beta-Hydrolases superfamily protein	Arabidopsis thaliana	GO:0016020 ; GO:0016787
Smeritima42942_c0_seq3_len=2368	NP_001189503.1	F4IS89	55.06	405	180	3	612	1820	1388	1787	4e-104	353	alpha/beta-Hydrolases superfamily protein	Arabidopsis thaliana	GO:0016020 ; GO:0016787
Smeritima44637_c0_seq11_len=4598	NP_001189503.1	F4IS89	37.75	1237	690	27	4545	1075	168	1334	0	670	alpha/beta-Hydrolases superfamily protein	Arabidopsis thaliana	GO:0016020 ; GO:0016787
Smeritima44637_c0_seq4_len=6434	NP_001189503.1	F4IS89	40.64	1720	935	34	6381	1480	168	1787	0	983	alpha/beta-Hydrolases superfamily protein	Arabidopsis thaliana	GO:0016020 ; GO:0016787
Smeritima44637_c0_seq24_len=2694	NP_178413.2	F4IS90	49.38	644	288	10	2641	824	168	803	5e-168	535	alpha/beta-Hydrolases superfamily protein	Arabidopsis thaliana	GO:0016020 ; GO:0016787
Smeritima21967_c0_seq1_len=1232	NP_683440.2	F4IBD7	60.9	266	96	1	784	11	1	266	2e-105	329	lipase/hydrolase	Arabidopsis thaliana	GO:0016020 ; GO:0016787
Smeritima6425_c0_seq1_len=1474	XP_777491.1	Q55YK2	32.85	484	280	15	120	1436	17	472	6e-43	167	hypothetical protein CNBB0650	Cryptococcus neoformans var. neoformans B-3501A	GO:0016020 ; GO:0016772
Smeritima1101148_c0_seq1_len=356	NP_197349.2	Q8GWB7	31.71	123	79	2	355	2	118	239	1e-14	70.1	plant glycogenin-like starch initiation protein 6	Arabidopsis thaliana	GO:0016020 ; GO:0016757
Smeritima43041_c0_seq1_len=1689	NP_001150032.1	B6TKE0	35.12	430	265	14	1508	261	56	457	3e-60	207	xyloglucan galactosyltransferase KATAMARI 1	Zea mays	GO:0016020 ; GO:0016740 ; GO:0016757
Smeritima451207_c0_seq1_len=960	XP_002522767.1	B9S9U8	24.57	289	214	10	84	938	81	319	4e-10	65.1	"zinc transporter, putative"	Ricinus communis	GO:0016020 ; GO:0016491 ; GO:0030001 ; GO:0032440 ; GO:0046873 ; GO:0055085 ; GO:0055114
Smeritima25416_c0_seq1_len=1957	NP_001064387.1	Q339M7	38.97	349	191	7	1530	550	1	348	3e-64	218	Os10g0343100	Oryza sativa Japonica Group	GO:0016020 ; GO:0016192 ; GO:0048193
Smeritima657409_c0_seq1_len=301	NP_001141746.1	B4FXY3	23.4	94	72	0	19	300	114	207	0.001	38.1	uncharacterized protein LOC100273880	Zea mays	GO:0016020 ; GO:0016192 ; GO:0048193
Smeritima599448_c0_seq1_len=1092	NP_001057182.2	Q0DDH7	24.8	250	177	7	182	898	23	268	3e-07	52.8	Os06g0223000	Oryza sativa Japonica Group	GO:0016020 ; GO:0016192
Smeritima27784_c0_seq1_len=576	NP_001239902.1	C6TGA0	69.44	108	33	0	252	575	1	108	5e-48	160	uncharacterized protein LOC100801587	Glycine max	GO:0016020 ; GO:0016192
Smeritima701938_c0_seq1_len=414	NP_001241535.1	C6THU9	24.82	137	94	4	31	414	81	214	3e-07	49.3	uncharacterized protein LOC100807404	Glycine max	GO:0016020 ; GO:0016192
Smeritima846742_c0_seq1_len=553	B9FS96	B9FS96_ORYSJ	32.65	98	66	1	459	166	139	235	9e-07	52.4	SubName: Full=Putative uncharacterized protein;	Oryza sativa subsp. japonica (Rice)	GO:0016020 ; GO:0016192
Smeritima1274362_c0_seq1_len=371	F2E834	F2E834_HORVD	50.72	69	34	2	163	369	1	60	8e-11	62	SubName: Full=Predicted protein;	Hordeum vulgare var. distichum (Two-rowed barley)	GO:0016020 ; GO:0016192
Smeritima1118622_c0_seq1_len=563	NP_001050809.1	Q7Y0B2	27.22	158	108	5	521	69	117	270	0.0002	42.7	Os03g0656500	Oryza sativa Japonica Group	GO:0016020 ; GO:0016021 ; GO:0055085
Smeritima1133237_c0_seq1_len=745	NP_001068402.1	Q2R041	37.31	201	124	3	112	708	22	212	9e-27	109	Os11g0660000	Oryza sativa Japonica Group	GO:0016020 ; GO:0016021 ; GO:0055085
Smeritima1329385_c0_seq1_len=544	NP_001142176.1	B4G0C9	43.66	142	78	1	510	91	77	218	2e-25	103	hypothetical protein	Zea mays	GO:0016020 ; GO:0016021 ; GO:0055085
Smeritima666317_c0_seq1_len=507	NP_001145820.1	C0PDK2	26.92	156	111	1	3	461	427	582	3e-09	56.6	uncharacterized protein LOC100279327	Zea mays	GO:0016020 ; GO:0016021 ; GO:0055085
Smeritima18533_c0_seq1_len=1329	NP_001190806.1	Q29Q28	21.87	343	220	9	1100	216	26	352	3e-12	69.7	UDP-galactose transporter 2	Arabidopsis thaliana	GO:0016020 ; GO:0016021 ; GO:0055085
Smeritima246650_c0_seq1_len=1174	NP_001190806.1	Q29Q28	23.21	349	215	10	208	1095	22	354	2e-16	82	UDP-galactose transporter 2	Arabidopsis thaliana	GO:0016020 ; GO:0016021 ; GO:0055085
Smeritima390636_c0_seq1_len=1492	NP_001190806.1	Q29Q28	71.61	384	59	4	215	1216	3	386	3e-178	507	UDP-galactose transporter 2	Arabidopsis thaliana	GO:0016020 ; GO:0016021 ; GO:0055085
Smeritima954987_c0_seq1_len=518	NP_001241044.1	C6TCV8	29.44	180	119	3	2	517	105	277	3e-19	84.3	uncharacterized protein LOC100777622	Glycine max	GO:0016020 ; GO:0016021 ; GO:0055085
Smeritima31085_c0_seq4_len=1614	NP_190204.2	Q6NM25	80	335	66	1	1290	289	13	347	0	530	UDP-galactose transporter 5	Arabidopsis thaliana	GO:0016020 ; GO:0016021 ; GO:0055085
Smeritima641174_c0_seq1_len=1014	XP_002508352.1	C1FGV6	28.88	367	225	2	21	1013	82	448	3e-42	158	Ca2+:Cation antiporter family	Micromonas sp. RCC299	GO:0016020 ; GO:0016021 ; GO:0055085
Smeritima1092428_c0_seq1_len=499	XP_003059048.1	C1MSG3	29.22	154	105	3	452	3	244	393	2e-10	62.8	Ca2+:Cation antiporter family	Micromonas pusilla CCMP1545	GO:0016020 ; GO:0016021 ; GO:0055085
Smeritima28133_c0_seq1_len=1921	NP_001042038.1	Q5ZEK1	66.96	454	122	7	1709	432	1	445	0	523	Os01g0151200	Oryza sativa Japonica Group	GO:0016020 ; GO:0016021 ; GO:0051205
Smeritima3408_c0_seq1_len=1974	NP_176493.1	Q9CAN8	25.27	471	339	14	117	1490	8	462	2e-40	155	lysophosphatidylcholine acyltransferase	Arabidopsis thaliana	GO:0016020 ; GO:0016021 ; GO:0016740
Smeritima42184_c0_seq1_len=2134	NP_001049534.1	Q10P71	79.34	518	82	2	1935	457	3	520	0	781	Os03g0244600	Oryza sativa Japonica Group	GO:0016020 ; GO:0016021
Smeritima28004_c0_seq1_len=1823	NP_001043602.1	Q9FTV5	41.82	440	227	2	1618	386	65	504	3e-115	354	Os01g0621200	Oryza sativa Japonica Group	GO:0016020 ; GO:0016021
Smeritima28916_c0_seq1_len=2385	NP_001043602.1	Q9FTV5	24.18	459	307	8	332	1585	58	512	4e-30	127	Os01g0621200	Oryza sativa Japonica Group	GO:0016020 ; GO:0016021
Smeritima31558_c0_seq1_len=2098	NP_001043602.1	Q9FTV5	58.75	497	143	2	1652	348	20	516	0	551	Os01g0621200	Oryza sativa Japonica Group	GO:0016020 ; GO:0016021
Smeritima41780_c0_seq1_len=1674	NP_001044980.1	Q8L4X7	52.7	463	216	5	91	1470	3	461	3e-149	438	Os01g0878400	Oryza sativa Japonica Group	GO:0016020 ; GO:0016021
Smeritima43007_c0_seq2_len=692	NP_001044980.1	Q8L4X7	56.93	202	85	2	602	3	3	204	9e-62	201	Os01g0878400	Oryza sativa Japonica Group	GO:0016020 ; GO:0016021
Smeritima41543_c0_seq1_len=1598	NP_001045585.1	Q6YU97	37.21	438	266	2	1426	140	130	567	2e-107	333	Os02g0101000	Oryza sativa Japonica Group	GO:0016020 ; GO:0016021
Smeritima36750_c0_seq2_len=1925	NP_001047233.1	Q6EP45	66.67	471	129	3	1696	368	40	510	0	595	Os02g0580100	Oryza sativa Japonica Group	GO:0016020 ; GO:0016021
Smeritima41256_c0_seq1_len=1966	NP_001047783.1	Q6ZGZ1	44.24	373	203	3	1577	474	11	381	7e-87	278	Os02g0689200	Oryza sativa Japonica Group	GO:0016020 ; GO:0016021
Smeritima549145_c0_seq1_len=1624	NP_001047994.1	Q6Z336	23.04	434	300	13	273	1472	3	404	5e-11	66.6	Os02g0727100	Oryza sativa Japonica Group	GO:0016020 ; GO:0016021
Smeritima35873_c0_seq1_len=1959	NP_001049283.1	Q10QE9	64.57	381	122	3	1344	241	8	388	7e-144	425	Os03g0199100	Oryza sativa Japonica Group	GO:0016020 ; GO:0016021
Smeritima26513_c0_seq1_len=1019	NP_001051246.2	B7F9F6	41.04	212	125	5	118	753	46	249	1e-33	125	Os03g0745600	Oryza sativa Japonica Group	GO:0016020 ; GO:0016021
Smeritima842849_c0_seq1_len=307	NP_001052990.2	Q7XUV7	29.13	103	72	2	307	2	46	147	9e-05	40.8	Os04g0460400	Oryza sativa Japonica Group	GO:0016020 ; GO:0016021
Smeritima1083858_c0_seq1_len=303	NP_001053002.2	Q0JCM1	48.6	107	48	1	3	302	166	272	2e-25	98.6	Os04g0462400	Oryza sativa Japonica Group	GO:0016020 ; GO:0016021
Smeritima18632_c0_seq1_len=1485	NP_001053557.1	Q7XSP9	51.45	447	216	5	38	1375	72	508	7e-136	403	Os04g0562100	Oryza sativa Japonica Group	GO:0016020 ; GO:0016021
Smeritima28336_c0_seq1_len=2086	NP_001053557.1	Q7XSP9	56.89	501	215	4	1841	342	7	501	0	547	Os04g0562100	Oryza sativa Japonica Group	GO:0016020 ; GO:0016021
Smeritima18862_c0_seq1_len=2734	NP_001054289.1	Q7X668	72.95	706	178	2	167	2245	4	709	0	1078	Os04g0681400	Oryza sativa Japonica Group	GO:0016020 ; GO:0016021
Smeritima14333_c0_seq1_len=2152	NP_001054291.1	Q7XPX3	25.25	499	323	11	618	1964	216	710	9e-32	133	Os04g0681600	Oryza sativa Japonica Group	GO:0016020 ; GO:0016021
Smeritima38014_c0_seq1_len=1450	NP_001054502.1	Q0DL57	65.02	303	103	3	1045	146	39	340	1e-112	337	Os05g0121900	Oryza sativa Japonica Group	GO:0016020 ; GO:0016021
Smeritima8513_c0_seq1_len=1598	NP_001054621.1	Q0DKT8	64.31	353	126	1	1598	540	170	518	3e-161	470	Os05g0144000	Oryza sativa Japonica Group	GO:0016020 ; GO:0016021
Smeritima8513_c0_seq2_len=2234	NP_001054621.1	Q0DKT8	63.83	517	187	0	2090	540	2	518	0	651	Os05g0144000	Oryza sativa Japonica Group	GO:0016020 ; GO:0016021
Smeritima29622_c0_seq1_len=1787	NP_001054935.1	Q6I5W9	77.01	335	73	2	472	1464	1	335	5e-161	464	Os05g0215800	Oryza sativa Japonica Group	GO:0016020 ; GO:0016021
Smeritima36511_c0_seq1_len=2028	NP_001055592.1	Q60EP1	73.07	479	118	3	246	1649	21	496	0	699	Os05g0424000	Oryza sativa Japonica Group	GO:0016020 ; GO:0016021
Smeritima1298226_c0_seq1_len=683	NP_001056462.1	Q6L5C8	23.25	228	165	8	10	663	104	314	1e-09	58.9	Os05g0586500	Oryza sativa Japonica Group	GO:0016020 ; GO:0016021
Smeritima37277_c0_seq1_len=2047	NP_001056670.1	Q658I5	76.86	510	116	2	253	1776	1	510	0	654	Os06g0128200	Oryza sativa Japonica Group	GO:0016020 ; GO:0016021
Smeritima29586_c0_seq1_len=2129	NP_001060883.1	Q6YRM6	39.46	560	317	15	190	1803	81	584	4e-130	399	Os08g0121900	Oryza sativa Japonica Group	GO:0016020 ; GO:0016021
Smeritima19454_c0_seq1_len=1429	NP_001060938.1	Q6YYC6	73.98	319	83	1	1259	303	17	334	2e-161	461	Os08g0135100	Oryza sativa Japonica Group	GO:0016020 ; GO:0016021
Smeritima19454_c0_seq2_len=1836	NP_001060938.1	Q6YYC6	73.98	319	83	1	1666	710	17	334	2e-159	461	Os08g0135100	Oryza sativa Japonica Group	GO:0016020 ; GO:0016021
Smeritima18547_c0_seq1_len=1166	NP_001062312.1	Q6ZIB9	39.37	287	159	7	166	981	11	281	1e-51	175	Os08g0528500	Oryza sativa Japonica Group	GO:0016020 ; GO:0016021
Smeritima15484_c0_seq1_len=1091	NP_001063424.1	Q6YXG6	31.6	326	204	5	4	924	64	382	3e-44	158	Os09g0467300	Oryza sativa Japonica Group	GO:0016020 ; GO:0016021
Smeritima166531_c0_seq1_len=2355	NP_001067099.1	Q2QN95	40.92	523	261	7	409	1833	79	592	4e-117	367	Os12g0574000	Oryza sativa Japonica Group	GO:0016020 ; GO:0016021
Smeritima861848_c0_seq1_len=858	NP_001067099.1	Q2QN95	23.86	197	145	7	1	576	140	314	0.0004	43.5	Os12g0574000	Oryza sativa Japonica Group	GO:0016020 ; GO:0016021
Smeritima27027_c0_seq2_len=1931	NP_001078809.1	Q9LVR3	38.3	389	226	3	447	1571	8	392	2e-58	203	uncharacterized protein	Arabidopsis thaliana	GO:0016020 ; GO:0016021
Smeritima41482_c0_seq1_len=1665	NP_001130863.1	B4FAT9	36.68	319	195	6	1396	461	175	482	7e-58	202	uncharacterized protein LOC100191967	Zea mays	GO:0016020 ; GO:0016021
Smeritima2156_c0_seq1_len=608	NP_001131179.1	B6TXA3	41.83	153	82	4	607	170	232	371	1e-31	119	uncharacterized protein LOC100192487	Zea mays	GO:0016020 ; GO:0016021
Smeritima29157_c0_seq1_len=2288	NP_001136459.1	B4FIN4	55.15	573	226	10	418	2043	1	565	0	556	uncharacterized protein LOC100216569	Zea mays	GO:0016020 ; GO:0016021
Smeritima33389_c0_seq2_len=2042	NP_001136620.1	B4FJJ0	54.56	482	214	4	350	1780	4	482	1e-166	488	uncharacterized protein LOC100216745	Zea mays	GO:0016020 ; GO:0016021
Smeritima19646_c0_seq1_len=1070	NP_001140831.1	B4FRL0	21	219	164	6	867	238	10	226	5e-05	45.8	uncharacterized protein LOC100272906	Zea mays	GO:0016020 ; GO:0016021
Smeritima292361_c0_seq1_len=1327	NP_001140831.1	B4FRL0	22.55	275	200	8	1124	339	1	236	7e-15	75.5	uncharacterized protein LOC100272906	Zea mays	GO:0016020 ; GO:0016021
Smeritima527475_c0_seq1_len=896	NP_001140831.1	B4FRL0	22.55	275	200	8	62	847	1	236	2e-15	75.5	uncharacterized protein LOC100272906	Zea mays	GO:0016020 ; GO:0016021
Smeritima840461_c0_seq1_len=799	NP_001140831.1	B4FRL0	27.1	155	103	2	196	630	4	158	3e-11	63.2	uncharacterized protein LOC100272906	Zea mays	GO:0016020 ; GO:0016021
Smeritima875514_c0_seq1_len=787	NP_001140831.1	B4FRL0	29.61	152	97	3	674	249	9	158	3e-06	48.5	uncharacterized protein LOC100272906	Zea mays	GO:0016020 ; GO:0016021
Smeritima40816_c0_seq1_len=2233	NP_001143119.1	B6SWC0	27.79	439	303	9	1538	264	63	491	3e-47	176	uncharacterized protein LOC100275597	Zea mays	GO:0016020 ; GO:0016021
Smeritima43288_c0_seq1_len=2159	NP_001146077.1	B7ZZ17	49.33	450	217	4	1903	587	5	453	3e-122	374	uncharacterized protein LOC100279609	Zea mays	GO:0016020 ; GO:0016021
Smeritima32933_c0_seq1_len=1302	NP_001147134.1	B6SL73	56.05	248	105	2	1028	297	8	255	7e-97	292	transcription regulator	Zea mays	GO:0016020 ; GO:0016021
Smeritima269786_c0_seq1_len=1902	NP_001147785.1	B6SV26	35.54	560	320	10	120	1676	12	568	2e-102	323	amino acid permease	Zea mays	GO:0016020 ; GO:0016021
Smeritima997779_c0_seq1_len=425	NP_001147827.1	B6SVD8	32.65	147	80	7	400	17	207	350	3e-06	47	LHT1	Zea mays	GO:0016020 ; GO:0016021
Smeritima428861_c0_seq1_len=707	NP_001147944.1	B6SWG6	44.44	216	108	2	707	96	264	479	5e-65	210	AAP6	Zea mays	GO:0016020 ; GO:0016021
Smeritima768748_c0_seq1_len=428	NP_001147944.1	B6SWG6	46.1	154	71	2	3	428	265	418	2e-43	150	AAP6	Zea mays	GO:0016020 ; GO:0016021
Smeritima24681_c0_seq1_len=1078	NP_001148512.1	B6T3V4	36.06	269	158	4	888	124	4	270	5e-52	176	senescence-associated protein	Zea mays	GO:0016020 ; GO:0016021
Smeritima22498_c0_seq1_len=1233	NP_001148981.1	B6T9C5	60.07	293	109	2	71	925	2	294	1e-117	345	LOC100282601	Zea mays	GO:0016020 ; GO:0016021
Smeritima33998_c0_seq1_len=1461	NP_001148981.1	B6T9C5	49.45	275	123	5	370	1146	2	276	1e-77	246	LOC100282601	Zea mays	GO:0016020 ; GO:0016021
Smeritima36957_c0_seq1_len=1356	NP_001148981.1	B6T9C5	41.18	289	146	4	207	1001	1	289	4e-76	241	LOC100282601	Zea mays	GO:0016020 ; GO:0016021
Smeritima1255637_c0_seq1_len=365	NP_001151642.1	B6U2N6	51.22	123	57	1	2	361	81	203	2e-35	127	amino acid/polyamine transporter II	Zea mays	GO:0016020 ; GO:0016021
Smeritima40615_c0_seq1_len=1785	NP_001152118.1	B6U937	44.44	324	170	4	1448	507	16	336	2e-78	254	organic anion transporter	Zea mays	GO:0016020 ; GO:0016021
Smeritima27552_c0_seq1_len=2289	NP_001152139.1	B6U9L1	23.79	475	332	15	1832	498	14	446	4e-16	83.2	LHT1	Zea mays	GO:0016020 ; GO:0016021
Smeritima18699_c0_seq1_len=2125	NP_001168064.1	C0HIX8	72.53	517	141	3	1803	256	14	499	0	734	hypothetical protein	Zea mays	GO:0016020 ; GO:0016021
Smeritima1168220_c0_seq1_len=644	NP_001170379.1	C0PNP4	30.59	219	145	7	643	8	184	389	4e-18	83.6	uncharacterized protein LOC100384362	Zea mays	GO:0016020 ; GO:0016021
Smeritima34846_c0_seq1_len=1910	NP_001172608.1	Q8S2F4	79.53	337	66	1	1449	448	19	355	4e-159	462	Os01g0802850	Oryza sativa Japonica Group	GO:0016020 ; GO:0016021
Smeritima41207_c0_seq1_len=2062	NP_001182136.1	B6SJQ0	62.17	423	143	5	559	1776	7	427	3e-178	515	cell number regulator 13	Zea mays	GO:0016020 ; GO:0016021
Smeritima44654_c0_seq2_len=1125	NP_001182136.1	B6SJQ0	55.76	321	121	4	904	5	6	325	2e-115	343	cell number regulator 13	Zea mays	GO:0016020 ; GO:0016021
Smeritima44654_c0_seq3_len=1912	NP_001182136.1	B6SJQ0	59.2	424	152	5	1691	483	6	427	3e-142	422	cell number regulator 13	Zea mays	GO:0016020 ; GO:0016021
Smeritima35189_c0_seq1_len=656	NP_001237350.1	C6SZ04	42.31	130	70	3	2	376	52	178	5e-27	103	CASP-like protein 3	Glycine max	GO:0016020 ; GO:0016021
Smeritima19767_c0_seq1_len=1038	NP_001239767.1	C6TCJ2	26.09	184	128	6	770	243	2	167	0.0005	42.4	CASP-like protein 10	Glycine max	GO:0016020 ; GO:0016021
Smeritima22888_c0_seq1_len=1714	NP_001239895.1	C6TK68	80.06	336	67	2	1370	363	1	332	2e-157	454	uncharacterized protein LOC100800306	Glycine max	GO:0016020 ; GO:0016021
Smeritima31686_c0_seq4_len=1081	NP_001241564.1	C6TJJ5	26.07	280	181	9	70	831	1	258	3e-20	90.9	uncharacterized protein LOC100788977	Glycine max	GO:0016020 ; GO:0016021
Smeritima1288335_c0_seq1_len=330	NP_001241718.1	B4G1R1	28.32	113	77	4	330	4	11	116	9e-06	44.3	uncharacterized protein LOC100856896	Zea mays	GO:0016020 ; GO:0016021
Smeritima33401_c0_seq1_len=1809	NP_001241718.1	B4G1R1	79.19	346	70	2	353	1384	2	344	0	551	uncharacterized protein LOC100856896	Zea mays	GO:0016020 ; GO:0016021
Smeritima31809_c0_seq1_len=1635	NP_001242197.1	C6TJD2	37.13	342	202	4	1398	412	3	341	1e-52	184	uncharacterized protein LOC100780365	Glycine max	GO:0016020 ; GO:0016021
Smeritima16287_c0_seq1_len=1684	NP_001242816.1	C6THQ4	28.54	452	283	12	1467	232	31	475	7e-52	186	uncharacterized protein LOC100777963	Glycine max	GO:0016020 ; GO:0016021
Smeritima2300239_c0_seq1_len=374	NP_001242816.1	C6THQ4	42.03	69	40	0	2	208	411	479	5e-16	74.3	uncharacterized protein LOC100777963	Glycine max	GO:0016020 ; GO:0016021
Smeritima23227_c0_seq1_len=1513	NP_001242831.1	C6T9X3	67.64	275	89	1	376	1200	1	274	8e-127	372	uncharacterized protein LOC100817391	Glycine max	GO:0016020 ; GO:0016021
Smeritima1554710_c0_seq1_len=321	NP_171836.3	Q9ZVT9	34.62	104	68	2	6	317	12	107	5e-11	59.3	C2 calcium/lipid-binding and GRAM domain containing protein	Arabidopsis thaliana	GO:0016020 ; GO:0016021
Smeritima859434_c0_seq1_len=642	NP_175332.1	Q9M9A5	38.54	192	109	3	5	553	31	222	7e-43	145	PLAC8 family protein	Arabidopsis thaliana	GO:0016020 ; GO:0016021
Smeritima25444_c0_seq1_len=820	NP_191099.1	Q9M2U0	60.4	202	77	3	786	190	1	192	7e-60	189	uncharacterized protein	Arabidopsis thaliana	GO:0016020 ; GO:0016021
Smeritima41803_c1_seq2_len=719	NP_191099.1	Q9M2U0	57.36	129	52	3	35	412	1	119	6e-35	124	uncharacterized protein	Arabidopsis thaliana	GO:0016020 ; GO:0016021
Smeritima13806_c0_seq1_len=1797	NP_191179.1	Q9LYM2	57.69	442	184	4	1630	314	1	431	2e-138	411	putative amino acid transporter	Arabidopsis thaliana	GO:0016020 ; GO:0016021
Smeritima22652_c0_seq1_len=2007	NP_195538.1	Q9SVG0	62.33	438	151	6	384	1655	1	435	4e-163	476	transmembrane amino acid transporter family protein	Arabidopsis thaliana	GO:0016020 ; GO:0016021
Smeritima883569_c0_seq1_len=550	NP_195538.1	Q9SVG0	31.18	93	64	3	14	292	351	435	1e-05	46.2	transmembrane amino acid transporter family protein	Arabidopsis thaliana	GO:0016020 ; GO:0016021
Smeritima20284_c0_seq2_len=2220	NP_195837.2	Q8LPF4	20.58	486	377	10	499	1929	67	522	2e-15	81.6	transmembrane amino acid transporter family protein	Arabidopsis thaliana	GO:0016020 ; GO:0016021
Smeritima348971_c0_seq1_len=579	NP_195837.2	Q8LPF4	24.85	169	126	5	521	18	82	235	2e-06	48.9	transmembrane amino acid transporter family protein	Arabidopsis thaliana	GO:0016020 ; GO:0016021
Smeritima17142_c0_seq1_len=3737	NP_199828.1	Q9FGS8	43.37	1026	530	15	3559	635	1	1019	0	833	C2 and GRAM domain-containing protein	Arabidopsis thaliana	GO:0016020 ; GO:0016021
Smeritima29621_c0_seq2_len=577	NP_200830.1	Q9LSS4	32.23	121	79	1	521	168	170	290	2e-16	77.4	tetraspanin4	Arabidopsis thaliana	GO:0016020 ; GO:0016021
Smeritima31686_c0_seq2_len=450	NP_200830.1	Q9LSS4	33.33	114	73	1	1	333	171	284	3e-16	75.5	tetraspanin4	Arabidopsis thaliana	GO:0016020 ; GO:0016021
Smeritima34028_c0_seq2_len=2004	NP_201400.1	Q9FKY3	23.28	451	326	12	112	1404	4	419	6e-11	66.6	transmembrane amino acid transporter family protein	Arabidopsis thaliana	GO:0016020 ; GO:0016021
Smeritima38002_c0_seq2_len=1571	NP_201400.1	Q9FKY3	23.28	451	326	12	1460	168	4	419	4e-11	66.6	transmembrane amino acid transporter family protein	Arabidopsis thaliana	GO:0016020 ; GO:0016021
Smeritima21452_c0_seq1_len=2496	NP_565239.1	Q9M8L9	43.52	455	253	4	641	1993	42	488	3e-103	329	amino acid transporter ANT1-like protein	Arabidopsis thaliana	GO:0016020 ; GO:0016021
Smeritima37559_c0_seq1_len=2450	NP_565239.1	Q9M8L9	65.38	465	152	4	2040	673	1	465	5e-154	460	amino acid transporter ANT1-like protein	Arabidopsis thaliana	GO:0016020 ; GO:0016021
Smeritima47833_c0_seq1_len=1217	NP_567466.1	Q94A20	70.09	234	70	0	1037	336	23	256	1e-95	288	Bax inhibitor-1 like protein	Arabidopsis thaliana	GO:0016020 ; GO:0016021
Smeritima54194_c0_seq1_len=2371	NP_568045.1	Q93YN6	65.7	551	186	5	2115	472	7	549	0	620	plasma-membrane choline transporter family protein	Arabidopsis thaliana	GO:0016020 ; GO:0016021
Smeritima422116_c0_seq1_len=1217	NP_597400.1	Q8SRY6	23.81	210	154	7	1001	390	138	334	5e-07	53.1	putative AMINOACID TRANSPORTER	Encephalitozoon cuniculi GB-M1	GO:0016020 ; GO:0016021
Smeritima35134_c0_seq1_len=1741	NP_983433.1	Q75C86	27.44	430	279	10	347	1537	191	598	1e-34	140	ACR030Wp	Ashbya gossypii ATCC 10895	GO:0016020 ; GO:0016021
Smeritima1040928_c0_seq1_len=583	XP_002183099.1	B7G7Y4	37.63	186	96	4	78	575	11	195	6e-28	113	predicted protein	Phaeodactylum tricornutum CCAP 1055/1	GO:0016020 ; GO:0016021
Smeritima1109716_c0_seq1_len=601	XP_002183099.1	B7G7Y4	28.86	201	134	5	585	10	212	405	6e-14	74.3	predicted protein	Phaeodactylum tricornutum CCAP 1055/1	GO:0016020 ; GO:0016021
Smeritima1305254_c0_seq1_len=356	XP_002494166.1	C4R8R2	31.63	98	67	0	52	345	146	243	3e-05	46.2	Putative protein of unknown function	Komagataella pastoris GS115	GO:0016020 ; GO:0016021
Smeritima21521_c0_seq1_len=1719	XP_002523986.1	B9SDB7	75.46	326	80	0	498	1475	120	445	2e-166	487	"Glucose-6-phosphate/phosphate translocator 2, chloroplast precursor, putative"	Ricinus communis	GO:0016020 ; GO:0016021
Smeritima676250_c0_seq1_len=783	XP_002997681.1	D0NY24	35.67	171	101	5	162	647	138	296	2e-17	86.3	conserved hypothetical protein	Phytophthora infestans T30-4	GO:0016020 ; GO:0016021
Smeritima764027_c0_seq1_len=369	XP_002997681.1	D0NY24	40.32	62	37	0	229	44	11	72	5e-09	57.4	conserved hypothetical protein	Phytophthora infestans T30-4	GO:0016020 ; GO:0016021
Smeritima802637_c0_seq1_len=449	XP_002997681.1	D0NY24	30.52	154	75	4	2	367	317	470	1e-11	65.9	conserved hypothetical protein	Phytophthora infestans T30-4	GO:0016020 ; GO:0016021
Smeritima33022_c0_seq2_len=1783	I1NVX5	I1NVX5_ORYGL	52.37	338	133	2	592	1521	172	509	2e-81	269	SubName: Full=Uncharacterized protein;	Oryza glaberrima (African rice)	GO:0016020 ; GO:0015095
Smeritima489432_c0_seq1_len=881	A9TYR6	A9TYR6_PHYPA	20.57	316	227	10	3	878	400	696	7e-07	55.8	"SubName: Full=ATP-binding cassette transporter, subfamily G, member 22, group PDR protein PpABCG22;"	Physcomitrella patens subsp. patens (Moss)	GO:0016020 ; GO:0005524 ; GO:0016887 ; GO:0006200
Smeritima1343002_c0_seq1_len=498	F0VYL4	F0VYL4_9STRA	26.63	169	113	7	491	18	8300	8454	3e-05	48.5	SubName: Full=Protocadherinlike protein putative;	Albugo laibachii Nc14	GO:0016020 ; GO:0005509 ; GO:0051536 ; GO:0007156
Smeritima697531_c0_seq1_len=595	F0VYL4	F0VYL4_9STRA	23.64	220	143	7	6	590	9596	9811	2e-05	50.1	SubName: Full=Protocadherinlike protein putative;	Albugo laibachii Nc14	GO:0016020 ; GO:0005509 ; GO:0051536 ; GO:0007156
Smeritima763306_c0_seq1_len=1145	F0VYL4	F0VYL4_9STRA	32.84	201	126	10	175	750	994	1172	9e-16	84.7	SubName: Full=Protocadherinlike protein putative;	Albugo laibachii Nc14	GO:0016020 ; GO:0005509 ; GO:0051536 ; GO:0007156
Smeritima1263758_c0_seq1_len=396	K3X1D1	K3X1D1_PYTUL	35.56	135	82	8	5	394	2865	2993	5e-07	52.4	SubName: Full=Uncharacterized protein;	Pythium ultimum	GO:0016020 ; GO:0005509 ; GO:0007156
Smeritima23657_c0_seq1_len=507	K3X1D1	K3X1D1_PYTUL	29.75	158	99	7	2	439	1252	1398	0.0004	45.1	SubName: Full=Uncharacterized protein;	Pythium ultimum	GO:0016020 ; GO:0005509 ; GO:0007156
Smeritima1090673_c0_seq1_len=840	D8M524	D8M524_BLAHO	27.44	164	110	7	114	578	1281	1419	9e-05	49.3	"SubName: Full=Singapore isolate B (sub-type 7) whole genome shotgun sequence assembly, scaffold_25;"	Blastocystis hominis	GO:0016020 ; GO:0004930 ; GO:0007186
Smeritima604141_c0_seq1_len=1468	F2DI67	F2DI67_HORVD	26.09	299	198	16	6	833	245	513	2e-11	72	SubName: Full=Predicted protein;	Hordeum vulgare var. distichum (Two-rowed barley)	GO:0016020 ; GO:0004872 ; GO:0007275
Smeritima614737_c0_seq1_len=353	F2DI67	F2DI67_HORVD	28.03	132	74	4	337	5	108	237	1e-09	58.9	SubName: Full=Predicted protein;	Hordeum vulgare var. distichum (Two-rowed barley)	GO:0016020 ; GO:0004872 ; GO:0007275
Smeritima667922_c0_seq1_len=809	F2DI67	F2DI67_HORVD	25.49	204	125	7	260	790	36	237	4e-11	68.2	SubName: Full=Predicted protein;	Hordeum vulgare var. distichum (Two-rowed barley)	GO:0016020 ; GO:0004872 ; GO:0007275
Smeritima960075_c0_seq1_len=314	F0WES8	F0WES8_9STRA	24.44	90	68	1	272	3	298	386	0.0006	42.4	SubName: Full=AcylCoA dehydrogenase family member 9 putative;	Albugo laibachii Nc14	GO:0016020 ; GO:0003995 ; GO:0050660 ; GO:0000155 ; GO:0000160 ; GO:0023014
Smeritima864579_c0_seq1_len=337	NP_982356.1	Q75FB7	28.45	116	79	2	337	2	135	250	9e-11	58.5	AAL186Wp	Ashbya gossypii ATCC 10895	GO:0016020
Smeritima1301801_c0_seq1_len=400	XP_002907028.1	D0MZ31	37	100	61	1	5	298	196	295	1e-09	59.3	"peptidase family U48, putative"	Phytophthora infestans T30-4	GO:0016020
Smeritima1906815_c0_seq1_len=430	XP_002907028.1	D0MZ31	27	100	69	2	142	429	1	100	2e-06	50.4	"peptidase family U48, putative"	Phytophthora infestans T30-4	GO:0016020
Smeritima41802_c0_seq1_len=610	NP_001077693.1	A8MS34	74.8	123	31	0	515	147	2	124	3e-61	197	7-dehydrocholesterol reductase	Arabidopsis thaliana	GO:0016020
Smeritima39049_c0_seq1_len=1672	NP_986579.1	Q750N7	28.76	386	240	11	1460	408	93	462	2e-21	99	AGL087Cp	Ashbya gossypii ATCC 10895	GO:0016020
Smeritima741423_c0_seq1_len=1064	XP_001271498.1	A1CJ02	31.88	298	184	5	837	1	2	297	3e-27	117	"translation initiation regulator (Gcn20), putative"	Aspergillus clavatus NRRL 1	GO:0016020
Smeritima44757_c0_seq1_len=1393	K4BLK4	K4BLK4_SOLLC	73.66	243	64	3	1112	384	127	364	1e-116	351	SubName: Full=Uncharacterized protein;	Solanum lycopersicum (Tomato) (Lycopersicon esculentum)	GO:0016020
Smeritima380425_c0_seq1_len=645	K4CEB1	K4CEB1_SOLLC	39.06	192	104	8	38	574	36	220	6e-23	101	SubName: Full=Uncharacterized protein;	Solanum lycopersicum (Tomato) (Lycopersicon esculentum)	GO:0016020
Smeritima993762_c0_seq1_len=462	NP_001031735.1	Q9SUD5	38.83	103	63	1	2	310	254	351	3e-18	81.3	nodulin MtN21-like transporter family protein	Arabidopsis thaliana	GO:0016020
Smeritima1151845_c0_seq1_len=414	NP_001042187.1	Q0JQ77	75.18	137	34	0	3	413	127	263	2e-54	176	Os01g0177900	Oryza sativa Japonica Group	GO:0016020
Smeritima35903_c0_seq1_len=796	NP_001042187.1	Q0JQ77	57.51	193	76	2	2	562	184	371	8e-53	177	Os01g0177900	Oryza sativa Japonica Group	GO:0016020
Smeritima13062_c0_seq1_len=1579	NP_001042354.2	Q5QNB0	42.25	374	202	5	127	1206	1	373	2e-92	288	Os01g0207900	Oryza sativa Japonica Group	GO:0016020
Smeritima1584448_c0_seq1_len=331	NP_001042354.2	Q5QNB0	33.87	124	67	2	330	4	97	220	2e-14	68.9	Os01g0207900	Oryza sativa Japonica Group	GO:0016020
Smeritima38504_c0_seq2_len=407	NP_001043434.1	Q8S1F0	63.83	94	34	0	284	3	23	116	2e-36	127	Os01g0588400	Oryza sativa Japonica Group	GO:0016020
Smeritima38903_c0_seq1_len=664	NP_001043434.1	Q8S1F0	63.98	161	58	0	182	664	23	183	7e-69	214	Os01g0588400	Oryza sativa Japonica Group	GO:0016020
Smeritima12970_c0_seq1_len=1263	NP_001043545.1	Q9AX74	35.84	293	154	6	144	920	7	289	3e-48	167	Os01g0610500	Oryza sativa Japonica Group	GO:0016020
Smeritima29679_c0_seq1_len=1341	NP_001043545.1	Q9AX74	65.64	291	88	1	271	1107	2	292	1e-137	398	Os01g0610500	Oryza sativa Japonica Group	GO:0016020
Smeritima493435_c0_seq1_len=791	NP_001048605.1	Q0DW69	20.54	258	172	7	676	2	11	266	7e-10	60.5	Os02g0829200	Oryza sativa Japonica Group	GO:0016020
Smeritima18696_c0_seq1_len=866	NP_001051104.1	Q6ASU6	56.91	181	60	1	786	298	5	185	1e-50	167	Os03g0721400	Oryza sativa Japonica Group	GO:0016020
Smeritima334556_c0_seq1_len=807	NP_001051104.1	Q6ASU6	41.85	184	89	1	174	671	10	193	4e-36	129	Os03g0721400	Oryza sativa Japonica Group	GO:0016020
Smeritima45173_c0_seq2_len=494	NP_001051134.1	Q75GI5	32.32	99	63	3	287	3	1	85	0.0009	40.4	Os03g0726300	Oryza sativa Japonica Group	GO:0016020
Smeritima45173_c0_seq4_len=1837	NP_001051134.1	Q75GI5	30.94	501	335	9	1475	6	1	474	7e-69	239	Os03g0726300	Oryza sativa Japonica Group	GO:0016020
Smeritima21122_c0_seq1_len=1637	NP_001052025.1	Q7XSW2	27.79	367	228	10	323	1312	87	441	6e-24	106	Os04g0109900	Oryza sativa Japonica Group	GO:0016020
Smeritima966150_c0_seq1_len=587	NP_001052972.2	Q0JCQ1	20.97	124	95	2	225	587	43	166	0.0006	41.2	Os04g0457300	Oryza sativa Japonica Group	GO:0016020
Smeritima31174_c1_seq2_len=1455	NP_001053006.2	Q0JCL7	69.72	284	81	3	228	1064	1	284	4e-111	332	Os04g0462900	Oryza sativa Japonica Group	GO:0016020
Smeritima14705_c0_seq1_len=1714	NP_001058374.1	Q0DA35	42.58	364	193	9	482	1525	116	473	2e-85	275	Os06g0680900	Oryza sativa Japonica Group	GO:0016020
Smeritima25424_c0_seq2_len=1674	NP_001060019.1	Q0D5E0	34.18	433	272	8	1390	131	105	490	6e-74	245	Os07g0567000	Oryza sativa Japonica Group	GO:0016020
Smeritima32863_c0_seq1_len=1812	NP_001061036.1	Q7EZD2	45.66	392	193	8	226	1341	5	374	4e-100	310	Os08g0158500	Oryza sativa Japonica Group	GO:0016020
Smeritima467921_c0_seq1_len=1283	NP_001061036.1	Q7EZD2	44.93	345	187	4	150	1175	11	330	3e-91	282	Os08g0158500	Oryza sativa Japonica Group	GO:0016020
Smeritima18339_c0_seq1_len=1052	NP_001061439.1	Q6Z1L1	39.35	216	129	3	237	878	8	211	2e-48	164	Os08g0278900	Oryza sativa Japonica Group	GO:0016020
Smeritima28927_c0_seq1_len=659	NP_001064791.1	Q8H918	71.07	159	46	0	479	3	5	163	9e-80	241	Os10g0464000	Oryza sativa Japonica Group	GO:0016020
Smeritima44310_c0_seq2_len=1289	NP_001065337.2	Q9FWQ3	26.94	271	178	5	537	1289	32	294	4e-28	117	Os10g0553600	Oryza sativa Japonica Group	GO:0016020
Smeritima41199_c0_seq1_len=2964	NP_001065504.1	Q7XBT3	68.58	767	235	3	195	2477	1	763	0	910	Os10g0579100	Oryza sativa Japonica Group	GO:0016020
Smeritima36595_c0_seq1_len=1427	NP_001104972.1	Q9M582	80.77	286	55	0	1183	326	1	286	1e-162	462	hypersensitive induced reaction3	Zea mays	GO:0016020
Smeritima40963_c1_seq1_len=2917	NP_001118837.1	F4JCY2	34.43	732	462	11	412	2553	1	712	5e-111	360	Early-responsive to dehydration stress protein (ERD4)	Arabidopsis thaliana	GO:0016020
Smeritima856390_c0_seq1_len=449	NP_001118837.1	F4JCY2	37.58	149	93	1	447	1	154	292	1e-30	117	Early-responsive to dehydration stress protein (ERD4)	Arabidopsis thaliana	GO:0016020
Smeritima31742_c0_seq1_len=1933	NP_001130490.1	B4F9D1	31.09	386	240	7	1553	474	31	412	1e-49	179	hypothetical protein precursor	Zea mays	GO:0016020
Smeritima703445_c0_seq1_len=514	NP_001131485.1	B4FCS2	27.88	104	67	3	503	216	299	402	8e-05	43.5	uncharacterized protein LOC100192822	Zea mays	GO:0016020
Smeritima22610_c0_seq1_len=1853	NP_001137073.1	B4FCI1	34.82	359	206	7	1736	744	42	394	5e-63	216	hypothetical protein	Zea mays	GO:0016020
Smeritima40929_c0_seq1_len=1131	NP_001141914.1	B4FYV8	25.19	266	178	8	893	159	71	327	8e-12	67.4	uncharacterized protein LOC100274063	Zea mays	GO:0016020
Smeritima46613_c0_seq1_len=1565	NP_001145901.1	B7ZY15	70.45	396	99	6	165	1298	1	388	1e-176	504	hypothetical protein	Zea mays	GO:0016020
Smeritima314242_c0_seq1_len=1043	NP_001149652.1	B6TGL4	43.59	234	127	5	845	159	4	233	1e-60	196	protein pob	Zea mays	GO:0016020
Smeritima17039_c0_seq2_len=1074	NP_001150619.1	B6TRP3	29.39	313	209	4	968	66	10	317	1e-44	159	nodulin-like protein	Zea mays	GO:0016020
Smeritima1702114_c0_seq1_len=334	NP_001168247.1	C0P3K9	28.7	108	75	4	324	7	263	348	2e-05	43.5	uncharacterized protein LOC100382010	Zea mays	GO:0016020
Smeritima43057_c0_seq1_len=2876	NP_001169367.1	C0PEC9	63.35	783	283	7	276	2612	15	787	0	900	uncharacterized protein LOC100383234	Zea mays	GO:0016020
Smeritima27978_c0_seq2_len=1069	NP_001170095.1	C0PKQ9	42.45	245	99	2	38	646	10	254	9e-52	179	uncharacterized protein LOC100384013	Zea mays	GO:0016020
Smeritima32174_c0_seq1_len=1939	NP_001170095.1	C0PKQ9	47	383	158	4	1552	539	14	393	2e-106	330	uncharacterized protein LOC100384013	Zea mays	GO:0016020
Smeritima9822_c0_seq1_len=1150	NP_001170095.1	C0PKQ9	66.3	365	81	2	105	1073	11	375	1e-118	353	uncharacterized protein LOC100384013	Zea mays	GO:0016020
Smeritima1371696_c0_seq1_len=408	NP_001170110.1	C0PKY7	80.74	135	26	0	2	406	17	151	4e-70	219	uncharacterized protein LOC100384030	Zea mays	GO:0016020
Smeritima23788_c0_seq1_len=1734	NP_001190718.1	F4JT38	66.56	314	105	1	258	1199	25	337	2e-131	389	uncharacterized protein	Arabidopsis thaliana	GO:0016020
Smeritima2063343_c0_seq1_len=399	NP_001190743.1	F4JMK5	29.58	71	50	1	142	354	435	504	0.0003	40.8	Exostosin family protein	Arabidopsis thaliana	GO:0016020
Smeritima43261_c0_seq2_len=1241	NP_001239886.1	C6TCG1	84.72	301	45	1	7	906	103	403	1e-154	444	uncharacterized protein LOC100818224	Glycine max	GO:0016020
Smeritima43580_c0_seq1_len=1760	NP_001239886.1	C6TCG1	84.67	300	45	1	1232	336	104	403	3e-151	442	uncharacterized protein LOC100818224	Glycine max	GO:0016020
Smeritima9779_c0_seq1_len=1193	NP_001241227.1	C6TAY3	52.14	280	134	5	1133	294	6	278	2e-91	278	uncharacterized protein LOC100811958	Glycine max	GO:0016020
Smeritima1886153_c0_seq1_len=325	NP_001241431.1	C6TNF8	52.34	107	51	3	3	323	52	153	2e-27	104	uncharacterized protein LOC100817369	Glycine max	GO:0016020
Smeritima10465_c0_seq1_len=1412	NP_001241478.1	C6TN05	84.38	288	45	0	1134	271	1	288	7e-180	506	hypersensitive-induced response protein 4-like	Glycine max	GO:0016020
Smeritima19309_c0_seq1_len=1547	NP_001242267.1	C6TDP5	67.85	395	121	6	1501	335	1	382	8e-134	394	uncharacterized protein LOC100811617	Glycine max	GO:0016020
Smeritima38474_c0_seq2_len=1643	NP_001242267.1	C6TDP5	28.33	360	239	7	371	1393	18	367	2e-40	152	uncharacterized protein LOC100811617	Glycine max	GO:0016020
Smeritima30084_c0_seq2_len=1844	NP_001242469.1	C6TI99	65.54	383	130	2	276	1418	5	387	2e-178	511	uncharacterized protein LOC100781969	Glycine max	GO:0016020
Smeritima25088_c0_seq1_len=328	NP_001265943.1	Q9ZRU2	93.58	109	7	0	327	1	160	268	3e-65	199	uncharacterized protein LOC101508404	Cicer arietinum	GO:0016020
Smeritima20458_c0_seq1_len=2915	NP_173224.2	Q8L7M7	41.45	825	422	18	2706	415	8	802	5e-170	518	putative integral membrane protein conserved region (DUF2404)	Arabidopsis thaliana	GO:0016020
Smeritima45172_c0_seq2_len=3089	NP_176422.1	F4HYR3	61.75	766	282	8	354	2618	1	748	0	851	ERD (early-responsive to dehydration stress) family protein	Arabidopsis thaliana	GO:0016020
Smeritima39090_c0_seq4_len=1691	NP_177183.2	F4I5D5	35.87	368	215	6	182	1222	9	372	9e-44	161	nodulin MtN21-like transporter UMAMIT36	Arabidopsis thaliana	GO:0016020
Smeritima40621_c0_seq1_len=1639	NP_177183.2	F4I5D5	42.58	364	197	4	1490	435	9	372	2e-74	242	nodulin MtN21-like transporter UMAMIT36	Arabidopsis thaliana	GO:0016020
Smeritima36994_c0_seq1_len=2825	NP_191322.3	Q6NKR6	67.11	760	235	4	2653	419	33	792	0	1125	exostosin family protein	Arabidopsis thaliana	GO:0016020
Smeritima26176_c0_seq1_len=1608	NP_196322.3	Q9FL41	31.45	372	227	5	253	1284	11	381	8e-50	177	nodulin MtN21 /EamA-like transporter family protein	Arabidopsis thaliana	GO:0016020
Smeritima27978_c0_seq1_len=1383	NP_196322.3	Q9FL41	49.74	382	186	7	5	1132	4	379	3e-116	348	nodulin MtN21 /EamA-like transporter family protein	Arabidopsis thaliana	GO:0016020
Smeritima43383_c0_seq1_len=2369	NP_197468.2	F4K2K9	52.55	647	293	10	2155	257	1	609	0	647	Exostosin family protein	Arabidopsis thaliana	GO:0016020
Smeritima183579_c0_seq1_len=2364	NP_197954.1	Q0WPG1	51.77	651	248	15	360	2114	9	651	0	598	Exostosin family protein	Arabidopsis thaliana	GO:0016020
Smeritima38982_c0_seq1_len=1762	NP_564141.1	F4HY10	70.79	469	129	4	160	1542	1	462	0	663	Exostosin family protein	Arabidopsis thaliana	GO:0016020
Smeritima135507_c0_seq1_len=1488	NP_566832.1	F4IYZ0	44.35	354	193	5	137	1186	1	350	4e-91	283	MtN21-like transporter family protein UMAMIT47	Arabidopsis thaliana	GO:0016020
Smeritima38610_c0_seq2_len=1020	NP_973879.1	F4HY11	68.71	294	84	3	879	22	1	293	1e-136	395	Exostosin family protein	Arabidopsis thaliana	GO:0016020
Smeritima777379_c0_seq1_len=505	NP_982569.1	Q75EQ1	30	170	112	5	15	503	65	219	2e-16	76.6	AAR028Wp	Ashbya gossypii ATCC 10895	GO:0016020
Smeritima19678_c0_seq2_len=1879	NP_983904.2	Q75AW2	30.56	373	216	9	1537	548	35	405	2e-45	167	ADL192Wp	Ashbya gossypii ATCC 10895	GO:0016020
Smeritima189239_c0_seq1_len=1832	NP_986766.2	Q74ZU8	24.95	477	313	9	1613	318	30	469	4e-30	125	AGR100Wp	Ashbya gossypii ATCC 10895	GO:0016020
Smeritima11961_c0_seq1_len=1177	XP_002280034.2	D7STX6	56.1	246	98	4	995	288	13	248	5e-64	209	PREDICTED: uncharacterized protein LOC100242172	Vitis vinifera	GO:0016020
Smeritima14705_c0_seq2_len=2252	XP_002285237.2	D7SUW5	63.05	452	158	5	134	1462	9	454	0	553	PREDICTED: probable glycosyltransferase At5g25310-like	Vitis vinifera	GO:0016020
Smeritima1470730_c0_seq1_len=356	XP_002862843.1	D7MWH9	28.57	84	60	3	101	352	117	194	0.0006	42.7	predicted protein	Arabidopsis lyrata subsp. lyrata	GO:0016020
Smeritima271219_c0_seq1_len=1682	XP_002881267.1	D7LFR2	59.75	405	152	6	1517	336	19	415	6e-165	479	TMS membrane family protein	Arabidopsis lyrata subsp. lyrata	GO:0016020
Smeritima1298865_c0_seq1_len=467	XP_002907488.1	D0MWN9	27.1	107	78	1	5	325	808	909	0.0001	46.2	conserved hypothetical protein	Phytophthora infestans T30-4	GO:0016020
Smeritima1109181_c0_seq1_len=544	XP_002972835.1	D8RPK2	30.39	102	71	5	306	1	1	78	0.0001	46.2	hypothetical protein SELMODRAFT_23945	Selaginella moellendorffii	GO:0016020
Smeritima107996_c0_seq1_len=1114	NP_001054048.1	Q7XJX6	52.13	211	91	3	912	310	1	211	1e-61	200	Os04g0643100	Oryza sativa Japonica Group	GO:0015991 ; GO:0033178 ; GO:0042626 ; GO:0046961
Smeritima11313_c0_seq1_len=1451	NP_001054048.1	Q7XJX6	74.72	269	59	2	231	1010	1	269	2e-132	385	Os04g0643100	Oryza sativa Japonica Group	GO:0015991 ; GO:0033178 ; GO:0042626 ; GO:0046961
Smeritima18909_c0_seq1_len=603	NP_001054048.1	Q7XJX6	69.78	139	34	1	393	1	1	139	3e-59	187	Os04g0643100	Oryza sativa Japonica Group	GO:0015991 ; GO:0033178 ; GO:0042626 ; GO:0046961
Smeritima33203_c0_seq2_len=1791	NP_001056500.1	Q6L4R5	74.34	378	95	2	1528	401	1	377	0	537	Os05g0593100	Oryza sativa Japonica Group	GO:0015991 ; GO:0016820 ; GO:0033180
Smeritima34291_c0_seq1_len=1124	XP_002508738.1	C1FGX3	30.79	341	207	6	188	1123	66	403	2e-48	177	predicted protein	Micromonas sp. RCC299	GO:0015979 ; GO:0015995 ; GO:0016117 ; GO:0055114
Smeritima10362_c0_seq1_len=415	J3NDP4	J3NDP4_ORYBR	52.87	87	41	4	276	16	1	76	4e-23	90.5	SubName: Full=Uncharacterized protein;	Oryza brachyantha	GO:0015935 ; GO:0003723 ; GO:0003735 ; GO:0006412
Smeritima37972_c0_seq1_len=1874	A9SMI4	A9SMI4_PHYPA	48.25	342	151	9	1572	625	139	466	4e-58	207	SubName: Full=Predicted protein;	Physcomitrella patens subsp. patens (Moss)	GO:0015934 ; GO:0003723 ; GO:0003735 ; GO:0006412
Smeritima36027_c0_seq1_len=931	I3S730	I3S730_LOTJA	78.79	165	35	1	854	360	15	173	3e-85	258	SubName: Full=Uncharacterized protein;	Lotus japonicus (Lotus corniculatus var. japonicus)	GO:0015629 ; GO:0030042
Smeritima306844_c0_seq1_len=1437	B9MX56	B9MX56_POPTR	23.32	253	184	10	504	1232	123	339	2e-05	52.4	SubName: Full=Predicted protein;	Populus trichocarpa (Western balsam poplar) (Populus balsamifera subsp. trichocarpa)	GO:0015629 ; GO:0005634 ; GO:0005198 ; GO:0004842 ; GO:0008270 ; GO:0007155 ; GO:0007275 ; GO:0006511
Smeritima32470_c0_seq1_len=1846	NP_568122.2	Q9LZD0	72.43	515	142	3	1646	102	82	590	0	710	nucleobase:cation symporter-1	Arabidopsis thaliana	GO:0015205 ; GO:0015851 ; GO:0016020
Smeritima3639637_c0_seq1_len=356	XP_001394492.1	A2QW96	24.82	137	84	2	2	355	266	402	0.0003	43.9	patched sphingolipid transporter (Ncr1)	Aspergillus niger CBS 513.88	GO:0015205 ; GO:0015851 ; GO:0016020
Smeritima17931_c0_seq1_len=2176	NP_001147885.1	B6SSI8	58.75	577	195	9	1914	313	1	571	0	547	LOC100281495	Zea mays	GO:0015137 ; GO:0015746 ; GO:0016021 ; GO:0055085
Smeritima39187_c0_seq1_len=2177	NP_566638.1	Q9LT68	77.5	569	113	4	2008	347	8	575	0	738	sodium:hydrogen antiporter 1	Arabidopsis thaliana	GO:0015137 ; GO:0015746 ; GO:0016021 ; GO:0055085
Smeritima44211_c0_seq1_len=3445	NP_193729.2	F4JU14	44.96	794	407	8	599	2890	36	823	0	633	K+ uptake permease 9	Arabidopsis thaliana	GO:0015079 ; GO:0016020 ; GO:0071805
Smeritima95447_c0_seq1_len=1585	NP_985005.2	Q756V5	45.74	352	185	6	1398	361	3	347	1e-101	311	AER146Cp	Ashbya gossypii ATCC 10895	GO:0015078 ; GO:0015991 ; GO:0033177 ; GO:0033179
Smeritima4032864_c0_seq1_len=312	NP_001044718.2	Q5QLD9	42.57	101	58	0	310	8	248	348	3e-23	94	Os01g0834200	Oryza sativa Japonica Group	GO:0015078 ; GO:0015991 ; GO:0033177
Smeritima1303539_c0_seq1_len=321	NP_001049572.1	Q10P12	45.88	85	44	1	71	319	509	593	3e-17	77	Os03g0251500	Oryza sativa Japonica Group	GO:0015078 ; GO:0015991 ; GO:0033177
Smeritima1156590_c0_seq1_len=457	NP_984223.2	Q759Z6	45.56	90	46	1	457	197	788	877	7e-21	89.4	ADR127Wp	Ashbya gossypii ATCC 10895	GO:0015078 ; GO:0015991 ; GO:0033177
Smeritima1304836_c0_seq1_len=373	NP_984223.2	Q759Z6	52.5	120	48	2	36	368	738	857	1e-33	124	ADR127Wp	Ashbya gossypii ATCC 10895	GO:0015078 ; GO:0015991 ; GO:0033177
Smeritima107121_c0_seq1_len=911	NP_001145117.1	B6U789	59.17	218	88	2	844	194	7	221	1e-91	273	uncharacterized protein LOC100278337	Zea mays	GO:0015035 ; GO:0030288
Smeritima2451578_c0_seq1_len=316	XP_002286832.1	B8BSE6	27.63	76	55	1	36	263	400	473	0.0004	42.7	hypothetical protein THAPSDRAFT_268048	Thalassiosira pseudonana CCMP1335	GO:0015035 ; GO:0030288
Smeritima31339_c0_seq1_len=1628	NP_001151958.1	B6U711	62.54	307	107	5	304	1200	1	306	7e-110	331	LOC100285595	Zea mays	GO:0015031 ; GO:0016021
Smeritima15317_c0_seq1_len=1473	NP_001242096.1	C6TF49	24.02	333	243	9	1239	271	1	305	3e-17	84	uncharacterized protein LOC100796729	Glycine max	GO:0015031 ; GO:0016021
Smeritima37067_c0_seq1_len=2208	NP_001241126.1	C6TBU3	95.58	475	20	1	1869	448	1	475	0	896	uncharacterized protein LOC100798372	Glycine max	GO:0015031 ; GO:0015450 ; GO:0016020
Smeritima19625_c0_seq1_len=1872	NP_986160.1	Q752G3	32.03	487	317	11	198	1616	3	480	1e-71	240	AFR613Cp	Ashbya gossypii ATCC 10895	GO:0015031 ; GO:0015450 ; GO:0016020
Smeritima42456_c0_seq1_len=2590	NP_180711.4	F4IQV7	73.38	477	119	2	435	1841	99	575	0	712	preprotein translocase subunit SCY2	Arabidopsis thaliana	GO:0015031 ; GO:0015450 ; GO:0016020
Smeritima489942_c0_seq1_len=1024	NP_001078328.1	F4IX33	22.93	266	202	6	833	45	61	304	0.0001	45.4	SNF7-like protein	Arabidopsis thaliana	GO:0015031
Smeritima15809_c0_seq1_len=870	NP_001147424.1	B4FGC0	72.96	159	42	2	316	789	1	157	9e-67	209	charged multivesicular body protein 4b	Zea mays	GO:0015031
Smeritima22337_c0_seq1_len=1128	NP_001150538.1	B6TQT7	41.41	227	126	1	903	244	3	229	6e-34	127	charged multivesicular body protein 2a	Zea mays	GO:0015031
Smeritima50293_c0_seq1_len=1130	NP_001150538.1	B6TQT7	70.48	227	50	2	128	757	1	227	4e-86	261	charged multivesicular body protein 2a	Zea mays	GO:0015031
Smeritima282359_c0_seq1_len=907	NP_001190228.1	F4JXR3	38.06	268	115	5	196	846	1	266	9e-54	177	vacuolar protein sorting protein 60.2	Arabidopsis thaliana	GO:0015031
Smeritima26994_c0_seq1_len=1321	NP_001190610.1	F4KC57	65.99	247	60	2	302	970	1	243	9e-83	256	vacuolar protein sorting-associated protein 20-1	Arabidopsis thaliana	GO:0015031
Smeritima462919_c0_seq1_len=387	NP_001235502.1	C6T2M8	48.15	81	42	0	243	1	1	81	3e-23	89.7	uncharacterized protein LOC100526885	Glycine max	GO:0015031
Smeritima746628_c0_seq1_len=847	NP_001242629.1	C6TEQ1	34.72	216	129	4	168	779	1	210	2e-19	85.9	uncharacterized protein LOC100820408	Glycine max	GO:0015031
Smeritima257240_c0_seq1_len=845	NP_982948.1	Q75DL6	24.02	204	133	2	174	719	30	233	2e-10	61.2	ABR002Cp	Ashbya gossypii ATCC 10895	GO:0015031
Smeritima395897_c0_seq1_len=983	NP_982948.1	Q75DL6	43.41	205	113	2	183	788	5	209	3e-49	166	ABR002Cp	Ashbya gossypii ATCC 10895	GO:0015031
Smeritima43448_c0_seq7_len=1063	NP_982948.1	Q75DL6	23.39	218	146	3	203	793	16	232	0.0002	43.9	ABR002Cp	Ashbya gossypii ATCC 10895	GO:0015031
Smeritima567081_c0_seq1_len=536	NP_982948.1	Q75DL6	37.5	128	77	2	528	154	82	209	2e-17	78.2	ABR002Cp	Ashbya gossypii ATCC 10895	GO:0015031
Smeritima26456_c0_seq1_len=2068	Q9M9E7	U85A4_ARATH	27.66	394	248	13	477	1547	15	390	4e-30	129	RecName: Full=UDP-glycosyltransferase 85A4; EC=2.4.1.-;	Arabidopsis thaliana (Mouse-ear cress)	GO:0015020
Smeritima24584_c0_seq1_len=2412	NP_001236823.1	Q4VZ79	63.09	466	161	8	1995	631	2	451	4e-174	511	glycosyltransferase	Glycine max	GO:0015018 ; GO:0016020 ; GO:0016740
Smeritima36916_c0_seq1_len=1735	NP_001131482.1	B4FCR6	28.13	391	252	11	254	1339	13	366	2e-39	150	uncharacterized protein LOC100192819	Zea mays	GO:0015018 ; GO:0016020
Smeritima596194_c0_seq1_len=548	NP_001169742.1	C0PHT7	27.47	182	122	7	517	2	111	287	1e-10	60.8	uncharacterized protein LOC100383623	Zea mays	GO:0015018 ; GO:0016020
Smeritima22871_c0_seq1_len=1890	NP_001242118.1	C6TAP1	46.65	433	195	7	233	1423	1	430	2e-113	348	uncharacterized protein LOC100808765	Glycine max	GO:0015018 ; GO:0016020
Smeritima3932_c0_seq1_len=752	NP_001057629.1	Q0DC80	33.33	138	80	2	554	177	31	168	2e-17	78.6	Os06g0473800	Oryza sativa Japonica Group	GO:0012511 ; GO:0016021
Smeritima864888_c0_seq1_len=632	NP_001237482.1	C6SZ13	67.63	139	45	1	605	189	1	138	3e-19	81.6	uncharacterized protein LOC100306353	Glycine max	GO:0012511 ; GO:0016021
Smeritima26403_c0_seq1_len=1950	NP_001141870.1	B4FYL5	47.93	482	245	8	1764	337	3	478	1e-136	409	uncharacterized protein LOC100274013	Zea mays	GO:0010508
Smeritima33221_c0_seq1_len=2393	NP_001236883.1	Q0H950	28.04	560	360	22	2068	518	32	546	4e-49	184	lethal leaf spot 1-like protein	Glycine max	GO:0010277 ; GO:0016491 ; GO:0046872 ; GO:0051536 ; GO:0051537 ; GO:0055114
Smeritima10279_c0_seq1_len=2040	NP_001048363.1	Q6K689	25.56	489	317	14	354	1679	83	532	9e-39	152	Os02g0792800	Oryza sativa Japonica Group	GO:0010277 ; GO:0016491 ; GO:0046872 ; GO:0051536 ; GO:0051537 ; GO:0055114
Smeritima694386_c0_seq1_len=555	NP_200424.1	Q9FKT5	48.55	138	71	1	1	414	178	314	2e-41	143	THO complex subunit 3	Arabidopsis thaliana	GO:0010267 ; GO:0031047
Smeritima35794_c0_seq1_len=2666	NP_194749.1	Q9SUM4	45.26	760	361	18	303	2417	1	714	0	603	vernalization5/VIN3-like protein	Arabidopsis thaliana	GO:0010228 ; GO:0031519 ; GO:0035064 ; GO:0048587
Smeritima29081_c0_seq1_len=2043	NP_193004.2	Q45GJ7	46.5	514	265	6	1701	190	1	511	5e-123	379	uncharacterized protein	Arabidopsis thaliana	GO:0010228
Smeritima31789_c0_seq2_len=1184	NP_193004.2	Q45GJ7	61.13	319	123	3	1058	105	54	367	9e-103	317	uncharacterized protein	Arabidopsis thaliana	GO:0010228
Smeritima42226_c0_seq1_len=1785	NP_566588.1	Q9LVJ0	61.74	426	154	6	261	1511	6	421	3e-157	458	uncharacterized protein	Arabidopsis thaliana	GO:0010224
Smeritima29782_c0_seq1_len=1584	NP_176576.1	Q9CAK4	50.35	433	200	6	183	1436	6	415	1e-138	408	protein ROH1	Arabidopsis thaliana	GO:0010214 ; GO:0048354
Smeritima31575_c0_seq1_len=1170	NP_001147306.1	B6SPB2	63.24	204	73	1	227	832	35	238	8e-75	234	flavoprotein wrbA	Zea mays	GO:0010181 ; GO:0016491 ; GO:0045892 ; GO:0055114
Smeritima33812_c0_seq1_len=1067	NP_001147306.1	B6SPB2	63.08	214	77	2	128	763	31	244	1e-77	240	flavoprotein wrbA	Zea mays	GO:0010181 ; GO:0016491 ; GO:0045892 ; GO:0055114
Smeritima544724_c0_seq1_len=815	NP_001077878.1	F4IFA9	33.01	206	138	3	156	773	4	201	1e-27	107	Pyridoxamine 5&apos;-phosphate oxidase family protein	Arabidopsis thaliana	GO:0010181
Smeritima778574_c0_seq1_len=407	NP_001077878.1	F4IFA9	43.21	81	46	1	405	163	124	201	2e-12	63.2	Pyridoxamine 5&apos;-phosphate oxidase family protein	Arabidopsis thaliana	GO:0010181
Smeritima888532_c0_seq1_len=518	NP_001077878.1	F4IFA9	26.19	126	93	1	391	14	4	127	1e-08	53.5	Pyridoxamine 5&apos;-phosphate oxidase family protein	Arabidopsis thaliana	GO:0010181
Smeritima33528_c0_seq1_len=1025	NP_001235924.1	C6SZN0	71.35	185	50	2	833	288	18	202	2e-93	278	uncharacterized protein LOC100306499	Glycine max	GO:0010181
Smeritima44187_c0_seq1_len=1743	NP_001240978.1	C6TD66	68.69	313	94	4	228	1154	12	322	4e-140	410	uncharacterized protein LOC100793739	Glycine max	GO:0010181
Smeritima36174_c0_seq1_len=1606	NP_175567.1	Q9C8K8	64.65	396	135	4	89	1261	14	392	6e-167	479	pyridoxamine 5&apos;-phosphate oxidase-like protein	Arabidopsis thaliana	GO:0010181
Smeritima21968_c0_seq1_len=1415	NP_187052.4	F4J2F8	49.02	306	152	4	150	1055	2	304	4e-94	288	uncharacterized protein	Arabidopsis thaliana	GO:0010181
Smeritima2698901_c0_seq1_len=355	XP_001834942.1	A8NML2	36	75	45	2	325	110	19	93	0.0001	43.9	hypothetical protein CC1G_11591	Coprinopsis cinerea okayama7#130	GO:0010181
Smeritima39074_c0_seq1_len=1792	NP_199977.1	Q9FHM0	31	371	213	16	984	1	138	478	2e-38	150	uncharacterized protein	Arabidopsis thaliana	GO:0010150
Smeritima504198_c0_seq1_len=378	NP_195349.1	O65517	51.16	86	37	3	5	247	157	242	8e-19	81.3	SHI related sequence 2	Arabidopsis thaliana	GO:0010051 ; GO:0010252 ; GO:0048479 ; GO:0048480
Smeritima19790_c0_seq1_len=1163	NP_001168641.1	C0P7M3	38.04	276	169	3	1162	341	226	496	3e-52	182	uncharacterized protein LOC100382428	Zea mays	GO:0010038 ; GO:0016756 ; GO:0046872 ; GO:0046938
Smeritima43528_c0_seq8_len=1729	NP_001168641.1	C0P7M3	47.42	426	222	2	1729	458	82	507	4e-135	404	uncharacterized protein LOC100382428	Zea mays	GO:0010038 ; GO:0016756 ; GO:0046872 ; GO:0046938
Smeritima31951_c0_seq1_len=922	NP_001239721.1	C6TLS9	66.67	168	52	2	742	251	18	173	3e-70	216	uncharacterized protein LOC100792337	Glycine max	GO:0010038
Smeritima780913_c0_seq1_len=503	NP_584821.1	Q8SVR6	31.07	103	71	1	90	398	7	108	3e-13	63.9	similarity to E. COLI PERIPLASMIC DIVALENT CATION TOLERANCE PROTEIN CUTA	Encephalitozoon cuniculi GB-M1	GO:0010038
Smeritima24117_c0_seq1_len=1987	NP_001060766.1	Q6Z1Y4	75.89	419	101	0	1927	671	137	555	0	584	Os08g0102100	Oryza sativa Japonica Group	GO:0009966 ; GO:0016020 ; GO:0016021 ; GO:0016485
Smeritima63150_c0_seq1_len=607	NP_001150971.1	B6TVH8	46.67	120	63	4	250	606	6	115	1e-18	84.7	LOC100284604 precursor	Zea mays	GO:0009966 ; GO:0016020 ; GO:0016021 ; GO:0016485
Smeritima1082772_c0_seq1_len=507	NP_001066109.1	Q2QY04	31.13	106	73	3	329	12	21	119	1e-07	51.6	Os12g0137500	Oryza sativa Japonica Group	GO:0009966
Smeritima29010_c0_seq1_len=999	F6HCA7	F6HCA7_VITVI	46.51	172	87	2	788	288	4	171	1e-38	139	SubName: Full=Putative uncharacterized protein;	Vitis vinifera (Grape)	GO:0009965
Smeritima44900_c0_seq5_len=481	A8HXJ4	A8HXJ4_CHLRE	36.26	91	54	3	70	330	286	374	7e-09	58.5	SubName: Full=2-oxoglutarate/malate translocator;	Chlamydomonas reinhardtii (Chlamydomonas smithii)	GO:0009941 ; GO:0016020 ; GO:0005215 ; GO:0009624 ; GO:0006814 ; GO:0055085
Smeritima37939_c0_seq1_len=943	NP_001151452.1	B4G1R6	47.47	217	99	2	164	769	8	224	6e-42	146	chalcone--flavonone isomerase	Zea mays	GO:0009813 ; GO:0016853 ; GO:0016872 ; GO:0042398 ; GO:0045430
Smeritima17818_c0_seq1_len=1365	NP_001106074.1	P41213	33.33	354	208	7	226	1203	20	369	1e-58	199	leucoanthocyanidin dioxygenase	Zea mays	GO:0009813 ; GO:0016491 ; GO:0016702 ; GO:0031418 ; GO:0046872 ; GO:0050589 ; GO:0055114
Smeritima719764_c0_seq1_len=538	NP_181004.2	Q8L8C2	23.03	152	111	5	87	524	5	152	6e-05	43.9	PIN domain-containing MEE21 protein	Arabidopsis thaliana	GO:0009793
Smeritima854272_c0_seq1_len=638	NP_001238562.1	Q01417 ; Q541U1	39.29	168	97	3	146	634	1	168	1e-18	80.9	18 kDa seed maturation protein	Glycine max	GO:0009790
Smeritima18115_c0_seq1_len=696	NP_177605.2	Q6NMQ7	52.14	117	56	2	578	228	7	101	1e-37	128	gibberellin-regulated protein 6	Arabidopsis thaliana	GO:0009740 ; GO:0009744 ; GO:0009749 ; GO:0009750 ; GO:0080167
Smeritima32293_c0_seq1_len=1993	NP_194037.2	Q2NNE0	41.11	540	283	22	182	1696	1	480	7e-45	168	protein IQ-domain 22	Arabidopsis thaliana	GO:0009739
Smeritima43475_c0_seq2_len=1666	NP_189539.1	Q9MBG8	47.74	310	150	7	1447	554	8	291	1e-86	271	uncharacterized protein	Arabidopsis thaliana	GO:0009734
Smeritima379827_c0_seq1_len=1296	NP_001054798.1	Q6AT12	37.3	311	175	8	67	939	66	375	2e-61	205	Os05g0178100	Oryza sativa Japonica Group	GO:0009685 ; GO:0016491 ; GO:0055114
Smeritima34003_c0_seq1_len=1151	NP_172894.1	Q680M0 ; Q9M9S2	49.55	333	140	4	1073	159	49	381	4e-98	300	putative pectate lyase 3	Arabidopsis thaliana	GO:0009664 ; GO:0016829 ; GO:0030570 ; GO:0046872
Smeritima35827_c0_seq1_len=1502	NP_172894.1	Q680M0 ; Q9M9S2	47.64	403	177	6	39	1145	49	451	6e-116	350	putative pectate lyase 3	Arabidopsis thaliana	GO:0009664 ; GO:0016829 ; GO:0030570 ; GO:0046872
Smeritima24191_c0_seq1_len=1493	NP_198871.2	Q500Z7	71.9	274	72	2	1287	481	1	273	6e-122	359	SGF29 tudor-like domain -containing protein	Arabidopsis thaliana	GO:0009651 ; GO:0043966 ; GO:0043967
Smeritima363809_c0_seq1_len=903	NP_851101.1	Q8RWB1	46.55	174	93	3	901	380	23	176	1e-43	154	putative splicing factor ATSRL1	Arabidopsis thaliana	GO:0009651
Smeritima1763_c0_seq1_len=1273	NP_177315.1	Q9M9H6	25.94	347	242	9	1111	116	22	345	2e-32	127	choline kinase 1	Arabidopsis thaliana	GO:0009611 ; GO:0016301 ; GO:0016310 ; GO:0016772 ; GO:0016773
Smeritima43432_c0_seq1_len=767	NP_177937.1	Q9C9R9	37.21	172	98	3	7	492	300	471	3e-29	116	putative transporter	Arabidopsis thaliana	GO:0009567 ; GO:0016021 ; GO:0055085
Smeritima44875_c0_seq1_len=2534	NP_174224.2	Q9LP57	42.36	491	266	8	1985	564	1	454	1e-105	335	uncharacterized protein	Arabidopsis thaliana	GO:0009567
Smeritima9720_c0_seq1_len=1217	NP_174224.2	Q9LP57	40.06	317	183	5	956	27	1	308	2e-45	164	uncharacterized protein	Arabidopsis thaliana	GO:0009567
Smeritima22356_c0_seq1_len=2284	NP_187015.1	Q9SS65	50.42	476	225	10	1742	348	20	487	5e-147	441	Exostosin family protein	Arabidopsis thaliana	GO:0009561 ; GO:0016020 ; GO:0048868
Smeritima963219_c0_seq1_len=415	NP_187741.2	Q8VYG9	28.74	167	90	3	414	1	203	368	6e-06	45.8	ras group-related LRR 9 protein	Arabidopsis thaliana	GO:0009555 ; GO:0055046
Smeritima1133685_c0_seq1_len=417	NP_196204.1	Q9FFJ3	26.61	109	80	0	91	417	161	269	0.0001	42	intracellular Ras-group-related LRR protein PIRL1	Arabidopsis thaliana	GO:0009555 ; GO:0055046
Smeritima22678_c0_seq2_len=572	NP_200285.1	Q9FH31	28.33	120	63	5	509	219	1	118	0.0008	40	seed storage albumin 5	Arabidopsis thaliana	GO:0009555 ; GO:0045735
Smeritima30657_c0_seq1_len=1603	NP_191888.2	Q8VYD7	24.82	423	242	16	226	1266	2	394	4e-15	79	2-oxoglutarate (2OG) and Fe(II)-dependent oxygenase superfamily protein	Arabidopsis thaliana	GO:0009555 ; GO:0016491 ; GO:0055114
Smeritima30552_c0_seq2_len=1779	NP_001078575.1	Q8RWL5	56.35	417	181	3	1580	333	23	432	5e-135	402	CRT (chloroquine-resistance transporter)-like transporter 3	Arabidopsis thaliana	GO:0009536 ; GO:0034635 ; GO:0046686
Smeritima30400_c0_seq1_len=1368	Q38JB7	Q38JB7_SORBI	26.14	264	166	9	1289	585	30	283	4e-05	50.8	SubName: Full=Chloroplast lipocalin;	Sorghum bicolor (Sorghum) (Sorghum vulgare)	GO:0009535 ; GO:0031977 ; GO:0006979
Smeritima42844_c1_seq1_len=889	D8RM73	D8RM73_SELML	25.14	183	107	7	224	682	56	233	1e-06	53.9	RecName: Full=Peptidyl-prolyl cis-trans isomerase;	Selaginella moellendorffii (Spikemoss)	GO:0009535 ; GO:0031977 ; GO:0003755 ; GO:0006457 ; GO:0000413
Smeritima104263_c0_seq1_len=1462	NP_566741.1	Q9LIS1	24.59	305	222	7	339	1229	65	360	1e-15	80.5	HXXXD-type acyl-transferase-like protein	Arabidopsis thaliana	GO:0009535 ; GO:0016740 ; GO:0016747
Smeritima28937_c0_seq1_len=1340	Q02060	PSBS_SPIOL	87.13	272	34	3	266	1078	1	269	2e-109	328	"RecName: Full=Photosystem II 22 kDa protein, chloroplastic; AltName: Full=CP22; Flags: Precursor;"	Spinacia oleracea (Spinach)	GO:0009535 ; GO:0016021 ; GO:0009523 ; GO:0015979
Smeritima34779_c0_seq2_len=899	NP_001060874.1	Q0J8C7	51.72	174	70	2	2	481	42	215	2e-41	144	Os08g0119800	Oryza sativa Japonica Group	GO:0009523 ; GO:0015979 ; GO:0016021 ; GO:0030145
Smeritima493710_c0_seq1_len=561	NP_001175331.1	Q8H452	70.3	101	28	3	96	392	20	117	0.0003	40.4	Os07g0673550	Oryza sativa Japonica Group	GO:0009523 ; GO:0015979 ; GO:0016020
Smeritima42856_c0_seq1_len=575	NP_001236974.1	C6SWQ2	54.2	131	50	3	37	399	1	123	6e-27	100	uncharacterized protein LOC100305808	Glycine max	GO:0009523 ; GO:0015979 ; GO:0016020
Smeritima19214_c0_seq1_len=597	NP_001058886.1	Q8H4P7	76.26	139	33	2	570	154	1	137	1e-65	199	Os07g0147500	Oryza sativa Japonica Group	GO:0009523 ; GO:0009654 ; GO:0015979 ; GO:0042651
Smeritima38643_c0_seq1_len=605	NP_001152380.1	B6TR16	81.95	133	18	3	40	420	4	134	6e-60	185	photosystem I reaction center6	Zea mays	GO:0009522 ; GO:0015979 ; GO:0016020
Smeritima663571_c0_seq1_len=374	NP_001051444.2	Q0DN30	78.12	128	24	2	2	373	31	147	7e-41	136	Os03g0778100	Oryza sativa Japonica Group	GO:0009522 ; GO:0009538 ; GO:0015979
Smeritima489566_c0_seq1_len=464	NP_001062511.1	Q84PB4	96.97	99	3	0	463	167	105	203	6e-65	198	Os08g0560900	Oryza sativa Japonica Group	GO:0009522 ; GO:0009538 ; GO:0015979
Smeritima978940_c0_seq1_len=660	NP_001148412.1	B6SRI3	92.22	167	13	0	660	160	58	224	3e-113	324	photosystem I reaction center subunit III	Zea mays	GO:0009522 ; GO:0009538 ; GO:0015979
Smeritima24009_c0_seq2_len=938	NP_564889.1	Q8LFP9	64.53	172	51	1	883	398	44	215	5e-68	213	abscisic acid (aba)-deficient 4 protein	Arabidopsis thaliana	GO:0009517 ; GO:0009688 ; GO:0009941 ; GO:0010117 ; GO:0016122 ; GO:0032928
Smeritima13698_c0_seq2_len=2155	P24493	HEM2_SPIOL	86.25	429	55	3	1637	363	7	433	0	614	"RecName: Full=Delta-aminolevulinic acid dehydratase, chloroplastic; Short=ALAD; Short=ALADH; EC=4.2.1.24; AltName: Full=Porphobilinogen synthase; Flags: Precursor;"	Spinacia oleracea (Spinach)	GO:0009507 ; GO:0046872 ; GO:0004655 ; GO:0015995 ; GO:0006782
Smeritima50979_c0_seq1_len=653	B8ABA2	B8ABA2_ORYSI	44.14	111	61	1	559	230	892	1002	1e-16	82.8	SubName: Full=Putative uncharacterized protein;	Oryza sativa subsp. indica (Rice)	GO:0009507 ; GO:0022625 ; GO:0005730 ; GO:0005886 ; GO:0008270 ; GO:0009734 ; GO:0048467
Smeritima26074_c0_seq1_len=1028	NP_001050447.1	Q75KD7 ; Q8L6H4	70.97	186	53	1	721	167	55	240	3e-84	256	Os03g0438100	Oryza sativa Japonica Group	GO:0009507 ; GO:0016853 ; GO:0046423
Smeritima25669_c0_seq1_len=2571	NP_172960.2	Q8RX69	66.42	545	181	4	361	1989	37	576	0	707	uncharacterized protein	Arabidopsis thaliana	GO:0009507 ; GO:0016787
Smeritima42321_c0_seq1_len=2778	NP_568528.2	Q94BY4	65.95	655	206	10	257	2170	9	641	0	811	O-fucosyltransferase family protein	Arabidopsis thaliana	GO:0009507 ; GO:0016740 ; GO:0016757
Smeritima31681_c0_seq1_len=2301	NP_171704.2	O23673	65.15	571	192	8	258	1949	80	639	0	739	nitroreductase family protein	Arabidopsis thaliana	GO:0009507 ; GO:0016491 ; GO:0055114
Smeritima39194_c0_seq1_len=1686	NP_200170.2	Q56Y42	72.45	363	100	1	134	1222	4	365	0	556	pyridoxal reductase	Arabidopsis thaliana	GO:0009507 ; GO:0016491 ; GO:0055114
Smeritima27625_c0_seq1_len=333	A4QPH8	A4QPH8_EUGGR	39.13	69	37	1	333	142	98	166	5e-06	48.5	SubName: Full=Chloroplast light-harvesting complex II protein Lhcbm1; Flags: Fragment;	Euglena gracilis	GO:0009507 ; GO:0016020 ; GO:0009765
Smeritima35575_c0_seq1_len=1967	NP_566180.1	Q93V85	73.08	338	91	1	1556	543	77	412	4e-146	432	nucleotide/sugar transporter family protein	Arabidopsis thaliana	GO:0009507 ; GO:0016020
Smeritima30948_c0_seq1_len=1295	NP_001032060.1	Q9FJ81	51.15	260	125	5	988	215	21	275	2e-87	268	uncharacterized protein	Arabidopsis thaliana	GO:0009507 ; GO:0010190
Smeritima35646_c0_seq2_len=1387	NP_176193.2	Q6NQK9	69.64	247	75	0	63	803	34	280	2e-116	345	cofactor assembly of complex C	Arabidopsis thaliana	GO:0009507 ; GO:0010190
Smeritima30439_c0_seq4_len=3232	NP_201299.2	Q93Y08	76.31	743	169	9	262	2469	41	757	0	1076	putative ABC transporter	Arabidopsis thaliana	GO:0009507 ; GO:0009941 ; GO:0016772
Smeritima41941_c0_seq1_len=2017	NP_849444.1	Q8W496	28.73	536	339	11	376	1854	36	553	1e-70	241	ACD1-like protein	Arabidopsis thaliana	GO:0009507 ; GO:0009941 ; GO:0010277 ; GO:0016491 ; GO:0046872 ; GO:0051536 ; GO:0051537 ; GO:0055114
Smeritima28700_c0_seq1_len=2078	NP_187569.1	Q9SF45	63.46	416	149	4	432	1670	72	476	8e-164	481	FAD/NAD(P)-binding oxidoreductase family protein	Arabidopsis thaliana	GO:0009507 ; GO:0009941
Smeritima33775_c0_seq2_len=2200	NP_565017.1	Q8GRL7	62.84	522	191	3	2148	592	10	531	0	611	tubulin folding cofactor E / Pfifferling (PFI)	Arabidopsis thaliana	GO:0009507 ; GO:0009793
Smeritima17539_c0_seq1_len=1699	NP_566678.1	Q9LU39	61.06	321	124	6	1459	500	1	305	5e-123	366	proton gradient regulation 7	Arabidopsis thaliana	GO:0009507 ; GO:0009767 ; GO:0009791 ; GO:0010181
Smeritima36886_c0_seq4_len=1254	NP_001044090.1	Q8W0E6	73.75	259	62	4	1167	409	2	253	2e-132	382	Os01g0720500	Oryza sativa Japonica Group	GO:0009507 ; GO:0009765 ; GO:0015979 ; GO:0016020
Smeritima3217_c0_seq1_len=534	NP_001052969.1	Q7XV11	91.21	91	8	0	534	262	156	246	2e-57	181	Os04g0457000	Oryza sativa Japonica Group	GO:0009507 ; GO:0009765 ; GO:0015979 ; GO:0016020
Smeritima45138_c1_seq5_len=739	NP_001059991.1	Q6ZF30	61.18	237	77	7	73	738	1	222	2e-87	261	Os07g0562700	Oryza sativa Japonica Group	GO:0009507 ; GO:0009765 ; GO:0015979 ; GO:0016020
Smeritima45138_c1_seq7_len=339	NP_001059991.1	Q6ZF30	46.53	101	42	3	73	339	1	87	1e-18	79.7	Os07g0562700	Oryza sativa Japonica Group	GO:0009507 ; GO:0009765 ; GO:0015979 ; GO:0016020
Smeritima1016633_c0_seq1_len=378	NP_001060090.1	Q6ZL95	69.53	128	36	2	377	3	6	133	3e-57	179	Os07g0577600	Oryza sativa Japonica Group	GO:0009507 ; GO:0009765 ; GO:0015979 ; GO:0016020
Smeritima26577_c0_seq1_len=567	NP_001060090.1	Q6ZL95	96.09	128	5	0	384	1	56	183	3e-93	273	Os07g0577600	Oryza sativa Japonica Group	GO:0009507 ; GO:0009765 ; GO:0015979 ; GO:0016020
Smeritima33984_c0_seq1_len=1003	NP_001062801.1	Q69TB3	38.05	226	118	6	197	808	105	320	3e-37	137	Os09g0296800	Oryza sativa Japonica Group	GO:0009507 ; GO:0009765 ; GO:0015979 ; GO:0016020
Smeritima45318_c0_seq3_len=1140	NP_001105374.1	Q41747	85.98	271	38	1	57	869	1	268	2e-153	435	chlorophyll a/b-binding apoprotein CP26 precursor	Zea mays	GO:0009507 ; GO:0009765 ; GO:0015979 ; GO:0016020
Smeritima40834_c0_seq1_len=1023	NP_001105502.1	O24561	34.05	279	121	8	879	232	34	289	3e-30	118	photosystem II subunit29	Zea mays	GO:0009507 ; GO:0009765 ; GO:0015979 ; GO:0016020
Smeritima28387_c0_seq1_len=657	NP_001136606.1	B4FJG1	34.52	252	110	8	591	1	1	248	1e-25	102	uncharacterized protein LOC100216729	Zea mays	GO:0009507 ; GO:0009765 ; GO:0015979 ; GO:0016020
Smeritima31719_c0_seq1_len=1046	NP_001136606.1	B4FJG1	37.93	290	125	9	65	769	1	285	8e-40	143	uncharacterized protein LOC100216729	Zea mays	GO:0009507 ; GO:0009765 ; GO:0015979 ; GO:0016020
Smeritima38378_c0_seq1_len=1140	NP_001136606.1	B4FJG1	86.79	280	33	1	1038	211	11	290	7e-176	492	uncharacterized protein LOC100216729	Zea mays	GO:0009507 ; GO:0009765 ; GO:0015979 ; GO:0016020
Smeritima39900_c0_seq1_len=725	NP_001147224.1	B6SMV5	40.66	182	106	6	577	38	33	197	2e-30	114	chlorophyll a-b binding protein	Zea mays	GO:0009507 ; GO:0009765 ; GO:0015979 ; GO:0016020
Smeritima25267_c0_seq1_len=330	NP_001150523.1	B6SUM9	96.88	64	2	0	2	193	209	272	3e-38	130	chlorophyll a-b binding protein of LHCII type III	Zea mays	GO:0009507 ; GO:0009765 ; GO:0015979 ; GO:0016020
Smeritima34568_c0_seq1_len=1360	NP_001240088.1	C6TAC2	71.56	327	92	2	1249	272	1	321	8e-168	476	uncharacterized protein LOC100786260	Glycine max	GO:0009507 ; GO:0009765 ; GO:0015979 ; GO:0016020
Smeritima41393_c0_seq4_len=1036	NP_001240880.1	C6TKW2	67.03	279	79	7	105	902	1	267	2e-118	344	uncharacterized protein LOC100779387	Glycine max	GO:0009507 ; GO:0009765 ; GO:0015979 ; GO:0016020
Smeritima41393_c0_seq6_len=1473	NP_001240880.1	C6TKW2	66.67	279	80	7	105	902	1	267	1e-116	345	uncharacterized protein LOC100779387	Glycine max	GO:0009507 ; GO:0009765 ; GO:0015979 ; GO:0016020
Smeritima45318_c1_seq4_len=1052	NP_001240880.1	C6TKW2	69.73	261	74	7	975	208	16	268	1e-112	330	uncharacterized protein LOC100779387	Glycine max	GO:0009507 ; GO:0009765 ; GO:0015979 ; GO:0016020
Smeritima489941_c0_seq1_len=335	NP_001240880.1	C6TKW2	73.68	114	27	4	2	334	116	228	4e-45	148	uncharacterized protein LOC100779387	Glycine max	GO:0009507 ; GO:0009765 ; GO:0015979 ; GO:0016020
Smeritima771680_c0_seq1_len=421	NP_001241200.1	C6T868	76.22	143	31	4	420	1	74	215	3e-67	205	uncharacterized protein LOC100790960	Glycine max	GO:0009507 ; GO:0009765 ; GO:0015979 ; GO:0016020
Smeritima41393_c0_seq3_len=317	NP_001132387.1	B4FGG4	95.16	62	3	0	1	186	124	185	9e-38	126	light harvesting complex mesophyll7	Zea mays	GO:0009507 ; GO:0009765 ; GO:0015979 ; GO:0016020
Smeritima11068_c0_seq1_len=2057	NP_564388.1	Q9FVQ4	77.07	458	105	0	1745	372	55	512	0	643	plastidal glycolate/glycerate translocator 1	Arabidopsis thaliana	GO:0009507 ; GO:0009706 ; GO:0009941 ; GO:0016020
Smeritima45256_c0_seq2_len=3645	NP_172176.1	Q8LPR9	67.62	948	304	3	554	3388	70	1016	0	1199	translocon at the inner envelope membrane of chloroplasts 110	Arabidopsis thaliana	GO:0009507 ; GO:0009658 ; GO:0009941 ; GO:0016020 ; GO:0031897 ; GO:0045037
Smeritima25347_c0_seq1_len=2007	NP_567965.1	Q94B35	74.14	464	115	2	199	1575	1	464	0	711	4-hydroxy-3-methylbut-2-enyl diphosphate reductase	Arabidopsis thaliana	GO:0009507 ; GO:0009570 ; GO:0016114 ; GO:0019288 ; GO:0046429 ; GO:0051745 ; GO:0055114
Smeritima14514_c0_seq1_len=1807	NP_171937.1	Q8VZ23	27.88	373	228	13	262	1257	41	402	9e-25	108	NAD(P)-linked oxidoreductase superfamily protein	Arabidopsis thaliana	GO:0009507 ; GO:0009570 ; GO:0009941 ; GO:0016491 ; GO:0055114
Smeritima34898_c0_seq1_len=1849	NP_171937.1	Q8VZ23	71.35	384	110	2	1580	429	29	410	0	560	NAD(P)-linked oxidoreductase superfamily protein	Arabidopsis thaliana	GO:0009507 ; GO:0009570 ; GO:0009941 ; GO:0016491 ; GO:0055114
Smeritima24910_c0_seq1_len=1625	NP_565054.1	Q8H0W0	80.75	322	62	0	284	1249	37	358	0	540	low PSII accumulation 3 protein	Arabidopsis thaliana	GO:0009507 ; GO:0009570 ; GO:0009571 ; GO:0010207
Smeritima24736_c0_seq1_len=1093	NP_568669.1	Q1PDM1	28.9	218	147	9	844	215	1	192	7e-13	68.2	microspore-specific promoter 2	Arabidopsis thaliana	GO:0009507 ; GO:0009555
Smeritima40837_c0_seq1_len=2250	NP_187294.1	Q9SQU6	71.94	449	126	2	2010	664	31	470	0	673	pentatricopeptide repeat-containing protein	Arabidopsis thaliana	GO:0009507 ; GO:0009536 ; GO:0048868
Smeritima32772_c0_seq1_len=2381	NP_187634.1	Q38933	76.74	503	112	4	1837	344	1	501	0	739	lycopene beta cyclase	Arabidopsis thaliana	GO:0009507 ; GO:0009536 ; GO:0016117 ; GO:0016491 ; GO:0016705 ; GO:0055114
Smeritima239985_c0_seq1_len=1705	NP_001234226.1	A6YS01 ; Q43503	52.54	512	224	5	1611	133	1	495	0	523	"lycopene beta cyclase, chloroplastic"	Solanum lycopersicum	GO:0009507 ; GO:0009536 ; GO:0016117 ; GO:0016491 ; GO:0016705 ; GO:0055114
Smeritima2398645_c0_seq1_len=382	NP_051105.1	P56785	48.65	111	55	4	3	329	240	330	9e-12	62	hypothetical protein ArthCp070	Arabidopsis thaliana	GO:0009507 ; GO:0009536 ; GO:0016020 ; GO:0016021 ; GO:0031969
Smeritima303106_c0_seq1_len=1287	NP_564825.1	Q94AX5	30.6	317	207	8	1096	185	98	365	1e-27	114	uncharacterized protein	Arabidopsis thaliana	GO:0009507 ; GO:0009536 ; GO:0016020 ; GO:0016021 ; GO:0031969
Smeritima28128_c0_seq2_len=1460	NP_001242263.1	Q2N2K0	63.22	261	93	1	249	1022	58	318	2e-110	331	"probable phytol kinase 3, chloroplastic"	Glycine max	GO:0009507 ; GO:0009536 ; GO:0016020 ; GO:0016021 ; GO:0016301 ; GO:0016310 ; GO:0016740 ; GO:0016772 ; GO:0031969
Smeritima32042_c0_seq4_len=909	NP_566344.2	Q9SR43	45.68	162	88	2	61	546	19	176	2e-66	135	phytochromobilin:ferredoxin oxidoreductase	Arabidopsis thaliana	GO:0009507 ; GO:0009536 ; GO:0010019 ; GO:0010024 ; GO:0016491 ; GO:0016636 ; GO:0050619 ; GO:0050897 ; GO:0055114
Smeritima36101_c0_seq1_len=2296	NP_180571.3	Q0WNN7	63.82	456	155	3	1616	279	48	503	0	548	pentatricopeptide repeat-containing protein	Arabidopsis thaliana	GO:0009507 ; GO:0009536
Smeritima21655_c0_seq1_len=1305	NP_565018.1	Q9C9I7	77.83	230	51	0	951	262	58	287	1e-112	333	Rieske (2Fe-2S) domain-containing protein	Arabidopsis thaliana	GO:0009507 ; GO:0009535 ; GO:0009941 ; GO:0016491 ; GO:0051537 ; GO:0055114
Smeritima34626_c0_seq1_len=1444	NP_001185280.1	Q9SY97	86.86	274	35	2	1150	332	1	273	1e-151	434	PSI type III chlorophyll a/b-binding protein	Arabidopsis thaliana	GO:0009507 ; GO:0009535 ; GO:0009579 ; GO:0009765 ; GO:0010287 ; GO:0015979 ; GO:0016020
Smeritima37698_c0_seq1_len=1129	NP_001185280.1	Q9SY97	38.1	273	141	9	117	851	7	273	4e-47	162	PSI type III chlorophyll a/b-binding protein	Arabidopsis thaliana	GO:0009507 ; GO:0009535 ; GO:0009579 ; GO:0009765 ; GO:0010287 ; GO:0015979 ; GO:0016020
Smeritima45543_c0_seq1_len=1299	NP_001185280.1	Q9SY97	39.64	280	142	10	1036	278	11	270	4e-45	159	PSI type III chlorophyll a/b-binding protein	Arabidopsis thaliana	GO:0009507 ; GO:0009535 ; GO:0009579 ; GO:0009765 ; GO:0010287 ; GO:0015979 ; GO:0016020
Smeritima45318_c0_seq4_len=308	NP_565786.1	Q39141	92.08	101	7	1	2	301	165	265	2e-61	189	photosystem II light harvesting complex protein B1B2	Arabidopsis thaliana	GO:0009507 ; GO:0009535 ; GO:0009579 ; GO:0009765 ; GO:0010287 ; GO:0015979 ; GO:0016020
Smeritima45318_c0_seq5_len=539	NP_565786.1	Q39141	91.94	124	9	1	3	371	142	265	5e-77	232	photosystem II light harvesting complex protein B1B2	Arabidopsis thaliana	GO:0009507 ; GO:0009535 ; GO:0009579 ; GO:0009765 ; GO:0010287 ; GO:0015979 ; GO:0016020
Smeritima45318_c1_seq1_len=631	NP_565786.1	Q39141	93.18	132	8	1	631	239	134	265	1e-82	248	photosystem II light harvesting complex protein B1B2	Arabidopsis thaliana	GO:0009507 ; GO:0009535 ; GO:0009579 ; GO:0009765 ; GO:0010287 ; GO:0015979 ; GO:0016020
Smeritima44960_c0_seq8_len=1220	NP_566113.1	O82258	67.63	207	64	3	944	333	44	245	2e-89	272	chlororespiratory reduction 6	Arabidopsis thaliana	GO:0009507 ; GO:0009535 ; GO:0009570 ; GO:0010275
Smeritima17887_c0_seq1_len=1466	NP_565252.1	Q9SJV5	67.73	344	109	4	1354	329	2	339	1e-127	375	Sec-independent protein translocase protein TATC	Arabidopsis thaliana	GO:0009507 ; GO:0009535 ; GO:0009567 ; GO:0010027 ; GO:0031361 ; GO:0043235
Smeritima27353_c0_seq1_len=1859	NP_567209.1	Q9M158	52.42	475	195	7	155	1486	1	466	1e-142	423	thylakoid rhodanese-like protein	Arabidopsis thaliana	GO:0009507 ; GO:0009535 ; GO:0009536 ; GO:0009772 ; GO:0009941 ; GO:0042742
Smeritima989062_c0_seq1_len=535	NP_848115.2	Q85FH0	66.46	158	46	2	455	3	193	348	1e-62	198	NADH dehydrogenase subunit 1	Adiantum capillus-veneris	GO:0009507 ; GO:0009535 ; GO:0009536 ; GO:0009579 ; GO:0016020 ; GO:0016021 ; GO:0016491 ; GO:0048038 ; GO:0055114
Smeritima40936_c0_seq2_len=1323	NP_001055486.1	Q6ATY4	68.11	301	88	3	150	1028	1	299	5e-134	389	Os05g0401100	Oryza sativa Japonica Group	GO:0009507 ; GO:0009535 ; GO:0009536 ; GO:0009579 ; GO:0016020 ; GO:0016021
Smeritima267950_c0_seq1_len=647	NP_567785.1	Q94A65	26.97	152	77	4	95	448	72	223	6e-07	50.1	rhodanese-like domain-containing protein	Arabidopsis thaliana	GO:0009507 ; GO:0009535
Smeritima27823_c0_seq1_len=5021	NP_001189974.1	Q9LI74	67.1	1006	302	13	588	3518	1	991	0	1087	protein CHUP1	Arabidopsis thaliana	GO:0009507 ; GO:0009527 ; GO:0009536 ; GO:0009707 ; GO:0009902 ; GO:0016020
Smeritima2343_c0_seq1_len=590	NP_001150186.1	B6TM37	85.59	111	16	2	461	129	21	127	6e-22	87.8	LOC100283816	Zea mays	GO:0009507 ; GO:0009523 ; GO:0015979
Smeritima1868968_c0_seq1_len=410	NP_054963.1	P05146	92.31	78	6	0	75	308	1	78	2e-45	144	photosystem II protein H	Spinacia oleracea	GO:0009507 ; GO:0009523 ; GO:0009535 ; GO:0009536 ; GO:0009579 ; GO:0015979 ; GO:0016020 ; GO:0016021 ; GO:0042301 ; GO:0050821
Smeritima29906_c0_seq1_len=607	NP_178025.1	P27202 ; Q0WWI7	57.55	139	46	2	40	417	1	139	4e-39	132	photosystem II subunit R	Arabidopsis thaliana	GO:0009507 ; GO:0009523 ; GO:0009535 ; GO:0009536 ; GO:0009579 ; GO:0009654 ; GO:0010270 ; GO:0015979 ; GO:0016020 ; GO:0042651
Smeritima2367965_c0_seq1_len=327	YP_636540.1	Q32RJ7	37.31	67	42	5	2	202	17	68	5e-05	43.9	hypothetical protein ZyciCp074	Zygnema circumcarinatum	GO:0009507 ; GO:0009523 ; GO:0009535 ; GO:0009536 ; GO:0009539 ; GO:0009579 ; GO:0015979 ; GO:0016020 ; GO:0016021
Smeritima32981_c0_seq2_len=1278	NP_001235355.1	A5Z2K3	74.09	220	55	3	1052	399	1	210	4e-98	293	photosystem I subunit PsaD	Glycine max	GO:0009507 ; GO:0009522 ; GO:0009536 ; GO:0009538 ; GO:0015979
Smeritima1125993_c0_seq1_len=372	NP_084809.1	Q9BBR9	61.54	117	39	2	2	334	84	200	2e-41	137	photosystem I assembly protein Ycf4	Lotus japonicus	GO:0009507 ; GO:0009522 ; GO:0009535 ; GO:0009536 ; GO:0009579 ; GO:0015979 ; GO:0016020 ; GO:0016021
Smeritima406263_c0_seq1_len=421	NP_001056304.1	B7E4T5 ; Q0DG05	87.39	111	14	1	4	336	33	142	6e-53	165	Os05g0560000	Oryza sativa Japonica Group	GO:0009507 ; GO:0009522 ; GO:0009535 ; GO:0009536 ; GO:0009538 ; GO:0009579 ; GO:0015979 ; GO:0016020 ; GO:0016021
Smeritima3424_c0_seq1_len=366	NP_001104905.1	B4FLT7 ; O65101	74.26	101	24	2	326	30	1	98	2e-36	122	"photosystem I reaction center subunit VI, chloroplastic precursor"	Zea mays	GO:0009507 ; GO:0009522 ; GO:0009535 ; GO:0009536 ; GO:0009538 ; GO:0009579 ; GO:0015979 ; GO:0016020 ; GO:0016021
Smeritima29101_c0_seq1_len=614	NP_001267647.1	Q39654	68.21	195	53	3	56	613	1	194	6e-87	256	"photosystem I reaction center subunit XI, chloroplastic"	Cucumis sativus	GO:0009507 ; GO:0009522 ; GO:0009535 ; GO:0009536 ; GO:0009538 ; GO:0009579 ; GO:0015979 ; GO:0016020 ; GO:0016021
Smeritima28854_c0_seq1_len=1292	NP_193016.1	Q9SUI4	78.64	220	44	2	980	330	1	219	4e-99	296	photosystem I subunit L	Arabidopsis thaliana	GO:0009507 ; GO:0009522 ; GO:0009535 ; GO:0009536 ; GO:0009538 ; GO:0009579 ; GO:0009941 ; GO:0010287 ; GO:0015979 ; GO:0016020 ; GO:0016021
Smeritima425613_c0_seq1_len=303	NP_001105545.1	P27497	90	100	9	1	5	301	26	125	5e-62	190	"chlorophyll a-b binding protein M9, chloroplastic precursor"	Zea mays	GO:0009507 ; GO:0009522 ; GO:0009523 ; GO:0009535 ; GO:0009536 ; GO:0009579 ; GO:0009765 ; GO:0015979 ; GO:0016020 ; GO:0016021 ; GO:0016168 ; GO:0018298 ; GO:0046872
Smeritima45506_c0_seq1_len=1258	NP_001234032.1	P12360	83.13	243	41	1	234	962	1	241	1e-138	397	"chlorophyll a-b binding protein 6A, chloroplastic"	Solanum lycopersicum	GO:0009507 ; GO:0009522 ; GO:0009523 ; GO:0009535 ; GO:0009536 ; GO:0009579 ; GO:0009765 ; GO:0015979 ; GO:0016020 ; GO:0016021 ; GO:0016168 ; GO:0018298 ; GO:0046872
Smeritima667281_c0_seq1_len=813	NP_181539.1	Q9S7W1	33.47	239	107	7	4	564	66	271	6e-28	109	light harvesting complex photosystem II	Arabidopsis thaliana	GO:0009507 ; GO:0009522 ; GO:0009523 ; GO:0009535 ; GO:0009536 ; GO:0009579 ; GO:0009637 ; GO:0009765 ; GO:0010114 ; GO:0010218 ; GO:0015979 ; GO:0016020 ; GO:0016021 ; GO:0016168 ; GO:0018298 ; GO:0046872
Smeritima775135_c0_seq1_len=452	NP_187506.1	Q9XF88	31.61	155	55	3	330	19	55	203	1e-16	75.9	light harvesting complex photosystem II interacting protein Lhcb4.2	Arabidopsis thaliana	GO:0009507 ; GO:0009522 ; GO:0009523 ; GO:0009535 ; GO:0009536 ; GO:0009579 ; GO:0009637 ; GO:0009765 ; GO:0009941 ; GO:0010114 ; GO:0010218 ; GO:0015979 ; GO:0016020 ; GO:0016021 ; GO:0016168 ; GO:0018298 ; GO:0046872
Smeritima556398_c0_seq1_len=1127	NP_038349.2	Q9MUW1	84.88	344	52	0	1125	94	118	461	0	557	photosystem II 44 kDa protein	Mesostigma viride	GO:0009507 ; GO:0009521 ; GO:0009523 ; GO:0009535 ; GO:0009536 ; GO:0009579 ; GO:0009767 ; GO:0009772 ; GO:0015979 ; GO:0016020 ; GO:0016021 ; GO:0016168 ; GO:0018298 ; GO:0019684 ; GO:0030076 ; GO:0045156
Smeritima462857_c0_seq1_len=1520	NP_045020.2	Q9TM46	76.27	354	83	1	460	1518	1	354	0	553	photosystem II 44 kDa protein	Cyanidium caldarium	GO:0009507 ; GO:0009521 ; GO:0009523 ; GO:0009535 ; GO:0009536 ; GO:0009579 ; GO:0009767 ; GO:0009772 ; GO:0015979 ; GO:0016020 ; GO:0016021 ; GO:0016168 ; GO:0018298 ; GO:0019684 ; GO:0030076 ; GO:0045156
Smeritima870020_c0_seq1_len=404	NP_045020.2	Q9TM46	74.81	135	33	1	402	1	3	137	1e-70	220	photosystem II 44 kDa protein	Cyanidium caldarium	GO:0009507 ; GO:0009521 ; GO:0009523 ; GO:0009535 ; GO:0009536 ; GO:0009579 ; GO:0009767 ; GO:0009772 ; GO:0015979 ; GO:0016020 ; GO:0016021 ; GO:0016168 ; GO:0018298 ; GO:0019684 ; GO:0030076 ; GO:0045156
Smeritima712466_c0_seq1_len=421	NP_054492.2	P06413	99.17	120	1	0	3	362	342	461	3e-62	198	photosystem II 44 kDa protein	Nicotiana tabacum	GO:0009507 ; GO:0009521 ; GO:0009523 ; GO:0009535 ; GO:0009536 ; GO:0009579 ; GO:0009767 ; GO:0009772 ; GO:0015979 ; GO:0016020 ; GO:0016021 ; GO:0016168 ; GO:0018298 ; GO:0019684 ; GO:0030076 ; GO:0045156
Smeritima36886_c0_seq1_len=1519	NP_192772.1	Q9XF89	82.17	286	49	3	1215	364	4	280	5e-147	423	chlorophyll a-b binding protein CP26	Arabidopsis thaliana	GO:0009507 ; GO:0009517 ; GO:0009522 ; GO:0009523 ; GO:0009535 ; GO:0009536 ; GO:0009579 ; GO:0009637 ; GO:0009765 ; GO:0009783 ; GO:0010114 ; GO:0010196 ; GO:0010218 ; GO:0010287 ; GO:0015979 ; GO:0016020 ; GO:0016021 ; GO:0016168 ; GO:0018298 ; GO:0046872
Smeritima36366_c0_seq1_len=2408	NP_001234383.1	Q9SE20	30.62	552	350	12	1908	352	49	587	1e-68	239	"zeta-carotene desaturase, chloroplastic/chromoplastic"	Solanum lycopersicum	GO:0009507 ; GO:0009509 ; GO:0009536 ; GO:0016117 ; GO:0016491 ; GO:0016719 ; GO:0055114
Smeritima33069_c0_seq1_len=2149	NP_001234095.1	P28554 ; Q3S1N6	30.99	568	371	13	198	1838	41	575	7e-74	251	"phytoene dehydrogenase, chloroplastic/chromoplastic"	Solanum lycopersicum	GO:0009507 ; GO:0009509 ; GO:0009536 ; GO:0016117 ; GO:0016491 ; GO:0016705 ; GO:0055114
Smeritima20123_c0_seq1_len=677	F6I408	F6I408_VITVI	42.23	206	113	1	676	77	348	553	5e-41	151	SubName: Full=Putative uncharacterized protein;	Vitis vinifera (Grape)	GO:0009507 ; GO:0005886 ; GO:0005215
Smeritima11060_c0_seq1_len=1137	P31164	RK11_SPIOL	81.68	202	37	2	925	320	14	211	3e-85	262	"RecName: Full=50S ribosomal protein L11, chloroplastic; AltName: Full=CL11; Flags: Precursor;"	Spinacia oleracea (Spinach)	GO:0009507 ; GO:0005840 ; GO:0019843 ; GO:0003735 ; GO:0006412
Smeritima30559_c0_seq1_len=734	P82244	RK34_SPIOL	78.81	151	31	1	574	125	1	151	3e-43	147	"RecName: Full=50S ribosomal protein L34, chloroplastic; AltName: Full=CL34; Flags: Precursor;"	Spinacia oleracea (Spinach)	GO:0009507 ; GO:0005840 ; GO:0019843 ; GO:0003735 ; GO:0006412
Smeritima47121_c0_seq1_len=1107	C0PAG2	C0PAG2_MAIZE	56.31	206	90	4	1061	444	24	214	7e-73	230	SubName: Full=Uncharacterized protein;	Zea mays (Maize)	GO:0009507 ; GO:0005743 ; GO:0045271 ; GO:0016651 ; GO:0022904
Smeritima43909_c0_seq10_len=947	H2DJ27	H2DJ27_GOSHI	74.18	182	45	1	134	673	1	182	1e-87	264	RecName: Full=Ribulose bisphosphate carboxylase small chain; EC=4.1.1.39;	Gossypium hirsutum (Upland cotton) (Gossypium mexicanum)	GO:0009507 ; GO:0004497 ; GO:0016984 ; GO:0015977 ; GO:0009853 ; GO:0015979
Smeritima41578_c0_seq2_len=1213	B9I2R3	B9I2R3_POPTR	56.74	282	105	4	1035	241	1	270	3e-98	298	SubName: Full=Predicted protein;	Populus trichocarpa (Western balsam poplar) (Populus balsamifera subsp. trichocarpa)	GO:0009507 ; GO:0004045
Smeritima29231_c0_seq1_len=1225	NP_181009.1	O64685	64.73	275	94	2	1045	230	21	294	3e-116	342	mitochondrial transcription termination factor family protein	Arabidopsis thaliana	GO:0009507
Smeritima41373_c0_seq1_len=1679	NP_199597.1	Q9FIJ5	70.59	391	115	1	268	1440	42	430	0	556	uncharacterized protein	Arabidopsis thaliana	GO:0009507
Smeritima41219_c0_seq2_len=1962	NP_200369.1	Q9FM80	71.13	336	97	0	266	1273	160	495	2e-169	494	mitochondrial transcription termination factor family protein	Arabidopsis thaliana	GO:0009507
Smeritima39742_c0_seq1_len=1580	NP_564626.1	Q9MAH3	24.02	408	266	14	178	1269	49	405	6e-12	69.3	DJ1-like protein B	Arabidopsis thaliana	GO:0009507
Smeritima34623_c0_seq1_len=1182	NP_567035.1	Q93W03	32.09	296	181	7	103	930	3	278	2e-32	125	biotin/lipoyl attachment domain-containing protein	Arabidopsis thaliana	GO:0009507
Smeritima17667_c0_seq1_len=1471	NP_568492.1	Q08AA8	26.98	315	213	11	1211	318	27	333	2e-11	67	uncharacterized protein	Arabidopsis thaliana	GO:0009507
Smeritima41844_c0_seq1_len=1399	NP_568492.1	Q08AA8	74.37	316	81	1	1321	374	30	341	9e-168	477	uncharacterized protein	Arabidopsis thaliana	GO:0009507
Smeritima207946_c0_seq1_len=775	NP_850751.1	Q9LZX1	30.05	193	121	12	713	177	27	209	2e-09	57.8	uncharacterized protein	Arabidopsis thaliana	GO:0009507
Smeritima44594_c0_seq1_len=2018	NP_850155.1	Q8VYJ6	62.95	502	176	6	181	1656	4	502	0	546	Pleckstrin homology (PH) domain-containing protein	Arabidopsis thaliana	GO:0009505
Smeritima33610_c0_seq1_len=2000	NP_001044345.1	P0C0M2 ; Q0JJ19	49.1	613	307	10	1984	161	16	607	0	580	Os01g0764800	Oryza sativa Japonica Group	GO:0009416 ; GO:0009733 ; GO:0016874
Smeritima40281_c0_seq1_len=2272	NP_192249.1	Q9ZNS2	48.32	594	283	8	384	2093	1	590	0	537	auxin-responsive GH3 family protein	Arabidopsis thaliana	GO:0009416 ; GO:0009507 ; GO:0009733
Smeritima43869_c0_seq1_len=2003	NP_178186.1	Q9SAI7	44.52	566	303	13	1859	195	3	514	3e-142	426	drought-sensitive 1 protein	Arabidopsis thaliana	GO:0009414 ; GO:0009737
Smeritima852349_c0_seq1_len=730	NP_188923.1	P93735	48.98	196	97	2	70	648	3	194	9e-39	134	"chlorophyll A-B binding, early light-inducible protein"	Arabidopsis thaliana	GO:0009409 ; GO:0080167
Smeritima13173_c0_seq1_len=301	NP_001236825.1	P16313	58.02	81	34	2	243	1	20	95	2e-21	85.1	nodulin-21	Glycine max	GO:0009399 ; GO:0009877 ; GO:0016020 ; GO:0016021
Smeritima39442_c0_seq1_len=647	NP_566346.1	Q94AA3	51.47	136	59	2	614	228	190	325	1e-23	97.8	plastid transcriptionally active 13	Arabidopsis thaliana	GO:0009295 ; GO:0009508 ; GO:0032968
Smeritima17639_c0_seq1_len=1348	NP_564846.1	O80796	70.45	335	96	3	1325	330	1	330	1e-152	437	plastid transcriptionally active 4	Arabidopsis thaliana	GO:0009295 ; GO:0009507 ; GO:0009508 ; GO:0009528 ; GO:0009534 ; GO:0009535 ; GO:0009536 ; GO:0009570 ; GO:0009579 ; GO:0009706 ; GO:0009941 ; GO:0010027 ; GO:0016020 ; GO:0016050
Smeritima32552_c0_seq2_len=2097	NP_193746.3	Q84JF5	68.17	465	143	4	1921	542	21	483	0	610	plastid transcriptionally active 14 protein	Arabidopsis thaliana	GO:0009295 ; GO:0009507 ; GO:0009508
Smeritima34196_c0_seq1_len=1914	NP_200229.1	Q9FK23	49.4	500	247	7	1736	255	14	498	1e-149	443	transcriptionally active protein 15	Arabidopsis thaliana	GO:0009295 ; GO:0009507 ; GO:0009508
Smeritima855161_c0_seq1_len=601	XP_001390572.1	A2QHD1	35.61	132	83	6	600	211	665	780	7e-09	59.7	actin binding protein	Aspergillus niger CBS 513.88	GO:0009279 ; GO:0016021
Smeritima31057_c0_seq1_len=3693	NP_001190388.1	F4KIJ2	61.46	1012	355	9	3405	475	48	1040	0	1207	ABC1 family protein	Arabidopsis thaliana	GO:0009244 ; GO:0016772
Smeritima44570_c0_seq15_len=2030	NP_001190388.1	F4KIJ2	26.27	491	304	12	1700	402	54	530	2e-46	179	ABC1 family protein	Arabidopsis thaliana	GO:0009244 ; GO:0016772
Smeritima28185_c0_seq1_len=2752	NP_001189634.1	O82392	85.13	639	95	1	2581	665	11	644	0	1121	phosphomethylpyrimidine synthase	Arabidopsis thaliana	GO:0009228 ; GO:0009507 ; GO:0009536 ; GO:0009570 ; GO:0010266 ; GO:0016829 ; GO:0051536
Smeritima768546_c0_seq1_len=610	NP_001059841.1	Q7XXS4	85.82	134	18	1	608	210	220	353	2e-74	229	Os07g0529600	Oryza sativa Japonica Group	GO:0009228
Smeritima111138_c0_seq1_len=1083	XP_002185780.1	B5Y4Z2	31.4	258	143	8	739	68	63	315	5e-20	94.4	predicted protein	Phaeodactylum tricornutum CCAP 1055/1	GO:0009168 ; GO:0019239
Smeritima2403764_c0_seq1_len=372	XP_002946888.1	D8TKS4	45.16	124	63	1	14	370	392	515	4e-26	106	hypothetical protein VOLCADRAFT_79277	Volvox carteri f. nagariensis	GO:0009166 ; GO:0016787
Smeritima1178299_c0_seq1_len=359	XP_003029847.1	D8QCK0	28.45	116	79	4	5	340	326	425	3e-05	46.6	hypothetical protein SCHCODRAFT_78310	Schizophyllum commune H4-8	GO:0009166 ; GO:0016787
Smeritima37852_c0_seq1_len=1754	NP_001051286.2	Q0DNI8	63.24	389	141	1	289	1449	11	399	0	523	Os03g0750700	Oryza sativa Japonica Group	GO:0009058 ; GO:0016844
Smeritima896512_c0_seq1_len=442	NP_001065719.1	Q0IUQ1	27.93	179	84	3	3	404	106	284	3e-18	80.1	Os11g0142400	Oryza sativa Japonica Group	GO:0009058 ; GO:0016844
Smeritima12440_c0_seq1_len=1696	NP_001132695.1	B4FHQ2	43.57	342	180	10	1397	411	54	389	1e-78	254	Strictosidine synthase 3 precursor	Zea mays	GO:0009058 ; GO:0016844
Smeritima1976146_c0_seq1_len=420	NP_001132695.1	B4FHQ2	35.06	154	83	4	416	6	105	247	6e-18	80.1	Strictosidine synthase 3 precursor	Zea mays	GO:0009058 ; GO:0016844
Smeritima13790_c0_seq1_len=1453	NP_001150008.1	B6TK54	32.88	365	227	14	412	1452	57	388	4e-40	150	strictosidine synthase precursor	Zea mays	GO:0009058 ; GO:0016844
Smeritima136051_c0_seq1_len=1446	NP_001150272.1	B6TMY2	59.85	411	161	2	76	1296	1	410	0	521	strictosidine synthase 1	Zea mays	GO:0009058 ; GO:0016844
Smeritima37403_c0_seq2_len=1541	NP_001150272.1	B6TMY2	28.73	369	218	12	1461	490	37	399	4e-31	126	strictosidine synthase 1	Zea mays	GO:0009058 ; GO:0016844
Smeritima29931_c0_seq2_len=1483	NP_001234466.1	Q9LKW1	44.72	369	200	10	219	1313	1	349	1e-85	268	uncharacterized protein LOC543656 precursor	Solanum lycopersicum	GO:0009058 ; GO:0016844
Smeritima1269011_c0_seq1_len=489	NP_001049332.1	Q10Q61	27.16	162	118	4	488	3	41	165	3e-12	64.7	Os03g0208900	Oryza sativa Japonica Group	GO:0009058 ; GO:0016779
Smeritima241933_c0_seq1_len=1569	NP_001154715.1	F4KGX7	53.92	306	126	2	402	1274	124	427	1e-111	339	phytoene synthase	Arabidopsis thaliana	GO:0009058 ; GO:0016740 ; GO:0016765
Smeritima399728_c0_seq1_len=804	NP_001154715.1	F4KGX7	42.98	235	115	5	649	2	72	304	9e-54	181	phytoene synthase	Arabidopsis thaliana	GO:0009058 ; GO:0016740 ; GO:0016765
Smeritima477885_c0_seq1_len=1181	NP_001234236.1	Q2LDA3	38.59	368	145	7	304	1164	116	480	5e-72	234	phytoene synthase	Solanum lycopersicum	GO:0009058 ; GO:0016740 ; GO:0016765
Smeritima37655_c0_seq2_len=2111	NP_001234671.1	A9Q2P8	73.17	436	96	6	468	1712	1	433	0	607	"phytoene synthase 2, chloroplastic"	Solanum lycopersicum	GO:0009058 ; GO:0016740 ; GO:0016765
Smeritima591599_c0_seq1_len=534	NP_001234671.1	A9Q2P8	64.29	126	45	0	532	155	300	425	1e-48	164	"phytoene synthase 2, chloroplastic"	Solanum lycopersicum	GO:0009058 ; GO:0016740 ; GO:0016765
Smeritima1265108_c0_seq1_len=823	XP_003329970.2	E3KMM6	31.56	282	161	5	50	799	119	396	5e-35	137	hypothetical protein PGTG_11907	Puccinia graminis f. sp. tritici CRL 75-36-700-3	GO:0009058 ; GO:0016740 ; GO:0016765
Smeritima917405_c0_seq1_len=363	XP_003329970.2	E3KMM6	34	150	68	4	359	3	211	356	2e-12	67.4	hypothetical protein PGTG_11907	Puccinia graminis f. sp. tritici CRL 75-36-700-3	GO:0009058 ; GO:0016740 ; GO:0016765
Smeritima42672_c0_seq1_len=2054	NP_001117297.1	B3H5N4	62.01	508	160	5	226	1650	1	494	0	544	GT1_ALG1_like glycosyltransferase domain-containing protein	Arabidopsis thaliana	GO:0009058 ; GO:0016740 ; GO:0016757
Smeritima591698_c0_seq1_len=763	NP_001142345.1	B6SM36	51.82	247	110	3	50	763	31	275	2e-74	234	uncharacterized protein LOC100274516 precursor	Zea mays	GO:0009058 ; GO:0016740 ; GO:0016757
Smeritima847032_c0_seq1_len=522	NP_001149006.1	B6T9J5	38.97	195	95	3	9	521	77	270	3e-39	140	"beta-1,4-mannosyltransferase"	Zea mays	GO:0009058 ; GO:0016740 ; GO:0016757
Smeritima644183_c0_seq1_len=484	NP_173105.1	Q8L7M0	44.74	152	84	0	11	466	305	456	2e-40	142	GT1_ALG1_like glycosyltransferase domain-containing protein	Arabidopsis thaliana	GO:0009058 ; GO:0016740 ; GO:0016757
Smeritima767521_c0_seq1_len=1170	NP_001049165.1	Q10QW6	44.1	390	165	10	1019	9	10	397	7e-93	288	Os03g0180700	Oryza sativa Japonica Group	GO:0009058 ; GO:0016740
Smeritima35585_c0_seq1_len=3702	NP_001190226.1	F4JWA5	55.98	995	431	9	3438	475	87	1035	0	1064	UDP-glycosyltransferase family protein	Arabidopsis thaliana	GO:0009058 ; GO:0016740
Smeritima43853_c0_seq2_len=2976	NP_175651.1	Q9SSP6	52.54	689	303	8	2476	482	39	669	0	664	UDP-glycosyltransferase-like protein	Arabidopsis thaliana	GO:0009058 ; GO:0016740
Smeritima13295_c0_seq1_len=1136	NP_177459.1	Q9CAT1	26.13	310	195	8	14	841	34	331	9e-09	58.5	UDP-glycosyltransferase-like protein	Arabidopsis thaliana	GO:0009058 ; GO:0016740
Smeritima45044_c1_seq1_len=3736	NP_192030.4	F4JHZ4	56.67	1034	438	12	358	3429	1	1015	0	1092	glycosyl transferase family 1 protein	Arabidopsis thaliana	GO:0009058 ; GO:0016740
Smeritima33890_c0_seq1_len=1411	NP_564800.1	Q9SI77	70.34	290	84	1	1168	305	15	304	1e-146	422	isoprenoid biosynthesis enzyme domain-containing protein	Arabidopsis thaliana	GO:0009058 ; GO:0016740
Smeritima1859790_c0_seq1_len=451	NP_001190551.1	F4K688	30.57	157	101	4	449	3	40	187	3e-10	58.2	bifunctional nicotinamide mononucleotide adenyltransferase and nicotinate-nucleotide adenylyltransferase	Arabidopsis thaliana	GO:0009058 ; GO:0009435 ; GO:0016740 ; GO:0016779
Smeritima37226_c0_seq1_len=1376	NP_001190551.1	F4K688	49.08	271	112	5	277	1011	1	262	8e-76	239	bifunctional nicotinamide mononucleotide adenyltransferase and nicotinate-nucleotide adenylyltransferase	Arabidopsis thaliana	GO:0009058 ; GO:0009435 ; GO:0016740 ; GO:0016779
Smeritima43575_c0_seq1_len=3089	NP_001047056.1	Q6ER83	63.41	798	273	11	2704	368	34	802	0	954	Os02g0539100	Oryza sativa Japonica Group	GO:0009058
Smeritima37165_c0_seq2_len=1824	NP_181548.2	Q9XEE9	71.87	455	128	1	1625	261	13	457	0	642	"GDP-Man:Man(3)GlcNAc(2)-PP-Dol alpha-1,2-mannosyltransferase"	Arabidopsis thaliana	GO:0009058
Smeritima9907_c0_seq1_len=508	XP_002318166.1	B9I3P1	36.8	125	61	4	345	25	41	160	3e-09	59.7	predicted protein	Populus trichocarpa	GO:0009058
Smeritima1294305_c0_seq1_len=309	NP_001130956.1	B4FB67	30.77	104	69	4	307	5	156	257	0.0004	39.3	uncharacterized protein LOC100192061 precursor	Zea mays	GO:0009058
Smeritima37670_c0_seq1_len=2063	NP_001169316.1	C0PDW7	52.92	480	212	3	394	1791	253	730	2e-171	509	uncharacterized protein LOC100383181	Zea mays	GO:0009058
Smeritima31307_c0_seq1_len=1846	NP_001054705.1	Q75M00	62.03	374	127	4	318	1394	38	409	4e-142	420	Os05g0157300	Oryza sativa Japonica Group	GO:0009055 ; GO:0051536
Smeritima35116_c0_seq2_len=1016	NP_001136908.1	B4FL73	69.68	188	42	4	769	251	42	229	1e-77	245	uncharacterized protein LOC100217065	Zea mays	GO:0009055 ; GO:0051536
Smeritima27458_c0_seq2_len=1053	NP_001031685.1	Q8S904	56.93	202	68	5	879	331	5	197	5e-67	211	ferredoxin 2	Arabidopsis thaliana	GO:0009055 ; GO:0046872 ; GO:0051536 ; GO:0051537
Smeritima38261_c0_seq2_len=910	NP_001031685.1	Q8S904	52.36	191	80	3	896	357	5	194	6e-50	165	ferredoxin 2	Arabidopsis thaliana	GO:0009055 ; GO:0046872 ; GO:0051536 ; GO:0051537
Smeritima18927_c0_seq1_len=1154	XP_002515998.1	B9RQH9	61.86	215	74	4	908	288	1	204	1e-70	224	"electron carrier, putative"	Ricinus communis	GO:0009055 ; GO:0046872 ; GO:0051536
Smeritima28534_c0_seq1_len=693	NP_001055675.1	Q40684	44.7	132	72	3	457	65	18	146	7e-32	115	Os05g0443500	Oryza sativa Japonica Group	GO:0009055 ; GO:0022900 ; GO:0046872 ; GO:0051536 ; GO:0051537
Smeritima662152_c0_seq1_len=724	A9SA33	A9SA33_PHYPA	43.15	146	76	1	424	8	72	217	8e-29	118	SubName: Full=Predicted protein;	Physcomitrella patens subsp. patens (Moss)	GO:0009055 ; GO:0020037 ; GO:0005506 ; GO:0004497 ; GO:0016705
Smeritima39722_c0_seq17_len=843	A5B4H3	A5B4H3_VITVI	40.91	154	89	3	305	760	196	346	7e-24	105	SubName: Full=Putative uncharacterized protein;	Vitis vinifera (Grape)	GO:0009055 ; GO:0020037 ; GO:0005506 ; GO:0004497 ; GO:0016705
Smeritima37727_c0_seq2_len=514	C0ILP9	C0ILP9_COFCA	33.33	87	57	2	38	295	88	169	3e-19	53.5	SubName: Full=Putative uncharacterized protein;	Coffea canephora (Robusta coffee)	GO:0009055 ; GO:0020037 ; GO:0005506 ; GO:0004497 ; GO:0016705
Smeritima40198_c0_seq13_len=773	K4ALU1	K4ALU1_SETIT	33.52	176	92	4	658	206	83	242	4e-15	77.4	SubName: Full=Uncharacterized protein;	Setaria italica (Foxtail millet) (Panicum italicum)	GO:0009055 ; GO:0020037 ; GO:0005506 ; GO:0004497 ; GO:0016705
Smeritima40198_c1_seq8_len=591	K4ALU1	K4ALU1_SETIT	33.33	150	75	4	125	499	83	216	4e-11	65.1	SubName: Full=Uncharacterized protein;	Setaria italica (Foxtail millet) (Panicum italicum)	GO:0009055 ; GO:0020037 ; GO:0005506 ; GO:0004497 ; GO:0016705
Smeritima1691243_c0_seq1_len=349	F2D082	F2D082_HORVD	27.83	115	71	2	318	10	233	347	2e-09	58.5	SubName: Full=Predicted protein;	Hordeum vulgare var. distichum (Two-rowed barley)	GO:0009055 ; GO:0020037 ; GO:0005506 ; GO:0004497 ; GO:0016705
Smeritima483714_c0_seq1_len=360	F2D082	F2D082_HORVD	30	120	84	1	1	360	147	265	1e-13	70.9	SubName: Full=Predicted protein;	Hordeum vulgare var. distichum (Two-rowed barley)	GO:0009055 ; GO:0020037 ; GO:0005506 ; GO:0004497 ; GO:0016705
Smeritima36671_c0_seq1_len=1439	NP_001140386.1	C0PA65	27.25	400	252	15	1307	225	72	457	9e-25	108	uncharacterized protein LOC100272440	Zea mays	GO:0009055 ; GO:0016491 ; GO:0055114
Smeritima44002_c1_seq2_len=718	Q01D88	Q01D88_OSTTA	31.54	130	79	5	584	225	311	439	4e-09	61.2	SubName: Full=Thioredoxin (ISS);	Ostreococcus tauri	GO:0009055 ; GO:0015035 ; GO:0045454 ; GO:0006662
Smeritima986659_c0_seq1_len=644	G7KUU5	G7KUU5_MEDTR	37.98	129	74	2	465	97	4	132	6e-25	99.4	SubName: Full=Glutaredoxin;	Medicago truncatula (Barrel medic) (Medicago tribuloides)	GO:0009055 ; GO:0015035 ; GO:0045454
Smeritima592189_c0_seq1_len=1216	NP_001052302.1	Q7XW88	36.71	316	199	9	249	1193	52	311	4e-48	167	Os04g0244400	Oryza sativa Japonica Group	GO:0009055 ; GO:0015035 ; GO:0045454
Smeritima423386_c0_seq1_len=718	NP_001130206.1	B4F8B3	36.82	239	151	6	717	1	110	295	3e-35	129	uncharacterized protein LOC100191300	Zea mays	GO:0009055 ; GO:0015035 ; GO:0045454
Smeritima35808_c0_seq1_len=1667	NP_001042526.1	Q9LI27	37.56	418	225	12	1385	240	1	391	4e-60	205	Os01g0235900	Oryza sativa Japonica Group	GO:0009055 ; GO:0015035 ; GO:0045454
Smeritima239299_c0_seq1_len=1385	NP_001140645.1	B4FQ54	36.91	382	172	5	306	1244	7	386	8e-71	234	uncharacterized protein LOC100272720	Zea mays	GO:0009055 ; GO:0015035 ; GO:0045454
Smeritima24241_c0_seq1_len=2201	NP_001140645.1	B4FQ54	63.8	500	174	3	266	1744	1	499	0	654	uncharacterized protein LOC100272720	Zea mays	GO:0009055 ; GO:0015035 ; GO:0045454
Smeritima510381_c0_seq1_len=557	NP_001147159.1	B6SLL3	68.14	113	32	1	463	137	18	130	7e-49	156	Grx_C8 - glutaredoxin subgroup III	Zea mays	GO:0009055 ; GO:0015035 ; GO:0045454
Smeritima34331_c0_seq1_len=1281	NP_001147521.1	B6SSH6	40.07	282	154	7	1000	200	1	254	5e-42	150	electron transporter	Zea mays	GO:0009055 ; GO:0015035 ; GO:0045454
Smeritima109793_c0_seq1_len=587	NP_001150763.1	B6TT52	45.37	108	51	2	76	375	29	136	1e-25	97.4	Grx_C8 - glutaredoxin subgroup III	Zea mays	GO:0009055 ; GO:0015035 ; GO:0045454
Smeritima1259780_c0_seq1_len=316	NP_001182925.1	C4J1U6	36.13	119	61	2	1	312	155	273	7e-14	67	uncharacterized protein LOC100501215	Zea mays	GO:0009055 ; GO:0015035 ; GO:0045454
Smeritima14852_c0_seq1_len=1395	NP_001234270.1	E1UWA5	63.08	279	94	3	210	1019	16	291	6e-116	343	GRX1 protein	Solanum lycopersicum	GO:0009055 ; GO:0015035 ; GO:0045454
Smeritima31496_c0_seq1_len=721	NP_001235378.1	C6T0K0	30.88	136	89	3	698	306	40	173	2e-11	62.4	uncharacterized protein LOC100306716	Glycine max	GO:0009055 ; GO:0015035 ; GO:0045454
Smeritima333873_c0_seq1_len=589	NP_001235378.1	C6T0K0	43.5	177	74	2	499	47	1	173	3e-32	115	uncharacterized protein LOC100306716	Glycine max	GO:0009055 ; GO:0015035 ; GO:0045454
Smeritima22291_c0_seq1_len=875	NP_001235817.1	C6SWD5	61.18	170	66	2	124	633	11	177	3e-60	191	uncharacterized protein LOC100305724	Glycine max	GO:0009055 ; GO:0015035 ; GO:0045454
Smeritima293520_c0_seq1_len=490	NP_001240908.1	C6TLC8	38.54	96	47	2	75	326	1	96	2e-12	62.8	uncharacterized protein LOC100792704	Glycine max	GO:0009055 ; GO:0015035 ; GO:0045454
Smeritima220104_c0_seq1_len=1319	NP_195762.1	Q9M031	33.58	402	215	11	1091	42	20	376	3e-55	189	Glutaredoxin family protein	Arabidopsis thaliana	GO:0009055 ; GO:0015035 ; GO:0045454
Smeritima31869_c0_seq1_len=1109	NP_200661.1	Q9FGG8	47.51	261	121	4	1050	316	21	268	3e-64	207	Glutaredoxin family protein	Arabidopsis thaliana	GO:0009055 ; GO:0015035 ; GO:0045454
Smeritima4293163_c0_seq1_len=305	NP_001235647.1	C6SYI4	57.89	57	19	2	303	148	62	118	7e-13	61.2	uncharacterized protein LOC100306224 precursor	Glycine max	GO:0009055 ; GO:0009512 ; GO:0055114
Smeritima30482_c0_seq1_len=1366	NP_568342.1	Q9FFJ2	78.42	241	51	4	1142	423	35	271	2e-110	328	rubredoxin family protein	Arabidopsis thaliana	GO:0009055 ; GO:0009507 ; GO:0009535 ; GO:0009941 ; GO:0046872
Smeritima33230_c0_seq1_len=1141	NP_983275.1	Q75CP8	45.56	248	132	4	936	202	13	258	3e-62	201	ACL129Wp	Ashbya gossypii ATCC 10895	GO:0009055
Smeritima496322_c0_seq1_len=720	XP_756723.1	Q4PH94	27.63	152	84	4	423	46	11	154	2e-06	52.4	hypothetical protein UM00576.1	Ustilago maydis 521	GO:0009055
Smeritima903387_c0_seq1_len=551	XP_756723.1	Q4PH94	27.63	152	84	4	166	543	11	154	8e-07	52.4	hypothetical protein UM00576.1	Ustilago maydis 521	GO:0009055
Smeritima26558_c0_seq1_len=2719	NP_001190378.1	Q9FNF2	63.48	701	255	7	2595	496	17	650	0	861	starch synthase 1	Arabidopsis thaliana	GO:0009011 ; GO:0009058 ; GO:0009250 ; GO:0009501 ; GO:0009507 ; GO:0009536 ; GO:0009570 ; GO:0010021 ; GO:0016740 ; GO:0016757 ; GO:0019252
Smeritima1145470_c0_seq1_len=362	NP_985511.1	Q754Z6	47.93	121	62	1	362	3	267	387	7e-34	123	AFL037Wp	Ashbya gossypii ATCC 10895	GO:0008963 ; GO:0016021
Smeritima28574_c0_seq2_len=1598	NP_193561.4	O49730	52.03	344	164	1	1405	377	137	480	6e-90	285	phospho-N-acetylmuramoyl-pentapeptide-transferase-like protein	Arabidopsis thaliana	GO:0008963 ; GO:0016020 ; GO:0016021 ; GO:0016740
Smeritima601192_c0_seq1_len=432	NP_178535.3	F4IF99	76.92	91	21	0	275	3	37	127	1e-43	150	probable lipid-A-disaccharide synthase	Arabidopsis thaliana	GO:0008915 ; GO:0009245 ; GO:0016740
Smeritima478226_c0_seq1_len=1481	NP_001044267.1	Q5JMX5	50.23	434	203	4	150	1412	40	469	3e-151	441	Os01g0752600	Oryza sativa Japonica Group	GO:0008915 ; GO:0009245
Smeritima667_c0_seq1_len=1267	NP_001140462.1	B4FP49	46.15	234	117	2	1258	584	232	465	1e-59	203	hypothetical protein	Zea mays	GO:0008915 ; GO:0009245
Smeritima1264184_c0_seq1_len=715	XP_002536630.1	B9TEG1	30.12	166	113	3	490	2	3	167	1e-15	78.6	"Hydroxypyruvate isomerase, putative"	Ricinus communis	GO:0008903 ; GO:0016853
Smeritima25854_c0_seq1_len=1153	NP_001131688.1	B4FDL5	23.73	295	189	6	992	216	4	287	6e-15	76.3	uncharacterized protein LOC100193048	Zea mays	GO:0008834 ; GO:0016740 ; GO:0016765
Smeritima29168_c0_seq1_len=1408	NP_001150939.1	B6TV95	54.35	276	123	3	284	1102	18	285	5e-96	292	undecaprenyl pyrophosphate synthetase	Zea mays	GO:0008834 ; GO:0016740 ; GO:0016765
Smeritima285497_c0_seq1_len=1900	NP_001030767.1	O82568	29.5	383	243	11	322	1389	12	384	1e-34	137	aminoalcoholphosphotransferase	Arabidopsis thaliana	GO:0008654 ; GO:0016020 ; GO:0016740 ; GO:0016780
Smeritima696098_c0_seq1_len=1241	NP_001030767.1	O82568	26.44	416	270	13	78	1217	3	388	1e-36	139	aminoalcoholphosphotransferase	Arabidopsis thaliana	GO:0008654 ; GO:0016020 ; GO:0016740 ; GO:0016780
Smeritima10484_c0_seq1_len=1665	NP_001044343.1	Q5JN10	61.38	334	122	5	1428	448	5	335	6e-131	386	Os01g0764600	Oryza sativa Japonica Group	GO:0008652 ; GO:0016740
Smeritima42258_c5_seq9_len=1695	NP_199057.1	Q9FIH5	75.91	303	71	1	415	1317	47	349	1e-150	437	Nucleotide-sugar transporter family protein	Arabidopsis thaliana	GO:0008643 ; GO:0016020 ; GO:0016021
Smeritima15156_c0_seq1_len=1351	NP_200520.1	Q9LU76	59.43	350	138	2	132	1169	31	380	3e-141	410	nucleotide/sugar transporter family protein	Arabidopsis thaliana	GO:0008643 ; GO:0016020 ; GO:0016021
Smeritima43984_c0_seq1_len=2224	NP_200520.1	Q9LU76	67.01	388	123	4	452	1600	6	390	5e-175	508	nucleotide/sugar transporter family protein	Arabidopsis thaliana	GO:0008643 ; GO:0016020 ; GO:0016021
Smeritima104155_c0_seq1_len=1722	NP_001190887.1	F4JU87	68.91	357	86	3	259	1254	4	359	5e-172	493	nucleotide/sugar transporter family protein	Arabidopsis thaliana	GO:0008643
Smeritima27452_c0_seq1_len=1814	NP_850120.3	F4IHS9	75.59	340	83	2	1499	480	1	334	5e-178	508	nucleotide/sugar transporter-like protein	Arabidopsis thaliana	GO:0008643
Smeritima39461_c0_seq13_len=719	NP_001234495.1	Q9AXR0	82.84	134	14	1	526	152	237	370	5e-73	228	deoxyhypusine synthase	Solanum lycopersicum	GO:0008612 ; GO:0016740 ; GO:0034038 ; GO:0050983
Smeritima39461_c0_seq3_len=1396	NP_001234495.1	Q9AXR0	81.67	300	46	1	1024	152	71	370	0	520	deoxyhypusine synthase	Solanum lycopersicum	GO:0008612 ; GO:0016740 ; GO:0034038 ; GO:0050983
Smeritima39461_c0_seq8_len=461	NP_001234495.1	Q9AXR0	66.15	130	11	2	442	152	241	370	4e-47	158	deoxyhypusine synthase	Solanum lycopersicum	GO:0008612 ; GO:0016740 ; GO:0034038 ; GO:0050983
Smeritima39461_c0_seq7_len=992	NP_001031839.1	F4K292	77.61	201	44	2	620	21	68	266	3e-116	327	deoxyhypusine synthase	Arabidopsis thaliana	GO:0008612
Smeritima594858_c0_seq1_len=834	NP_001066537.1	Q2QUD2	59.93	277	111	1	833	3	353	625	9e-111	340	Os12g0267200	Oryza sativa Japonica Group	GO:0008610
Smeritima959147_c0_seq1_len=374	NP_001147782.1	B6SV21	53.06	98	43	1	285	1	56	153	1e-28	110	cyclopropane fatty acid synthase	Zea mays	GO:0008610
Smeritima39431_c0_seq1_len=3106	NP_188993.2	Q8GZ28	71.4	867	247	2	293	2890	1	864	0	1264	cyclopropane-fatty-acyl-phospholipid synthase	Arabidopsis thaliana	GO:0008610
Smeritima423263_c0_seq1_len=925	NP_188993.2	Q8GZ28	68.12	229	73	1	925	239	638	865	7e-106	329	cyclopropane-fatty-acyl-phospholipid synthase	Arabidopsis thaliana	GO:0008610
Smeritima652419_c0_seq1_len=1489	NP_188993.2	Q8GZ28	56.25	496	216	3	3	1487	94	582	0	589	cyclopropane-fatty-acyl-phospholipid synthase	Arabidopsis thaliana	GO:0008610
Smeritima31864_c0_seq1_len=1412	NP_001151182.1	B4FPJ1	58.84	362	147	5	1336	257	3	360	4e-145	421	protein transporter	Zea mays	GO:0008565 ; GO:0015031 ; GO:0016021
Smeritima52384_c0_seq1_len=854	J3MSS4	J3MSS4_ORYBR	72.32	177	15	1	184	612	1	177	2e-81	247	SubName: Full=Uncharacterized protein;	Oryza brachyantha	GO:0008565
Smeritima152971_c0_seq1_len=1195	XP_001829111.2	A8N2D8	28.68	258	165	6	182	898	2	256	3e-30	121	hypothetical protein CC1G_01791	Coprinopsis cinerea okayama7#130	GO:0008537
Smeritima28091_c0_seq1_len=1268	NP_001130547.1	B4F9L4	27.2	353	236	8	1260	265	182	505	6e-26	111	uncharacterized protein LOC100191646	Zea mays	GO:0008519 ; GO:0016020 ; GO:0016021 ; GO:0072488
Smeritima43130_c0_seq1_len=1636	NP_985584.2	Q754N5	28.45	485	334	12	21	1436	1	451	5e-40	152	AFR037Wp	Ashbya gossypii ATCC 10895	GO:0008519 ; GO:0016020 ; GO:0016021 ; GO:0072488
Smeritima41348_c0_seq26_len=2227	NP_565734.1	Q9SKZ5	70.48	525	140	5	2086	557	9	527	0	659	folate-biopterin transporter 1	Arabidopsis thaliana	GO:0008517 ; GO:0009941 ; GO:0015231 ; GO:0015884 ; GO:0015885 ; GO:0055085
Smeritima44338_c0_seq17_len=960	NP_565734.1	Q9SKZ5	60.59	236	80	4	135	803	9	238	1e-79	253	folate-biopterin transporter 1	Arabidopsis thaliana	GO:0008517 ; GO:0009941 ; GO:0015231 ; GO:0015884 ; GO:0015885 ; GO:0055085
Smeritima1838840_c0_seq1_len=574	NP_565582.1	Q9SK32	28.14	199	133	7	7	573	6	189	2e-15	75.1	"aminotransferase-like, plant mobile domain-containing protein"	Arabidopsis thaliana	GO:0008483 ; GO:0016740
Smeritima1266108_c0_seq1_len=590	NP_671779.1	F4IFD0	24.06	212	145	7	588	1	92	298	0.0002	43.1	"aminotransferase-like, plant mobile domain family protein"	Arabidopsis thaliana	GO:0008483 ; GO:0016740
Smeritima83453_c0_seq1_len=2732	NP_671779.1	F4IFD0	54.7	660	291	6	285	2240	6	649	0	686	"aminotransferase-like, plant mobile domain family protein"	Arabidopsis thaliana	GO:0008483 ; GO:0016740
Smeritima37982_c0_seq1_len=1922	I1LME8	I1LME8_SOYBN	76.57	350	77	4	373	1407	14	357	5e-177	511	SubName: Full=Uncharacterized protein;	Glycine max (Soybean) (Glycine hispida)	GO:0008478 ; GO:0009443
Smeritima43652_c0_seq1_len=1674	NP_001046986.1	Q6H545	49.66	290	139	4	1259	411	8	293	4e-89	278	Os02g0523800	Oryza sativa Japonica Group	GO:0008440 ; GO:0016301 ; GO:0016310
Smeritima900231_c0_seq1_len=908	NP_001046986.1	Q6H545	30.51	272	172	9	144	908	2	267	2e-24	101	Os02g0523800	Oryza sativa Japonica Group	GO:0008440 ; GO:0016301 ; GO:0016310
Smeritima958297_c0_seq1_len=539	NP_001146961.1	B6SIS9	33.9	118	73	4	461	123	3	118	2e-12	65.1	inositol hexaphosphate kinase	Zea mays	GO:0008440 ; GO:0016301 ; GO:0016310
Smeritima11274_c0_seq1_len=1954	NP_001045194.1	Q8RZW7	77.15	477	106	3	243	1664	6	482	0	788	Os01g0916400	Oryza sativa Japonica Group	GO:0008430
Smeritima26763_c0_seq1_len=1896	NP_001131338.2	B4FAL8	51.33	487	227	11	224	1654	12	493	2e-165	483	uncharacterized protein LOC100192654	Zea mays	GO:0008430
Smeritima387793_c0_seq1_len=2728	XP_002997813.1	D0NY00	41.55	811	423	16	266	2545	1	789	0	577	"choline/Carnitine O-acyltransferase, putative"	Phytophthora infestans T30-4	GO:0008415 ; GO:0016740
Smeritima13822_c0_seq1_len=1552	NP_001031749.1	Q9SU91	66.98	321	102	1	1470	520	11	331	3e-151	437	probable acyl-[acyl-carrier-protein]--UDP-N-acetylglucosamine O-acyltransferase	Arabidopsis thaliana	GO:0008415 ; GO:0016740
Smeritima27584_c0_seq1_len=1381	XP_002520209.1	B9S2J0	62.55	235	88	1	453	1157	95	325	2e-102	313	"aldo-keto reductase, putative"	Ricinus communis	GO:0008415 ; GO:0016491 ; GO:0016740 ; GO:0033808 ; GO:0055114
Smeritima45025_c1_seq1_len=2431	NP_564662.1	Q9ZVN2	58.3	705	290	5	75	2177	10	704	0	801	phytyl ester synthesis 1	Arabidopsis thaliana	GO:0008415 ; GO:0009507 ; GO:0009536 ; GO:0010287 ; GO:0016740 ; GO:0016747
Smeritima2166912_c0_seq1_len=521	NP_985081.1	Q756N0	29.82	171	115	5	504	7	411	579	6e-17	79	AER224Wp	Ashbya gossypii ATCC 10895	GO:0008415
Smeritima33426_c0_seq1_len=1373	NP_172499.1	Q9SY70	42.48	419	221	6	86	1282	7	412	3e-109	330	"core-2/I-branching beta-1,6-N-acetylglucosaminyltransferase family protein"	Arabidopsis thaliana	GO:0008375 ; GO:0016020 ; GO:0016740 ; GO:0016757
Smeritima35705_c0_seq1_len=1960	NP_172499.1	Q9SY70	57.73	388	126	4	1511	462	25	412	2e-149	440	"core-2/I-branching beta-1,6-N-acetylglucosaminyltransferase family protein"	Arabidopsis thaliana	GO:0008375 ; GO:0016020 ; GO:0016740 ; GO:0016757
Smeritima854826_c0_seq1_len=384	NP_177006.1	Q9M9C4	61.54	65	25	1	188	382	104	167	3e-21	89	"core-2/I-branching beta-1,6-N-acetylglucosaminyltransferase family protein"	Arabidopsis thaliana	GO:0008375 ; GO:0016020 ; GO:0016740 ; GO:0016757
Smeritima41508_c0_seq3_len=1726	NP_192243.1	Q9ZQZ7	50.26	390	194	3	507	1676	62	447	2e-135	402	"core-2/I-branching beta-1,6-N-acetylglucosaminyltransferase family protein"	Arabidopsis thaliana	GO:0008375 ; GO:0016020 ; GO:0016740 ; GO:0016757
Smeritima1085788_c0_seq1_len=458	NP_194735.2	Q8W4E9	42.58	155	84	2	4	453	160	313	3e-32	119	"core-2/I-branching beta-1,6-N-acetylglucosaminyltransferase family protein"	Arabidopsis thaliana	GO:0008375 ; GO:0016020 ; GO:0016740 ; GO:0016757
Smeritima16863_c0_seq1_len=603	NP_194735.2	Q8W4E9	43.11	167	90	1	486	1	152	318	2e-41	145	"core-2/I-branching beta-1,6-N-acetylglucosaminyltransferase family protein"	Arabidopsis thaliana	GO:0008375 ; GO:0016020 ; GO:0016740 ; GO:0016757
Smeritima33628_c0_seq1_len=1953	NP_194735.2	Q8W4E9	61.42	394	147	3	1682	516	1	394	6e-177	509	"core-2/I-branching beta-1,6-N-acetylglucosaminyltransferase family protein"	Arabidopsis thaliana	GO:0008375 ; GO:0016020 ; GO:0016740 ; GO:0016757
Smeritima40276_c0_seq2_len=2186	NP_196734.1	Q9LYF7	63.78	381	131	4	601	1722	8	386	2e-171	498	"core-2/I-branching beta-1,6-N-acetylglucosaminyltransferase family protein"	Arabidopsis thaliana	GO:0008375 ; GO:0016020 ; GO:0016740 ; GO:0016757
Smeritima20144_c0_seq1_len=1620	NP_198815.1	Q9FLD7	52.82	354	166	4	281	1339	83	424	3e-133	396	"core-2/I-branching beta-1,6-N-acetylglucosaminyltransferase family protein"	Arabidopsis thaliana	GO:0008375 ; GO:0016020 ; GO:0016740 ; GO:0016757
Smeritima44787_c0_seq44_len=1419	NP_198815.1	Q9FLD7	63.04	276	94	2	1287	484	1	276	6e-94	293	"core-2/I-branching beta-1,6-N-acetylglucosaminyltransferase family protein"	Arabidopsis thaliana	GO:0008375 ; GO:0016020 ; GO:0016740 ; GO:0016757
Smeritima21180_c0_seq1_len=1883	NP_001147601.1	B6ST68	60.04	468	158	6	1659	343	1	465	0	535	xylosyltransferase 2	Zea mays	GO:0008375 ; GO:0016020 ; GO:0016740
Smeritima55922_c0_seq1_len=2012	NP_001172149.1	Q9ARU3	58.51	376	155	3	1635	511	28	401	2e-164	479	Os01g0121800	Oryza sativa Japonica Group	GO:0008375 ; GO:0016020 ; GO:0016740
Smeritima17774_c0_seq3_len=1143	NP_001050958.1	Q6AV49	50	372	166	4	1103	48	76	444	5e-134	392	Os03g0692000	Oryza sativa Japonica Group	GO:0008375 ; GO:0016020
Smeritima23262_c0_seq1_len=1106	NP_001050958.1	Q6AV49	60.38	265	93	2	1103	345	179	443	4e-118	351	Os03g0692000	Oryza sativa Japonica Group	GO:0008375 ; GO:0016020
Smeritima37585_c0_seq1_len=2126	NP_001050958.1	Q6AV49	52.62	439	182	5	454	1692	13	444	2e-138	415	Os03g0692000	Oryza sativa Japonica Group	GO:0008375 ; GO:0016020
Smeritima33863_c0_seq1_len=1628	NP_001142604.1	B6SKR0	37.5	368	198	12	273	1280	22	362	1e-54	189	uncharacterized protein LOC100274871	Zea mays	GO:0008375 ; GO:0016020
Smeritima16863_c0_seq2_len=1123	NP_001143261.1	B6SZD2	44.61	269	147	5	801	1	127	389	1e-64	213	uncharacterized protein LOC100275790	Zea mays	GO:0008375 ; GO:0016020
Smeritima9840_c0_seq1_len=1746	NP_001143413.1	B6T415	62.3	382	122	3	1476	397	4	385	3e-172	494	uncharacterized protein LOC100276060	Zea mays	GO:0008375 ; GO:0016020
Smeritima17774_c0_seq1_len=951	NP_001147735.1	B6SUI5	35.81	363	155	7	905	51	88	449	4e-63	207	BGGP Beta-1-3-galactosyl-O-glycosyl-glycoprotein	Zea mays	GO:0008375 ; GO:0016020
Smeritima90514_c0_seq1_len=749	NP_001174082.1	C7J0T4	37.5	176	89	3	11	475	15	189	2e-33	120	Os04g0607100	Oryza sativa Japonica Group	GO:0008375 ; GO:0016020
Smeritima41734_c0_seq1_len=1147	NP_001169357.1	C0PEA9	39.64	222	130	7	1028	375	199	408	2e-43	157	uncharacterized protein LOC100383224	Zea mays	GO:0008318 ; GO:0018342
Smeritima767621_c0_seq1_len=1133	NP_001241549.1	C6TIL6	35.67	342	168	8	165	1034	12	351	1e-59	198	uncharacterized protein LOC100811502	Glycine max	GO:0008318 ; GO:0018342
Smeritima40998_c0_seq1_len=2434	NP_198997.1	Q9FJ32	47.8	728	349	28	156	2246	1	682	8e-165	495	RAB geranylgeranyl transferase alpha subunit 2	Arabidopsis thaliana	GO:0008318 ; GO:0016740 ; GO:0018342
Smeritima17070_c0_seq1_len=663	XP_002521981.1	B9S7L2	31.62	117	80	4	28	378	44	154	0.0003	46.2	"protein farnesyltransferase alpha subunit, putative"	Ricinus communis	GO:0008318 ; GO:0016740 ; GO:0018342
Smeritima168903_c0_seq1_len=1830	NP_001054122.1	Q7FAL6	51.95	333	158	1	1289	297	75	407	2e-129	387	Os04g0657300	Oryza sativa Japonica Group	GO:0008299 ; GO:0016740
Smeritima26103_c0_seq1_len=1424	NP_001056204.1	Q65XM9	45.87	351	185	5	1090	53	13	353	2e-99	304	Os05g0543400	Oryza sativa Japonica Group	GO:0008299 ; GO:0016740
Smeritima33288_c0_seq1_len=1584	NP_001183942.1	D3G6F2	48.43	351	168	10	1315	302	2	336	1e-102	313	putative geranylgeranyl pyrophosphate synthase 4	Zea mays	GO:0008299 ; GO:0016740
Smeritima1234331_c0_seq1_len=435	NP_984739.1	Q757Y2	56.25	144	63	0	3	434	89	232	1e-50	166	AEL122Wp	Ashbya gossypii ATCC 10895	GO:0008299 ; GO:0016740
Smeritima51368_c0_seq1_len=1553	NP_984739.1	Q757Y2	49.28	347	169	4	1338	319	5	351	2e-109	331	AEL122Wp	Ashbya gossypii ATCC 10895	GO:0008299 ; GO:0016740
Smeritima556441_c0_seq1_len=319	NP_984739.1	Q757Y2	47.27	110	54	2	318	1	5	114	8e-26	99.8	AEL122Wp	Ashbya gossypii ATCC 10895	GO:0008299 ; GO:0016740
Smeritima15704_c0_seq1_len=1780	NP_984864.2	Q757K8	24.62	459	270	13	237	1385	14	463	1e-27	118	AER004Wp	Ashbya gossypii ATCC 10895	GO:0008299 ; GO:0016740
Smeritima5584_c0_seq1_len=433	NP_001234089.1	Q1A746	44.09	127	71	3	53	433	1	116	9e-20	85.5	geranyl pyrophosphate synthase	Solanum lycopersicum	GO:0008299 ; GO:0016740
Smeritima36491_c0_seq1_len=1256	NP_001237894.1	C6SZ46	74.88	211	52	2	343	972	25	227	2e-104	310	uncharacterized protein LOC100306378	Glycine max	GO:0008299 ; GO:0008685 ; GO:0016114 ; GO:0016829
Smeritima39887_c0_seq1_len=845	NP_001057479.1	Q0DCN0	47.47	217	114	1	2	652	129	344	2e-52	176	Os06g0309200	Oryza sativa Japonica Group	GO:0008289
Smeritima38611_c0_seq1_len=1765	NP_001150350.1	B6TNT1	43.41	463	259	5	1595	216	17	475	1e-115	353	lipid binding protein precursor	Zea mays	GO:0008289
Smeritima9745_c0_seq1_len=1300	NP_001189939.1	F4JDK0	58.8	233	95	3	1178	483	2	232	8e-89	286	putative BPI/LBP family protein	Arabidopsis thaliana	GO:0008289
Smeritima1272245_c0_seq1_len=334	NP_001059649.1	Q69PX0	35.64	101	60	4	6	293	308	406	4e-10	57	Os07g0484300	Oryza sativa Japonica Group	GO:0008270 ; GO:0046872
Smeritima43765_c0_seq13_len=1242	NP_001130966.1	B4FB79	32.1	243	135	10	987	349	21	246	9e-28	112	uncharacterized LOC100192071	Zea mays	GO:0008270 ; GO:0046872
Smeritima618650_c0_seq1_len=383	NP_001048254.1	Q6ZHH4	60.53	114	45	0	42	383	53	166	7e-45	155	Os02g0771100	Oryza sativa Japonica Group	GO:0008270 ; GO:0046872
Smeritima508120_c0_seq1_len=726	NP_001030687.1	Q9LJE9	28.1	153	103	4	103	540	143	292	3e-14	72.4	RING/U-box superfamily protein	Arabidopsis thaliana	GO:0008270 ; GO:0046872
Smeritima25399_c0_seq2_len=2228	NP_001042194.1	Q5VRD4	45.5	411	218	4	1630	416	1	399	1e-100	317	Os01g0178700	Oryza sativa Japonica Group	GO:0008270 ; GO:0046872
Smeritima1097579_c0_seq1_len=346	NP_001043075.1	Q94E82	31.82	66	38	2	303	127	228	293	4e-06	45.4	Os01g0374900	Oryza sativa Japonica Group	GO:0008270 ; GO:0046872
Smeritima1302257_c0_seq1_len=441	NP_001043075.1	Q94E82	38.97	136	81	2	407	6	182	312	5e-25	98.6	Os01g0374900	Oryza sativa Japonica Group	GO:0008270 ; GO:0046872
Smeritima32563_c0_seq4_len=2466	NP_001043810.1	Q5QLR5	26.45	586	374	28	1972	386	1	516	4e-29	124	Os01g0667700	Oryza sativa Japonica Group	GO:0008270 ; GO:0046872
Smeritima40017_c0_seq1_len=2144	NP_001043810.1	Q5QLR5	28.65	562	378	19	244	1860	1	520	5e-43	164	Os01g0667700	Oryza sativa Japonica Group	GO:0008270 ; GO:0046872
Smeritima1324127_c0_seq1_len=446	NP_001044517.2	Q5ZBT1	40.24	82	49	1	1	246	134	213	6e-14	69.3	Os01g0796700	Oryza sativa Japonica Group	GO:0008270 ; GO:0046872
Smeritima339244_c0_seq1_len=1754	NP_001044517.2	Q5ZBT1	40.16	371	206	7	1702	638	68	433	4e-59	206	Os01g0796700	Oryza sativa Japonica Group	GO:0008270 ; GO:0046872
Smeritima41098_c0_seq1_len=1191	NP_001044653.1	Q8S0Z1	43.48	207	111	5	446	1048	1	196	1e-30	118	Os01g0822800	Oryza sativa Japonica Group	GO:0008270 ; GO:0046872
Smeritima1082526_c0_seq1_len=378	NP_001044975.1	Q8LJG8	36.76	68	40	2	197	3	613	680	3e-05	43.5	Os01g0877500	Oryza sativa Japonica Group	GO:0008270 ; GO:0046872
Smeritima32982_c0_seq1_len=2685	NP_001046105.1	Q6H885	75	556	138	2	2257	593	43	596	0	842	Os02g0184000	Oryza sativa Japonica Group	GO:0008270 ; GO:0046872
Smeritima1546982_c0_seq1_len=364	NP_001047461.1	Q6K9N9	27.82	133	84	4	2	364	156	287	3e-08	52	Os02g0621500	Oryza sativa Japonica Group	GO:0008270 ; GO:0046872
Smeritima24900_c0_seq2_len=1173	NP_001047807.1	Q0DYG7	40.83	218	123	2	638	3	46	263	7e-53	182	Os02g0694700	Oryza sativa Japonica Group	GO:0008270 ; GO:0046872
Smeritima1178339_c0_seq1_len=609	NP_001048181.1	Q6PU50	34	250	117	8	607	2	60	307	1e-29	115	Os02g0759400	Oryza sativa Japonica Group	GO:0008270 ; GO:0046872
Smeritima448364_c0_seq1_len=621	NP_001048939.1	Q84J54	35.65	216	122	3	598	2	84	250	2e-34	124	Os03g0143600	Oryza sativa Japonica Group	GO:0008270 ; GO:0046872
Smeritima553500_c0_seq1_len=1002	NP_001048939.1	Q84J54	33.56	292	169	6	114	914	3	244	1e-41	146	Os03g0143600	Oryza sativa Japonica Group	GO:0008270 ; GO:0046872
Smeritima815373_c0_seq1_len=313	NP_001048939.1	Q84J54	31.51	73	49	2	221	6	3	74	0.001	37.7	Os03g0143600	Oryza sativa Japonica Group	GO:0008270 ; GO:0046872
Smeritima1109584_c0_seq1_len=621	NP_001049474.1	Q10PH9	28.51	221	139	6	608	3	317	527	4e-17	80.5	Os03g0233500	Oryza sativa Japonica Group	GO:0008270 ; GO:0046872
Smeritima856889_c0_seq1_len=423	NP_001049474.1	Q10PH9	30	140	94	5	12	419	88	214	2e-16	76.3	Os03g0233500	Oryza sativa Japonica Group	GO:0008270 ; GO:0046872
Smeritima27581_c0_seq1_len=1651	NP_001053556.1	Q0JB17	43.9	344	179	6	367	1356	12	347	1e-88	278	Os04g0562000	Oryza sativa Japonica Group	GO:0008270 ; GO:0046872
Smeritima513896_c0_seq1_len=1083	NP_001053965.1	Q0J9V8	24.63	341	219	14	76	984	193	514	2e-12	69.7	Os04g0629100	Oryza sativa Japonica Group	GO:0008270 ; GO:0046872
Smeritima31594_c0_seq1_len=3173	NP_001054605.1	Q75KG8	36.56	900	533	22	320	2905	17	866	5e-142	449	Os05g0141500	Oryza sativa Japonica Group	GO:0008270 ; GO:0046872
Smeritima31144_c0_seq1_len=1893	NP_001055172.1	Q0DJ87	62.4	484	164	7	165	1562	5	458	3e-179	517	Os05g0316000	Oryza sativa Japonica Group	GO:0008270 ; GO:0046872
Smeritima10535_c0_seq2_len=884	NP_001056529.1	Q5VME8	52.5	200	87	4	41	616	146	338	1e-60	197	Os06g0101300	Oryza sativa Japonica Group	GO:0008270 ; GO:0046872
Smeritima18923_c0_seq1_len=1123	NP_001056529.1	Q5VME8	52.5	200	87	4	1083	508	146	338	2e-59	197	Os06g0101300	Oryza sativa Japonica Group	GO:0008270 ; GO:0046872
Smeritima696958_c0_seq1_len=468	NP_001057395.1	Q5VMR7	31.43	105	68	3	72	374	1	92	2e-08	53.9	Os06g0283200	Oryza sativa Japonica Group	GO:0008270 ; GO:0046872
Smeritima11940_c0_seq1_len=1482	NP_001060242.1	Q6YTY3	69.31	277	56	4	1194	451	4	277	4e-102	308	Os07g0608400	Oryza sativa Japonica Group	GO:0008270 ; GO:0046872
Smeritima31422_c0_seq1_len=879	NP_001060242.1	Q6YTY3	57.46	181	49	3	2	460	97	277	2e-53	176	Os07g0608400	Oryza sativa Japonica Group	GO:0008270 ; GO:0046872
Smeritima41630_c0_seq7_len=1324	NP_001060242.1	Q6YTY3	68	275	60	3	1160	420	3	277	1e-104	313	Os07g0608400	Oryza sativa Japonica Group	GO:0008270 ; GO:0046872
Smeritima47555_c0_seq1_len=1255	NP_001060242.1	Q6YTY3	62.35	255	70	4	233	919	6	259	2e-84	261	Os07g0608400	Oryza sativa Japonica Group	GO:0008270 ; GO:0046872
Smeritima50424_c0_seq1_len=405	NP_001060242.1	Q6YTY3	49.33	150	61	3	1	405	82	229	2e-35	124	Os07g0608400	Oryza sativa Japonica Group	GO:0008270 ; GO:0046872
Smeritima649807_c0_seq1_len=321	NP_001060711.1	Q7F0H9	21.7	106	74	2	1	291	57	162	0.001	38.5	Os07g0690300	Oryza sativa Japonica Group	GO:0008270 ; GO:0046872
Smeritima361083_c0_seq1_len=1077	NP_001060777.1	Q69U49	32.23	242	153	6	1	693	123	349	3e-29	119	Os08g0104300	Oryza sativa Japonica Group	GO:0008270 ; GO:0046872
Smeritima25907_c0_seq1_len=2568	NP_001060783.1	Q6ZJM9	30.1	525	312	11	628	2037	37	557	1e-75	258	Os08g0105000	Oryza sativa Japonica Group	GO:0008270 ; GO:0046872
Smeritima996385_c0_seq1_len=553	NP_001060783.1	Q6ZJM9	30.37	135	84	6	496	122	395	521	2e-11	63.5	Os08g0105000	Oryza sativa Japonica Group	GO:0008270 ; GO:0046872
Smeritima659657_c0_seq1_len=837	NP_001062128.1	Q6Z5F6	31.2	250	155	8	29	727	83	316	8e-24	100	Os08g0494300	Oryza sativa Japonica Group	GO:0008270 ; GO:0046872
Smeritima851222_c0_seq1_len=1078	NP_001062355.1	Q6Z1H3	34.51	255	139	8	327	1007	53	302	3e-39	145	Os08g0535400	Oryza sativa Japonica Group	GO:0008270 ; GO:0046872
Smeritima36354_c1_seq3_len=2902	NP_001063319.2	Q67V61	29.33	716	464	19	332	2353	5	667	9e-73	255	Os09g0449000	Oryza sativa Japonica Group	GO:0008270 ; GO:0046872
Smeritima36354_c1_seq4_len=1297	NP_001063319.2	Q67V61	31.71	246	157	8	332	1036	5	211	3e-17	85.9	Os09g0449000	Oryza sativa Japonica Group	GO:0008270 ; GO:0046872
Smeritima32860_c0_seq1_len=1826	NP_001064306.1	Q8RUJ8	61.07	411	138	7	1647	481	1	403	5e-131	392	Os10g0204100	Oryza sativa Japonica Group	GO:0008270 ; GO:0046872
Smeritima17695_c0_seq1_len=1711	NP_001064398.1	Q339K7	61.71	363	120	6	1400	369	1	358	2e-156	453	Os10g0346200	Oryza sativa Japonica Group	GO:0008270 ; GO:0046872
Smeritima34251_c0_seq1_len=2204	NP_001064795.1	Q7G2L9	36.71	662	366	12	57	1883	67	685	4e-103	333	Os10g0464500	Oryza sativa Japonica Group	GO:0008270 ; GO:0046872
Smeritima103874_c0_seq1_len=1835	NP_001065879.2	Q53PH4	50.2	496	207	7	1696	329	14	507	3e-169	493	Os11g0175500	Oryza sativa Japonica Group	GO:0008270 ; GO:0046872
Smeritima44209_c0_seq39_len=2315	NP_001066009.1	Q2QYH9	33.52	531	336	17	264	1805	20	499	2e-75	254	Os12g0118700	Oryza sativa Japonica Group	GO:0008270 ; GO:0046872
Smeritima870267_c0_seq1_len=353	NP_001066541.1	Q2QUC7	38.46	65	40	0	3	197	169	233	8e-08	50.4	Os12g0267900	Oryza sativa Japonica Group	GO:0008270 ; GO:0046872
Smeritima2587646_c0_seq1_len=326	NP_001068023.2	Q2R367	35.94	64	34	1	137	307	20	83	8e-05	41.6	Os11g0534300	Oryza sativa Japonica Group	GO:0008270 ; GO:0046872
Smeritima37433_c0_seq3_len=3998	NP_001077646.1	Q9MAQ7	35.46	1111	674	37	283	3486	1	987	2e-145	471	RING/FYVE/PHD zinc finger protein	Arabidopsis thaliana	GO:0008270 ; GO:0046872
Smeritima39767_c0_seq11_len=5040	NP_001077646.1	Q9MAQ7	35.46	1111	674	37	3680	477	1	987	5e-143	471	RING/FYVE/PHD zinc finger protein	Arabidopsis thaliana	GO:0008270 ; GO:0046872
Smeritima39767_c0_seq3_len=5145	NP_001077646.1	Q9MAQ7	34.99	1109	670	37	3650	477	1	987	1e-136	454	RING/FYVE/PHD zinc finger protein	Arabidopsis thaliana	GO:0008270 ; GO:0046872
Smeritima1504485_c0_seq1_len=309	NP_001078514.1	Q9T023	40	60	32	2	253	86	91	149	0.0008	38.5	RING/U-box domain-containing protein	Arabidopsis thaliana	GO:0008270 ; GO:0046872
Smeritima30269_c0_seq1_len=1105	NP_001117260.1	B3H4E5	31.56	244	159	3	72	779	46	283	7e-11	63.9	putative S-ribonuclease binding protein SBP1	Arabidopsis thaliana	GO:0008270 ; GO:0046872
Smeritima44762_c1_seq2_len=1850	NP_001130706.1	B4FA87	41.03	524	302	7	1812	262	5	518	2e-132	399	uncharacterized LOC100191809	Zea mays	GO:0008270 ; GO:0046872
Smeritima17943_c0_seq2_len=1814	NP_001130817.1	B4FAN8	70.19	483	126	7	84	1478	43	507	0	657	hypothetical protein	Zea mays	GO:0008270 ; GO:0046872
Smeritima1281050_c0_seq1_len=384	NP_001131420.1	B4FCH5	24.76	105	79	0	7	321	353	457	1e-06	47.8	uncharacterized protein LOC100192749	Zea mays	GO:0008270 ; GO:0046872
Smeritima1507355_c0_seq1_len=429	NP_001131420.1	B4FCH5	30.11	93	65	2	426	148	247	331	1e-05	45.1	uncharacterized protein LOC100192749	Zea mays	GO:0008270 ; GO:0046872
Smeritima39226_c0_seq1_len=2045	NP_001131420.1	B4FCH5	55.74	479	210	4	1882	452	5	476	0	529	uncharacterized protein LOC100192749	Zea mays	GO:0008270 ; GO:0046872
Smeritima37553_c0_seq1_len=1436	NP_001131833.1	B4F8C9	62.89	291	90	7	1102	284	1	280	3e-98	298	LOC100193208	Zea mays	GO:0008270 ; GO:0046872
Smeritima10448_c0_seq1_len=1838	NP_001136489.1	B4FIU4	32.48	428	270	14	47	1273	1	407	5e-46	169	uncharacterized LOC100216604	Zea mays	GO:0008270 ; GO:0046872
Smeritima596893_c0_seq1_len=628	NP_001136848.1	B4FKW1	29.34	167	115	5	54	545	15	162	1e-07	52.4	hypothetical protein	Zea mays	GO:0008270 ; GO:0046872
Smeritima365497_c0_seq1_len=481	NP_001137082.1	B4FM78	41.11	90	46	2	268	20	118	204	1e-15	74.3	uncharacterized LOC100217255 precursor	Zea mays	GO:0008270 ; GO:0046872
Smeritima36396_c0_seq4_len=1238	NP_001140719.1	B4FQR1	46.61	251	125	8	266	991	1	245	7e-70	222	uncharacterized LOC100272794	Zea mays	GO:0008270 ; GO:0046872
Smeritima1605856_c0_seq1_len=362	NP_001141072.1	B4FT94	28.57	98	70	2	3	296	129	222	9e-05	41.6	hypothetical protein	Zea mays	GO:0008270 ; GO:0046872
Smeritima9190_c0_seq1_len=1297	NP_001142172.1	B4G0C1	29.2	250	146	8	1203	547	1	246	2e-24	103	uncharacterized LOC100274339	Zea mays	GO:0008270 ; GO:0046872
Smeritima19116_c0_seq2_len=2318	NP_001143200.1	B6SXU5	33.19	455	244	15	706	1890	1	447	4e-50	184	uncharacterized protein LOC100275703	Zea mays	GO:0008270 ; GO:0046872
Smeritima1092568_c0_seq1_len=534	NP_001145684.1	B7ZWT3	26.64	214	106	7	31	519	24	235	0.0002	42.4	uncharacterized protein LOC100279188	Zea mays	GO:0008270 ; GO:0046872
Smeritima1149289_c0_seq1_len=363	NP_001145684.1	B7ZWT3	26.92	130	61	5	5	292	76	201	0.001	38.9	uncharacterized protein LOC100279188	Zea mays	GO:0008270 ; GO:0046872
Smeritima949538_c0_seq1_len=709	NP_001145684.1	B7ZWT3	30	160	72	4	361	2	88	247	0.001	41.2	uncharacterized protein LOC100279188	Zea mays	GO:0008270 ; GO:0046872
Smeritima971153_c0_seq1_len=589	NP_001145912.1	B7ZY40	24.84	157	110	6	476	30	320	442	0.0002	43.1	uncharacterized LOC100279431	Zea mays	GO:0008270 ; GO:0046872
Smeritima37845_c0_seq1_len=1792	NP_001146330.1	B8A0K5	32.36	377	213	11	234	1238	17	379	5e-45	166	uncharacterized protein LOC100279906	Zea mays	GO:0008270 ; GO:0046872
Smeritima43123_c0_seq36_len=989	NP_001146709.1	B4FLK1	67.86	168	53	2	317	817	2	166	9e-70	221	uncharacterized protein LOC100280311	Zea mays	GO:0008270 ; GO:0046872
Smeritima24260_c0_seq2_len=1756	NP_001146728.1	B8A386	28.03	371	208	9	438	1373	32	376	3e-30	125	LOC100280330	Zea mays	GO:0008270 ; GO:0046872
Smeritima37829_c1_seq1_len=1316	NP_001147045.1	B6SK68	60.49	286	100	6	1179	361	1	280	2e-77	243	protein binding protein	Zea mays	GO:0008270 ; GO:0046872
Smeritima1096896_c0_seq1_len=538	NP_001147267.1	B4FLI7	30.27	185	120	4	533	6	30	204	8e-14	69.3	nitric oxide synthase interacting protein	Zea mays	GO:0008270 ; GO:0046872
Smeritima1518680_c0_seq1_len=418	NP_001147267.1	B4FLI7	46.91	81	43	1	58	300	4	80	4e-17	77	nitric oxide synthase interacting protein	Zea mays	GO:0008270 ; GO:0046872
Smeritima40661_c0_seq1_len=1393	NP_001147307.1	B6SPB5	51.82	303	134	7	996	124	28	324	4e-86	268	protein binding protein	Zea mays	GO:0008270 ; GO:0046872
Smeritima33117_c0_seq1_len=2571	NP_001147984.1	B6SWT5	63.34	521	176	4	669	2186	1	520	0	665	LOC100281593	Zea mays	GO:0008270 ; GO:0046872
Smeritima38132_c1_seq8_len=1354	NP_001147984.1	B6SWT5	30.56	288	164	4	1179	424	1	284	2e-27	116	LOC100281593	Zea mays	GO:0008270 ; GO:0046872
Smeritima596615_c0_seq1_len=573	NP_001148003.1	B6SWY2	33.63	113	64	3	572	267	224	329	6e-12	64.7	protein binding protein	Zea mays	GO:0008270 ; GO:0046872
Smeritima965824_c0_seq1_len=386	NP_001148003.1	B6SWY2	49.51	103	45	3	296	9	169	267	7e-30	111	protein binding protein	Zea mays	GO:0008270 ; GO:0046872
Smeritima44271_c0_seq2_len=2941	NP_001148046.1	B6SXJ3	55.34	618	261	9	2340	532	1	607	2e-166	502	LOC100281655	Zea mays	GO:0008270 ; GO:0046872
Smeritima1504841_c0_seq1_len=363	NP_001148976.1	B6T9B8	28.57	105	62	4	66	341	348	445	1e-05	44.7	protein binding protein	Zea mays	GO:0008270 ; GO:0046872
Smeritima1128100_c0_seq1_len=382	NP_001149547.1	B6TFB1	37.78	90	56	1	48	317	156	238	3e-18	79.7	RHC1A	Zea mays	GO:0008270 ; GO:0046872
Smeritima34901_c0_seq1_len=1287	NP_001149891.1	B6TJ34	32.13	277	148	7	1179	469	33	306	8e-33	129	RING-H2 finger protein ATL3B precursor	Zea mays	GO:0008270 ; GO:0046872
Smeritima1279458_c0_seq1_len=444	NP_001151476.1	B6U0V7	29.13	127	84	4	78	440	10	135	9e-09	54.3	LOC100285109	Zea mays	GO:0008270 ; GO:0046872
Smeritima1550477_c0_seq1_len=417	NP_001152489.1	B6UER3	28.4	162	91	2	413	3	410	563	5e-13	66.2	LOC100286129	Zea mays	GO:0008270 ; GO:0046872
Smeritima52212_c0_seq1_len=2767	NP_001152489.1	B6UER3	43.87	759	366	15	313	2409	15	743	0	553	LOC100286129	Zea mays	GO:0008270 ; GO:0046872
Smeritima715734_c0_seq1_len=1267	NP_001152489.1	B6UER3	23.23	452	304	11	26	1252	310	720	6e-18	87.8	LOC100286129	Zea mays	GO:0008270 ; GO:0046872
Smeritima986853_c0_seq1_len=550	NP_001169011.1	C0PA37	31.08	148	95	7	14	436	115	245	1e-10	60.1	uncharacterized LOC100382843	Zea mays	GO:0008270 ; GO:0046872
Smeritima42659_c0_seq1_len=3143	NP_001169294.1	C0PDP7	45.51	758	384	22	443	2629	1	681	8e-153	471	hypothetical protein	Zea mays	GO:0008270 ; GO:0046872
Smeritima34251_c0_seq2_len=375	NP_001169299.1	C0PDR2	41.67	72	36	2	27	224	112	183	6e-11	59.7	uncharacterized protein LOC100383163	Zea mays	GO:0008270 ; GO:0046872
Smeritima543808_c0_seq1_len=1003	NP_001169665.1	C0PGX0	32.47	194	131	3	859	278	98	262	4e-25	106	uncharacterized LOC100383546	Zea mays	GO:0008270 ; GO:0046872
Smeritima32017_c0_seq1_len=629	NP_001173269.1	Q8H077	38	150	78	4	406	2	17	155	2e-19	85.5	Os03g0149700	Oryza sativa Japonica Group	GO:0008270 ; GO:0046872
Smeritima1595792_c0_seq1_len=408	NP_001173603.1	C7J059	27.03	111	71	4	74	376	47	150	0.0001	41.2	Os03g0704200	Oryza sativa Japonica Group	GO:0008270 ; GO:0046872
Smeritima35188_c0_seq1_len=749	NP_001175877.1	Q6K5E4	42.08	202	102	4	584	24	31	223	1e-38	139	Os09g0468300	Oryza sativa Japonica Group	GO:0008270 ; GO:0046872
Smeritima35524_c0_seq1_len=1533	NP_001175877.1	Q6K5E4	41.89	370	186	13	1289	267	26	385	4e-61	207	Os09g0468300	Oryza sativa Japonica Group	GO:0008270 ; GO:0046872
Smeritima41483_c0_seq3_len=3128	NP_001176195.1	Q8H924	41.37	655	347	11	2427	574	6	632	5e-143	444	Os10g0464900	Oryza sativa Japonica Group	GO:0008270 ; GO:0046872
Smeritima32805_c0_seq2_len=848	NP_001183541.1	C4J874	34.13	167	101	3	513	40	16	176	3e-19	84.3	hypothetical protein	Zea mays	GO:0008270 ; GO:0046872
Smeritima35762_c0_seq1_len=2331	NP_001234047.1	Q9ZTV4	78.71	634	131	4	113	2002	44	677	0	999	COP1 homolog	Solanum lycopersicum	GO:0008270 ; GO:0046872
Smeritima26502_c0_seq1_len=870	NP_001235495.1	C6T166	46.02	176	87	5	145	648	1	167	7e-41	140	uncharacterized protein LOC100500261	Glycine max	GO:0008270 ; GO:0046872
Smeritima790047_c0_seq1_len=437	NP_001237551.1	C6SWV0	31.17	77	53	0	404	174	103	179	0.0002	41.6	uncharacterized protein LOC100305845	Glycine max	GO:0008270 ; GO:0046872
Smeritima38397_c0_seq3_len=1113	NP_001241355.1	C6TJE0	80.63	191	37	1	1090	518	79	267	3e-81	250	uncharacterized protein LOC100787916	Glycine max	GO:0008270 ; GO:0046872
Smeritima80623_c0_seq1_len=474	NP_001241355.1	C6TJE0	80.87	115	15	1	151	474	1	115	8e-56	177	uncharacterized protein LOC100787916	Glycine max	GO:0008270 ; GO:0046872
Smeritima449110_c0_seq1_len=1214	NP_001241500.1	C6TDY2	60.08	258	93	3	976	233	1	258	2e-95	287	uncharacterized protein LOC100812518	Glycine max	GO:0008270 ; GO:0046872
Smeritima40337_c0_seq3_len=1642	NP_001241545.1	C6TJ42	51.52	297	142	2	172	1056	6	296	1e-101	312	uncharacterized protein LOC100791789	Glycine max	GO:0008270 ; GO:0046872
Smeritima41366_c0_seq1_len=643	NP_001241583.1	C6TKF9	71.85	135	30	5	457	77	20	152	5e-40	136	uncharacterized protein LOC100794614	Glycine max	GO:0008270 ; GO:0046872
Smeritima24374_c0_seq1_len=1674	NP_001242536.1	C6TH30	35	360	221	8	1435	395	28	381	1e-40	152	uncharacterized protein LOC100800419	Glycine max	GO:0008270 ; GO:0046872
Smeritima43123_c0_seq26_len=2029	NP_001242536.1	C6TH30	57.47	388	158	8	311	1453	9	383	1e-124	376	uncharacterized protein LOC100800419	Glycine max	GO:0008270 ; GO:0046872
Smeritima1502769_c0_seq1_len=852	NP_001242749.1	C6TI11	29.27	164	102	7	140	589	1	137	2e-10	62.4	uncharacterized protein LOC100775639	Glycine max	GO:0008270 ; GO:0046872
Smeritima33522_c0_seq1_len=935	NP_030517.1	O22283	39.06	256	122	7	695	30	5	248	1e-40	147	RING-H2 finger C2A	Arabidopsis thaliana	GO:0008270 ; GO:0046872
Smeritima38214_c0_seq2_len=1172	NP_030517.1	O22283	39.06	256	122	7	220	885	5	248	8e-40	147	RING-H2 finger C2A	Arabidopsis thaliana	GO:0008270 ; GO:0046872
Smeritima38550_c0_seq2_len=2242	NP_173398.2	Q9FXG6	43.14	452	223	15	308	1561	1	425	5e-81	267	RING-finger domain-containing protein	Arabidopsis thaliana	GO:0008270 ; GO:0046872
Smeritima44171_c0_seq1_len=2759	NP_175477.1	Q9C6P8	29.07	657	445	22	2659	752	41	619	9e-69	242	RING/FYVE/PHD zinc finger-containing protein	Arabidopsis thaliana	GO:0008270 ; GO:0046872
Smeritima511268_c0_seq1_len=903	NP_176239.1	O80757	34.97	306	187	8	2	883	52	316	9e-42	148	RING/U-box domain-containing protein	Arabidopsis thaliana	GO:0008270 ; GO:0046872
Smeritima4606_c0_seq1_len=509	NP_176421.1	C0SV12	27.81	169	121	5	505	2	382	519	1e-10	60.8	transcription factor jumonji domain-containing protein	Arabidopsis thaliana	GO:0008270 ; GO:0046872
Smeritima19202_c0_seq1_len=1640	NP_177517.1	Q9C9T6	40.13	304	156	10	398	1231	73	363	1e-49	176	RING/U-box domain-containing protein	Arabidopsis thaliana	GO:0008270 ; GO:0046872
Smeritima34079_c0_seq1_len=2119	NP_178156.1	Q9C965	51.19	420	202	7	1818	568	1	407	6e-135	404	putative zinc ion binding protein	Arabidopsis thaliana	GO:0008270 ; GO:0046872
Smeritima39205_c0_seq1_len=2317	NP_181733.1	P93744	37.58	455	258	15	1644	358	1	415	4e-56	199	putative zinc ion binding protein	Arabidopsis thaliana	GO:0008270 ; GO:0046872
Smeritima32703_c0_seq1_len=1037	NP_187176.2	Q8GYA2	47.21	197	89	7	699	154	80	273	1e-44	155	RING/U-box superfamily protein	Arabidopsis thaliana	GO:0008270 ; GO:0046872
Smeritima35305_c0_seq1_len=3246	NP_187218.1	Q9M9X2	42.5	567	315	13	1752	85	333	883	7e-116	380	RING/U-box protein	Arabidopsis thaliana	GO:0008270 ; GO:0046872
Smeritima8959_c0_seq1_len=1994	NP_187218.1	Q9M9X2	42.5	567	315	13	270	1937	333	883	3e-120	380	RING/U-box protein	Arabidopsis thaliana	GO:0008270 ; GO:0046872
Smeritima1310133_c0_seq1_len=331	NP_187459.2	Q0WKW1	27.88	104	74	4	7	315	137	233	0.0006	39.3	PHD finger-containing protein	Arabidopsis thaliana	GO:0008270 ; GO:0046872
Smeritima167705_c0_seq1_len=329	NP_187459.2	Q0WKW1	49.18	61	27	2	221	51	1	61	4e-11	59.7	PHD finger-containing protein	Arabidopsis thaliana	GO:0008270 ; GO:0046872
Smeritima27007_c0_seq1_len=3199	NP_187459.2	Q0WKW1	48.8	873	431	21	116	2686	1	779	0	716	PHD finger-containing protein	Arabidopsis thaliana	GO:0008270 ; GO:0046872
Smeritima22081_c0_seq1_len=1935	NP_195428.3	Q0WPT6	44.35	372	175	8	286	1305	29	399	1e-76	252	zinc-finger domain of monoamine-oxidase A repressor R1	Arabidopsis thaliana	GO:0008270 ; GO:0046872
Smeritima23597_c0_seq1_len=1275	NP_195895.2	Q8GXF8	46.22	251	126	5	904	179	46	283	4e-55	185	E3 ligase SHOOT GRAVITROPISM 9	Arabidopsis thaliana	GO:0008270 ; GO:0046872
Smeritima35680_c0_seq1_len=2216	NP_195965.2	Q9LZE2	45.9	536	265	13	1950	418	116	624	5e-142	432	RING finger domain-containing protein	Arabidopsis thaliana	GO:0008270 ; GO:0046872
Smeritima10047_c0_seq1_len=2843	NP_198205.2	Q9LKR4	60.44	675	262	2	519	2528	1	675	0	864	putative protein FAR1-related sequence 10	Arabidopsis thaliana	GO:0008270 ; GO:0046872
Smeritima31633_c0_seq1_len=2764	NP_199108.1	Q9FMM4	34.76	771	467	24	2452	248	1	687	1e-98	325	RING/U-box domain-containing protein	Arabidopsis thaliana	GO:0008270 ; GO:0046872
Smeritima37779_c0_seq2_len=1979	NP_200890.1	Q9FJH4	32.43	407	243	16	1542	418	73	419	2e-40	154	RING/U-box domain-containing protein	Arabidopsis thaliana	GO:0008270 ; GO:0046872
Smeritima39108_c0_seq1_len=2807	NP_563717.1	Q93XZ6	35.28	547	326	19	775	2331	113	633	8e-65	231	RING/U-box domain-containing protein	Arabidopsis thaliana	GO:0008270 ; GO:0046872
Smeritima36733_c0_seq1_len=1291	NP_564218.1	Q9FYL9	60.71	252	97	3	321	1070	3	251	2e-104	311	RING/U-box domain-containing protein	Arabidopsis thaliana	GO:0008270 ; GO:0046872
Smeritima41355_c0_seq1_len=1310	NP_564781.1	Q9SY88	74.76	309	71	1	1126	221	1	309	1e-152	436	zinc Finger RING C3H2C3-type protein	Arabidopsis thaliana	GO:0008270 ; GO:0046872
Smeritima933214_c0_seq1_len=525	NP_564781.1	Q9SY88	26.06	142	100	2	107	517	151	291	2e-12	65.5	zinc Finger RING C3H2C3-type protein	Arabidopsis thaliana	GO:0008270 ; GO:0046872
Smeritima35747_c0_seq1_len=1300	NP_564959.1	Q9C546	51.46	274	123	4	240	1031	1	269	6e-80	249	RING-type zinc-finger-containing protein	Arabidopsis thaliana	GO:0008270 ; GO:0046872
Smeritima812230_c0_seq1_len=700	NP_568096.1	Q8L610	30.96	239	159	7	1	699	185	419	9e-24	99.8	RING/U-box superfamily protein	Arabidopsis thaliana	GO:0008270 ; GO:0046872
Smeritima951977_c0_seq1_len=666	NP_568096.1	Q8L610	36.6	153	94	3	573	124	276	426	6e-26	105	RING/U-box superfamily protein	Arabidopsis thaliana	GO:0008270 ; GO:0046872
Smeritima17685_c0_seq1_len=1375	NP_568374.1	Q9ASY3	44.07	270	148	4	1153	353	1	255	8e-54	182	RING/U-box domain-containing protein	Arabidopsis thaliana	GO:0008270 ; GO:0046872
Smeritima18856_c0_seq1_len=2224	NP_568462.2	Q8L775	39.31	524	301	14	360	1880	25	509	1e-83	276	RING/U-box superfamily protein	Arabidopsis thaliana	GO:0008270 ; GO:0046872
Smeritima1878663_c0_seq1_len=386	NP_585769.1	Q8SVE9	25.23	111	75	2	67	375	7	117	0.0006	39.7	hypothetical protein ECU06_0130	Encephalitozoon cuniculi GB-M1	GO:0008270 ; GO:0046872
Smeritima880200_c0_seq1_len=501	NP_849971.1	Q94JX1	27.52	109	74	4	14	325	397	500	0.001	40.4	"PHD finger, SWIB/MDM2 and GYF domain-containing protein"	Arabidopsis thaliana	GO:0008270 ; GO:0046872
Smeritima25879_c0_seq1_len=1637	NP_974313.1	Q9LUC1	46.51	415	211	7	106	1317	1	341	5e-124	369	RING/FYVE/PHD zinc finger-containing protein	Arabidopsis thaliana	GO:0008270 ; GO:0046872
Smeritima42840_c0_seq1_len=3378	NP_982935.2	Q75DM9	22.55	1011	668	32	359	3046	41	1015	2e-39	160	ABL012Cp	Ashbya gossypii ATCC 10895	GO:0008270 ; GO:0046872
Smeritima1100850_c0_seq1_len=678	NP_985496.1	Q754Z7	26.52	181	115	6	58	546	73	245	2e-05	46.6	AFL052Cp	Ashbya gossypii ATCC 10895	GO:0008270 ; GO:0046872
Smeritima411252_c0_seq1_len=1273	NP_985588.1	Q754N1	24.91	269	188	10	399	1163	10	247	4e-10	61.6	AFR041Cp	Ashbya gossypii ATCC 10895	GO:0008270 ; GO:0046872
Smeritima1294603_c0_seq1_len=424	NP_985651.1	Q754G6	27.27	154	98	6	4	423	186	330	2e-10	58.9	AFR104Wp	Ashbya gossypii ATCC 10895	GO:0008270 ; GO:0046872
Smeritima900881_c0_seq1_len=337	XP_001697725.1	A8J7X2	39.33	89	46	4	5	247	2	84	1e-05	45.4	hypothetical protein CHLREDRAFT_105488	Chlamydomonas reinhardtii	GO:0008270 ; GO:0046872
Smeritima34359_c0_seq1_len=1125	XP_002285355.1	A5BYE7	65.98	194	64	2	220	795	2	190	4e-93	281	PREDICTED: pollen-specific protein SF3	Vitis vinifera	GO:0008270 ; GO:0046872
Smeritima34259_c0_seq2_len=1804	XP_002299594.1	B9GKK5	53.89	514	174	7	1770	418	150	656	9e-132	404	predicted protein	Populus trichocarpa	GO:0008270 ; GO:0046872
Smeritima965833_c0_seq1_len=589	XP_002336912.1	B9P7D7	28.32	113	67	3	307	11	32	143	2e-10	62	predicted protein	Populus trichocarpa	GO:0008270 ; GO:0046872
Smeritima1283_c0_seq1_len=1487	XP_002513986.1	B9RJR7	37.27	322	181	10	460	1362	115	428	4e-35	140	"zinc finger protein, putative"	Ricinus communis	GO:0008270 ; GO:0046872
Smeritima30367_c0_seq1_len=2017	XP_002521028.1	B9S4M2	52.21	362	160	13	743	1789	61	372	2e-76	254	"ring finger protein, putative"	Ricinus communis	GO:0008270 ; GO:0046872
Smeritima321410_c0_seq1_len=1173	XP_002525544.1	B9SHS5	51.17	213	88	5	384	974	1	188	3e-63	205	"ring finger protein, putative"	Ricinus communis	GO:0008270 ; GO:0046872
Smeritima11218_c0_seq1_len=793	XP_002527730.1	B9SP11	43.14	153	81	4	351	791	54	199	4e-30	116	"RING-H2 finger protein ATL2J, putative"	Ricinus communis	GO:0008270 ; GO:0046872
Smeritima28379_c0_seq1_len=956	XP_002532292.1	B9T223	32.52	163	108	4	672	190	22	170	3e-16	80.1	"RING-H2 finger protein ATL2G precursor, putative"	Ricinus communis	GO:0008270 ; GO:0046872
Smeritima1096573_c0_seq1_len=604	XP_002865424.1	D7MP62	34.38	128	71	4	13	357	128	255	2e-14	75.5	hypothetical protein ARALYDRAFT_494656	Arabidopsis lyrata subsp. lyrata	GO:0008270 ; GO:0046872
Smeritima2258206_c0_seq1_len=352	XP_002874883.1	D7M3B0	27.78	72	49	1	141	347	703	774	0.0002	44.3	protein binding protein	Arabidopsis lyrata subsp. lyrata	GO:0008270 ; GO:0046872
Smeritima718963_c0_seq1_len=1405	XP_002912074.1	A8P0L4	27.56	381	264	9	1403	297	282	584	4e-33	138	bromodomain-containing protein	Coprinopsis cinerea okayama7#130	GO:0008270 ; GO:0046872
Smeritima1086384_c0_seq1_len=308	XP_002960827.1	D8QPY5	36.27	102	64	3	303	1	40	131	7e-12	63.2	hypothetical protein SELMODRAFT_73860	Selaginella moellendorffii	GO:0008270 ; GO:0046872
Smeritima30973_c0_seq1_len=3138	XP_002965893.1	D8R3N8	47.89	641	324	9	2500	608	1	625	0	557	hypothetical protein SELMODRAFT_439335	Selaginella moellendorffii	GO:0008270 ; GO:0046872
Smeritima2567821_c0_seq1_len=306	XP_003037115.1	D8PN75	33.33	60	40	1	289	110	195	253	0.0007	42	hypothetical protein SCHCODRAFT_46566	Schizophyllum commune H4-8	GO:0008270 ; GO:0046872
Smeritima1528030_c0_seq1_len=365	XP_003074603.1	Q01FP0	31.71	82	56	2	120	365	438	513	4e-07	52	unnamed protein product	Ostreococcus tauri	GO:0008270 ; GO:0046872
Smeritima2453514_c0_seq1_len=373	XP_003174905.1	E4UMK5	35.63	87	55	2	23	280	376	459	0.0008	42.7	RING finger domain-containing protein	Arthroderma gypseum CBS 118893	GO:0008270 ; GO:0046872
Smeritima34278_c0_seq3_len=2156	NP_181513.3	Q0WSN2	69.81	520	151	4	335	1876	19	528	0	712	DA1-related protein 2	Arabidopsis thaliana	GO:0008270 ; GO:0043130 ; GO:0046872
Smeritima869294_c0_seq1_len=1334	NP_001054387.1	Q9FW25	34.15	325	199	8	964	35	221	514	4e-41	157	Os05g0102600	Oryza sativa Japonica Group	GO:0008270 ; GO:0042393 ; GO:0046872
Smeritima11905_c0_seq1_len=1714	NP_001131841.1	B4FE85	38.81	371	226	5	1495	386	31	370	3e-80	258	hypothetical protein	Zea mays	GO:0008270 ; GO:0016881 ; GO:0046872
Smeritima23683_c0_seq1_len=1767	NP_001059535.1	Q7XI08	41.3	523	241	9	1575	205	1	513	3e-104	325	Os07g0446100	Oryza sativa Japonica Group	GO:0008270 ; GO:0016874 ; GO:0046872
Smeritima44085_c0_seq1_len=2090	NP_001059535.1	Q7XI08	44.97	527	234	8	388	1800	1	513	2e-129	394	Os07g0446100	Oryza sativa Japonica Group	GO:0008270 ; GO:0016874 ; GO:0046872
Smeritima44085_c0_seq2_len=2138	NP_001059535.1	Q7XI08	43.65	543	250	9	388	1848	1	513	3e-125	384	Os07g0446100	Oryza sativa Japonica Group	GO:0008270 ; GO:0016874 ; GO:0046872
Smeritima20160_c0_seq1_len=1966	NP_188946.2	Q9LS86	29.72	498	276	9	1582	311	2	475	3e-41	158	H2A monoubiquitination protein BMI1C	Arabidopsis thaliana	GO:0008270 ; GO:0016874 ; GO:0046872
Smeritima697706_c0_seq1_len=914	NP_189408.1	Q9LVX0	34	300	175	10	1	831	206	493	8e-42	152	putative E3 ubiquitin-protein ligase ARI3	Arabidopsis thaliana	GO:0008270 ; GO:0016874 ; GO:0046872
Smeritima38869_c0_seq1_len=1686	NP_568410.1	Q9ZT42	44.8	346	171	6	1389	412	1	321	9e-87	275	E3 ubiquitin-protein ligase RHF2A	Arabidopsis thaliana	GO:0008270 ; GO:0016874 ; GO:0046872
Smeritima11563_c0_seq1_len=1905	NP_001185305.1	F4I570	72.33	347	85	3	1552	545	1	347	4e-168	484	RING-type ubiquitin E3 ligase	Arabidopsis thaliana	GO:0008270 ; GO:0016874 ; GO:0016881
Smeritima32054_c0_seq1_len=2675	NP_001190515.1	F4KD92	60.17	600	220	4	389	2131	1	595	0	709	E3 ubiquitin protein ligase RIN3	Arabidopsis thaliana	GO:0008270 ; GO:0016874
Smeritima17563_c0_seq1_len=3426	NP_001185233.1	F4I079	29.34	910	601	13	464	3067	12	895	1e-118	390	E3 ubiquitin-protein ligase BRE1-like 2	Arabidopsis thaliana	GO:0008270 ; GO:0016874
Smeritima344934_c0_seq1_len=597	NP_001190140.1	F4JAP8	24.52	155	98	3	477	70	4	156	0.0005	41.6	RWD domain-containing protein	Arabidopsis thaliana	GO:0008270 ; GO:0016874
Smeritima32752_c0_seq2_len=1594	NP_001148846.1	B4FNS6	29.05	296	187	6	241	1059	28	310	3e-34	133	palmitoyltransferase ZDHHC20	Zea mays	GO:0008270 ; GO:0016740 ; GO:0046872
Smeritima58664_c0_seq1_len=2108	NP_001149971.1	B6TJT8	60.88	409	150	9	1701	505	5	403	1e-156	461	LOC100283598	Zea mays	GO:0008270 ; GO:0016740 ; GO:0046872
Smeritima661677_c0_seq1_len=1162	NP_001149971.1	B6TJT8	33.65	312	180	9	1160	306	90	384	4e-41	151	LOC100283598	Zea mays	GO:0008270 ; GO:0016740 ; GO:0046872
Smeritima2551000_c0_seq1_len=355	XP_003336290.1	E3L5P6	34.72	72	45	2	77	286	54	125	0.0002	43.9	hypothetical protein PGTG_18065	Puccinia graminis f. sp. tritici CRL 75-36-700-3	GO:0008270 ; GO:0016491 ; GO:0046872 ; GO:0055114
Smeritima24104_c0_seq1_len=2131	NP_564945.1	Q94K50	64.06	473	169	3	433	1848	4	468	0	604	transmembrane Fragile-X-F-associated protein	Arabidopsis thaliana	GO:0008270 ; GO:0016021 ; GO:0046872
Smeritima34681_c1_seq1_len=343	NP_001119003.1	P0C041	37.8	82	40	1	341	129	166	247	2e-13	65.9	putative RING-H2 finger protein ATL53	Arabidopsis thaliana	GO:0008270 ; GO:0016020 ; GO:0016021 ; GO:0046872
Smeritima36273_c0_seq2_len=1117	NP_175349.1	Q6NQG7	52.77	235	102	9	998	321	6	215	1e-66	211	RING-H2 finger protein ATL78	Arabidopsis thaliana	GO:0008270 ; GO:0016020 ; GO:0016021 ; GO:0046872
Smeritima21435_c0_seq1_len=913	NP_175785.1	P0C035	39.43	175	96	3	2	496	120	291	1e-29	115	RING-H2 finger protein ATL60	Arabidopsis thaliana	GO:0008270 ; GO:0016020 ; GO:0016021 ; GO:0046872
Smeritima33141_c0_seq1_len=837	NP_177365.1	Q0V7Y3 ; Q84W40	28.18	181	104	7	788	324	224	393	9e-05	45.1	RING-H2 finger protein ATL11	Arabidopsis thaliana	GO:0008270 ; GO:0016020 ; GO:0016021 ; GO:0046872
Smeritima39364_c0_seq1_len=1626	NP_177365.1	Q0V7Y3 ; Q84W40	32.81	381	223	13	193	1236	56	393	2e-40	152	RING-H2 finger protein ATL11	Arabidopsis thaliana	GO:0008270 ; GO:0016020 ; GO:0016021 ; GO:0046872
Smeritima24790_c0_seq1_len=959	NP_177367.1	Q8LFY8	36.92	214	117	4	684	97	20	222	1e-33	129	RING-H2 finger protein ATL54	Arabidopsis thaliana	GO:0008270 ; GO:0016020 ; GO:0016021 ; GO:0046872
Smeritima419220_c0_seq1_len=362	NP_180361.1	Q9SJJ7	26.52	132	79	6	21	362	52	182	8e-07	47.4	RING-H2 finger protein ATL57	Arabidopsis thaliana	GO:0008270 ; GO:0016020 ; GO:0016021 ; GO:0046872
Smeritima42540_c0_seq2_len=1917	NP_188523.1	Q67YI6	40.75	400	208	15	130	1242	37	403	2e-46	170	RING-H2 finger protein ATL65	Arabidopsis thaliana	GO:0008270 ; GO:0016020 ; GO:0016021 ; GO:0046872
Smeritima547418_c0_seq1_len=743	NP_192650.1	Q9M0R6	33.33	126	84	1	523	146	93	214	1e-18	84.7	putative RING-H2 finger protein ATL35	Arabidopsis thaliana	GO:0008270 ; GO:0016020 ; GO:0016021 ; GO:0046872
Smeritima553639_c0_seq1_len=525	NP_192650.1	Q9M0R6	33.33	126	84	1	85	462	93	214	2e-19	84.7	putative RING-H2 finger protein ATL35	Arabidopsis thaliana	GO:0008270 ; GO:0016020 ; GO:0016021 ; GO:0046872
Smeritima1288435_c0_seq1_len=301	NP_192753.1	Q9SN28	45.95	74	37	1	13	225	110	183	1e-19	81.3	RING-H2 finger protein ATL7	Arabidopsis thaliana	GO:0008270 ; GO:0016020 ; GO:0016021 ; GO:0046872
Smeritima18985_c0_seq1_len=1129	NP_192753.1	Q9SN28	32.11	190	129	2	134	703	13	198	7e-18	83.6	RING-H2 finger protein ATL7	Arabidopsis thaliana	GO:0008270 ; GO:0016020 ; GO:0016021 ; GO:0046872
Smeritima24752_c0_seq1_len=1166	NP_196200.2	Q5EAE9	45.89	316	127	8	868	53	15	309	9e-71	227	RING-H2 finger protein ATL43	Arabidopsis thaliana	GO:0008270 ; GO:0016020 ; GO:0016021 ; GO:0046872
Smeritima38199_c0_seq1_len=1701	NP_199155.1	Q0WRP6 ; Q9LSW9	25.43	346	200	12	94	957	39	362	3e-19	91.3	RING-H2 finger protein	Arabidopsis thaliana	GO:0008270 ; GO:0016020 ; GO:0016021 ; GO:0046872
Smeritima780225_c0_seq1_len=301	NP_199155.1	Q0WRP6 ; Q9LSW9	31.2	125	56	6	296	12	183	295	3e-06	45.4	RING-H2 finger protein	Arabidopsis thaliana	GO:0008270 ; GO:0016020 ; GO:0016021 ; GO:0046872
Smeritima28862_c0_seq2_len=796	NP_200666.1	Q9LUZ9	34.21	190	108	4	589	71	3	187	5e-21	91.7	RING-H2 finger protein ATL63	Arabidopsis thaliana	GO:0008270 ; GO:0016020 ; GO:0016021 ; GO:0046872
Smeritima586802_c0_seq1_len=404	NP_200666.1	Q9LUZ9	26.32	95	44	2	213	7	48	142	0.0004	40.4	RING-H2 finger protein ATL63	Arabidopsis thaliana	GO:0008270 ; GO:0016020 ; GO:0016021 ; GO:0046872
Smeritima1137272_c0_seq1_len=601	NP_568080.2	Q8W571	35.56	135	82	5	482	93	61	193	3e-15	73.9	RING-H2 finger protein ATL32	Arabidopsis thaliana	GO:0008270 ; GO:0016020 ; GO:0016021 ; GO:0046872
Smeritima19308_c0_seq1_len=1800	NP_564810.1	Q8LDB8	49.6	371	165	5	197	1243	28	371	3e-77	251	"zinc finger, C3HC4 type (RING finger) family protein"	Arabidopsis thaliana	GO:0008270 ; GO:0016020 ; GO:0016021 ; GO:0016874 ; GO:0046872
Smeritima34135_c0_seq1_len=1309	NP_564810.1	Q8LDB8	47.51	381	164	8	55	1089	2	379	9e-107	322	"zinc finger, C3HC4 type (RING finger) family protein"	Arabidopsis thaliana	GO:0008270 ; GO:0016020 ; GO:0016021 ; GO:0016874 ; GO:0046872
Smeritima27849_c0_seq2_len=1165	NP_179455.1	Q9ZV53	50.18	285	130	9	862	44	6	260	5e-56	191	putative RING-H2 finger protein ATL49	Arabidopsis thaliana	GO:0008270 ; GO:0009793 ; GO:0016020 ; GO:0016021 ; GO:0046872
Smeritima19541_c0_seq1_len=900	NP_176569.1	Q9CAJ8	46.43	168	88	3	760	263	1	161	7e-35	125	RING/U-box domain-containing protein	Arabidopsis thaliana	GO:0008270 ; GO:0009737 ; GO:0046872
Smeritima43435_c0_seq1_len=1138	NP_190271.1	Q9STF9	32.95	258	171	5	1033	266	16	249	2e-32	124	pentatricopeptide repeat-containing protein	Arabidopsis thaliana	GO:0008270 ; GO:0009507
Smeritima25695_c0_seq1_len=1499	NP_001044081.1	Q5JL96	50.84	297	139	5	22	891	10	301	4e-111	332	Os01g0719100	Oryza sativa Japonica Group	GO:0008270 ; GO:0009055 ; GO:0046872
Smeritima42436_c0_seq1_len=1378	NP_001146901.1	B6SHH0	60.38	265	104	3	183	974	43	300	2e-133	387	RING finger and CHY zinc finger domain-containing protein 1	Zea mays	GO:0008270 ; GO:0009055 ; GO:0046872
Smeritima33229_c0_seq1_len=1247	NP_001190396.1	F4JY59	79.1	244	41	1	1246	545	75	318	2e-145	417	CHY and CTCHY and RING-type zinc finger protein	Arabidopsis thaliana	GO:0008270 ; GO:0009055 ; GO:0046872
Smeritima26258_c0_seq1_len=415	NP_001105098.1	Q8LJR1	28.41	88	63	2	264	1	90	171	7e-05	42.7	uncharacterized protein LOC541975	Zea mays	GO:0008270 ; GO:0009055 ; GO:0046872
Smeritima112043_c0_seq1_len=4229	NP_173325.2	F4IDY5	41.67	1243	650	21	257	3760	44	1250	0	912	zinc ion binding protein	Arabidopsis thaliana	GO:0008270 ; GO:0009055 ; GO:0046872
Smeritima38078_c0_seq2_len=4885	NP_188457.1	Q8LPQ5	65.78	1207	398	11	941	4516	54	1251	0	1590	putative E3 ligase BRUTUS	Arabidopsis thaliana	GO:0008270 ; GO:0009055 ; GO:0010106 ; GO:0046872
Smeritima43949_c0_seq1_len=5919	NP_001117233.1	Q9ZW00	41.96	1008	569	16	384	3359	1	930	0	731	Acyl-CoA N-acyltransferase with RING/FYVE/PHD-type zinc finger protein	Arabidopsis thaliana	GO:0008270 ; GO:0008415 ; GO:0016740 ; GO:0046872
Smeritima38914_c0_seq1_len=2857	NP_850270.1	Q8RWG0	42.38	722	344	9	2383	434	257	973	0	589	acyl-CoA N-acyltransferase with RING/FYVE/PHD-type zinc finger domain-containing protein	Arabidopsis thaliana	GO:0008270 ; GO:0008415 ; GO:0016740 ; GO:0046872
Smeritima33225_c0_seq1_len=1505	NP_001154264.1	F4JLZ5	60.25	322	104	4	1348	455	1	319	8e-95	291	DHHC-type zinc finger family protein	Arabidopsis thaliana	GO:0008270 ; GO:0008415 ; GO:0016740
Smeritima33839_c0_seq1_len=1749	NP_001154264.1	F4JLZ5	46.65	328	152	4	402	1316	1	318	3e-79	254	DHHC-type zinc finger family protein	Arabidopsis thaliana	GO:0008270 ; GO:0008415 ; GO:0016740
Smeritima776445_c0_seq1_len=338	NP_001154264.1	F4JLZ5	26.42	106	51	4	81	317	7	109	0.001	38.1	DHHC-type zinc finger family protein	Arabidopsis thaliana	GO:0008270 ; GO:0008415 ; GO:0016740
Smeritima28468_c0_seq1_len=3673	NP_181288.4	F4IQY0	48.25	885	433	15	606	3185	1	815	0	754	acyl-CoA N-acyltransferase with RING/FYVE/PHD-type zinc finger domain-containing protein	Arabidopsis thaliana	GO:0008270 ; GO:0008415 ; GO:0016740
Smeritima41029_c0_seq1_len=1952	NP_181632.5	O80685	51.93	389	177	8	330	1466	22	404	1e-133	399	probable S-acyltransferas	Arabidopsis thaliana	GO:0008270 ; GO:0008415 ; GO:0016020 ; GO:0016021 ; GO:0016740 ; GO:0046872
Smeritima10081_c0_seq1_len=1546	NP_188492.2	Q9LIH7	56.93	332	134	3	244	1212	15	344	3e-116	348	DHHC-type zinc finger family protein	Arabidopsis thaliana	GO:0008270 ; GO:0008415 ; GO:0016020 ; GO:0016021 ; GO:0016740 ; GO:0046872
Smeritima42210_c0_seq2_len=3629	B9S381	B9S381_RICCO	32.68	970	578	38	3001	317	462	1328	5e-90	323	SubName: Full=Putative uncharacterized protein;	Ricinus communis (Castor bean)	GO:0008270
Smeritima43114_c0_seq1_len=4749	B9S381	B9S381_RICCO	32.68	970	578	38	1426	4110	462	1328	1e-88	323	SubName: Full=Putative uncharacterized protein;	Ricinus communis (Castor bean)	GO:0008270
Smeritima43777_c0_seq2_len=706	B9N5U0	B9N5U0_POPTR	42.77	166	85	3	476	9	2	167	3e-42	148	SubName: Full=Predicted protein;	Populus trichocarpa (Western balsam poplar) (Populus balsamifera subsp. trichocarpa)	GO:0008270
Smeritima43950_c0_seq1_len=1245	B9HMW8	B9HMW8_POPTR	33.33	282	187	3	77	919	1	231	7e-33	128	SubName: Full=Predicted protein;	Populus trichocarpa (Western balsam poplar) (Populus balsamifera subsp. trichocarpa)	GO:0008270
Smeritima43882_c0_seq18_len=1748	B9MV31	B9MV31_POPTR	38.78	343	185	11	234	1187	8	335	9e-42	158	SubName: Full=Predicted protein;	Populus trichocarpa (Western balsam poplar) (Populus balsamifera subsp. trichocarpa)	GO:0008270
Smeritima38534_c0_seq1_len=4229	NP_001119113.1	F4JKK0	74.81	1040	257	7	3675	571	67	1101	0	1527	cuticular wax biosynthesis protein	Arabidopsis thaliana	GO:0008270
Smeritima12735_c0_seq1_len=3062	NP_172366.3	F4HXS5	29.37	841	542	27	2691	325	31	805	8e-71	254	zinc ion binding protein	Arabidopsis thaliana	GO:0008270
Smeritima849011_c0_seq1_len=491	NP_001131631.1	B4FDD7	26.38	163	113	5	3	470	174	333	2e-08	53.5	uncharacterized protein LOC100192987	Zea mays	GO:0008270
Smeritima43825_c0_seq1_len=2063	K7M5B6	K7M5B6_SOYBN	36.08	413	251	9	328	1527	4	355	3e-57	203	SubName: Full=Uncharacterized protein;	Glycine max (Soybean) (Glycine hispida)	GO:0008270
Smeritima29199_c1_seq1_len=1052	A5BL01	A5BL01_VITVI	36.36	286	160	9	118	909	15	269	1e-31	124	SubName: Full=Putative uncharacterized protein;	Vitis vinifera (Grape)	GO:0008270
Smeritima22221_c0_seq1_len=1552	D5ADL3	D5ADL3_PICSI	67.55	265	86	1	1198	404	15	274	3e-111	335	SubName: Full=Putative uncharacterized protein;	Picea sitchensis (Sitka spruce) (Pinus sitchensis)	GO:0008270
Smeritima1265062_c0_seq1_len=653	F2DKV7	F2DKV7_HORVD	28	150	104	5	613	176	12	155	2e-07	55.8	SubName: Full=Predicted protein;	Hordeum vulgare var. distichum (Two-rowed barley)	GO:0008270
Smeritima33607_c0_seq2_len=1645	F2E307	F2E307_HORVD	40.94	320	145	6	1188	361	57	371	9e-83	267	SubName: Full=Predicted protein;	Hordeum vulgare var. distichum (Two-rowed barley)	GO:0008270
Smeritima715_c0_seq1_len=1554	I1LP42	I1LP42_SOYBN	25.09	275	200	7	1509	703	711	965	9e-13	76.6	SubName: Full=Uncharacterized protein;	Glycine max (Soybean) (Glycine hispida)	GO:0008270
Smeritima26531_c0_seq1_len=1048	I3SWP4	I3SWP4_LOTJA	26.26	198	137	4	966	400	17	196	6e-17	85.1	SubName: Full=Uncharacterized protein;	Lotus japonicus (Lotus corniculatus var. japonicus)	GO:0008270
Smeritima1505519_c0_seq1_len=465	J3LBW7	J3LBW7_ORYBR	29.73	111	78	1	4	336	629	720	5e-06	50.1	SubName: Full=Uncharacterized protein;	Oryza brachyantha	GO:0008270
Smeritima329750_c0_seq1_len=623	K4BPD3	K4BPD3_SOLLC	29.61	152	91	3	188	595	31	182	5e-14	72	SubName: Full=Uncharacterized protein;	Solanum lycopersicum (Tomato) (Lycopersicon esculentum)	GO:0008270
Smeritima42336_c0_seq8_len=3507	K4BRP2	K4BRP2_SOLLC	27.37	665	409	16	3364	1592	88	675	4e-109	216	SubName: Full=Uncharacterized protein;	Solanum lycopersicum (Tomato) (Lycopersicon esculentum)	GO:0008270
Smeritima1553055_c0_seq1_len=329	K4BSL3	K4BSL3_SOLLC	35.29	85	55	1	48	302	20	96	0.0007	42.4	SubName: Full=Uncharacterized protein;	Solanum lycopersicum (Tomato) (Lycopersicon esculentum)	GO:0008270
Smeritima40404_c0_seq1_len=1156	K4D9Q8	K4D9Q8_SOLLC	45.5	222	112	7	339	977	43	236	2e-33	129	SubName: Full=Uncharacterized protein;	Solanum lycopersicum (Tomato) (Lycopersicon esculentum)	GO:0008270
Smeritima13151_c0_seq1_len=1736	L1JNJ6	L1JNJ6_GUITH	21.07	299	228	12	415	1287	37	261	0.0003	48.9	SubName: Full=Uncharacterized protein;	Guillardia theta CCMP2712	GO:0008270
Smeritima37798_c0_seq1_len=1264	NP_001030936.1	Q6NKQ5	40.43	230	136	4	1084	398	1	221	2e-26	108	RING/FYVE/PHD zinc finger-containing protein	Arabidopsis thaliana	GO:0008270
Smeritima43811_c0_seq6_len=3859	NP_001031007.1	F4HZD1	50.26	957	461	18	264	3089	30	944	0	836	"WRC, zf-4CXXC-R1 transcription factor and jumonji domain-containing protein"	Arabidopsis thaliana	GO:0008270
Smeritima693157_c0_seq1_len=451	NP_001031007.1	F4HZD1	28.57	84	60	2	163	414	21	95	0.001	39.7	"WRC, zf-4CXXC-R1 transcription factor and jumonji domain-containing protein"	Arabidopsis thaliana	GO:0008270
Smeritima17177_c0_seq1_len=2677	NP_001032112.1	F4K0E2	44.09	499	249	14	107	1513	4	480	2e-105	336	RING/U-box domain-containing protein	Arabidopsis thaliana	GO:0008270
Smeritima55929_c0_seq1_len=1240	NP_001032158.1	F4JZ26	67.8	236	52	2	783	148	15	245	3e-93	281	RING/U-box superfamily protein	Arabidopsis thaliana	GO:0008270
Smeritima1151631_c0_seq1_len=642	NP_001042840.2	Q0JNC4	22.94	109	84	0	372	46	207	315	0.0005	42.4	Os01g0304500	Oryza sativa Japonica Group	GO:0008270
Smeritima6387_c0_seq2_len=797	NP_001046234.1	Q0E2Z0	22.22	189	140	6	581	36	74	233	0.0004	43.1	Os02g0202800	Oryza sativa Japonica Group	GO:0008270
Smeritima1611920_c0_seq1_len=345	NP_001047384.1	Q6K1Y4	39.13	115	68	1	341	3	380	494	8e-20	84.7	Os02g0608100	Oryza sativa Japonica Group	GO:0008270
Smeritima9239_c0_seq1_len=2323	NP_001047384.1	Q6K1Y4	34.19	699	441	16	2227	188	9	680	3e-112	362	Os02g0608100	Oryza sativa Japonica Group	GO:0008270
Smeritima26977_c1_seq1_len=674	NP_001047386.1	Q0DZN8	23.2	181	138	9	667	128	55	207	4e-06	22.3	Os02g0608300	Oryza sativa Japonica Group	GO:0008270
Smeritima41558_c0_seq1_len=2584	NP_001047386.1	Q0DZN8	34.57	460	299	8	2584	1211	111	558	1e-80	268	Os02g0608300	Oryza sativa Japonica Group	GO:0008270
Smeritima2549_c0_seq1_len=649	NP_001047685.1	Q0DYT9	37.79	217	133	2	648	4	298	514	1e-50	176	Os02g0668200	Oryza sativa Japonica Group	GO:0008270
Smeritima30467_c0_seq1_len=3040	NP_001047685.1	Q0DYT9	26.81	705	489	16	2542	509	54	710	7e-69	247	Os02g0668200	Oryza sativa Japonica Group	GO:0008270
Smeritima42677_c0_seq1_len=3468	NP_001047685.1	Q0DYT9	27.02	692	488	16	2800	776	88	729	2e-74	264	Os02g0668200	Oryza sativa Japonica Group	GO:0008270
Smeritima1008426_c0_seq1_len=456	NP_001050806.1	Q6AT58	28.95	152	107	2	455	3	367	517	2e-14	70.9	Os03g0655600	Oryza sativa Japonica Group	GO:0008270
Smeritima32739_c0_seq2_len=2659	NP_001050806.1	Q6AT58	40.71	565	320	9	2598	949	201	751	8e-126	407	Os03g0655600	Oryza sativa Japonica Group	GO:0008270
Smeritima638410_c0_seq1_len=656	NP_001051442.2	Q10DB4	22.93	205	137	6	19	570	494	697	8e-05	44.7	Os03g0777700	Oryza sativa Japonica Group	GO:0008270
Smeritima43959_c1_seq6_len=685	NP_001053013.1	Q7XUS4	27.82	133	87	3	681	310	81	213	0.0002	43.5	Os04g0463700	Oryza sativa Japonica Group	GO:0008270
Smeritima8779_c0_seq1_len=1338	NP_001053013.1	Q7XUS4	34.47	293	154	9	1055	291	32	312	5e-35	134	Os04g0463700	Oryza sativa Japonica Group	GO:0008270
Smeritima486919_c0_seq1_len=650	NP_001053080.1	Q7XKT7	26.91	223	154	7	9	650	59	253	1e-10	62	Os04g0476500	Oryza sativa Japonica Group	GO:0008270
Smeritima33952_c0_seq1_len=2551	NP_001055178.1	Q0DJ81	27.58	631	446	15	2439	580	161	737	4e-63	228	Os05g0317300	Oryza sativa Japonica Group	GO:0008270
Smeritima20045_c0_seq1_len=4826	NP_001055354.1	Q0DIQ5	27.62	934	570	28	1488	3971	648	1504	2e-63	240	Os05g0371100	Oryza sativa Japonica Group	GO:0008270
Smeritima30402_c0_seq4_len=2060	NP_001055813.2	Q0DHE6	25	472	307	14	1632	358	152	596	7e-32	134	Os05g0471800	Oryza sativa Japonica Group	GO:0008270
Smeritima45294_c0_seq13_len=1953	NP_001055813.2	Q0DHE6	25.38	394	278	10	287	1420	328	699	4e-28	122	Os05g0471800	Oryza sativa Japonica Group	GO:0008270
Smeritima1593717_c0_seq1_len=332	NP_001057959.1	Q69K99	34.58	107	68	1	2	316	47	153	1e-08	52.4	Os06g0588900	Oryza sativa Japonica Group	GO:0008270
Smeritima41983_c0_seq1_len=3269	NP_001057991.1	Q0DB68	26.62	695	477	17	353	2338	46	668	3e-65	235	Os06g0597800	Oryza sativa Japonica Group	GO:0008270
Smeritima635641_c0_seq1_len=422	NP_001058864.1	Q0D8P5	26.8	153	98	4	5	421	153	284	2e-07	50.4	Os07g0141500	Oryza sativa Japonica Group	GO:0008270
Smeritima694083_c0_seq1_len=484	NP_001058864.1	Q0D8P5	33.33	156	103	1	484	20	40	195	1e-21	90.9	Os07g0141500	Oryza sativa Japonica Group	GO:0008270
Smeritima899538_c0_seq1_len=566	NP_001058864.1	Q0D8P5	25.35	142	104	4	47	466	212	312	3e-07	50.8	Os07g0141500	Oryza sativa Japonica Group	GO:0008270
Smeritima19469_c0_seq1_len=1625	NP_001061549.1	Q0J6F2	28.01	332	222	10	1445	501	546	868	2e-25	112	Os08g0326300	Oryza sativa Japonica Group	GO:0008270
Smeritima30143_c0_seq1_len=1372	NP_001061580.1	Q6Z977	44.17	412	221	3	139	1347	1	411	1e-113	347	Os08g0337300	Oryza sativa Japonica Group	GO:0008270
Smeritima2610857_c0_seq1_len=348	NP_001061869.2	Q0J5I2	32.46	114	77	1	5	346	418	530	4e-12	62.8	Os08g0432600	Oryza sativa Japonica Group	GO:0008270
Smeritima544046_c0_seq1_len=629	NP_001061869.2	Q0J5I2	23.49	149	114	2	620	174	374	501	5e-22	43.5	Os08g0432600	Oryza sativa Japonica Group	GO:0008270
Smeritima31041_c0_seq1_len=3081	NP_001062830.1	Q69L44	63.85	686	245	3	2799	751	9	694	0	944	Os09g0309100	Oryza sativa Japonica Group	GO:0008270
Smeritima43747_c0_seq1_len=2035	NP_001078547.1	Q9C5A2	65.52	348	113	5	1191	169	29	362	2e-118	360	RING/FYVE/PHD zinc finger superfamily protein	Arabidopsis thaliana	GO:0008270
Smeritima1260539_c0_seq1_len=400	NP_001118467.1	F4IS12	32.84	67	45	1	170	370	262	326	0.0001	41.6	RING-finger domain-containing protein	Arabidopsis thaliana	GO:0008270
Smeritima41823_c0_seq1_len=1332	NP_001119377.1	F4KD57	36.47	414	237	12	168	1331	82	444	2e-43	161	RING/U-box domain-containing protein	Arabidopsis thaliana	GO:0008270
Smeritima42140_c0_seq1_len=2230	NP_001119377.1	F4KD57	43.66	513	261	15	2062	608	82	540	5e-86	283	RING/U-box domain-containing protein	Arabidopsis thaliana	GO:0008270
Smeritima18498_c0_seq3_len=3520	NP_001141995.1	C0PL97	29.79	668	464	13	173	2161	56	658	3e-90	310	uncharacterized protein LOC100274145	Zea mays	GO:0008270
Smeritima1260696_c0_seq1_len=347	NP_001149153.1	B6TBA9	37.29	118	69	2	9	347	147	264	3e-20	85.5	LOC100282775	Zea mays	GO:0008270
Smeritima1274459_c0_seq1_len=510	NP_001149153.1	B6TBA9	42.69	171	96	3	508	2	190	357	8e-42	145	LOC100282775	Zea mays	GO:0008270
Smeritima362083_c0_seq1_len=1711	NP_001149153.1	B6TBA9	28.43	394	245	9	607	1677	2	390	5e-43	159	LOC100282775	Zea mays	GO:0008270
Smeritima23269_c0_seq1_len=3171	NP_001174692.1	C7J459	24.57	757	561	17	2909	669	121	800	4e-66	240	Os06g0246700	Oryza sativa Japonica Group	GO:0008270
Smeritima280971_c0_seq1_len=2274	NP_001174692.1	C7J459	27.99	536	376	11	9	1586	295	800	1e-60	221	Os06g0246700	Oryza sativa Japonica Group	GO:0008270
Smeritima44534_c0_seq1_len=2793	NP_001174692.1	C7J459	24.85	676	477	14	2417	483	121	744	4e-50	192	Os06g0246700	Oryza sativa Japonica Group	GO:0008270
Smeritima44942_c0_seq20_len=554	NP_001174771.1	Q5Z887	47.3	148	57	1	553	173	281	428	3e-39	140	Os06g0340200	Oryza sativa Japonica Group	GO:0008270
Smeritima44942_c0_seq7_len=904	NP_001174771.1	Q5Z887	43.78	217	92	3	903	343	281	496	2e-53	182	Os06g0340200	Oryza sativa Japonica Group	GO:0008270
Smeritima1111031_c0_seq1_len=505	NP_001175211.1	C7J599	26.36	129	95	2	51	437	9	119	7e-06	46.6	Os07g0496300	Oryza sativa Japonica Group	GO:0008270
Smeritima6387_c0_seq1_len=1001	NP_001176217.1	C7J7B2	23.79	269	194	10	815	42	409	646	0.001	42.4	Os10g0490400	Oryza sativa Japonica Group	GO:0008270
Smeritima28789_c0_seq1_len=839	NP_001176971.1	B9GDC7	48.62	181	76	3	102	593	6	183	2e-59	188	Os12g0508266	Oryza sativa Japonica Group	GO:0008270
Smeritima33342_c0_seq1_len=1786	NP_001185422.1	F4I8J4	42.67	464	255	16	243	1601	5	422	4e-85	291	PHD finger-containing protein	Arabidopsis thaliana	GO:0008270
Smeritima12899_c0_seq1_len=2518	NP_001189683.1	F4IJV3	56.88	705	295	10	2479	392	30	711	0	699	RING-finger domain-containing protein	Arabidopsis thaliana	GO:0008270
Smeritima203683_c0_seq1_len=1005	NP_001190025.1	F4JAD0	60.32	252	86	2	222	935	5	256	4e-90	271	RING/U-box domain-containing protein	Arabidopsis thaliana	GO:0008270
Smeritima56028_c0_seq1_len=1129	NP_001190025.1	F4JAD0	60.49	243	82	2	3	689	15	257	8e-93	280	RING/U-box domain-containing protein	Arabidopsis thaliana	GO:0008270
Smeritima1500070_c0_seq1_len=395	NP_001190099.1	F4IY27	46.62	133	33	2	394	110	75	207	1e-35	123	actin bundler LIM family protein WLIM2b	Arabidopsis thaliana	GO:0008270
Smeritima25529_c0_seq1_len=3148	NP_001190224.1	F4JWA1	58.82	884	338	16	2821	248	1	863	0	794	RING/U-box domain-containing protein	Arabidopsis thaliana	GO:0008270
Smeritima40112_c0_seq1_len=2777	NP_001190545.1	F4K3G5	45.66	519	234	6	4	1416	389	903	3e-135	438	enhanced downy mildew 2	Arabidopsis thaliana	GO:0008270
Smeritima40112_c0_seq2_len=1680	NP_001190545.1	F4K3G5	45.66	519	234	6	4	1416	389	903	5e-140	438	enhanced downy mildew 2	Arabidopsis thaliana	GO:0008270
Smeritima44315_c0_seq1_len=3184	NP_001190545.1	F4K3G5	44.84	901	444	14	167	2710	8	900	0	719	enhanced downy mildew 2	Arabidopsis thaliana	GO:0008270
Smeritima45331_c1_seq1_len=4747	NP_001190545.1	F4K3G5	44.84	901	444	14	4516	1973	8	900	0	719	enhanced downy mildew 2	Arabidopsis thaliana	GO:0008270
Smeritima424873_c0_seq1_len=342	NP_001190673.1	Q9ZS96	26.32	114	82	3	2	337	23	120	9e-08	48.9	zinc ion binding protein	Arabidopsis thaliana	GO:0008270
Smeritima6992_c0_seq1_len=2126	NP_001190776.1	F4JU19	30.7	456	306	9	15	1352	118	532	4e-58	212	protein FAR1-related sequence 1	Arabidopsis thaliana	GO:0008270
Smeritima715479_c0_seq1_len=654	NP_001190776.1	F4JU19	26.62	154	104	3	43	477	503	652	4e-07	51.6	protein FAR1-related sequence 1	Arabidopsis thaliana	GO:0008270
Smeritima37488_c0_seq1_len=1394	NP_001241911.1	C6THB1	69.35	323	94	2	1218	265	1	297	1e-131	384	uncharacterized protein LOC100818950	Glycine max	GO:0008270
Smeritima34240_c0_seq1_len=1031	NP_001242639.1	C6TDU6	50.18	277	64	8	780	172	1	273	7e-76	236	uncharacterized protein LOC100808123	Glycine max	GO:0008270
Smeritima645890_c0_seq1_len=700	NP_001266871.1	C4J099	29.35	201	129	3	698	135	318	511	3e-22	96.3	uncharacterized protein LOC101027234	Zea mays	GO:0008270
Smeritima37056_c0_seq1_len=966	NP_171761.2	F4HXK4	46.02	226	108	9	825	190	1	219	2e-58	188	RING/FYVE/PHD zinc finger-containing protein	Arabidopsis thaliana	GO:0008270
Smeritima38702_c0_seq1_len=3434	NP_172709.2	F4IDS7	75.71	988	235	2	3254	306	1	988	0	1444	zinc ion binding protein	Arabidopsis thaliana	GO:0008270
Smeritima14725_c0_seq1_len=1049	NP_175754.2	F4HRI2	68.28	227	72	1	683	3	1	192	6e-108	319	RING finger-containing protein HEI10	Arabidopsis thaliana	GO:0008270
Smeritima35803_c0_seq1_len=1738	NP_177172.6	F4I3Y1	55.67	379	156	5	1662	562	1	374	5e-136	402	zinc ion binding protein	Arabidopsis thaliana	GO:0008270
Smeritima32526_c0_seq1_len=4523	NP_178053.4	F4IF36	73.89	1283	313	8	248	4030	21	1295	0	1855	RING/FYVE/PHD zinc finger domain-containing protein	Arabidopsis thaliana	GO:0008270
Smeritima705655_c0_seq1_len=596	NP_178053.4	F4IF36	38.97	136	80	5	480	82	1158	1287	9e-15	73.6	RING/FYVE/PHD zinc finger domain-containing protein	Arabidopsis thaliana	GO:0008270
Smeritima890090_c0_seq1_len=446	NP_178053.4	F4IF36	39.24	79	46	3	12	242	1212	1287	1e-08	54.3	RING/FYVE/PHD zinc finger domain-containing protein	Arabidopsis thaliana	GO:0008270
Smeritima37859_c0_seq2_len=743	NP_178396.1	O80611	38.14	215	109	8	95	667	17	221	2e-37	133	RING/FYVE/PHD zinc finger-containing protein	Arabidopsis thaliana	GO:0008270
Smeritima44182_c0_seq1_len=3463	NP_180362.3	F4IHN6	36.93	899	527	23	2952	376	1	838	2e-112	372	RING/U-box domain-containing protein	Arabidopsis thaliana	GO:0008270
Smeritima37225_c0_seq2_len=3615	NP_186939.2	F4IYH6	28.4	662	421	16	2671	845	210	851	3e-53	204	RING/FYVE/PHD zinc finger-related protein	Arabidopsis thaliana	GO:0008270
Smeritima38253_c0_seq2_len=3534	NP_186939.2	F4IYH6	30.38	655	397	20	930	2717	210	851	4e-53	204	RING/FYVE/PHD zinc finger-related protein	Arabidopsis thaliana	GO:0008270
Smeritima991900_c0_seq1_len=336	NP_186939.2	F4IYH6	35.11	94	48	2	7	249	802	895	4e-07	48.5	RING/FYVE/PHD zinc finger-related protein	Arabidopsis thaliana	GO:0008270
Smeritima170436_c0_seq1_len=1323	NP_189369.1	F4IWG7	44.55	303	167	4	161	1066	588	879	2e-53	193	C3H4 type zinc finger protein	Arabidopsis thaliana	GO:0008270
Smeritima1259055_c0_seq1_len=555	NP_190778.2	F4J5R1	27.46	142	94	5	156	554	144	279	8e-11	61.6	RING/FYVE/PHD zinc finger-containing protein	Arabidopsis thaliana	GO:0008270
Smeritima26704_c0_seq1_len=5893	NP_191849.3	F4IZK5	32.98	1595	1005	54	477	5069	1	1399	2e-159	531	CW-type zinc-finger protein	Arabidopsis thaliana	GO:0008270
Smeritima19716_c0_seq2_len=3082	NP_193133.3	F4JTW1	63.7	697	245	4	2695	629	1	696	0	905	zinc ion binding protein	Arabidopsis thaliana	GO:0008270
Smeritima22964_c0_seq4_len=2815	NP_193133.3	F4JTW1	63.07	704	252	5	328	2415	1	696	0	899	zinc ion binding protein	Arabidopsis thaliana	GO:0008270
Smeritima36700_c0_seq1_len=2800	NP_195502.2	F4JSV3	36.3	832	432	24	2444	243	1	739	2e-125	398	zinc finger (C3HC4-type RING finger) family protein	Arabidopsis thaliana	GO:0008270
Smeritima28248_c0_seq1_len=1901	NP_563883.1	Q8GYT4	39.64	338	193	13	1660	680	37	321	2e-53	187	RING/FYVE/PHD zinc finger-containing protein	Arabidopsis thaliana	GO:0008270
Smeritima34240_c0_seq2_len=1178	NP_563883.1	Q8GYT4	34.19	310	132	8	888	175	17	320	9e-47	164	RING/FYVE/PHD zinc finger-containing protein	Arabidopsis thaliana	GO:0008270
Smeritima37206_c0_seq2_len=991	NP_566355.1	Q940P1	40.58	313	154	8	148	990	8	302	2e-51	178	RING/U-box domain-containing protein	Arabidopsis thaliana	GO:0008270
Smeritima37885_c0_seq1_len=1299	NP_566355.1	Q940P1	40.58	313	154	8	844	2	8	302	3e-50	178	RING/U-box domain-containing protein	Arabidopsis thaliana	GO:0008270
Smeritima41310_c0_seq1_len=2202	NP_566355.1	Q940P1	45.03	493	249	14	1874	462	2	474	8e-101	320	RING/U-box domain-containing protein	Arabidopsis thaliana	GO:0008270
Smeritima21683_c0_seq1_len=6296	NP_567189.6	F4JHM9	51.11	1984	897	39	192	5924	2	1902	0	1708	transducin family protein / WD-40 repeat family protein	Arabidopsis thaliana	GO:0008270
Smeritima10328_c0_seq1_len=1440	NP_568953.1	Q9FJJ6	57.34	293	105	6	252	1070	1	292	5e-91	280	RING/FYVE/PHD zinc finger-containing protein	Arabidopsis thaliana	GO:0008270
Smeritima39531_c0_seq1_len=1297	NP_850668.1	F4JBK9	40.48	252	143	4	108	842	1	247	1e-44	157	RING/FYVE/PHD zinc finger superfamily protein	Arabidopsis thaliana	GO:0008270
Smeritima39540_c0_seq1_len=2022	NP_973633.2	F4IS08	31.92	448	262	8	1649	435	3	447	4e-66	226	protein ABERRANT POLLEN DEVELOPMENT 1	Arabidopsis thaliana	GO:0008270
Smeritima40940_c0_seq1_len=1957	NP_974856.1	F4K746	69.09	495	147	3	258	1724	1	491	0	676	ZPR1 zinc-finger domain protein	Arabidopsis thaliana	GO:0008270
Smeritima546308_c0_seq1_len=1446	NP_974856.1	F4K746	32.11	492	291	12	99	1445	5	490	3e-82	264	ZPR1 zinc-finger domain protein	Arabidopsis thaliana	GO:0008270
Smeritima974270_c0_seq1_len=381	XP_002307017.1	B9HF63	31.82	88	52	1	361	122	40	127	0.0009	42.4	predicted protein	Populus trichocarpa	GO:0008270
Smeritima984370_c0_seq1_len=507	XP_002307017.1	B9HF63	26.92	156	109	6	12	464	17	141	0.0001	45.8	predicted protein	Populus trichocarpa	GO:0008270
Smeritima34341_c0_seq1_len=1608	XP_002309180.1	B9HC75	28.5	421	221	12	1407	385	1	399	8e-29	123	predicted protein	Populus trichocarpa	GO:0008270
Smeritima34341_c0_seq2_len=1629	XP_002309180.1	B9HC75	28.04	428	228	12	1428	385	1	399	1e-28	122	predicted protein	Populus trichocarpa	GO:0008270
Smeritima1086712_c0_seq1_len=462	XP_002875530.1	D7LP26	38.75	80	49	1	52	291	21	99	2e-08	55.1	hypothetical protein ARALYDRAFT_905282	Arabidopsis lyrata subsp. lyrata	GO:0008270
Smeritima546448_c0_seq1_len=455	XP_002877435.1	D7LMR9	33.33	114	69	4	113	433	37	145	1e-05	47.8	hypothetical protein ARALYDRAFT_905750	Arabidopsis lyrata subsp. lyrata	GO:0008270
Smeritima28138_c0_seq1_len=6239	XP_002878485.1	D7LTA9	26.38	1236	832	37	4333	860	244	1384	1e-75	283	zinc ion binding protein	Arabidopsis lyrata subsp. lyrata	GO:0008270
Smeritima9553_c0_seq2_len=645	XP_002883806.1	D7L051	29.68	155	96	4	520	95	5	158	3e-06	50.4	hypothetical protein ARALYDRAFT_899599	Arabidopsis lyrata subsp. lyrata	GO:0008270
Smeritima636612_c0_seq1_len=487	XP_002998910.1	D0N3V2	25.53	141	105	1	484	62	4	116	5e-11	64.7	hypothetical protein PITG_23301	Phytophthora infestans T30-4	GO:0008270
Smeritima19229_c0_seq1_len=2230	XP_003235861.1	F2SLK0	24.59	427	295	15	875	2074	394	773	2e-16	89.4	LIM domain-containing protein	Trichophyton rubrum CBS 118892	GO:0008270
Smeritima19229_c0_seq2_len=2188	XP_003235861.1	F2SLK0	23.91	414	287	14	875	2032	394	773	1e-15	86.7	LIM domain-containing protein	Trichophyton rubrum CBS 118892	GO:0008270
Smeritima304578_c0_seq1_len=935	NP_001242120.1	C6TEY7	39.93	273	135	7	800	69	31	301	5e-54	179	uncharacterized protein LOC100787261	Glycine max	GO:0008242 ; GO:0019538
Smeritima42678_c0_seq1_len=1772	C5YYB8	C5YYB8_SORBI	23.95	309	222	10	1183	296	75	347	0.0003	49.7	SubName: Full=Putative uncharacterized protein Sb09g021200;	Sorghum bicolor (Sorghum) (Sorghum vulgare)	GO:0008234 ; GO:0006508
Smeritima42718_c0_seq12_len=3124	G7IU29	G7IU29_MEDTR	23.38	834	626	28	555	3017	487	1190	2e-29	132	SubName: Full=TNP1;	Medicago truncatula (Barrel medic) (Medicago tribuloides)	GO:0008234 ; GO:0006508
Smeritima44071_c0_seq1_len=2416	K7K545	K7K545_SOYBN	20.93	755	520	24	173	2206	14	727	5e-21	103	SubName: Full=Uncharacterized protein;	Glycine max (Soybean) (Glycine hispida)	GO:0008234 ; GO:0006508
Smeritima43922_c0_seq4_len=1428	I1LGJ3	I1LGJ3_SOYBN	20.8	327	249	10	1043	93	378	647	0.0005	48.1	SubName: Full=Uncharacterized protein;	Glycine max (Soybean) (Glycine hispida)	GO:0008234 ; GO:0006508
Smeritima43896_c0_seq2_len=1174	A5BXW2	A5BXW2_VITVI	23.11	251	178	10	1094	387	308	519	0.0006	47.4	SubName: Full=Putative uncharacterized protein;	Vitis vinifera (Grape)	GO:0008234 ; GO:0006508
Smeritima41967_c0_seq11_len=1812	Q6YZB0	Q6YZB0_ORYSJ	22.65	437	305	17	1376	165	55	457	3e-05	52.8	SubName: Full=Hydroxyproline-rich glycoprotein-like;	Oryza sativa subsp. japonica (Rice)	GO:0008234 ; GO:0006508
Smeritima30508_c0_seq1_len=1665	NP_001057716.1	Q654D3	56.42	374	135	7	315	1352	1	366	2e-126	376	Os06g0505400	Oryza sativa Japonica Group	GO:0008233 ; GO:0016020
Smeritima27249_c0_seq1_len=1261	NP_001189980.1	F4JBD3	53.21	280	129	5	198	1031	34	303	2e-76	241	CAAX amino terminal protease family protein	Arabidopsis thaliana	GO:0008233 ; GO:0016020
Smeritima37721_c0_seq1_len=1428	NP_563943.2	F4HUI0	68.2	283	79	1	223	1038	71	353	1e-115	345	CAAX amino terminal protease family protein	Arabidopsis thaliana	GO:0008233 ; GO:0016020
Smeritima41612_c0_seq1_len=1602	NP_191968.3	O65268	25.82	337	203	8	148	1017	15	346	2e-17	85.9	N-terminal nucleophile aminohydrolases (Ntn hydrolases) superfamily protein	Arabidopsis thaliana	GO:0008233 ; GO:0008798 ; GO:0016787
Smeritima38769_c0_seq1_len=2362	NP_001061001.1	Q7EYI0	33.72	599	362	13	230	1921	9	585	1e-85	284	Os08g0151700	Oryza sativa Japonica Group	GO:0008233 ; GO:0008270 ; GO:0046872
Smeritima346009_c0_seq1_len=1455	NP_177343.2	Q8VZ14	31.31	313	200	10	1275	382	5	302	8e-37	142	protease-associated and C3HC4-type RING finger domain-containing protein	Arabidopsis thaliana	GO:0008233 ; GO:0008270 ; GO:0046872
Smeritima42443_c0_seq2_len=2364	NP_192694.2	Q0WPW5	45	460	234	10	1903	581	2	447	5e-91	294	protease-associated (PA) RING/U-box zinc finger-containing protein	Arabidopsis thaliana	GO:0008233 ; GO:0008270 ; GO:0046872
Smeritima45469_c0_seq31_len=1001	NP_001051970.1	Q10AA4	22.33	215	164	5	940	305	35	246	1e-06	50.8	Os03g0859800	Oryza sativa Japonica Group	GO:0008233
Smeritima45469_c0_seq44_len=581	NP_001051970.1	Q10AA4	28.1	121	82	4	548	201	132	246	3e-07	50.8	Os03g0859800	Oryza sativa Japonica Group	GO:0008233
Smeritima26364_c0_seq1_len=1609	NP_001119168.1	Q8LBW2	45.29	393	203	9	1407	265	4	345	2e-96	298	OTU-like cysteine protease family protein	Arabidopsis thaliana	GO:0008233
Smeritima42015_c0_seq1_len=2389	NP_001190032.1	F4JDY2	58.74	652	257	5	2292	373	9	653	0	715	putative Ufm1-specific protease	Arabidopsis thaliana	GO:0008233
Smeritima599507_c0_seq1_len=777	NP_001190032.1	F4JDY2	46.77	263	117	6	737	18	387	647	3e-68	223	putative Ufm1-specific protease	Arabidopsis thaliana	GO:0008233
Smeritima686971_c0_seq1_len=1071	NP_001190032.1	F4JDY2	39.56	364	192	12	53	1060	272	627	3e-68	227	putative Ufm1-specific protease	Arabidopsis thaliana	GO:0008233
Smeritima41960_c0_seq1_len=2843	NP_193960.2	Q8L6X7	49.18	486	240	10	2602	1166	1	445	8e-138	421	ubiquitin-specific protease C19-related protein	Arabidopsis thaliana	GO:0008233
Smeritima18726_c0_seq1_len=667	NP_201518.2	F4K3M5	78.98	157	33	0	197	667	18	174	8e-91	273	SEC-C motif-containing protein / OTU-like cysteine protease family protein	Arabidopsis thaliana	GO:0008233
Smeritima45440_c0_seq6_len=1171	NP_201518.2	F4K3M5	39.6	202	117	3	41	631	182	375	4e-34	131	SEC-C motif-containing protein / OTU-like cysteine protease family protein	Arabidopsis thaliana	GO:0008233
Smeritima45452_c0_seq119_len=1356	NP_201518.2	F4K3M5	43.64	236	128	3	1193	501	148	375	2e-48	171	SEC-C motif-containing protein / OTU-like cysteine protease family protein	Arabidopsis thaliana	GO:0008233
Smeritima14140_c0_seq1_len=2001	NP_001048845.1	Q9SNK5	41.37	510	288	6	149	1645	1	474	2e-115	358	Os03g0129100	Oryza sativa Japonica Group	GO:0008219 ; GO:0016021
Smeritima15419_c0_seq1_len=1809	NP_001048845.1	Q9SNK5	46.61	442	224	6	1808	519	71	501	2e-124	379	Os03g0129100	Oryza sativa Japonica Group	GO:0008219 ; GO:0016021
Smeritima12886_c0_seq2_len=2136	NP_001105170.1	Q94CG9	42.29	480	236	6	1834	518	8	482	6e-114	354	barley mlo defense gene homolog6	Zea mays	GO:0008219 ; GO:0016021
Smeritima868577_c0_seq1_len=509	NP_001105527.1	Q94CH2	51.43	140	63	1	3	407	303	442	1e-36	133	barley mlo defense gene homolog3	Zea mays	GO:0008219 ; GO:0016021
Smeritima30068_c0_seq1_len=2089	NP_001147959.1	B6SWK8	60.53	570	199	10	1990	359	7	570	0	586	MLO-like protein 14	Zea mays	GO:0008219 ; GO:0016021
Smeritima41071_c0_seq5_len=2182	NP_567430.1	Q8LPS2	22.16	519	368	16	1450	2	65	559	2e-17	88.6	protein accelerated cell death 6	Arabidopsis thaliana	GO:0008219 ; GO:0009615 ; GO:0009751 ; GO:0009816 ; GO:0016020
Smeritima45119_c0_seq1_len=1905	NP_567430.1	Q8LPS2	22.2	617	388	23	1901	327	64	622	2e-08	58.9	protein accelerated cell death 6	Arabidopsis thaliana	GO:0008219 ; GO:0009615 ; GO:0009751 ; GO:0009816 ; GO:0016020
Smeritima45119_c0_seq8_len=3164	NP_567430.1	Q8LPS2	21.97	628	398	23	1934	327	64	622	9e-07	54.7	protein accelerated cell death 6	Arabidopsis thaliana	GO:0008219 ; GO:0009615 ; GO:0009751 ; GO:0009816 ; GO:0016020
Smeritima638232_c0_seq1_len=495	NP_567430.1	Q8LPS2	26.71	146	100	4	71	487	65	206	1e-06	48.9	protein accelerated cell death 6	Arabidopsis thaliana	GO:0008219 ; GO:0009615 ; GO:0009751 ; GO:0009816 ; GO:0016020
Smeritima301347_c0_seq1_len=338	C1KH49	C1KH49_SUASA	89.47	57	6	0	2	172	215	271	2e-32	119	"SubName: Full=4,5-DOPA dioxygenase extradiol;"	Suaeda salsa (Seepweed) (Chenopodium salsum)	GO:0008198 ; GO:0016702 ; GO:0008270 ; GO:0006725
Smeritima40287_c0_seq1_len=1942	NP_568085.2	Q8S4F6	78.83	444	93	2	1513	185	65	507	0	715	sulfoquinovosyldiacylglycerol 2	Arabidopsis thaliana	GO:0008194 ; GO:0009058 ; GO:0009247 ; GO:0009507 ; GO:0009941
Smeritima20552_c0_seq2_len=1168	K7L108	K7L108_SOYBN	42.05	195	113	4	1120	536	34	186	2e-36	135	SubName: Full=Uncharacterized protein;	Glycine max (Soybean) (Glycine hispida)	GO:0008176 ; GO:0036265
Smeritima43075_c0_seq1_len=1620	C5Y0G8	C5Y0G8_SORBI	40.07	297	165	4	338	1189	5	284	7e-67	222	SubName: Full=Putative uncharacterized protein Sb04g011280;	Sorghum bicolor (Sorghum) (Sorghum vulgare)	GO:0008168 ; GO:0032259
Smeritima638732_c0_seq1_len=1043	XP_001524654.1	A5E299	28.33	300	165	11	750	1	458	744	2e-09	64.3	hypothetical protein LELG_03686	Lodderomyces elongisporus NRRL YB-4239	GO:0008168 ; GO:0032259
Smeritima12373_c0_seq1_len=2514	NP_001044791.1	Q941U5	62.84	705	236	8	2377	341	1	687	0	882	Os01g0846600	Oryza sativa Japonica Group	GO:0008168 ; GO:0032259
Smeritima31704_c0_seq1_len=2384	NP_001047721.1	Q6EP94	56.56	633	243	5	179	1981	9	640	0	743	Os02g0675700	Oryza sativa Japonica Group	GO:0008168 ; GO:0032259
Smeritima42117_c0_seq2_len=2605	NP_001047721.1	Q6EP94	56.37	628	245	6	385	2181	19	645	0	740	Os02g0675700	Oryza sativa Japonica Group	GO:0008168 ; GO:0032259
Smeritima30698_c0_seq1_len=530	NP_001054368.1	Q0J8Q5	71.59	176	50	0	529	2	310	485	6e-92	282	Os04g0692400	Oryza sativa Japonica Group	GO:0008168 ; GO:0032259
Smeritima35943_c0_seq1_len=1288	NP_001054368.1	Q0J8Q5	51.08	325	141	6	368	1288	1	314	3e-88	283	Os04g0692400	Oryza sativa Japonica Group	GO:0008168 ; GO:0032259
Smeritima26515_c0_seq1_len=2314	NP_001055389.1	Q65XH2	64.93	596	207	2	108	1889	12	606	0	850	Os05g0378800	Oryza sativa Japonica Group	GO:0008168 ; GO:0032259
Smeritima18098_c0_seq2_len=1362	NP_001059287.1	Q6YSY5	46.07	267	134	2	1057	287	73	339	2e-75	241	Os07g0247100	Oryza sativa Japonica Group	GO:0008168 ; GO:0032259
Smeritima29742_c0_seq1_len=2530	NP_001064854.1	Q9AV02	41.61	471	248	10	1844	513	150	612	2e-115	365	Os10g0477100	Oryza sativa Japonica Group	GO:0008168 ; GO:0032259
Smeritima42586_c0_seq1_len=2583	NP_001065036.1	Q94GX1	40.41	636	349	16	2275	458	16	633	9e-141	432	Os10g0510400	Oryza sativa Japonica Group	GO:0008168 ; GO:0032259
Smeritima53948_c0_seq1_len=2041	NP_001144838.1	B6U1U0	40.14	441	244	14	1614	352	1	383	7e-87	278	uncharacterized protein LOC100277923	Zea mays	GO:0008168 ; GO:0032259
Smeritima27132_c0_seq1_len=2003	NP_001169099.1	C0PBW1	55.37	475	191	6	531	1892	1	475	8e-168	490	uncharacterized protein LOC100382943 precursor	Zea mays	GO:0008168 ; GO:0032259
Smeritima41006_c0_seq5_len=1171	NP_001174687.1	C7J412	40.54	296	168	8	128	991	10	290	6e-51	177	Os06g0240900	Oryza sativa Japonica Group	GO:0008168 ; GO:0032259
Smeritima30514_c0_seq1_len=1604	NP_001176469.1	C7J8V0	31.6	405	253	9	191	1333	1	391	2e-49	176	Os11g0259700	Oryza sativa Japonica Group	GO:0008168 ; GO:0032259
Smeritima1261226_c0_seq1_len=358	NP_982732.1	Q75E91	29.57	115	72	3	5	322	133	247	2e-05	43.9	AAR189Cp	Ashbya gossypii ATCC 10895	GO:0008168 ; GO:0032259
Smeritima524639_c0_seq1_len=1103	NP_986818.1	Q74ZP6	36.18	293	151	8	257	1027	59	351	6e-45	160	AGR152Wp	Ashbya gossypii ATCC 10895	GO:0008168 ; GO:0032259
Smeritima33977_c0_seq1_len=1379	XP_002998044.1	D0N5P9	43.51	262	145	3	1172	396	24	281	1e-64	214	"ribosomal RNA-processing protein, putative"	Phytophthora infestans T30-4	GO:0008168 ; GO:0032259
Smeritima35028_c0_seq1_len=1666	NP_001051193.1	Q10D93	56.35	307	129	4	239	1144	11	305	3e-111	335	Os03g0736400	Oryza sativa Japonica Group	GO:0008168 ; GO:0031167
Smeritima25473_c0_seq1_len=1366	NP_001031831.1	Q0WL44	34.66	401	248	9	47	1207	23	393	3e-68	224	methyltransferase family protein NAMT1	Arabidopsis thaliana	GO:0008168 ; GO:0016740 ; GO:0032259
Smeritima32757_c0_seq2_len=1024	NP_001031831.1	Q0WL44	35.81	296	183	9	1022	156	28	294	2e-38	142	methyltransferase family protein NAMT1	Arabidopsis thaliana	GO:0008168 ; GO:0016740 ; GO:0032259
Smeritima32757_c0_seq3_len=1291	NP_001031831.1	Q0WL44	34.26	394	249	10	1289	138	28	392	3e-57	195	methyltransferase family protein NAMT1	Arabidopsis thaliana	GO:0008168 ; GO:0016740 ; GO:0032259
Smeritima38562_c0_seq4_len=313	NP_001047944.1	Q6ZI02	34.94	83	48	3	254	24	2	83	8e-06	44.3	Os02g0719600	Oryza sativa Japonica Group	GO:0008168 ; GO:0016740 ; GO:0032259
Smeritima36798_c0_seq1_len=1334	NP_001051454.1	Q10CT5	58.31	307	99	2	176	1009	1	306	4e-124	368	Os03g0780900	Oryza sativa Japonica Group	GO:0008168 ; GO:0016740 ; GO:0032259
Smeritima12241_c0_seq1_len=2811	NP_001105094.1	Q8LK10	38.54	711	429	12	2455	347	1	645	4e-139	431	DNA methyl transferase 106	Zea mays	GO:0008168 ; GO:0016740 ; GO:0032259
Smeritima36850_c0_seq1_len=2550	NP_001147806.1	B4FW69	43.85	618	326	15	161	1951	3	615	4e-174	518	methyltransferase	Zea mays	GO:0008168 ; GO:0016740 ; GO:0032259
Smeritima435023_c0_seq1_len=479	NP_001149207.1	B6TBS9	29.76	168	99	5	449	3	1	158	1e-14	71.6	benzoate carboxyl methyltransferase	Zea mays	GO:0008168 ; GO:0016740 ; GO:0032259
Smeritima23944_c0_seq2_len=1219	NP_001150665.1	B4FLD8	61.37	233	90	3	1114	416	17	244	2e-102	305	LOC100284298	Zea mays	GO:0008168 ; GO:0016740 ; GO:0032259
Smeritima44770_c0_seq2_len=1234	NP_001152177.1	B6UA74	72.44	225	60	1	155	823	110	334	9e-113	335	LOC100285815	Zea mays	GO:0008168 ; GO:0016740 ; GO:0032259
Smeritima595768_c0_seq1_len=331	NP_001237122.1	B5A7G5	46.51	86	46	1	70	327	2	86	2e-15	71.6	salicylic acid methyl transferase-like protein	Glycine max	GO:0008168 ; GO:0016740 ; GO:0032259
Smeritima1833339_c0_seq1_len=307	NP_001267679.1	Q8W414	34.23	111	63	4	5	307	207	316	3e-11	59.7	salicylate O-methyltransferase-like	Cucumis sativus	GO:0008168 ; GO:0016740 ; GO:0032259
Smeritima696217_c0_seq1_len=432	NP_001267679.1	Q8W414	42.11	152	79	2	430	2	213	364	5e-29	110	salicylate O-methyltransferase-like	Cucumis sativus	GO:0008168 ; GO:0016740 ; GO:0032259
Smeritima27005_c0_seq1_len=2143	NP_201419.2	F4JZ42	65.74	394	134	3	2052	874	1	386	1e-177	513	S-adenosyl-L-methionine-dependent methyltransferase domain-containing protein	Arabidopsis thaliana	GO:0008168 ; GO:0016740 ; GO:0032259
Smeritima34970_c0_seq1_len=2021	NP_850075.2	O64850	62.52	555	203	5	1794	145	12	563	0	659	S-adenosyl-L-methionine-dependent methyltransferases superfamily protein	Arabidopsis thaliana	GO:0008168 ; GO:0016740 ; GO:0032259
Smeritima89892_c0_seq1_len=1451	NP_973791.1	F4HUD4	63.46	312	107	5	1323	409	1	310	1e-127	374	S-adenosyl-L-methionine-dependent methyltransferases superfamily protein	Arabidopsis thaliana	GO:0008168 ; GO:0016740 ; GO:0032259
Smeritima975400_c0_seq1_len=513	NP_984274.2	Q759U5	30.82	146	93	4	511	98	184	322	4e-05	44.3	ADR178Wp	Ashbya gossypii ATCC 10895	GO:0008168 ; GO:0016740 ; GO:0032259
Smeritima400951_c0_seq1_len=1117	XP_502827.1	Q6C997	29.19	209	143	6	505	1116	17	219	1e-17	86.3	YALI0D14564p [Yarrowia lipolytica]	Yarrowia lipolytica CLIB122	GO:0008168 ; GO:0016740 ; GO:0032259
Smeritima24114_c0_seq1_len=2126	NP_196930.2	Q8VZB5	75.26	481	118	1	1801	362	33	513	0	727	Rubisco methyltransferase family protein	Arabidopsis thaliana	GO:0008168 ; GO:0009507 ; GO:0016740 ; GO:0032259
Smeritima2392783_c0_seq1_len=390	NP_564222.1	Q9FYK3	26.9	145	85	6	379	8	227	371	7e-06	45.4	rubisco methyltransferase-like protein	Arabidopsis thaliana	GO:0008168 ; GO:0009507 ; GO:0016740 ; GO:0032259
Smeritima33681_c0_seq1_len=1496	NP_001190832.1	Q9SW18	79.1	268	56	2	1100	297	52	311	2e-144	418	magnesium-protoporphyrin IX methyltransferase	Arabidopsis thaliana	GO:0008168 ; GO:0009507 ; GO:0009941 ; GO:0015979 ; GO:0015995 ; GO:0016740 ; GO:0032259 ; GO:0046406
Smeritima39994_c0_seq1_len=1789	NP_172856.1	Q9XI84	64.77	457	161	1	1617	247	24	479	0	585	[fructose-bisphosphate aldolase]-lysine N-methyltransferase	Arabidopsis thaliana	GO:0008168 ; GO:0009507 ; GO:0009536 ; GO:0009570 ; GO:0016740 ; GO:0030785 ; GO:0032259
Smeritima43989_c0_seq22_len=655	K7M5M1	K7M5M1_SOYBN	38.6	114	70	3	314	655	77	168	2e-06	53.1	SubName: Full=Uncharacterized protein;	Glycine max (Soybean) (Glycine hispida)	GO:0008168 ; GO:0009452 ; GO:0001510
Smeritima20551_c0_seq1_len=1271	NP_171626.2	F4HS78	53.15	286	115	4	1035	235	19	301	7e-108	322	S-adenosyl-L-methionine-dependent methyltransferase domain-containing protein	Arabidopsis thaliana	GO:0008168 ; GO:0008610 ; GO:0016740 ; GO:0032259
Smeritima340254_c0_seq1_len=908	NP_171626.2	F4HS78	42.5	240	113	5	263	907	68	302	1e-57	189	S-adenosyl-L-methionine-dependent methyltransferase domain-containing protein	Arabidopsis thaliana	GO:0008168 ; GO:0008610 ; GO:0016740 ; GO:0032259
Smeritima18193_c0_seq1_len=1225	NP_001066477.2	Q0IP69	39.89	356	200	8	1081	56	24	373	2e-83	261	Os12g0240900	Oryza sativa Japonica Group	GO:0008168 ; GO:0008171 ; GO:0032259 ; GO:0046983
Smeritima53833_c0_seq1_len=503	XP_002520291.1	B9S2S2	43.02	86	48	1	2	256	275	360	2e-17	82.8	"o-methyltransferase, putative"	Ricinus communis	GO:0008168 ; GO:0008171 ; GO:0016740 ; GO:0032259 ; GO:0046983 ; GO:0047763
Smeritima23362_c0_seq1_len=1581	NP_001120719.1	B1P123	32.12	386	224	13	1378	335	10	386	2e-41	154	TRIBOA-glucoside O-methyltransferase BX7	Zea mays	GO:0008168 ; GO:0008171 ; GO:0016740 ; GO:0032259 ; GO:0046983
Smeritima27657_c0_seq2_len=1617	NP_177805.1	Q9SRD4	48.02	354	171	10	323	1345	20	365	2e-98	303	indole glucosinolate o-methyltransferase	Arabidopsis thaliana	GO:0008168 ; GO:0008171 ; GO:0016740 ; GO:0032259 ; GO:0046983
Smeritima26006_c0_seq1_len=1673	NP_177876.1	Q9CAQ4	44.44	378	202	4	1470	361	4	381	3e-108	330	O-methyltransferase family protein	Arabidopsis thaliana	GO:0008168 ; GO:0008171 ; GO:0016740 ; GO:0032259 ; GO:0046983
Smeritima43530_c0_seq1_len=1617	NP_200192.1	Q9FHZ5	33.07	384	250	7	118	1248	4	378	7e-49	174	O-methyltransferase family protein	Arabidopsis thaliana	GO:0008168 ; GO:0008171 ; GO:0016740 ; GO:0032259 ; GO:0046983
Smeritima22974_c0_seq1_len=1333	NP_001185087.1	F4IAT4	45	280	100	4	1015	338	14	290	1e-66	216	S-adenosyl-L-methionine-dependent methyltransferases superfamily protein	Arabidopsis thaliana	GO:0008168 ; GO:0008171 ; GO:0016740 ; GO:0032259
Smeritima331005_c0_seq1_len=1088	NP_001185087.1	F4IAT4	43.01	279	106	3	969	292	14	290	5e-66	212	S-adenosyl-L-methionine-dependent methyltransferases superfamily protein	Arabidopsis thaliana	GO:0008168 ; GO:0008171 ; GO:0016740 ; GO:0032259
Smeritima40408_c0_seq3_len=1234	NP_001185087.1	F4IAT4	46.15	286	103	2	970	266	13	289	4e-72	229	S-adenosyl-L-methionine-dependent methyltransferases superfamily protein	Arabidopsis thaliana	GO:0008168 ; GO:0008171 ; GO:0016740 ; GO:0032259
Smeritima40408_c0_seq9_len=970	NP_001185087.1	F4IAT4	47.2	250	118	5	798	91	52	289	2e-61	199	S-adenosyl-L-methionine-dependent methyltransferases superfamily protein	Arabidopsis thaliana	GO:0008168 ; GO:0008171 ; GO:0016740 ; GO:0032259
Smeritima40433_c0_seq4_len=1111	NP_001185087.1	F4IAT4	45.13	277	99	3	886	215	15	290	5e-64	207	S-adenosyl-L-methionine-dependent methyltransferases superfamily protein	Arabidopsis thaliana	GO:0008168 ; GO:0008171 ; GO:0016740 ; GO:0032259
Smeritima40446_c0_seq4_len=986	NP_001185087.1	F4IAT4	46.15	286	103	2	92	796	13	289	3e-73	229	S-adenosyl-L-methionine-dependent methyltransferases superfamily protein	Arabidopsis thaliana	GO:0008168 ; GO:0008171 ; GO:0016740 ; GO:0032259
Smeritima516774_c0_seq1_len=965	NP_001185087.1	F4IAT4	47.16	282	98	2	4	696	16	289	3e-75	234	S-adenosyl-L-methionine-dependent methyltransferases superfamily protein	Arabidopsis thaliana	GO:0008168 ; GO:0008171 ; GO:0016740 ; GO:0032259
Smeritima40408_c0_seq8_len=354	NP_001062143.1	Q7F8T6	54.87	113	50	2	353	18	182	290	2e-29	108	Os08g0498400	Oryza sativa Japonica Group	GO:0008168 ; GO:0008171 ; GO:0016740 ; GO:0032259
Smeritima31603_c0_seq2_len=695	NP_001063495.1	Q69QR4	43.03	165	82	3	695	237	92	256	3e-32	119	Os09g0481400	Oryza sativa Japonica Group	GO:0008168 ; GO:0008171 ; GO:0016740 ; GO:0032259
[truncated: 25,439 more rows]

## Sheet: Gene_Annotation
	Transcriptome Analysis of the Response to NaCl in Suaeda maritima Provides an Insight into Salt Tolerance Mechanisms in Halophytes
	Sachin Ashruba Gharata, Shaifaly Parmar, Subodh Tambat, Madavan Vasudevan, Birendra Prasad Shaw
	PLoS One
S2 File. Annotation of the secondary assembly transcripts based on a BLASTX search and their homology to the protein database of other species.
RefSeq ID / Uniprot_Acc	Alternative ID	Protein_Name	Homologous_Species	Gene_Ontology	Transcript_Detected
P41755	DHE2_ACHKL	RecName: Full=NAD-specific glutamate dehydrogenase; Short=NAD-GDH; EC=1.4.1.2;	Achlya klebsiana	GO:0004352	1
NP_848101.2	Q85FI1	ribosomal protein L2	Adiantum capillus-veneris	GO:0003723 ; GO:0003735 ; GO:0005622 ; GO:0005840 ; GO:0006412 ; GO:0009507 ; GO:0009536 ; GO:0015934 ; GO:0016740 ; GO:0030529	1
NP_848115.2	Q85FH0	NADH dehydrogenase subunit 1	Adiantum capillus-veneris	GO:0009507 ; GO:0009535 ; GO:0009536 ; GO:0009579 ; GO:0016020 ; GO:0016021 ; GO:0016491 ; GO:0048038 ; GO:0055114	1
NP_848064.3	Q85FL6	NADH dehydrogenase subunit K	Adiantum capillus-veneris	GO:0006810 ; GO:0008137 ; GO:0009507 ; GO:0009535 ; GO:0009536 ; GO:0009579 ; GO:0016020 ; GO:0016491 ; GO:0016651 ; GO:0046872 ; GO:0048038 ; GO:0051536 ; GO:0051539 ; GO:0055114	1
Q8S3V8	Q8S3V8_AEGUM	SubName: Full=HMW glutenin subunit;	Aegilops umbellulata (Goatgrass) (Triticum umbellulatum)	GO:0045735	1
Q6SLL9	Q6SLL9_AEGUN	SubName: Full=HMW glutenin subunit x;	Aegilops uniaristata	GO:0045735	1
XP_001541478.1	A6R1A2	predicted protein	Ajellomyces capsulatus NAm1	#NA	1
XP_001536191.1	A6RH61	predicted protein	Ajellomyces capsulatus NAm1	#NA	1
XP_001541171.1	A6R1C1	conserved hypothetical protein	Ajellomyces capsulatus NAm1	GO:0000166 ; GO:0000287 ; GO:0004478 ; GO:0005524 ; GO:0005737 ; GO:0006556 ; GO:0006730 ; GO:0016740 ; GO:0046872	1
XP_002621847.1	C5JYR4	C2H2 finger domain-containing protein	Ajellomyces dermatitidis SLH14081	GO:0003676 ; GO:0005622 ; GO:0008270	1
XP_002626413.1	C5JL38	G2/M transition checkpoint protein Sum2	Ajellomyces dermatitidis SLH14081	#NA	1
XP_002621600.1	C5K214	conserved hypothetical protein	Ajellomyces dermatitidis SLH14081	GO:0005085 ; GO:0005525 ; GO:0051020	1
XP_002627803.1	C5JJ31	calcofluor white hypersensitive protein	Ajellomyces dermatitidis SLH14081	#NA	1
XP_002625983.1	C5JN22	ran-binding protein	Ajellomyces dermatitidis SLH14081	#NA	1
XP_002624521.1	C5JRU6	pheromone-dependent cell cycle arrest protein Far11	Ajellomyces dermatitidis SLH14081	#NA	1
XP_002620304.1	C5K3D4	origin recognition complex subunit Orc1	Ajellomyces dermatitidis SLH14081	GO:0000166 ; GO:0000808 ; GO:0003677 ; GO:0005524 ; GO:0005634 ; GO:0006260 ; GO:0017111	1
XP_002624097.1	C5JSA7	nonsense-mediated mRNA decay factor	Ajellomyces dermatitidis SLH14081	GO:0005488 ; GO:0016070	1
XP_002627378.1	C5JHS0	PHD finger domain-containing protein	Ajellomyces dermatitidis SLH14081	GO:0006351 ; GO:0008270 ; GO:0046872	1
XP_002620481.1	C5K2X3	creatine transporter	Ajellomyces dermatitidis SLH14081	GO:0005328 ; GO:0006810 ; GO:0006836 ; GO:0015293 ; GO:0016021	1
XP_002622905.1	C5JVT2	calmodulin A	Ajellomyces dermatitidis SLH14081	GO:0005509	1
XP_002627872.1	C5JGL4	histone acetyltransferase Spt10	Ajellomyces dermatitidis SLH14081	GO:0008080 ; GO:0008152 ; GO:0016740	1
XP_002623248.1	C5JV95	glycerol kinase	Ajellomyces dermatitidis SLH14081	GO:0004370 ; GO:0005975 ; GO:0006072 ; GO:0016301 ; GO:0016310 ; GO:0016740 ; GO:0016773	1
F0VYL4	F0VYL4_9STRA	SubName: Full=Protocadherinlike protein putative;	Albugo laibachii Nc14	GO:0016020 ; GO:0005509 ; GO:0051536 ; GO:0007156	3
F0VYK4	F0VYK4_9STRA	SubName: Full=Mediator of RNA polymerase II transcription subunit putative;	Albugo laibachii Nc14	GO:0016592 ; GO:0001104	1
F0W7I6	F0W7I6_9STRA	SubName: Full=Lysosomal Cystine Transporter (LCT) Family putative;	Albugo laibachii Nc14	#NA	1
F0WES8	F0WES8_9STRA	SubName: Full=AcylCoA dehydrogenase family member 9 putative;	Albugo laibachii Nc14	GO:0016020 ; GO:0003995 ; GO:0050660 ; GO:0000155 ; GO:0000160 ; GO:0023014	1
F0WR02	F0WR02_9STRA	SubName: Full=ARP2/3 complex 20 kDa subunit putative;	Albugo laibachii Nc14	GO:0005885 ; GO:0030041 ; GO:0034314	1
F0WS66	F0WS66_9STRA	SubName: Full=Croquemortlike mating protein M82 putative;	Albugo laibachii Nc14	GO:0016021 ; GO:0007155	1
F0WM74	F0WM74_9STRA	SubName: Full=Putative uncharacterized protein AlNc14C153G7577;	Albugo laibachii Nc14	#NA	1
F0W2A5	F0W2A5_9STRA	SubName: Full=Putative E3 ubiquitinprotein ligase MARCH6 (Membraneassociated RING finger protein 6);	Albugo laibachii Nc14	GO:0016874 ; GO:0008270	1
F0WZB7	F0WZB7_9STRA	SubName: Full=Putative uncharacterized protein AlNc14C420G11520;	Albugo laibachii Nc14	GO:0016592 ; GO:0001104	1
F0WA31	F0WA31_9STRA	SubName: Full=Putative uncharacterized protein AlNc14C43G3575;	Albugo laibachii Nc14	GO:0003677	1
F0WUD7	F0WUD7_9STRA	SubName: Full=Rab7 family GTPase putative;	Albugo laibachii Nc14	GO:0003677 ; GO:0005525 ; GO:0015031 ; GO:0007264	1
F0WFW1	F0WFW1_9STRA	SubName: Full=Putative uncharacterized protein AlNc14C86G5496;	Albugo laibachii Nc14	GO:0005622 ; GO:0003676 ; GO:0008270	1
F0W9J2	F0W9J2_9STRA	SubName: Full=Putative uncharacterized protein AlNc14C40G3451;	Albugo laibachii Nc14	#NA	1
F0W4N7	F0W4N7_9STRA	SubName: Full=Regulator of microtubule dynamics protein putative;	Albugo laibachii Nc14	#NA	1
F0WNW6	F0WNW6_9STRA	SubName: Full=Putative uncharacterized protein AlNc14C176G8121;	Albugo laibachii Nc14	#NA	1
F0W8T6	F0W8T6_9STRA	SubName: Full=Zinc finger CDGSH domaincontaining protein 1 putati;	Albugo laibachii Nc14	GO:0043231 ; GO:0051537	1
F0WFZ3	F0WFZ3_9STRA	SubName: Full=AhpC/TSA family Redoxin putative;	Albugo laibachii Nc14	GO:0016209 ; GO:0016491 ; GO:0008270	1
F0WS23	F0WS23_9STRA	SubName: Full=Thioredoxindependent peroxide reductase putative;	Albugo laibachii Nc14	GO:0016209 ; GO:0051920 ; GO:0045454	1
F0X0N3	F0X0N3_9STRA	SubName: Full=Myosinlike protein putative;	Albugo laibachii Nc14	GO:0016459 ; GO:0005524 ; GO:0003774	1
NP_043725.1	P80439	cytochrome oxidase subunit 3	Allomyces macrogynus	GO:0004129 ; GO:0005739 ; GO:0005743 ; GO:0006123 ; GO:0016020 ; GO:0016021 ; GO:0016491 ; GO:0022904 ; GO:0055114	2
NP_904120.1	Q70XY5	ribosomal protein L33	Amborella trichopoda	GO:0003735 ; GO:0005622 ; GO:0005840 ; GO:0006412 ; GO:0009507 ; GO:0009536 ; GO:0030529	1
NP_904106.1	Q70XZ6	ATP synthase CF1 beta subunit	Amborella trichopoda	GO:0000166 ; GO:0005524 ; GO:0006754 ; GO:0006810 ; GO:0006811 ; GO:0008553 ; GO:0009507 ; GO:0009535 ; GO:0009536 ; GO:0009579 ; GO:0015986 ; GO:0015991 ; GO:0015992 ; GO:0016020 ; GO:0016469 ; GO:0016787 ; GO:0016820 ; GO:0017111 ; GO:0033178 ; GO:0045261 ; GO:0046034 ; GO:0046933 ; GO:0046961	1
YP_003587689.1	D5HQI1	ribosomal protein S18	Anomochloa marantoidea	GO:0003723 ; GO:0003735 ; GO:0005622 ; GO:0005840 ; GO:0006412 ; GO:0009507 ; GO:0009536 ; GO:0019843 ; GO:0030529	1
NP_777457.1	P0CC29 ; P0CC31	NADH dehydrogenase subunit 2	Anthoceros formosae	GO:0006810 ; GO:0008137 ; GO:0009507 ; GO:0009535 ; GO:0009536 ; GO:0009579 ; GO:0016020 ; GO:0016021 ; GO:0016491 ; GO:0042773 ; GO:0048038 ; GO:0055114	1
NP_777445.1	Q85A01	RNA polymerase alpha subunit	Anthoceros formosae	GO:0003677 ; GO:0003899 ; GO:0006281 ; GO:0006351 ; GO:0009507 ; GO:0009536 ; GO:0016740 ; GO:0016779 ; GO:0046983	1
B2ZWG1	B2ZWG1_9STRA	SubName: Full=Sterol C24 reductase; EC=1.3.1.71; Flags: Fragment;	Aphanomyces euteiches	GO:0000246 ; GO:0050660 ; GO:0008762	1
A7XE56	A7XE56_ARAHA	SubName: Full=S-receptor kinase; Flags: Fragment;	Arabidopsis halleri	GO:0005524 ; GO:0004674 ; GO:0048544	1
I0J3F8	I0J3F8_ARAHH	SubName: Full=Putative nucleoredoxin 1;	Arabidopsis halleri subsp. halleri (Arabis halleri)	GO:0047134 ; GO:0045454	1
XP_002869342.1	D7MB91	transducin family protein	Arabidopsis lyrata subsp. lyrata	#NA	2
XP_002871733.1	D7M875	hypothetical protein ARALYDRAFT_909657	Arabidopsis lyrata subsp. lyrata	#NA	1
XP_002868004.1	D7MCU9	hypothetical protein ARALYDRAFT_493040	Arabidopsis lyrata subsp. lyrata	GO:0016021	1
XP_002892214.1	D7KDE0	F19P19.16	Arabidopsis lyrata subsp. lyrata	GO:0005488	1
XP_002881267.1	D7LFR2	TMS membrane family protein	Arabidopsis lyrata subsp. lyrata	GO:0016020	1
XP_002890279.1	D7KGE6	pentatricopeptide repeat-containing protein	Arabidopsis lyrata subsp. lyrata	GO:0005488	1
XP_002893744.1	D7KID3	glycosyl hydrolase family 17 protein	Arabidopsis lyrata subsp. lyrata	GO:0003824 ; GO:0004553 ; GO:0005975 ; GO:0016787 ; GO:0043169	1
XP_002880262.1	D7LF82	hypothetical protein ARALYDRAFT_904144	Arabidopsis lyrata subsp. lyrata	#NA	1
XP_002865424.1	D7MP62	hypothetical protein ARALYDRAFT_494656	Arabidopsis lyrata subsp. lyrata	GO:0008270 ; GO:0046872	1
XP_002867486.1	D7MDT0	hypothetical protein ARALYDRAFT_492019	Arabidopsis lyrata subsp. lyrata	#NA	1
XP_002867228.1	D7M9P8	hypothetical protein ARALYDRAFT_913164	Arabidopsis lyrata subsp. lyrata	#NA	1
XP_002878485.1	D7LTA9	zinc ion binding protein	Arabidopsis lyrata subsp. lyrata	GO:0008270	1
XP_002875530.1	D7LP26	hypothetical protein ARALYDRAFT_905282	Arabidopsis lyrata subsp. lyrata	GO:0008270	1
XP_002874883.1	D7M3B0	protein binding protein	Arabidopsis lyrata subsp. lyrata	GO:0008270 ; GO:0046872	1
XP_002883806.1	D7L051	hypothetical protein ARALYDRAFT_899599	Arabidopsis lyrata subsp. lyrata	GO:0008270	1
XP_002866306.1	D7MR58	ATUCP2	Arabidopsis lyrata subsp. lyrata	GO:0005488 ; GO:0005739 ; GO:0006810 ; GO:0006839 ; GO:0016020 ; GO:0016021	1
XP_002869700.1	D7MGL8	hypothetical protein ARALYDRAFT_492348	Arabidopsis lyrata subsp. lyrata	#NA	1
XP_002892716.1	D7KPD4	hypothetical protein ARALYDRAFT_471437	Arabidopsis lyrata subsp. lyrata	#NA	1
XP_002862843.1	D7MWH9	predicted protein	Arabidopsis lyrata subsp. lyrata	GO:0016020	1
XP_002873088.1	D7LWN3	acylphosphatase family	Arabidopsis lyrata subsp. lyrata	GO:0003998	1
XP_002868255.1	D7MBD0	hypothetical protein ARALYDRAFT_493423	Arabidopsis lyrata subsp. lyrata	#NA	1
XP_002889097.1	D7KTW3	hypothetical protein ARALYDRAFT_316589	Arabidopsis lyrata subsp. lyrata	GO:0005634 ; GO:0008168 ; GO:0016740 ; GO:0018024 ; GO:0032259 ; GO:0034968	1
XP_002872868.1	D7M473	glycerol-3-phosphate acyltransferase 3	Arabidopsis lyrata subsp. lyrata	GO:0008152 ; GO:0008415 ; GO:0016740	1
XP_002886337.1	D7KS81	F1N19.15	Arabidopsis lyrata subsp. lyrata	GO:0005488	1
XP_002881370.1	D7LHR6	pentatricopeptide repeat-containing protein	Arabidopsis lyrata subsp. lyrata	GO:0005488	1
XP_002886048.1	D7L7J6	leucine-rich repeat family protein	Arabidopsis lyrata subsp. lyrata	#NA	1
XP_002867753.1	D7ME08	hypothetical protein ARALYDRAFT_329352	Arabidopsis lyrata subsp. lyrata	GO:0005506 ; GO:0006633 ; GO:0008270 ; GO:0016020 ; GO:0016021 ; GO:0016491 ; GO:0046872 ; GO:0055114	1
XP_002885059.1	D7L384	hypothetical protein ARALYDRAFT_478911	Arabidopsis lyrata subsp. lyrata	#NA	1
XP_002868445.1	D7MHX0	hypothetical protein ARALYDRAFT_355578	Arabidopsis lyrata subsp. lyrata	#NA	1
XP_002862394.1	D7LFQ4	hypothetical protein ARALYDRAFT_497470	Arabidopsis lyrata subsp. lyrata	#NA	1
XP_002865926.1	D7MS74	predicted protein	Arabidopsis lyrata subsp. lyrata	GO:0003677 ; GO:0005634 ; GO:0006355	1
XP_002876701.1	D7LTC1	ATGID1B/GID1B	Arabidopsis lyrata subsp. lyrata	GO:0008152 ; GO:0016787	1
XP_002873737.1	D7M7F2	DNA-directed RNA polymerase	Arabidopsis lyrata subsp. lyrata	GO:0003677 ; GO:0003899 ; GO:0006351 ; GO:0016740 ; GO:0016779	1
XP_002870613.1	D7MIR2	hypothetical protein ARALYDRAFT_916018	Arabidopsis lyrata subsp. lyrata	#NA	1
XP_002885852.1	D7LB52	hypothetical protein ARALYDRAFT_899530	Arabidopsis lyrata subsp. lyrata	#NA	1
XP_002876854.1	D7LQC3	nucleoside phosphatase family protein	Arabidopsis lyrata subsp. lyrata	GO:0016787	1
XP_002893546.1	D7KDP8	hypothetical protein ARALYDRAFT_473111	Arabidopsis lyrata subsp. lyrata	#NA	1
XP_002871729.1	D7M869	pentatricopeptide repeat-containing protein	Arabidopsis lyrata subsp. lyrata	GO:0005488	1
XP_002893094.1	D7KIA5	hypothetical protein ARALYDRAFT_312946	Arabidopsis lyrata subsp. lyrata	GO:0003676	1
XP_002877435.1	D7LMR9	hypothetical protein ARALYDRAFT_905750	Arabidopsis lyrata subsp. lyrata	GO:0008270	1
XP_002889099.1	D7KTW5	5-formyltetrahydrofolate cyclo-ligase family protein	Arabidopsis lyrata subsp. lyrata	GO:0005524 ; GO:0009396 ; GO:0016874 ; GO:0030272	1
XP_002888632.1	D7KVQ7	hypothetical protein ARALYDRAFT_894548	Arabidopsis lyrata subsp. lyrata	#NA	1
D7KH40	D7KH40_ARALL	SubName: Full=Predicted protein;	Arabidopsis lyrata subsp. lyrata (Lyre-leaved rock-cress)	GO:0003677 ; GO:0008270 ; GO:0006355	1
D7LCB0	D7LCB0_ARALL	SubName: Full=Putative uncharacterized protein;	Arabidopsis lyrata subsp. lyrata (Lyre-leaved rock-cress)	GO:0003725	1
D7KCI7	D7KCI7_ARALL	SubName: Full=F10B6.9;	Arabidopsis lyrata subsp. lyrata (Lyre-leaved rock-cress)	GO:0000910 ; GO:0000226	1
D7KEZ2	D7KEZ2_ARALL	SubName: Full=Predicted protein;	Arabidopsis lyrata subsp. lyrata (Lyre-leaved rock-cress)	#NA	1
NP_178983.1	Q9SIT7	pentatricopeptide repeat-containing protein	Arabidopsis thaliana	GO:0003674 ; GO:0005488	27
NP_566277.2	Q8GXC7	F-box/kelch-repeat protein	Arabidopsis thaliana	GO:0008150	26
NP_001078377.1	Q9SU30	F-box protein CPR30	Arabidopsis thaliana	GO:0005515 ; GO:0005634 ; GO:0005737 ; GO:0006952 ; GO:0009626 ; GO:0031348	18
NP_194638.1	Q9SZD8	ribonuclease H-like protein	Arabidopsis thaliana	GO:0003676 ; GO:0003964	18
NP_194047.2	O65468	cysteine-rich receptor-like protein kinase 8	Arabidopsis thaliana	GO:0000166 ; GO:0004672 ; GO:0004674 ; GO:0004872 ; GO:0005524 ; GO:0006468 ; GO:0016020 ; GO:0016021 ; GO:0016301 ; GO:0016310 ; GO:0016740 ; GO:0016772	16
NP_179798.1	Q9SHZ8	pentatricopeptide repeat-containing protein	Arabidopsis thaliana	GO:0003674 ; GO:0005488 ; GO:0008150	14
NP_172800.2	Q9FX55	sulfotransferase 4C	Arabidopsis thaliana	GO:0005575 ; GO:0008146 ; GO:0009735 ; GO:0016740 ; GO:0080118	14
NP_198787.1	Q9FIX3	pentatricopeptide repeat-containing protein	Arabidopsis thaliana	GO:0005488	13
NP_563647.1	F4HVZ1	putative cathepsin B-like cysteine protease	Arabidopsis thaliana	GO:0004197 ; GO:0006508 ; GO:0008233 ; GO:0008234 ; GO:0050790	13
NP_176883.5	F4HRR8	protein MIDASIN1	Arabidopsis thaliana	GO:0000166 ; GO:0005524 ; GO:0005622 ; GO:0005634 ; GO:0006200 ; GO:0006355 ; GO:0008134 ; GO:0016887 ; GO:0017111 ; GO:0043254	12
NP_191829.1	Q9LZJ5	ABC transporter C family member 14	Arabidopsis thaliana	GO:0000166 ; GO:0000325 ; GO:0005524 ; GO:0005773 ; GO:0005774 ; GO:0006200 ; GO:0006810 ; GO:0008559 ; GO:0016020 ; GO:0016021 ; GO:0016787 ; GO:0016887 ; GO:0017111 ; GO:0042626 ; GO:0055085	12
NP_200798.1	Q9FJE6	pentatricopeptide repeat-containing protein	Arabidopsis thaliana	GO:0003674 ; GO:0005488 ; GO:0005575 ; GO:0008150	12
NP_198898.2	Q9FKS4	serine/threonine-protein kinase ATR	Arabidopsis thaliana	GO:0000166 ; GO:0004674 ; GO:0005488 ; GO:0005524 ; GO:0005634 ; GO:0006281 ; GO:0006974 ; GO:0007004 ; GO:0007049 ; GO:0007126 ; GO:0010044 ; GO:0010332 ; GO:0016301 ; GO:0016310 ; GO:0016740 ; GO:0016772 ; GO:0016773 ; GO:0032204 ; GO:0032504 ; GO:0033044 ; GO:0043247	12
NP_188975.3	Q9LW63	pentatricopeptide repeat-containing protein	Arabidopsis thaliana	GO:0003674 ; GO:0005488 ; GO:0008150	12
NP_173550.1	Q84JT5	uncharacterized protein	Arabidopsis thaliana	GO:0005575 ; GO:0008150	11
NP_565401.1	Q3EBZ2	F-box protein SKIP23	Arabidopsis thaliana	GO:0005634 ; GO:0008150	11
NP_175242.7	F4HWS2	calcium-dependent lipid-binding family protein	Arabidopsis thaliana	GO:0008104	10
NP_194449.1	Q9T048	NB-ARC domain-containing disease resistance protein	Arabidopsis thaliana	GO:0000166 ; GO:0005524 ; GO:0005575 ; GO:0006915 ; GO:0006952 ; GO:0017111	10
NP_197702.1	Q9FN44	uncharacterized protein	Arabidopsis thaliana	GO:0005524 ; GO:0008270 ; GO:0046872	10
NP_001190075.1	F4J865	"cytochrome P450, family 76, subfamily G, polypeptide 1"	Arabidopsis thaliana	GO:0005506 ; GO:0009055 ; GO:0016705 ; GO:0020037 ; GO:0055114	10
NP_001190650.1	F4JHS4	adenine nucleotide transporter 1	Arabidopsis thaliana	GO:0005488 ; GO:0005743 ; GO:0006810 ; GO:0055085	9
NP_564971.2	F4I270	TIR-NBS-LRR class disease resistance protein	Arabidopsis thaliana	GO:0000166 ; GO:0004888 ; GO:0005524 ; GO:0006915 ; GO:0006952 ; GO:0007165 ; GO:0017111 ; GO:0031224 ; GO:0045087	9
NP_001190038.1	P0C899	putative pentatricopeptide repeat-containing protein	Arabidopsis thaliana	GO:0005488	9
NP_173124.2	F4I5Z7	P-loop containing nucleoside triphosphate hydrolases superfamily protein	Arabidopsis thaliana	GO:0016787	9
NP_173577.2	P0C945	zinc finger CCCH domain-containing protein	Arabidopsis thaliana	#NA	8
NP_568451.7	F4KIH9	uncharacterized protein	Arabidopsis thaliana	GO:0008104	8
NP_180193.1	Q570B4	3-ketoacyl-CoA synthase 10	Arabidopsis thaliana	GO:0003824 ; GO:0005783 ; GO:0006633 ; GO:0008152 ; GO:0008415 ; GO:0008610 ; GO:0009409 ; GO:0009416 ; GO:0016020 ; GO:0016021 ; GO:0016740 ; GO:0016747 ; GO:0080167	8
NP_849618.1	Q94KE0	sugar transporter ERD6-like 3	Arabidopsis thaliana	GO:0005215 ; GO:0006810 ; GO:0008643 ; GO:0009414 ; GO:0009651 ; GO:0009705 ; GO:0009737 ; GO:0015145 ; GO:0015749 ; GO:0016020 ; GO:0016021 ; GO:0022857 ; GO:0022891 ; GO:0034219 ; GO:0055085	8
NP_974029.1	Q3ECP6	GDSL esterase/lipase	Arabidopsis thaliana	GO:0005576 ; GO:0006629 ; GO:0016042 ; GO:0016787 ; GO:0016788	8
NP_189568.1	Q9LS72	pentatricopeptide repeat-containing protein	Arabidopsis thaliana	GO:0003674 ; GO:0005488 ; GO:0005575	8
NP_197188.1	Q9LFL5	pentatricopeptide repeat-containing protein	Arabidopsis thaliana	GO:0003674 ; GO:0005488 ; GO:0005575 ; GO:0008150	8
NP_190402.6	Q9M3G7	serine/threonine-protein kinase ATM	Arabidopsis thaliana	GO:0000166 ; GO:0000285 ; GO:0003677 ; GO:0004674 ; GO:0005488 ; GO:0005524 ; GO:0005634 ; GO:0006281 ; GO:0006974 ; GO:0007049 ; GO:0007126 ; GO:0009507 ; GO:0010212 ; GO:0010332 ; GO:0016301 ; GO:0016310 ; GO:0016740 ; GO:0016772 ; GO:0016773 ; GO:0032204 ; GO:0032504 ; GO:0033044 ; GO:0043247 ; GO:0046854 ; GO:0007131	8
NP_172286.1	Q9LN01	chloroplast RNA editing factor	Arabidopsis thaliana	GO:0003674 ; GO:0005488 ; GO:0005575 ; GO:0031425	7
NP_197538.2	Q3E9A0	phosphate transporter 4;5	Arabidopsis thaliana	GO:0005315 ; GO:0009507 ; GO:0009536 ; GO:0016020 ; GO:0016021 ; GO:0031969 ; GO:0035435 ; GO:0055085	7
NP_195741.1	Q9LFB5	HXXXD-type acyl-transferase-like protein	Arabidopsis thaliana	GO:0005575 ; GO:0008150 ; GO:0016740 ; GO:0016747	7
NP_001154516.1	F4IFG2	dynamin-related protein 3B	Arabidopsis thaliana	GO:0003924 ; GO:0005525 ; GO:0006184	7
NP_196509.1	Q9FY68	dicarboxylate carrier 3	Arabidopsis thaliana	GO:0005310 ; GO:0005488 ; GO:0005743 ; GO:0006810 ; GO:0006835 ; GO:0006839 ; GO:0016020 ; GO:0016021 ; GO:0055085	7
NP_187562.1	Q9SF52	RNase H domain-containing protein	Arabidopsis thaliana	GO:0003676 ; GO:0003964 ; GO:0005575 ; GO:0008150	7
NP_001185087.1	F4IAT4	S-adenosyl-L-methionine-dependent methyltransferases superfamily protein	Arabidopsis thaliana	GO:0008168 ; GO:0008171 ; GO:0016740 ; GO:0032259	7
NP_568948.1	Q9FIT7	pentatricopeptide repeat-containing protein	Arabidopsis thaliana	GO:0003674 ; GO:0005488 ; GO:0005739	7
NP_171954.1	F4I5Q6	myosin XI A	Arabidopsis thaliana	GO:0003774 ; GO:0005524 ; GO:0016459	7
NP_172596.1	Q3E6Q1	pentatricopeptide repeat-containing protein	Arabidopsis thaliana	GO:0004519 ; GO:0005488 ; GO:0008152 ; GO:0009507 ; GO:0016556	7
NP_179827.1	E3VTW6 ; Q9SJZ3	pentatricopeptide repeat protein SLO1	Arabidopsis thaliana	GO:0005488	7
NP_190446.1	Q9M305	ATP/DNA binding protein	Arabidopsis thaliana	GO:0003677 ; GO:0005524 ; GO:0008150	7
NP_001154307.2	Q0WVK7	pentatricopeptide repeat-containing protein	Arabidopsis thaliana	GO:0005488 ; GO:0005739	7
NP_568851.2	Q9LL84	DNA ligase 4	Arabidopsis thaliana	GO:0000166 ; GO:0003677 ; GO:0003909 ; GO:0003910 ; GO:0005515 ; GO:0005524 ; GO:0005622 ; GO:0005634 ; GO:0006260 ; GO:0006266 ; GO:0006281 ; GO:0006302 ; GO:0006310 ; GO:0006974 ; GO:0010165 ; GO:0016874 ; GO:0046872 ; GO:0051103 ; GO:0000723 ; GO:0015074	7
NP_176860.2	F4HQ17	serine/threonine protein kinase	Arabidopsis thaliana	GO:0004672 ; GO:0004674 ; GO:0005524 ; GO:0006468 ; GO:0016301 ; GO:0016310 ; GO:0016772	7
NP_001190235.1	F4K2C2	"Importin-beta, N-terminal domain-containing protein"	Arabidopsis thaliana	GO:0005488 ; GO:0005622 ; GO:0006886 ; GO:0008565	7
NP_176446.1	Q9SXD9	flavin-containing monooxygenase FMO GS-OX-like 7	Arabidopsis thaliana	GO:0004497 ; GO:0004499 ; GO:0016491 ; GO:0050660 ; GO:0050661 ; GO:0055114	7
NP_178543.2	Q8H1U5	anaphase-promoting complex subunit 2	Arabidopsis thaliana	GO:0005515 ; GO:0005634 ; GO:0005819 ; GO:0006511 ; GO:0007049 ; GO:0007067 ; GO:0009561 ; GO:0031461 ; GO:0031625 ; GO:0051301	7
NP_198994.2	F4JZY1	COP1-interactive protein 1	Arabidopsis thaliana	#NA	6
NP_200395.2	Q9LVQ5	pentatricopeptide repeat-containing protein	Arabidopsis thaliana	#NA	6
NP_001185292.1	F4HX48	putative non-inhibitory serpin-Z5	Arabidopsis thaliana	GO:0004867	6
NP_175103.2	Q9LPE9	peptidase M20/M25/M40 family protein	Arabidopsis thaliana	GO:0004046 ; GO:0005737 ; GO:0006520 ; GO:0008152 ; GO:0016787	6
NP_567015.1	Q9LD60	spliceosomal associated protein 130A	Arabidopsis thaliana	GO:0003676 ; GO:0005634 ; GO:0008150 ; GO:0009507 ; GO:0005829	6
NP_564590.1	Q9C8J6	phospholipase A1-Igamma3	Arabidopsis thaliana	GO:0004806 ; GO:0006629 ; GO:0008152 ; GO:0008970 ; GO:0009507 ; GO:0009536 ; GO:0016042 ; GO:0016787 ; GO:0047714	6
NP_568488.2	Q94C74	serine hydroxymethyltransferase 2	Arabidopsis thaliana	GO:0003824 ; GO:0004372 ; GO:0006544 ; GO:0006563 ; GO:0006730 ; GO:0008168 ; GO:0016740 ; GO:0030170 ; GO:0032259	6
NP_001190870.1	F4JPJ7	H(+)-ATPase 2	Arabidopsis thaliana	GO:0000166 ; GO:0005524 ; GO:0006200 ; GO:0006754 ; GO:0006812 ; GO:0015662 ; GO:0016020 ; GO:0016021 ; GO:0016887 ; GO:0046872	6
NP_565741.4	F4ISU2	uncharacterized protein	Arabidopsis thaliana	#NA	6
NP_001189566.1	F4IFM6	synaptotagmin A	Arabidopsis thaliana	#NA	6
NP_190486.2	Q5G1T1	pentatricopeptide repeat-containing protein	Arabidopsis thaliana	GO:0005488 ; GO:0009507 ; GO:0009536 ; GO:0009793	6
NP_190938.1	Q9LFF1	pentatricopeptide repeat-containing protein	Arabidopsis thaliana	GO:0005488 ; GO:0009507 ; GO:0009536 ; GO:0009793	6
NP_190883.1	Q9SCP6	UDP-glucosyl transferase 73D1	Arabidopsis thaliana	GO:0008152 ; GO:0016740 ; GO:0016757 ; GO:0016758	6
NP_199702.1	Q9FI80	protein LOW PSII ACCUMULATION 66	Arabidopsis thaliana	GO:0005488 ; GO:0009451 ; GO:0009507	6
NP_001190409.1	F4K2T3	Topless-related protein 3	Arabidopsis thaliana	#NA	6
NP_564822.1	Q9SH60	pentatricopeptide repeat-containing protein	Arabidopsis thaliana	GO:0005488	6
NP_173137.1	Q9FZ52	F-box/RNI-like/FBD-like domains-containing protein	Arabidopsis thaliana	GO:0005575 ; GO:0008150	6
NP_186875.2	Q9SRU2	auxin transport protein BIG	Arabidopsis thaliana	GO:0004842 ; GO:0005829 ; GO:0007275 ; GO:0008270 ; GO:0009620 ; GO:0009640 ; GO:0009733 ; GO:0009734 ; GO:0009826 ; GO:0009926 ; GO:0010311 ; GO:0016020 ; GO:0016021 ; GO:0016567 ; GO:0046872 ; GO:0048281 ; GO:0048364	6
NP_173449.1	Q9LNU6	pentatricopeptide repeat-containing protein	Arabidopsis thaliana	GO:0005488 ; GO:0008150	6
NP_001030824.1	Q66GI9	inorganic phosphate transporter 4;3	Arabidopsis thaliana	GO:0005315 ; GO:0009507 ; GO:0009536 ; GO:0016020 ; GO:0016021 ; GO:0031969 ; GO:0035435 ; GO:0055085	6
NP_180875.1	O49318	putative leucine-rich repeat receptor-like protein kinase	Arabidopsis thaliana	GO:0000166 ; GO:0004672 ; GO:0004674 ; GO:0004872 ; GO:0005524 ; GO:0006468 ; GO:0016020 ; GO:0016021 ; GO:0016301 ; GO:0016310 ; GO:0016740 ; GO:0016772	6
NP_001184980.1	F4HP28	oxysterol binding protein-related protein 1D	Arabidopsis thaliana	#NA	6
NP_189519.1	Q9LH98	uncharacterized protein	Arabidopsis thaliana	GO:0008150	6
NP_001190953.1	F4JTN1	Patched family protein	Arabidopsis thaliana	GO:0008158 ; GO:0016020 ; GO:0016021 ; GO:0030301	6
NP_195035.2	Q8VZH2	aminopeptidase M1	Arabidopsis thaliana	GO:0004177 ; GO:0005829 ; GO:0005886 ; GO:0006508 ; GO:0008152 ; GO:0008237 ; GO:0008270 ; GO:0009926	6
NP_188065.1	Q9LRR4	NB-ARC domain-containing disease resistance protein	Arabidopsis thaliana	GO:0000166 ; GO:0005515 ; GO:0005524 ; GO:0006915 ; GO:0006952	6
NP_193869.1	O81905	receptor kinase 3	Arabidopsis thaliana	GO:0000166 ; GO:0004672 ; GO:0004674 ; GO:0004872 ; GO:0005524 ; GO:0005529 ; GO:0005773 ; GO:0005886 ; GO:0006468 ; GO:0016020 ; GO:0016021 ; GO:0016301 ; GO:0016310 ; GO:0016740 ; GO:0016772 ; GO:0031625 ; GO:0048544	6
NP_195531.1	Q9SZL8	protein FAR1-related sequence 5	Arabidopsis thaliana	GO:0005575 ; GO:0005634 ; GO:0008270 ; GO:0046872	5
NP_001189903.1	F4J010	alpha/beta-Hydrolases superfamily protein	Arabidopsis thaliana	GO:0016787	5
NP_565403.1	Q6DR20	F-box protein	Arabidopsis thaliana	GO:0008150	5
NP_177549.1	Q9C9C9	desulfo-glucosinolate sulfotransferase 18	Arabidopsis thaliana	GO:0005575 ; GO:0005737 ; GO:0008146 ; GO:0016740 ; GO:0019761 ; GO:0047364 ; GO:0080066 ; GO:0080067 ; GO:0080068 ; GO:0080069 ; GO:0080070 ; GO:0080071	5
NP_850563.1	B9DG73	universal stress protein-like protein	Arabidopsis thaliana	GO:0006950 ; GO:0016787	5
NP_191117.1	Q9M2S1	regulator of chromosome condensation repeat-containing protein	Arabidopsis thaliana	GO:0005575 ; GO:0008150	5
NP_197816.3	F4KFS5	gamma-irradiation and mitomycin c induced 1	Arabidopsis thaliana	GO:0005524	5
NP_200198.1	Q9FN39	early nodulin-like protein 1	Arabidopsis thaliana	GO:0005507 ; GO:0005886 ; GO:0009055 ; GO:0031225	5
NP_973746.3	B3H5Q1	beta glucosidase 11	Arabidopsis thaliana	GO:0003824 ; GO:0004553 ; GO:0005975 ; GO:0008152 ; GO:0008422 ; GO:0016787 ; GO:0016798 ; GO:0043169	5
NP_565961.1	P93757	guanylate kinase 1	Arabidopsis thaliana	GO:0004385 ; GO:0006163 ; GO:0009117 ; GO:0016301 ; GO:0016310 ; GO:0046939	5
NP_001189585.1	O64827	histone-lysine N-methyltransferase SUVR5	Arabidopsis thaliana	GO:0005622 ; GO:0005634 ; GO:0005694 ; GO:0008168 ; GO:0008270 ; GO:0016568 ; GO:0016740 ; GO:0018024 ; GO:0032259 ; GO:0034968 ; GO:0046872	5
NP_850617.1	Q8RWR1	2-oxoglutarate (2OG) and Fe(II)-dependent oxygenase superfamily protein	Arabidopsis thaliana	GO:0005575 ; GO:0007623 ; GO:0042752	5
NP_179241.4	Q9SIV5	GW repeat- and PHD finger-containing protein NERD	Arabidopsis thaliana	GO:0003676 ; GO:0003677 ; GO:0008270 ; GO:0046872	5
NP_180741.1	Q9SKB8	ankyrin repeats-containing protein	Arabidopsis thaliana	GO:0005886	5
NP_173546.1	Q9LMN7	wall-associated receptor kinase 5	Arabidopsis thaliana	GO:0000166 ; GO:0004672 ; GO:0004674 ; GO:0005509 ; GO:0005515 ; GO:0005524 ; GO:0006468 ; GO:0016020 ; GO:0016021 ; GO:0016301 ; GO:0016310 ; GO:0016740 ; GO:0016772	5
NP_001030731.1	Q94CF0	EPS15 homology domain 1 protein	Arabidopsis thaliana	GO:0003924 ; GO:0005509 ; GO:0005525 ; GO:0005737 ; GO:0005768 ; GO:0005792 ; GO:0006184 ; GO:0006897 ; GO:0016020	5
NP_001190451.1	F4K306	metalloendopeptidase / zinc ion binding protein	Arabidopsis thaliana	GO:0004222 ; GO:0006508 ; GO:0007155 ; GO:0008270 ; GO:0016020	5
NP_188439.2	Q5G1S8	pentatricopeptide repeat-containing protein	Arabidopsis thaliana	GO:0005488 ; GO:0009507 ; GO:0009536 ; GO:0009793	5
NP_190964.2	Q9M331	probable peptide/nitrate transporter	Arabidopsis thaliana	GO:0005215 ; GO:0005886 ; GO:0006810 ; GO:0006857 ; GO:0016020 ; GO:0016021	5
NP_001190390.1	F4KIL8	probable folate-biopterin transporter 5	Arabidopsis thaliana	#NA	5
NP_177059.1	Q9CAA8	pentatricopeptide repeat-containing protein	Arabidopsis thaliana	GO:0003674 ; GO:0005488 ; GO:0005575 ; GO:0008150	5
NP_001185309.1	P0C7R3	pentatricopeptide repeat-containing protein	Arabidopsis thaliana	GO:0005488 ; GO:0005739	5
NP_001185274.1	Q9ASZ9	probable aldo-keto reductase 5	Arabidopsis thaliana	GO:0005829 ; GO:0016491 ; GO:0055114	5
NP_177950.1	Q9M9E7	UDP-glucosyl transferase 85A4	Arabidopsis thaliana	GO:0005575 ; GO:0008152 ; GO:0016740 ; GO:0016757 ; GO:0016758	5
NP_187917.3	Q9LK62	ABC transporter C family member 7	Arabidopsis thaliana	GO:0000166 ; GO:0005524 ; GO:0005774 ; GO:0006200 ; GO:0006810 ; GO:0008559 ; GO:0016020 ; GO:0016021 ; GO:0016787 ; GO:0016887 ; GO:0017111 ; GO:0042626 ; GO:0051707 ; GO:0055085	5
NP_001189950.1	Q9LUJ2	uncharacterized protein	Arabidopsis thaliana	GO:0005488 ; GO:0009451 ; GO:0009507 ; GO:0010027 ; GO:0010207 ; GO:0010380 ; GO:0048564	5
NP_195572.2	B3H700	HECT ubiquitin protein ligase family protein	Arabidopsis thaliana	GO:0005488 ; GO:0005622 ; GO:0006464 ; GO:0016874 ; GO:0016881	5
NP_189164.1	Q9LSE9	ribonuclease H-like protein	Arabidopsis thaliana	GO:0003676 ; GO:0003964 ; GO:0005575 ; GO:0008150	5
NP_180537.1	O82380	RNA editing factor OTP81	Arabidopsis thaliana	GO:0005488 ; GO:0009507 ; GO:0009536 ; GO:0031425	5
NP_566685.1	Q9LIF4	"oxidoreductase, 2OG-Fe(II) oxygenase family protein"	Arabidopsis thaliana	GO:0005575 ; GO:0016491 ; GO:0055114	5
NP_190490.1	Q9M3B1	O-acyltransferase (WSD1-like) family protein	Arabidopsis thaliana	GO:0003674 ; GO:0004144 ; GO:0005575 ; GO:0008150 ; GO:0008415 ; GO:0016740	5
NP_001190804.1	Q5IBC5	separase-like protein	Arabidopsis thaliana	GO:0005488 ; GO:0005634 ; GO:0006508 ; GO:0008233 ; GO:0009793 ; GO:0009826 ; GO:0009960 ; GO:0045876 ; GO:0051304 ; GO:0051307	5
NP_001185026.1	Q9LMS7	translation elongation factor EF1A/initiation factor IF2gamma family protein	Arabidopsis thaliana	GO:0000166 ; GO:0003924 ; GO:0005525 ; GO:0006184	5
NP_177657.2	Q8RWN4	"HAD-superfamily hydrolase, subfamily IG, 5&apos;-nucleotidase"	Arabidopsis thaliana	GO:0008150 ; GO:0016787 ; GO:0046872	5
NP_001189696.1	F4IQ18	protein LONELY GUY 3	Arabidopsis thaliana	GO:0016787	5
NP_001030850.1	Q9SCQ2	E3 ubiquitin-protein ligase UPL7	Arabidopsis thaliana	GO:0005622 ; GO:0006464 ; GO:0016874 ; GO:0016881	5
NP_565356.1	Q9SIU2	nuclear cap-binding protein subunit 1	Arabidopsis thaliana	GO:0000339 ; GO:0000394 ; GO:0005488 ; GO:0005515 ; GO:0005634 ; GO:0005737 ; GO:0006370 ; GO:0006397 ; GO:0008380 ; GO:0009737 ; GO:0016070 ; GO:0031047 ; GO:0031053 ; GO:0048574 ; GO:0005829	5
NP_198999.1	Q9FJ30	putative F-box/LRR-repeat protein	Arabidopsis thaliana	GO:0005575 ; GO:0008150	5
NP_196185.3	Q9FFK8	NF-X1-type zinc finger protein NFXL2	Arabidopsis thaliana	GO:0003700 ; GO:0005634 ; GO:0006351 ; GO:0006355 ; GO:0008270 ; GO:0009651 ; GO:0010310 ; GO:0016020 ; GO:0016021 ; GO:0016874 ; GO:0046872	5
NP_001184962.1	Q9SXB8	G-type lectin S-receptor-like serine/threonine-protein kinase	Arabidopsis thaliana	GO:0000166 ; GO:0004672 ; GO:0004674 ; GO:0004872 ; GO:0005516 ; GO:0005524 ; GO:0005529 ; GO:0005886 ; GO:0006468 ; GO:0016020 ; GO:0016021 ; GO:0016301 ; GO:0016310 ; GO:0016740 ; GO:0016772 ; GO:0044459 ; GO:0048544	5
NP_565587.1	Q9S775	CHD3-type chromatin-remodeling factor PICKLE	Arabidopsis thaliana	GO:0000166 ; GO:0003674 ; GO:0003676 ; GO:0003677 ; GO:0004386 ; GO:0005524 ; GO:0005575 ; GO:0005634 ; GO:0008270 ; GO:0008283 ; GO:0009733 ; GO:0009736 ; GO:0009739 ; GO:0009788 ; GO:0016787 ; GO:0045892 ; GO:0046872 ; GO:0048364 ; GO:2000023	5
NP_001190334.1	Q8L765	BTB-POZ and math domain-containing protein	Arabidopsis thaliana	GO:0005515 ; GO:0005634 ; GO:0006970 ; GO:0042631 ; GO:0042802 ; GO:0071472	5
NP_565617.2	B9DFU2	"cytochrome P450, family 711, subfamily A, polypeptide 1"	Arabidopsis thaliana	GO:0005506 ; GO:0009055 ; GO:0016705 ; GO:0020037 ; GO:0055114	5
NP_001190660.1	Q38796	homeobox protein LUMINIDEPENDENS	Arabidopsis thaliana	GO:0003677 ; GO:0003700 ; GO:0005515 ; GO:0005634 ; GO:0006351 ; GO:0006355 ; GO:0007275 ; GO:0009908 ; GO:0010228 ; GO:0030154 ; GO:0043565	5
NP_001189973.1	Q7XA72	ABC transporter G family member 21	Arabidopsis thaliana	GO:0000166 ; GO:0005524 ; GO:0006200 ; GO:0006810 ; GO:0016020 ; GO:0016021 ; GO:0016887 ; GO:0017111	5
NP_201359.1	Q9LSL9	pentatricopeptide repeat-containing protein	Arabidopsis thaliana	GO:0003674 ; GO:0005488	5
NP_187805.1	Q08891	fatty acyl-CoA reductase 2	Arabidopsis thaliana	GO:0005488 ; GO:0006629 ; GO:0008610 ; GO:0016491 ; GO:0016620 ; GO:0055114 ; GO:0080019	5
NP_198510.2	Q8GYB4	cationic amino acid transporter 3	Arabidopsis thaliana	GO:0003333 ; GO:0006810 ; GO:0015171 ; GO:0016020 ; GO:0016021 ; GO:0055085 ; GO:0015174	5
NP_850030.1	Q8VZ17	"histone-lysine N-methyltransferase, H3 lysine-9 specific SUVH6"	Arabidopsis thaliana	GO:0000775 ; GO:0005634 ; GO:0005694 ; GO:0008168 ; GO:0008270 ; GO:0008327 ; GO:0010428 ; GO:0010429 ; GO:0016568 ; GO:0016571 ; GO:0016740 ; GO:0018024 ; GO:0032259 ; GO:0034968 ; GO:0042393	5
NP_001185370.1	Q0WL80	UDP-glucose:glycoprotein glucosyltransferase	Arabidopsis thaliana	GO:0003980 ; GO:0005783 ; GO:0006486 ; GO:0009626 ; GO:0009751 ; GO:0010204 ; GO:0016740 ; GO:0016757 ; GO:0046283	5
NP_177131.1	Q9C9L5	wall-associated receptor kinase-like 9	Arabidopsis thaliana	GO:0000166 ; GO:0004672 ; GO:0004674 ; GO:0005509 ; GO:0005524 ; GO:0006468 ; GO:0016020 ; GO:0016021 ; GO:0016301 ; GO:0016310 ; GO:0016740 ; GO:0016772	5
NP_186934.1	Q9M8S6	potassium channel SKOR	Arabidopsis thaliana	GO:0005216 ; GO:0005244 ; GO:0005249 ; GO:0005267 ; GO:0006810 ; GO:0006811 ; GO:0006813 ; GO:0015271 ; GO:0016020 ; GO:0016021 ; GO:0034765 ; GO:0055085 ; GO:0071805 ; GO:0005242	5
NP_179444.2	F4IQK5	cupin family protein	Arabidopsis thaliana	GO:0045735	5
NP_191473.2	Q9LYS2	multidrug resistance-associated protein 14	Arabidopsis thaliana	GO:0000166 ; GO:0005524 ; GO:0005774 ; GO:0006200 ; GO:0006810 ; GO:0008559 ; GO:0016020 ; GO:0016021 ; GO:0016787 ; GO:0016887 ; GO:0017111 ; GO:0042626 ; GO:0055085	5
NP_001190092.1	Q6Q1P4	structural maintenance of chromosomes 1	Arabidopsis thaliana	GO:0005524 ; GO:0005694 ; GO:0051276	5
NP_180979.1	O80781	"polynucleotidyl transferase, ribonuclease H-like superfamily protein"	Arabidopsis thaliana	GO:0003676 ; GO:0003964 ; GO:0005575 ; GO:0008150	5
NP_568591.1	Q9FUG4	DNA repair helicase XPB2	Arabidopsis thaliana	GO:0000166 ; GO:0003676 ; GO:0003677 ; GO:0004003 ; GO:0004386 ; GO:0005524 ; GO:0005634 ; GO:0006281 ; GO:0006289 ; GO:0006351 ; GO:0006355 ; GO:0006974 ; GO:0010224 ; GO:0016787	5
NP_001184881.1	F4HQG6	endoribonuclease Dicer-like 1	Arabidopsis thaliana	GO:0003676 ; GO:0003677 ; GO:0003723 ; GO:0003725 ; GO:0004386 ; GO:0004525 ; GO:0005524 ; GO:0005622 ; GO:0006396 ; GO:0016787 ; GO:0016891	5
NP_001189660.1	F4IUQ7	beta galactosidase 9	Arabidopsis thaliana	GO:0003824 ; GO:0004553 ; GO:0005529 ; GO:0005975 ; GO:0043169	5
NP_201102.1	Q9FM55	putative F-box/FBD/LRR-repeat protein	Arabidopsis thaliana	GO:0005575 ; GO:0008150	4
NP_001185250.1	F4I546	carboxylate clamp-tetratricopeptide repeat	Arabidopsis thaliana	GO:0005488	4
NP_190583.4	F4IZB4	uncharacterized protein	Arabidopsis thaliana	#NA	4
NP_193970.2	Q9SUY0	F-box protein	Arabidopsis thaliana	GO:0005575 ; GO:0008150	4
NP_564718.2	Q8VZ10	haloacid dehalogenase-like hydrolase family protein	Arabidopsis thaliana	GO:0003824 ; GO:0008152 ; GO:0009507 ; GO:0009570 ; GO:0016491 ; GO:0016787 ; GO:0045454 ; GO:0055114	4
NP_565121.1	Q94CH7	GDSL esterase/lipase EXL2	Arabidopsis thaliana	GO:0005576 ; GO:0006629 ; GO:0008152 ; GO:0016042 ; GO:0016298 ; GO:0016787 ; GO:0016788	4
NP_199827.2	Q8VY13	ferric reduction oxidase 8	Arabidopsis thaliana	GO:0000293 ; GO:0005506 ; GO:0005739 ; GO:0005886 ; GO:0009055 ; GO:0016020 ; GO:0016021 ; GO:0016491 ; GO:0050660 ; GO:0055114	4
NP_186817.1	Q9SS87	uncharacterized protein	Arabidopsis thaliana	GO:0005575 ; GO:0008150	4
NP_180555.2	Q7PC88	ABC transporter G family member 31	Arabidopsis thaliana	GO:0000166 ; GO:0005524 ; GO:0006200 ; GO:0006810 ; GO:0016020 ; GO:0016021 ; GO:0016887 ; GO:0017111	4
NP_177665.1	Q9FRM1	isoflavone reductase-like protein	Arabidopsis thaliana	GO:0005488 ; GO:0005575	4
NP_680382.1	F4K355	"polynucleotidyl transferase, ribonuclease H-like superfamily protein"	Arabidopsis thaliana	GO:0003676 ; GO:0004523	4
NP_001031574.1	F4JHK5	uncharacterized protein	Arabidopsis thaliana	#NA	4
NP_188725.3	F4IWB2	RNA-binding (RRM/RBD/RNP motifs) family protein	Arabidopsis thaliana	GO:0000166 ; GO:0003676	4
NP_001030625.1	Q9M8R7	putative protein phosphatase 2C 33	Arabidopsis thaliana	GO:0003824 ; GO:0004721 ; GO:0008152 ; GO:0016787 ; GO:0046872	4
NP_201352.1	Q9LSM5	uncharacterized protein	Arabidopsis thaliana	GO:0008150	4
NP_565249.1	Q8L7R3	phospholipid/glycerol acyltransferase family protein	Arabidopsis thaliana	GO:0005634 ; GO:0005783 ; GO:0008152 ; GO:0008415 ; GO:0016740	4
NP_175166.2	Q8RY60	uncharacterized protein	Arabidopsis thaliana	GO:0003674 ; GO:0005886	4
NP_196708.5	F4JXV7	bromo-adjacent homology (BAH) domain-containing protein	Arabidopsis thaliana	GO:0000166 ; GO:0003676 ; GO:0003677	4
NP_568580.1	Q9FL05	HD domain-containing metal-dependent phosphohydrolase family protein	Arabidopsis thaliana	GO:0003824 ; GO:0008081 ; GO:0008150 ; GO:0008152 ; GO:0016787 ; GO:0046872	4
NP_200220.2	F4JYU0	"DNA mismatch repair protein MutS, type 2"	Arabidopsis thaliana	GO:0003684 ; GO:0005524 ; GO:0006298 ; GO:0030983 ; GO:0045005	4
NP_195723.1	Q9LFD3	uncharacterized protein	Arabidopsis thaliana	GO:0005575 ; GO:0008150	4
NP_568833.1	Q93XX1	uncharacterized protein	Arabidopsis thaliana	GO:0003674 ; GO:0008150	4
NP_172730.3	P0C7Q7	RNA processing factor1	Arabidopsis thaliana	GO:0005488 ; GO:0005739 ; GO:0080156	4
NP_194934.1	Q9SZ45	"EF-hand, calcium binding motif-containing protein"	Arabidopsis thaliana	GO:0005509	4
NP_001118686.1	B3H4G2	DNA topoisomerase 2	Arabidopsis thaliana	GO:0000166 ; GO:0003677 ; GO:0003700 ; GO:0003916 ; GO:0003918 ; GO:0005524 ; GO:0005694 ; GO:0006259 ; GO:0006265 ; GO:0006351 ; GO:0006355 ; GO:0016853	4
NP_199004.2	Q9FJ25	GDSL esterase/lipase	Arabidopsis thaliana	GO:0006629 ; GO:0016042 ; GO:0016787 ; GO:0016788	4
NP_182112.2	O80831	beta-amylase 7	Arabidopsis thaliana	GO:0000272 ; GO:0003824 ; GO:0005737 ; GO:0005975 ; GO:0008152 ; GO:0016161 ; GO:0016787 ; GO:0016798 ; GO:0043169	4
NP_177046.1	Q9CA42	little nuclei3 protein	Arabidopsis thaliana	GO:0005515 ; GO:0005730 ; GO:0008150	4
NP_193413.2	F4JML5	ATP-dependent caseinolytic (Clp) protease/crotonase family protein	Arabidopsis thaliana	GO:0003824 ; GO:0008152	4
NP_197140.1	Q9FFE7	putative lecithin retinol acyltransferase-like protein	Arabidopsis thaliana	#NA	4
NP_198393.2	Q93ZI7	uncharacterized protein	Arabidopsis thaliana	GO:0005488 ; GO:0005575 ; GO:0008150	4
NP_180047.1	Q9SHV2	glutamate receptor 2.3	Arabidopsis thaliana	GO:0004872 ; GO:0004970 ; GO:0005215 ; GO:0005216 ; GO:0005234 ; GO:0005262 ; GO:0005886 ; GO:0006810 ; GO:0006811 ; GO:0006816 ; GO:0008066 ; GO:0016020 ; GO:0016021 ; GO:0019722 ; GO:0030288 ; GO:0070588 ; GO:0071230	4
NP_001154217.1	F4JKR6	RAB GTPase homolog G3A	Arabidopsis thaliana	GO:0005525 ; GO:0007264 ; GO:0015031	4
NP_001078482.1	Q588V7	MUS308 and mammalian DNA polymerase-like protein	Arabidopsis thaliana	GO:0003676 ; GO:0003677 ; GO:0003887 ; GO:0004386 ; GO:0005524 ; GO:0006260 ; GO:0006310 ; GO:0008026 ; GO:0009640 ; GO:0010468 ; GO:0016787	4
NP_171959.2	F4I5R5	uncharacterized protein	Arabidopsis thaliana	#NA	4
NP_001189573.1	F4IIK4	E3 ubiquitin-protein ligase RKP	Arabidopsis thaliana	GO:0000151 ; GO:0006511 ; GO:0008270 ; GO:0016567 ; GO:0034450	4
NP_181341.2	Q7XJR2	phosphate transporter 4;2	Arabidopsis thaliana	GO:0005315 ; GO:0009507 ; GO:0009536 ; GO:0016020 ; GO:0016021 ; GO:0031969 ; GO:0035435 ; GO:0055085	4
NP_173275.4	Q5BQ05	probable serine/threonine-protein kinase	Arabidopsis thaliana	GO:0005576	4
NP_567430.1	Q8LPS2	protein accelerated cell death 6	Arabidopsis thaliana	GO:0008219 ; GO:0009615 ; GO:0009751 ; GO:0009816 ; GO:0016020	4
NP_001190527.1	F4KJ05	Spermine synthase	Arabidopsis thaliana	GO:0003824 ; GO:0008152	4
NP_564337.1	O23627	glycyl-tRNA synthetase / glycine--tRNA ligase	Arabidopsis thaliana	GO:0000166 ; GO:0004812 ; GO:0004820 ; GO:0005524 ; GO:0005737 ; GO:0005739 ; GO:0005829 ; GO:0006412 ; GO:0006418 ; GO:0006426 ; GO:0015966 ; GO:0016874 ; GO:0046686 ; GO:0046983	4
NP_001189503.1	F4IS89	alpha/beta-Hydrolases superfamily protein	Arabidopsis thaliana	GO:0016020 ; GO:0016787	4
NP_566040.1	Q8GXF0	DNA repair protein RAD51 homolog 3	Arabidopsis thaliana	GO:0000166 ; GO:0000724 ; GO:0003677 ; GO:0005515 ; GO:0005524 ; GO:0005575 ; GO:0005634 ; GO:0006259 ; GO:0006281 ; GO:0006310 ; GO:0006974 ; GO:0007126 ; GO:0007131 ; GO:0007140 ; GO:0007143 ; GO:0008094 ; GO:0016444	4
NP_001185163.1	F4HTA1	exocyst complex component sec3A	Arabidopsis thaliana	#NA	4
NP_178368.1	O64712	RNase H domain-containing protein	Arabidopsis thaliana	GO:0003676 ; GO:0003964 ; GO:0005575 ; GO:0008150	4
NP_196428.2	F4K9K8	"UBQ, helicase-c and DEAD-like helicase domain-containing protein"	Arabidopsis thaliana	GO:0003676 ; GO:0004386 ; GO:0005524 ; GO:0008026	4
NP_001190239.1	F4K2D7	LETM1-like protein	Arabidopsis thaliana	#NA	4
NP_190046.2	Q8W4D0	cyclophilin71	Arabidopsis thaliana	GO:0000413 ; GO:0003682 ; GO:0003755 ; GO:0005634 ; GO:0006457 ; GO:0009909 ; GO:0009933 ; GO:0010082 ; GO:0010305 ; GO:0010338 ; GO:0010358 ; GO:0016853 ; GO:0031060 ; GO:0042393 ; GO:0048440 ; GO:0048443 ; GO:0048453	4
NP_182327.6	F4IN58	uncharacterized protein	Arabidopsis thaliana	#NA	4
NP_176326.2	O64789	probable disease resistance protein	Arabidopsis thaliana	GO:0000166 ; GO:0005524 ; GO:0006915 ; GO:0006952	4
NP_190693.1	Q9SD22	Senescence/dehydration-associated protein-like protein	Arabidopsis thaliana	GO:0008150	4
NP_196557.1	Q9FIB2	mitochondrial editing factor 7	Arabidopsis thaliana	GO:0005488	4
NP_565755.1	Q9SCV3	beta galactosidase 9	Arabidopsis thaliana	GO:0003824 ; GO:0004553 ; GO:0004565 ; GO:0005529 ; GO:0005576 ; GO:0005773 ; GO:0005774 ; GO:0005975 ; GO:0008152 ; GO:0009505 ; GO:0016787 ; GO:0016798 ; GO:0043169 ; GO:0048046 ; GO:0005829	4
NP_190982.1	Q9M390	peptide transporter PTR1	Arabidopsis thaliana	GO:0005215 ; GO:0005886 ; GO:0006807 ; GO:0006810 ; GO:0006857 ; GO:0015031 ; GO:0015833 ; GO:0016020 ; GO:0016021 ; GO:0042936 ; GO:0042937 ; GO:0042938 ; GO:0042939	4
NP_188044.1	Q9LUM0	phosphatidylinositol-3P 5-kinase-like	Arabidopsis thaliana	GO:0005524 ; GO:0005739 ; GO:0005768 ; GO:0007033 ; GO:0009555 ; GO:0010256 ; GO:0016301 ; GO:0016307 ; GO:0016310 ; GO:0044267 ; GO:0046488 ; GO:0046854 ; GO:0046872	4
NP_172233.1	B9DFJ3 ; Q9XE58	GRAS family of transcription factor SCL14	Arabidopsis thaliana	GO:0005634 ; GO:0005829 ; GO:0006351 ; GO:0006355 ; GO:0009410 ; GO:0045893	4
NP_849426.1	Q9C5S9	cysteine-rich receptor-like protein kinase 6	Arabidopsis thaliana	GO:0000166 ; GO:0004672 ; GO:0004674 ; GO:0004872 ; GO:0005515 ; GO:0005524 ; GO:0005886 ; GO:0006468 ; GO:0016020 ; GO:0016021 ; GO:0016301 ; GO:0016310 ; GO:0016740 ; GO:0016772	4
NP_192252.1	Q9ZT71	pre-mRNA-processing factor 6-like protein	Arabidopsis thaliana	GO:0000398 ; GO:0005488 ; GO:0005622 ; GO:0005634 ; GO:0006396 ; GO:0009409 ; GO:0009628	4
NP_176871.2	Q3ECH2	probable receptor-like protein kinase	Arabidopsis thaliana	GO:0000166 ; GO:0004672 ; GO:0004674 ; GO:0005524 ; GO:0005886 ; GO:0006468 ; GO:0016020 ; GO:0016021 ; GO:0016301 ; GO:0016310 ; GO:0016740 ; GO:0016772	4
NP_177603.1	Q9CA52	myb domain protein 31	Arabidopsis thaliana	GO:0003677 ; GO:0005634 ; GO:0006355 ; GO:0009739 ; GO:0009751 ; GO:0010200	4
NP_001154709.2	F4JXY6	uncharacterized protein	Arabidopsis thaliana	#NA	4
NP_197417.1	Q5BPJ0	protein trichome birefringence-like 11	Arabidopsis thaliana	GO:0005575	4
NP_181303.1	O80935	WD-40 repeat-containing protein	Arabidopsis thaliana	#NA	4
NP_173055.1	Q9S9N1	heat shock protein 70B	Arabidopsis thaliana	GO:0000166 ; GO:0005524 ; GO:0005618 ; GO:0005886 ; GO:0006950 ; GO:0009408 ; GO:0009507 ; GO:0016020	4
NP_190474.1	Q9SMU2	alpha/beta-Hydrolases superfamily protein	Arabidopsis thaliana	GO:0004091 ; GO:0004806 ; GO:0006629 ; GO:0016042 ; GO:0016787	4
NP_181316.1	F4IRV7	cysteine/histidine-rich C1 domain-containing protein	Arabidopsis thaliana	GO:0005622 ; GO:0008270 ; GO:0035556 ; GO:0047134 ; GO:0055114	4
NP_001184937.1	F4HW52	"ATRX, DEXDc and helicase domain-containing protein"	Arabidopsis thaliana	GO:0003676 ; GO:0003677 ; GO:0004386 ; GO:0005524	4
NP_001117438.1	B6EUA9	pre-mRNA-processing protein 40A	Arabidopsis thaliana	GO:0005829 ; GO:0008380 ; GO:0070063	4
NP_194845.4	Q9M086	DDB1- and CUL4-associated factor-1	Arabidopsis thaliana	GO:0005488 ; GO:0005515 ; GO:0005634 ; GO:0009793 ; GO:0009908 ; GO:0010154 ; GO:0048366 ; GO:0048367 ; GO:0048827 ; GO:0080008	4
NP_173025.1	Q9LMR1	Cobalamin biosynthesis CobW-like protein	Arabidopsis thaliana	#NA	4
NP_190635.1	O64989	cytochrome P450 90B1	Arabidopsis thaliana	GO:0004497 ; GO:0005506 ; GO:0005783 ; GO:0006694 ; GO:0008610 ; GO:0009055 ; GO:0009741 ; GO:0009753 ; GO:0009826 ; GO:0009867 ; GO:0010012 ; GO:0010358 ; GO:0016020 ; GO:0016021 ; GO:0016132 ; GO:0016491 ; GO:0016705 ; GO:0020037 ; GO:0046872 ; GO:0048366 ; GO:0055114	4
NP_177979.1	Q9SYM4	"alpha,alpha-trehalose-phosphate synthase [UDP-forming] 1"	Arabidopsis thaliana	GO:0003824 ; GO:0003825 ; GO:0005576 ; GO:0005618 ; GO:0005737 ; GO:0005773 ; GO:0005991 ; GO:0005992 ; GO:0009790 ; GO:0009793 ; GO:0009832 ; GO:0010182 ; GO:0016740 ; GO:0016757 ; GO:0051301	4
NP_177314.2	F4IA17	putative carboxypeptidase D	Arabidopsis thaliana	GO:0004180 ; GO:0004181 ; GO:0006508 ; GO:0008270	4
NP_001190545.1	F4K3G5	enhanced downy mildew 2	Arabidopsis thaliana	GO:0008270	4
NP_182301.1	Q7DM58	ABC transporter C family member 4	Arabidopsis thaliana	GO:0000166 ; GO:0000325 ; GO:0005524 ; GO:0005773 ; GO:0005774 ; GO:0005886 ; GO:0006200 ; GO:0006810 ; GO:0008517 ; GO:0008559 ; GO:0009414 ; GO:0009611 ; GO:0009624 ; GO:0010118 ; GO:0015884 ; GO:0016020 ; GO:0016021 ; GO:0016787 ; GO:0016887 ; GO:0017111 ; GO:0042626 ; GO:0055085	4
NP_192253.1	Q9ZT72	ankyrin repeat-containing protein	Arabidopsis thaliana	#NA	4
NP_200882.4	Q9FF46	ABC transporter G family member 28	Arabidopsis thaliana	GO:0000166 ; GO:0005524 ; GO:0006200 ; GO:0006810 ; GO:0016020 ; GO:0016021 ; GO:0016887 ; GO:0017111	4
NP_001154763.1	F4KD43	cyclin-T1-5	Arabidopsis thaliana	GO:0000079 ; GO:0006355 ; GO:0019901	4
NP_192885.1	Q9LDT0	putative cysteine-rich receptor-like protein kinase 30	Arabidopsis thaliana	GO:0000166 ; GO:0004672 ; GO:0004674 ; GO:0004872 ; GO:0005524 ; GO:0006468 ; GO:0016020 ; GO:0016021 ; GO:0016301 ; GO:0016310 ; GO:0016740 ; GO:0016772	4
NP_568180.1	Q5S1W2	protein BONZAI 2	Arabidopsis thaliana	GO:0005886 ; GO:0006952 ; GO:0016020	4
NP_191606.1	Q9M212	uncharacterized protein	Arabidopsis thaliana	#NA	4
NP_181820.1	Q9SJG6	pentatricopeptide repeat-containing protein	Arabidopsis thaliana	GO:0005488 ; GO:0009507 ; GO:0009536	4
NP_190919.1	Q9LFG8	ABC transporter G family member 20	Arabidopsis thaliana	GO:0000166 ; GO:0005524 ; GO:0006200 ; GO:0006810 ; GO:0016020 ; GO:0016021 ; GO:0016887 ; GO:0017111	4
NP_193560.1	O49729	cytochrome b561/ferric reductase transmembrane family protein	Arabidopsis thaliana	GO:0016021	4
NP_001119316.1	P0DKC3 ; P0DKC4	2-phosphoglycolate phosphatase 1	Arabidopsis thaliana	#NA	4
NP_195305.2	P18616	DNA-directed RNA polymerase II subunit RPB1	Arabidopsis thaliana	GO:0003677 ; GO:0003899 ; GO:0005515 ; GO:0005634 ; GO:0005654 ; GO:0005665 ; GO:0005773 ; GO:0006351 ; GO:0006366 ; GO:0009507 ; GO:0016740 ; GO:0016779 ; GO:0046872	4
NP_567455.4	Q9SWG3	protein FAR-RED IMPAIRED RESPONSE 1	Arabidopsis thaliana	GO:0003700 ; GO:0005515 ; GO:0005634 ; GO:0006351 ; GO:0008270 ; GO:0009639 ; GO:0010017 ; GO:0010018 ; GO:0010218 ; GO:0042753 ; GO:0045893 ; GO:0046872	4
NP_194452.1	O81825	NB-ARC domain-containing disease resistance protein	Arabidopsis thaliana	GO:0000166 ; GO:0005524 ; GO:0006915 ; GO:0006952	4
NP_566145.1	Q93XX2	uncharacterized protein	Arabidopsis thaliana	#NA	4
NP_195152.2	Q8L7W8	alpha-L-fucosidase 2	Arabidopsis thaliana	GO:0003824 ; GO:0004553 ; GO:0004560 ; GO:0005576 ; GO:0005975 ; GO:0008150 ; GO:0008152 ; GO:0016787 ; GO:0016798 ; GO:0047513 ; GO:0048046	4
NP_194046.2	Q8L7G3	cysteine-rich receptor-like protein kinase 7	Arabidopsis thaliana	GO:0000166 ; GO:0004672 ; GO:0004674 ; GO:0004872 ; GO:0005524 ; GO:0006468 ; GO:0016020 ; GO:0016021 ; GO:0016301 ; GO:0016310 ; GO:0016740 ; GO:0016772	4
NP_190489.1	Q9M3B2	O-acyltransferase (WSD1-like) family protein	Arabidopsis thaliana	GO:0003674 ; GO:0004144 ; GO:0005575 ; GO:0008150 ; GO:0008415 ; GO:0016740	4
NP_001031279.1	Q8LPF0	TBP-associated factor 2	Arabidopsis thaliana	GO:0005488 ; GO:0008237 ; GO:0008270	4
NP_171916.2	Q8RWV1	uncharacterized protein	Arabidopsis thaliana	GO:0005575	4
NP_173394.1	Q9AR07	jasmonic acid carboxyl methyltransferase	Arabidopsis thaliana	GO:0005634 ; GO:0005737 ; GO:0006633 ; GO:0008168 ; GO:0008610 ; GO:0009611 ; GO:0009694 ; GO:0016740 ; GO:0030795 ; GO:0031408 ; GO:0032259	4
NP_198672.1	Q9FFW5	proline-rich receptor-like protein kinase PERK8	Arabidopsis thaliana	GO:0000166 ; GO:0004672 ; GO:0004674 ; GO:0005199 ; GO:0005524 ; GO:0005886 ; GO:0006468 ; GO:0016020 ; GO:0016021 ; GO:0016301 ; GO:0016310 ; GO:0016740 ; GO:0016772	4
NP_175830.1	Q9SLK6	ATPase E1-E2 type family protein / haloacid dehalogenase-like hydrolase family protein	Arabidopsis thaliana	GO:0000166 ; GO:0000287 ; GO:0004012 ; GO:0005524 ; GO:0006754 ; GO:0008270 ; GO:0015662 ; GO:0015914 ; GO:0016020 ; GO:0016021 ; GO:0016787 ; GO:0046872	4
NP_178086.1	Q8VYA3	wall-associated receptor kinase-like 10	Arabidopsis thaliana	GO:0000166 ; GO:0004383 ; GO:0004672 ; GO:0004674 ; GO:0005509 ; GO:0005524 ; GO:0006182 ; GO:0006468 ; GO:0006952 ; GO:0009617 ; GO:0009620 ; GO:0009751 ; GO:0016020 ; GO:0016021 ; GO:0016301 ; GO:0016310 ; GO:0016740 ; GO:0016772	4
NP_173434.4	F4HR11	ATP binding microtubule motor family protein	Arabidopsis thaliana	GO:0003777 ; GO:0005524 ; GO:0007018	4
NP_001189944.1	Q8LGU1	multidrug resistance-associated protein 6	Arabidopsis thaliana	GO:0000166 ; GO:0000325 ; GO:0005524 ; GO:0005774 ; GO:0006200 ; GO:0006810 ; GO:0008559 ; GO:0016020 ; GO:0016021 ; GO:0016787 ; GO:0016887 ; GO:0017111 ; GO:0042626 ; GO:0055085	4
NP_178539.2	Q9SI03	cation efflux family protein	Arabidopsis thaliana	GO:0005773 ; GO:0005774 ; GO:0006810 ; GO:0006811 ; GO:0006812 ; GO:0008324 ; GO:0016020 ; GO:0016021 ; GO:0055085	4
NP_200042.4	F4KG50	shortage in chiasmata 1	Arabidopsis thaliana	#NA	4
NP_850297.1	Q8L5Y4	embryo defective 2765	Arabidopsis thaliana	GO:0005886 ; GO:0009507 ; GO:0005829	4
NP_001030742.1	Q9LIE1	hAT dimerization domain-containing protein	Arabidopsis thaliana	GO:0003676 ; GO:0003677 ; GO:0046983	4
NP_172660.5	B5TYT3	putative ERD4 protein	Arabidopsis thaliana	GO:0005886 ; GO:0008150 ; GO:0016020	4
NP_178124.2	Q9SSD2	Pre-mRNA-processing-splicing factor	Arabidopsis thaliana	GO:0000398 ; GO:0005681 ; GO:0009507 ; GO:0016020 ; GO:0005829	4
NP_181272.1	Q9ZUT0	ABC transporter G family member 2	Arabidopsis thaliana	GO:0000166 ; GO:0005524 ; GO:0006200 ; GO:0006810 ; GO:0016020 ; GO:0016021 ; GO:0016887 ; GO:0017111	4
NP_187409.2	F4JEH2	uncharacterized protein	Arabidopsis thaliana	#NA	4
NP_187369.1	Q9SFU3	purple acid phosphatase 15	Arabidopsis thaliana	GO:0003993 ; GO:0005576 ; GO:0009845 ; GO:0009846 ; GO:0016311 ; GO:0016787 ; GO:0046872	4
NP_188602.1	Q9LJM6	uncharacterized protein	Arabidopsis thaliana	GO:0005886	4
NP_194739.1	Q9SZW3	P-loop containing nucleoside triphosphate hydrolases superfamily protein	Arabidopsis thaliana	GO:0004519 ; GO:0005575 ; GO:0008150	4
NP_189475.1	Q9LHD1	ABC transporter B family member 15	Arabidopsis thaliana	GO:0000166 ; GO:0005524 ; GO:0005886 ; GO:0006200 ; GO:0006810 ; GO:0016020 ; GO:0016021 ; GO:0016887 ; GO:0017111 ; GO:0042626 ; GO:0055085	4
NP_193114.1	Q9SVN5	probable methionine--tRNA ligase	Arabidopsis thaliana	GO:0000049 ; GO:0000166 ; GO:0003723 ; GO:0004812 ; GO:0004825 ; GO:0005524 ; GO:0005737 ; GO:0005829 ; GO:0006412 ; GO:0006418 ; GO:0006431 ; GO:0016874 ; GO:0046686	4
NP_172690.1	Q9FWX2	NAC domain-containing protein 7	Arabidopsis thaliana	GO:0003677 ; GO:0005634 ; GO:0006351 ; GO:0006355 ; GO:0007275	4
[truncated: 19,504 more rows]

## Sheet: Homologous_Species
Species Name	Transcripts_Annotated
Arabidopsis thaliana	9813
[truncated: 248 more rows]
