# Supplementary material for: Transcriptome Analysis of the Response to NaCl in Suaeda maritima Provides an Insight into Salt Tolerance Mechanisms in Halophytes
Source: PLoS One. 2016 Sep 28;11(9):e0163485. doi: 10.1371/journal.pone.0163485 (PMC5040429; doi:10.1371/journal.pone.0163485)
Supplement: S4 File — (XLSX) [file pone.0163485.s004.xlsx]

## Sheet: Summary
Summary
Total number of transcript	15363
Control Specific	1335				De novo transcriptome assembly of Suaeda maritima grown in presence and absence of NaCl provides and insight into the salt tolerance mechanisms operative in halophyte
Treated Specific	66				Sachin Ashruba Gharata, Shaifaly Parmar, Subodh Tambat, Madavan Vasudevan, Birendra Prasad Shaw
					PLoS One
Up-Regulated (<=0.05)	349
Down-Regulated (<=0.05)	521				S4 File: Differential expression of genes in S. maritima in response to NaCl application.

## Sheet: Complete_Data
	De novo transcriptome assembly of Suaeda maritima grown in presence and absence of NaCl provides and insight into the salt tolerance mechanisms operative in halophyte
	Sachin Ashruba Gharata, Shaifaly Parmar, Subodh Tambat, Madavan Vasudevan, Birendra Prasad Shaw
	PLoS One
	S4 File: Differential expression of genes in S. maritima in response to NaCl application.
Transcript_ID	Length of Transcript	Control_Reads_Count	Treated_Reads_Count	baseMean_Control	baseMean_Treated	foldChange [Treated/Control]	log2FoldChange[Treated/Control]	pval	padj	Hit_ID	SwissProt_ID	Protein_Name	Homologous_Species	Gene_Ontology	KEGG_Pathway
Smeritima32317_c0_seq1_len=1592	1592	5379	1	5205.61	1.03331	0.000198499	-12.2986	1.39726e-27	6.46696e-25	NP_986816.2	Q74ZP8	AGR150Cp	Ashbya gossypii ATCC 10895	GO:0003676; GO:0003677; GO:0006355;	#NA
Smeritima45338_c0_seq5_len=900	900	5000	1	4838.83	1.03331	0.000213545	-12.1932	1.44415e-26	6.07638e-24	NP_001146906.1	B6SHI7	LOC100280514	Zea mays	GO:0003676; GO:0003677; GO:0004518; GO:0004519; GO:0005622; GO:0006281;	ko03410#Base excision repair
Smeritima45142_c2_seq1_len=688	688	18508	6	17911.4	6.19985	0.000346139	-11.4964	9.04527e-40	3.58839e-36	XP_003602894.1	G7J4K9	DsRNA-binding protein	Medicago truncatula	#NA	#NA
Smeritima37795_c0_seq2_len=552	552	10674	4	10329.9	4.13323	0.000400122	-11.2873	8.69104e-35	9.654e-32	XP_003715867.1	G4MXX0	hypothetical protein MGG_15978	Magnaporthe oryzae 70-15	#NA	#NA
Smeritima45270_c0_seq2_len=1267	1267	2473	1	2393.29	1.03331	0.000431753	-11.1775	8.56539e-18	1.62918e-15	NP_986816.2	Q74ZP8	AGR150Cp	Ashbya gossypii ATCC 10895	GO:0003676; GO:0003677; GO:0006355;	#NA
Smeritima34895_c2_seq4_len=435	435	7253	3	7019.21	3.09992	0.000441634	-11.1449	3.12689e-30	1.97349e-27	XP_001728577.1	A7UW58	hypothetical protein MGL_4285	Malassezia globosa CBS 7966	#NA	#NA
Smeritima41341_c0_seq7_len=592	592	9220	4	8922.8	4.13323	0.000463221	-11.076	6.96155e-33	5.69574e-30	NP_010225.1	P25386	Uso1p	Saccharomyces cerevisiae S288c	GO:0000139; GO:0003674; GO:0005488; GO:0005515; GO:0005737; GO:0005783; GO:0005789; GO:0005794; GO:0005856; GO:0006810; GO:0006886; GO:0006888; GO:0008565; GO:0012507; GO:0015031; GO:0016020; GO:0030659; GO:0031410; GO:0035493; GO:0042802; GO:0048211; GO:0048280;	#NA
Smeritima45474_c0_seq2_len=2084	2084	4573	2	4425.59	2.06662	0.000466969	-11.0644	1.49525e-24	5.2561e-22	NP_001068285.2	Q0IRL7	Os11g0617500	Oryza sativa Japonica Group	GO:0003676; GO:0003723; GO:0003964; GO:0004523; GO:0006278;	#NA
Smeritima37080_c0_seq1_len=677	677	11364	5	10997.7	5.16654	0.000469784	-11.0557	5.52712e-35	6.39534e-32	A2X082	A2X082_ORYSI	SubName: Full=Putative uncharacterized protein;	Oryza sativa subsp. indica (Rice)	#NA	#NA
Smeritima45388_c1_seq1_len=731	731	2255	1	2182.31	1.03331	0.000473492	-11.0444	8.37029e-17	1.47116e-14	NP_680446.1	F4K946	protein kinase family protein	Arabidopsis thaliana	GO:0004672; GO:0004674; GO:0005524; GO:0006468; GO:0016301; GO:0016310; GO:0016772;	#NA
Smeritima45448_c0_seq10_len=1599	1599	1885	1	1824.24	1.03331	0.000566432	-10.7858	5.3933e-15	8.00919e-13	NP_001064331.1	Q7XFZ5	Os10g0317000	Oryza sativa Japonica Group	GO:0003676; GO:0003677; GO:0003723; GO:0003964; GO:0005634; GO:0006278; GO:0015074;	#NA
Smeritima39099_c2_seq1_len=312	312	3595	2	3479.12	2.06662	0.000594005	-10.7172	1.93541e-21	4.93086e-19	XP_001728577.1	A7UW58	hypothetical protein MGL_4285	Malassezia globosa CBS 7966	#NA	#NA
Smeritima44789_c0_seq3_len=1280	1280	1784	1	1726.49	1.03331	0.0005985	-10.7064	1.80762e-14	2.58751e-12	XP_002619859.1	C4XYJ5	predicted protein	Clavispora lusitaniae ATCC 42720	#NA	#NA
Smeritima45080_c0_seq1_len=661	661	1749	1	1692.62	1.03331	0.000610477	-10.6778	2.77046e-14	3.94542e-12	XP_003024759.1	D4D206	hypothetical protein TRV_01108	Trichophyton verrucosum HKI 0517	GO:0003676; GO:0004523;	ko03030#DNA replication
Smeritima45142_c2_seq11_len=542	542	17630	11	17061.7	11.3664	0.000666192	-10.5518	3.96794e-37	6.59346e-34	XP_003602894.1	G7J4K9	DsRNA-binding protein	Medicago truncatula	#NA	#NA
Smeritima45451_c0_seq6_len=1538	1538	6222	4	6021.44	4.13323	0.000686419	-10.5086	1.69446e-27	7.71398e-25	NP_195305.2	P18616	DNA-directed RNA polymerase II subunit RPB1	Arabidopsis thaliana	GO:0003677; GO:0003899; GO:0005515; GO:0005634; GO:0005654; GO:0005665; GO:0005773; GO:0006351; GO:0006366; GO:0009507; GO:0016740; GO:0016779; GO:0046872;	ko00230#Purine metabolism ; ko00240#Pyrimidine metabolism ; ko03020#RNA polymerase
Smeritima44471_c0_seq1_len=1965	1965	3063	2	2964.27	2.06662	0.000697176	-10.4862	1.66057e-19	3.81107e-17	NP_011624.1	Q99315	gag-pol fusion protein	Saccharomyces cerevisiae S288c	GO:0000166; GO:0003676; GO:0003677; GO:0003723; GO:0003824; GO:0003887; GO:0003964; GO:0004190; GO:0004518; GO:0004519; GO:0004523; GO:0005524; GO:0005634; GO:0005737; GO:0006278; GO:0006310; GO:0008152; GO:0008233; GO:0008270; GO:0015074; GO:0016740; GO:0016779; GO:0016787; GO:0046797; GO:0046872;	#NA
Smeritima33684_c2_seq1_len=461	461	1452	1	1405.2	1.03331	0.000735348	-10.4093	1.23944e-12	1.52297e-10	XP_002550650.1	C5MFV5	hypothetical protein CTRG_04948	Candida tropicalis MYA-3404	#NA	#NA
Smeritima45142_c2_seq20_len=456	456	6769	5	6550.81	5.16654	0.000788687	-10.3083	4.00489e-28	2.09841e-25	XP_001642452.1	A7TTJ3	hypothetical protein Kpol_331p4	Vanderwaltozyma polyspora DSM 70294	#NA	#NA
Smeritima38140_c0_seq4_len=391	391	2667	2	2581.03	2.06662	0.000800694	-10.2865	6.25728e-18	1.22369e-15	A2X082	A2X082_ORYSI	SubName: Full=Putative uncharacterized protein;	Oryza sativa subsp. indica (Rice)	#NA	#NA
Smeritima44846_c0_seq5_len=1342	1342	8776	7	8493.11	7.23315	0.000851649	-10.1975	1.08517e-30	7.17505e-28	NP_001057661.2	Q0DC48	Os06g0484800	Oryza sativa Japonica Group	GO:0003676; GO:0003723; GO:0003964; GO:0006278;	#NA
Smeritima41581_c0_seq6_len=1076	1076	3748	3	3627.19	3.09992	0.000854636	-10.1924	2.43258e-21	6.08583e-19	NP_010924.1	P33332	Sec3p	Saccharomyces cerevisiae S288c	GO:0000131; GO:0000145; GO:0000910; GO:0005515; GO:0005546; GO:0005934; GO:0005935; GO:0006810; GO:0006887; GO:0006893; GO:0006904; GO:0006906; GO:0007121; GO:0015031; GO:0030427; GO:0043332;	#NA
Smeritima44565_c0_seq1_len=2379	2379	1247	1	1206.8	1.03331	0.000856235	-10.1897	2.10076e-11	2.18619e-09	XP_569340.1	Q5KL37	3&apos;-5&apos; exonuclease	Cryptococcus neoformans var. neoformans JEC21	#NA	#NA
Smeritima44846_c0_seq1_len=422	422	2454	2	2374.9	2.06662	0.000870191	-10.1664	5.05782e-17	9.06166e-15	NP_001176393.1	C7J8I5	Os11g0187000	Oryza sativa Japonica Group	GO:0003723; GO:0003964; GO:0006278;	#NA
Smeritima29178_c0_seq1_len=430	430	8769	9	8486.34	9.29977	0.00109585	-9.83373	7.30918e-30	4.41252e-27	XP_001728578.1	A7UW59	hypothetical protein MGL_4286	Malassezia globosa CBS 7966	#NA	#NA
Smeritima45448_c0_seq11_len=1048	1048	844	1	816.794	1.03331	0.00126508	-9.62656	1.00844e-08	7.24218e-07	NP_986489.1	Q750W7	AGL178Wp	Ashbya gossypii ATCC 10895	GO:0003723; GO:0003964; GO:0006278;	#NA
Smeritima42714_c0_seq4_len=579	579	832	1	805.181	1.03331	0.00128332	-9.6059	1.22986e-08	8.69042e-07	NP_001066197.2	Q2QXH7	Os12g0156200	Oryza sativa Japonica Group	GO:0003676; GO:0003677; GO:0003700; GO:0003723; GO:0003964; GO:0005634; GO:0006278; GO:0006351; GO:0006355; GO:0043565; GO:0046983;	#NA
Smeritima45616_c0_seq1_len=356	356	760	1	735.502	1.03331	0.0014049	-9.47532	4.13127e-08	2.71218e-06	B9NCR2	B9NCR2_POPTR	SubName: Full=Predicted protein; Flags: Fragment;	Populus trichocarpa (Western balsam poplar) (Populus balsamifera subsp. trichocarpa)	#NA	#NA
Smeritima45404_c1_seq1_len=570	570	1499	2	1450.68	2.06662	0.00142458	-9.45524	2.60212e-12	3.08807e-10	NP_194482.1	Q9T076	early nodulin-like protein 2	Arabidopsis thaliana	GO:0005507; GO:0005773; GO:0005886; GO:0009055; GO:0009507; GO:0016020; GO:0031225; GO:0046658; GO:0048046;	#NA
Smeritima45142_c2_seq4_len=419	419	8106	12	7844.71	12.3997	0.00158064	-9.30527	8.21257e-28	3.86548e-25	XP_001728577.1	A7UW58	hypothetical protein MGL_4285	Malassezia globosa CBS 7966	#NA	#NA
Smeritima40794_c0_seq2_len=562	562	662	1	640.661	1.03331	0.00161288	-9.27615	2.28918e-07	1.32715e-05	NP_986489.1	Q750W7	AGL178Wp	Ashbya gossypii ATCC 10895	GO:0003723; GO:0003964; GO:0006278;	#NA
Smeritima45460_c0_seq7_len=2887	2887	3682	6	3563.31	6.19985	0.00173991	-9.16677	1.01391e-19	2.36608e-17	Q6F2Q6	Q6F2Q6_ORYSJ	SubName: Full=Putative polyprotein;	Oryza sativa subsp. japonica (Rice)	GO:0004190; GO:0003723; GO:0003964; GO:0008270; GO:0015074; GO:0006508; GO:0006278;	#NA
Smeritima38140_c0_seq5_len=357	357	1169	2	1131.32	2.06662	0.00182673	-9.09652	2.27336e-10	1.99152e-08	B8AGK2	B8AGK2_ORYSI	SubName: Full=Putative uncharacterized protein;	Oryza sativa subsp. indica (Rice)	#NA	#NA
Smeritima17102_c0_seq1_len=992	992	576	1	557.433	1.03331	0.00185369	-9.07539	1.12128e-06	5.83108e-05	NP_001067626.1	Q53JM7	Os11g0251200	Oryza sativa Japonica Group	#NA	#NA
Smeritima43301_c0_seq1_len=842	842	524	1	507.109	1.03331	0.00203764	-8.93888	3.08201e-06	0.000146536	NP_001154263.1	F4JLV7	Bifunctional inhibitor/lipid-transfer protein/seed storage 2S albumin superfamily protein	Arabidopsis thaliana	GO:0006869;	#NA
Smeritima42775_c1_seq1_len=336	336	1027	2	993.896	2.06662	0.00207931	-8.90968	1.80829e-09	1.43066e-07	NP_195305.2	P18616	DNA-directed RNA polymerase II subunit RPB1	Arabidopsis thaliana	GO:0003677; GO:0003899; GO:0005515; GO:0005634; GO:0005654; GO:0005665; GO:0005773; GO:0006351; GO:0006366; GO:0009507; GO:0016740; GO:0016779; GO:0046872;	ko00230#Purine metabolism ; ko00240#Pyrimidine metabolism ; ko03020#RNA polymerase
Smeritima32193_c0_seq1_len=639	639	1015	2	982.282	2.06662	0.00210389	-8.89272	2.16466e-09	1.69332e-07	NP_001174443.1	C7J217	Os05g0434000	Oryza sativa Japonica Group	GO:0003723; GO:0003964; GO:0006278;	#NA
Smeritima32777_c0_seq2_len=628	628	875	2	846.795	2.06662	0.00244051	-8.6786	1.87048e-08	1.28573e-06	XP_001264950.1	A1D1M7	RNase H domain protein	Neosartorya fischeri NRRL 181	#NA	#NA
Smeritima45432_c0_seq1_len=4160	4160	859	2	831.311	2.06662	0.00248597	-8.65197	2.41035e-08	1.63257e-06	Q8S3V8	Q8S3V8_AEGUM	SubName: Full=HMW glutenin subunit;	Aegilops umbellulata (Goatgrass) (Triticum umbellulatum)	GO:0045735;	#NA
Smeritima32322_c0_seq1_len=768	768	647	2	626.145	2.06662	0.00330054	-8.24308	8.12905e-07	4.30809e-05	NP_001078301.1	Q38867	rotamase cyclophilin 2	Arabidopsis thaliana	GO:0000413; GO:0003755; GO:0005515; GO:0005737; GO:0006457; GO:0016853; GO:0042277; GO:0046686;	#NA
Smeritima35119_c0_seq2_len=601	601	244	1	236.135	1.03331	0.00437592	-7.8362	0.00194071	0.0488166	NP_001047222.2	Q0E052	Os02g0577700	Oryza sativa Japonica Group	GO:0008152; GO:0016740; GO:0016757; GO:0016758;	#NA
Smeritima67569_c0_seq1_len=374	374	920	4	890.345	4.13323	0.00464228	-7.75095	4.64847e-08	3.02314e-06	XP_003614396.1	G7K0E5	hypothetical protein MTR_5g051150	Medicago truncatula	#NA	#NA
Smeritima26089_c0_seq1_len=846	846	209	1	202.263	1.03331	0.00510873	-7.61282	0.00526149	0.114328	NP_001049289.1	P49397 ; Q10QD8	Os03g0200500	Oryza sativa Japonica Group	GO:0003735; GO:0005622; GO:0005737; GO:0005840; GO:0006412; GO:0030529;	ko03010#Ribosome
Smeritima35119_c0_seq1_len=1262	1262	883	5	854.537	5.16654	0.00604601	-7.3698	1.47453e-07	8.82493e-06	NP_001047223.2	Q0E051	Os02g0578100	Oryza sativa Japonica Group	GO:0008152; GO:0016740; GO:0016757; GO:0016758;	#NA
Smeritima477746_c0_seq1_len=1076	1076	266	2	257.426	2.06662	0.00802801	-6.96074	0.00202083	0.050421	NP_001175214.1	C7J4L5	Os07g0501200	Oryza sativa Japonica Group	GO:0003676;	#NA
Smeritima832391_c0_seq1_len=541	541	121	1	117.1	1.03331	0.00882417	-6.82432	0.0838233	0.922621	NP_116647.1	P32908	cohesin subunit SMC1	Saccharomyces cerevisiae S288c	GO:0000070; GO:0000166; GO:0000217; GO:0003680; GO:0003690; GO:0005515; GO:0005524; GO:0005634; GO:0005694; GO:0006302; GO:0007049; GO:0007064; GO:0007067; GO:0034990; GO:0051276; GO:0051301;	ko04111#Cell cycle - yeast ; ko04113#Meiosis - yeast
Smeritima444843_c0_seq1_len=419	419	107	1	103.551	1.03331	0.00997874	-6.64693	0.133227	1	NP_595236.1	O43026	glyceraldehyde 3-phosphate dehydrogenase Gpd3	Schizosaccharomyces pombe 972h-	GO:0004365; GO:0005488; GO:0005737; GO:0005829; GO:0006006; GO:0006096; GO:0008943; GO:0016491; GO:0016620; GO:0051287; GO:0055114;	ko00010#Glycolysis / Gluconeogenesis
Smeritima564177_c0_seq1_len=446	446	89	1	86.1312	1.03331	0.0119969	-6.38119	0.24693	1	NP_567162.2	O23076	transcriptional factor B3 family protein	Arabidopsis thaliana	GO:0003677; GO:0005634; GO:0006351; GO:0006355; GO:0009793;	#NA
Smeritima283363_c0_seq1_len=647	647	244	3	236.135	3.09992	0.0131278	-6.25123	0.0052212	0.113631	NP_190609.1	Q9M2R9	GDSL esterase/lipase	Arabidopsis thaliana	GO:0005576; GO:0006629; GO:0016042; GO:0016787; GO:0016788;	#NA
Smeritima1862_c0_seq1_len=632	632	290	4	280.652	4.13323	0.0147272	-6.08537	0.0026292	0.0630459	NP_176892.1	F4HRT5	protein little nuclei1	Arabidopsis thaliana	#NA	#NA
Smeritima877394_c0_seq1_len=314	314	61	1	59.0337	1.03331	0.0175037	-5.8362	0.67815	1	NP_173692.1	P34788 ; Q5PNZ9	40S ribosomal protein S18	Arabidopsis thaliana	GO:0003676; GO:0003723; GO:0003735; GO:0005515; GO:0005618; GO:0005622; GO:0005730; GO:0005737; GO:0005773; GO:0005774; GO:0005829; GO:0005840; GO:0005886; GO:0006412; GO:0006413; GO:0016020; GO:0019843; GO:0022626; GO:0022627; GO:0030529;	ko03010#Ribosome
Smeritima1359_c0_seq1_len=568	568	116	2	112.261	2.06662	0.018409	-5.76344	0.127093	1	NP_001142321.1	B4G1E1	uncharacterized protein LOC100274491	Zea mays	GO:0000166; GO:0005524; GO:0005737; GO:0005856;	#NA
Smeritima511063_c0_seq1_len=496	496	103	2	99.6799	2.06662	0.0207325	-5.59196	0.186773	1	NP_587757.1	P50522	translation elongation factor EF-1 alpha Ef1a-a	Schizosaccharomyces pombe 972h-	GO:0000166; GO:0003746; GO:0003924; GO:0005525; GO:0005737; GO:0005829; GO:0006184; GO:0006412; GO:0006414;	ko03013#RNA transport
Smeritima8676_c0_seq1_len=1153	1153	1531	30	1481.65	30.9992	0.0209221	-5.57883	8.89739e-08	5.48824e-06	NP_001189903.1	F4J010	alpha/beta-Hydrolases superfamily protein	Arabidopsis thaliana	GO:0016787;	#NA
Smeritima11644_c0_seq1_len=1189	1189	2927	62	2832.65	64.0651	0.0226167	-5.46647	2.08731e-10	1.84601e-08	NP_001237230.1	Q93Z89	matrix metalloproteinase MMP2 precursor	Glycine max	GO:0004222; GO:0006508; GO:0008152; GO:0008233; GO:0008237; GO:0008270; GO:0016787; GO:0031012; GO:0046872;	#NA
Smeritima32347_c0_seq1_len=955	955	1209	28	1170.03	28.9326	0.0247281	-5.3377	1.4674e-06	7.38221e-05	NP_001064924.1	Q7XD55	Os10g0490800	Oryza sativa Japonica Group	#NA	#NA
Smeritima326590_c0_seq1_len=2651	2651	760	19	735.502	19.6328	0.0266931	-5.22739	4.88991e-05	0.00188864	NP_001238676.1	P24095	seed linoleate 9S-lipoxygenase	Glycine max	GO:0005506; GO:0005737; GO:0006633; GO:0008610; GO:0016165; GO:0016491; GO:0016702; GO:0031408; GO:0046872; GO:0055114;	#NA
Smeritima26015_c0_seq2_len=1095	1095	1806	46	1747.79	47.5322	0.0271957	-5.20048	8.21089e-08	5.08965e-06	NP_001242255.1	C6SZE1	uncharacterized protein LOC100799071	Glycine max	GO:0008113; GO:0055114;	#NA
Smeritima16443_c0_seq1_len=573	573	271	7	262.265	7.23315	0.0275796	-5.18025	0.00838376	0.166298	NP_012260.1	P40556	Yia6p	Saccharomyces cerevisiae S288c	GO:0005477; GO:0005488; GO:0005739; GO:0005743; GO:0006810; GO:0006850; GO:0016020; GO:0016021; GO:0043132; GO:0051724; GO:0055085;	#NA
Smeritima43226_c0_seq6_len=1483	1483	2626	73	2541.35	75.4315	0.0296816	-5.07429	4.5548e-09	3.42782e-07	D8UJF2	D8UJF2_VOLCA	SubName: Full=Putative uncharacterized protein; Flags: Fragment;	Volvox carteri (Green alga)	#NA	vcn:VOLCADRAFT_69961
Smeritima45425_c0_seq10_len=471	471	1215	34	1175.84	35.1325	0.0298787	-5.06474	3.26513e-06	0.000154468	NP_564971.2	F4I270	TIR-NBS-LRR class disease resistance protein	Arabidopsis thaliana	GO:0000166; GO:0004888; GO:0005524; GO:0006915; GO:0006952; GO:0007165; GO:0017111; GO:0031224; GO:0045087;	#NA
Smeritima490605_c0_seq1_len=327	327	65	2	62.9048	2.06662	0.0328531	-4.92783	0.619676	1	NP_986951.1	Q74ZB4	AGR285Wp	Ashbya gossypii ATCC 10895	#NA	#NA
Smeritima208405_c0_seq1_len=2400	2400	945	31	914.539	32.0325	0.0350259	-4.83543	3.36564e-05	0.00133329	NP_001175214.1	C7J4L5	Os07g0501200	Oryza sativa Japonica Group	GO:0003676;	#NA
Smeritima137402_c0_seq1_len=1393	1393	1207	40	1168.09	41.3323	0.0353844	-4.82074	7.25179e-06	0.000319654	NP_001062927.1	Q0J2H4	Os09g0343200	Oryza sativa Japonica Group	#NA	#NA
Smeritima26632_c0_seq2_len=1888	1888	366	13	354.202	13.433	0.0379247	-4.72072	0.00421595	0.094493	NP_001062398.1	Q0J403	Os08g0543100	Oryza sativa Japonica Group	GO:0005524; GO:0006915; GO:0006952;	#NA
Smeritima36329_c0_seq2_len=1308	1308	1733	63	1677.14	65.0984	0.0388152	-4.68724	8.55133e-07	4.52325e-05	NP_191606.1	Q9M212	uncharacterized protein	Arabidopsis thaliana	#NA	#NA
Smeritima409404_c0_seq1_len=372	372	110	4	106.454	4.13323	0.0388264	-4.68682	0.200891	1	NP_001105144.1	A5H8G4	peroxidase 1	Zea mays	GO:0004601; GO:0005576; GO:0005773; GO:0006979; GO:0016491; GO:0020037; GO:0042744; GO:0046872; GO:0055114;	#NA
Smeritima22621_c0_seq1_len=469	469	116	5	112.261	5.16654	0.0460226	-4.44151	0.191165	1	NP_001233854.1	A0JBS3	telomere binding protein	Solanum lycopersicum	GO:0003677; GO:0006355;	#NA
Smeritima16424_c0_seq1_len=820	820	639	28	618.402	28.9326	0.0467861	-4.41778	0.000673685	0.0191291	NP_001057115.1	Q69TX3	Os06g0210500	Oryza sativa Japonica Group	GO:0006810; GO:0016020; GO:0016021;	#NA
Smeritima1573_c0_seq1_len=586	586	204	9	197.424	9.29977	0.0471055	-4.40796	0.0427677	0.586499	NP_001149395.1	B6TDW7	LOC100283021 precursor	Zea mays	#NA	#NA
Smeritima24758_c0_seq1_len=1051	1051	1790	82	1732.3	84.7312	0.0489125	-4.35365	2.47287e-06	0.000120266	F6HNX8	F6HNX8_VITVI	SubName: Full=Putative uncharacterized protein;	Vitis vinifera (Grape)	#NA	#NA
Smeritima33653_c0_seq1_len=1556	1556	655	32	633.887	33.0658	0.0521637	-4.26081	0.00083269	0.0229859	NP_001175168.1	C7J534	Os07g0431160	Oryza sativa Japonica Group	#NA	#NA
Smeritima26632_c0_seq1_len=1495	1495	324	16	313.556	16.5329	0.0527272	-4.24531	0.0118938	0.217584	NP_001043017.1	Q5ZAJ9	Os01g0359400	Oryza sativa Japonica Group	GO:0005524; GO:0006915; GO:0006952;	#NA
Smeritima35727_c0_seq3_len=1015	1015	281	14	271.942	14.4663	0.0531963	-4.23253	0.0190836	0.317487	NP_001052650.2	Q0JDM3	Os04g0393900	Oryza sativa Japonica Group	GO:0000166; GO:0004672; GO:0004674; GO:0005524; GO:0006468; GO:0016772;	#NA
Smeritima97211_c0_seq1_len=589	589	849	48	821.633	49.5988	0.0603661	-4.05012	0.000430121	0.0129972	NP_001105626.1	Q9FQC4	glutathione S-transferase GST 15	Zea mays	GO:0004364; GO:0016740;	#NA
Smeritima43345_c0_seq1_len=2162	2162	2027	124	1961.66	128.13	0.0653172	-3.93639	5.90419e-06	0.000266168	NP_193872.2	Q8S9L6	cysteine-rich receptor-like protein kinase 29	Arabidopsis thaliana	GO:0000166; GO:0004672; GO:0004674; GO:0004872; GO:0005524; GO:0005773; GO:0005886; GO:0006468; GO:0009737; GO:0016020; GO:0016021; GO:0016301; GO:0016310; GO:0016740; GO:0016772;	#NA
Smeritima44712_c1_seq1_len=1482	1482	325	21	314.524	21.6995	0.0689915	-3.85744	0.0186418	0.31092	NP_566916.1	Q94A79	protein defective in meristem silencing 3	Arabidopsis thaliana	GO:0005515; GO:0005575; GO:0006306; GO:0031047;	#NA
Smeritima35701_c0_seq1_len=1206	1206	789	52	763.567	53.732	0.0703697	-3.8289	0.000988439	0.0266236	NP_174628.1	Q4PT10	leucine-rich repeat protein	Arabidopsis thaliana	#NA	#NA
Smeritima775_c0_seq1_len=1471	1471	405	27	391.945	27.8993	0.0711817	-3.81235	0.0102057	0.193192	XP_003629388.1	G7LDU9	Cytochrome P450	Medicago truncatula	#NA	#NA
Smeritima33958_c0_seq1_len=722	722	867	59	839.053	60.9652	0.0726595	-3.78271	0.000752042	0.0210526	NP_001150987.1	B6TVP3	phloem-specific lectin	Zea mays	GO:0005529;	#NA
Smeritima44730_c0_seq3_len=1130	1130	1097	75	1061.64	77.4981	0.0729985	-3.77599	0.000275069	0.00874989	NP_001066404.1	Q0IPE2	Os12g0211500	Oryza sativa Japonica Group	#NA	#NA
Smeritima226126_c0_seq1_len=2228	2228	724	50	700.663	51.6654	0.0737379	-3.76145	0.00160041	0.0411894	NP_001234962.1	C6ZRS1	cysteine-rich receptor-like protein kinase precursor	Glycine max	GO:0000166; GO:0004672; GO:0004674; GO:0004872; GO:0005524; GO:0006468; GO:0016301; GO:0016310; GO:0016772;	#NA
Smeritima31345_c0_seq1_len=1304	1304	2357	165	2281.02	170.496	0.0747453	-3.74187	5.49704e-06	0.000250662	NP_001236126.1	C0L012	BURP domain protein 2 precursor	Glycine max	#NA	#NA
Smeritima43108_c1_seq11_len=628	628	560	40	541.949	41.3323	0.0762661	-3.71281	0.00430317	0.0962924	NP_179694.2	Q5XVE2	minichromosome maintenance protein 10	Arabidopsis thaliana	GO:0005575; GO:0005634; GO:0006260; GO:0006270;	#NA
Smeritima29484_c0_seq1_len=1604	1604	815	60	788.729	61.9985	0.0786055	-3.66923	0.0012587	0.0331005	NP_191606.1	Q9M212	uncharacterized protein	Arabidopsis thaliana	#NA	#NA
Smeritima42908_c0_seq1_len=599	599	326	25	315.492	25.8327	0.0818807	-3.61033	0.0247628	0.388949	NP_173372.1	Q9LN59	putative wall-associated receptor kinase-like 11	Arabidopsis thaliana	GO:0000166; GO:0004672; GO:0004674; GO:0005509; GO:0005524; GO:0006468; GO:0016020; GO:0016021; GO:0016301; GO:0016310; GO:0016740; GO:0016772;	#NA
Smeritima30600_c0_seq3_len=1099	1099	321	25	310.653	25.8327	0.0831561	-3.58803	0.0264829	0.409939	NP_001234962.1	C6ZRS1	cysteine-rich receptor-like protein kinase precursor	Glycine max	GO:0000166; GO:0004672; GO:0004674; GO:0004872; GO:0005524; GO:0006468; GO:0016301; GO:0016310; GO:0016772;	#NA
Smeritima35967_c0_seq2_len=1353	1353	961	75	930.023	77.4981	0.0833292	-3.58503	0.00081187	0.022509	NP_001239819.1	C6TP11	uncharacterized protein LOC100805924	Glycine max	GO:0003824; GO:0008152; GO:0016020;	#NA
Smeritima2343_c0_seq1_len=590	590	114	9	110.325	9.29977	0.0842941	-3.56843	0.264102	1	NP_001150186.1	B6TM37	LOC100283816	Zea mays	GO:0009507; GO:0009523; GO:0015979;	ko00195#Photosynthesis
Smeritima28387_c0_seq1_len=657	657	139	11	134.519	11.3664	0.0844962	-3.56497	0.178109	1	NP_001136606.1	B4FJG1	uncharacterized protein LOC100216729	Zea mays	GO:0009507; GO:0009765; GO:0015979; GO:0016020;	ko00196#Photosynthesis - antenna proteins
Smeritima45468_c0_seq39_len=311	311	63	5	60.9693	5.16654	0.0847401	-3.56081	0.685828	1	NP_001042530.1	Q5NB82	Os01g0236700	Oryza sativa Japonica Group	GO:0003677; GO:0005634; GO:0006351; GO:0006355;	#NA
Smeritima35952_c1_seq1_len=574	574	200	16	193.553	16.5329	0.085418	-3.54932	0.0847535	0.929176	XP_003610227.1	G7JEB0	Ycf68	Medicago truncatula	#NA	#NA
Smeritima35952_c0_seq2_len=534	534	122	10	118.067	10.3331	0.0875184	-3.51427	0.237027	1	XP_003627937.1	G7LHI8	hypothetical protein MTR_8g040260	Medicago truncatula	#NA	#NA
Smeritima508399_c0_seq1_len=391	391	109	9	105.486	9.29977	0.0881608	-3.50372	0.290696	1	NP_973694.1	Q6NKS0	downstream target of AGL15 2	Arabidopsis thaliana	#NA	#NA
Smeritima29484_c0_seq2_len=1141	1141	432	36	418.075	37.1991	0.0889771	-3.49042	0.0135157	0.239522	NP_191606.1	Q9M212	uncharacterized protein	Arabidopsis thaliana	#NA	#NA
Smeritima167284_c0_seq1_len=310	310	211	18	204.199	18.5995	0.0910855	-3.45663	0.0804768	0.897527	NP_690845.1	Q8TGM6	Tar1p	Saccharomyces cerevisiae S288c	GO:0003674; GO:0005739; GO:0043457;	#NA
Smeritima45401_c0_seq6_len=1488	1488	1439	123	1392.62	127.097	0.0912649	-3.4538	0.00021386	0.00702579	NP_001044372.1	Q94EF4	Os01g0769700	Oryza sativa Japonica Group	GO:0000166; GO:0004672; GO:0004674; GO:0005524; GO:0006468; GO:0016772;	#NA
Smeritima37353_c0_seq1_len=3085	3085	1994	172	1929.73	177.729	0.0921006	-3.44064	4.80233e-05	0.00185998	NP_197387.1	Q8RY23	nucleoside hydrolase 3	Arabidopsis thaliana	GO:0005618; GO:0006148; GO:0006154; GO:0009611; GO:0009753; GO:0016787; GO:0047622; GO:0047724; GO:0048046;	#NA
Smeritima40558_c0_seq1_len=1368	1368	921	80	891.312	82.6646	0.0927448	-3.43059	0.00141146	0.0369079	NP_566951.1	Q9CAZ7	strictosidine synthase-like 5	Arabidopsis thaliana	GO:0005783; GO:0009058; GO:0016844;	#NA
Smeritima149813_c0_seq1_len=348	348	237	21	229.361	21.6995	0.0946085	-3.40189	0.0659463	0.791071	XP_003614398.1	G7K0E7	hypothetical protein MTR_5g051170	Medicago truncatula	#NA	#NA
Smeritima276492_c0_seq1_len=510	510	100	9	96.7766	9.29977	0.0960952	-3.37939	0.347024	1	NP_001062431.2	Q0J3X0	Os08g0547900	Oryza sativa Japonica Group	GO:0004497; GO:0005506; GO:0009055; GO:0016491; GO:0016705; GO:0020037; GO:0046872; GO:0055114;	#NA
Smeritima45463_c1_seq8_len=638	638	3058	276	2959.43	285.193	0.0963676	-3.37531	7.23588e-06	0.00031946	NP_196686.1	Q9LFN1	TIR-NBS-LRR class disease resistance protein	Arabidopsis thaliana	GO:0004888; GO:0005524; GO:0006915; GO:0006952; GO:0007165; GO:0031224; GO:0045087;	#NA
Smeritima22227_c0_seq1_len=1538	1538	33236	3019	32164.7	3119.56	0.096987	-3.36606	4.31421e-09	3.27338e-07	NP_001169684.1	C0PH47	uncharacterized protein LOC100383565	Zea mays	GO:0005488; GO:0008270; GO:0016491; GO:0046872; GO:0055114;	#NA
Smeritima21082_c0_seq1_len=694	694	150	14	145.165	14.4663	0.0996543	-3.32692	0.173477	1	XP_003608424.1	G7JV73	hypothetical protein MTR_4g093940	Medicago truncatula	#NA	#NA
Smeritima162552_c0_seq1_len=1645	1645	885	83	856.473	85.7645	0.100137	-3.31995	0.0021301	0.052768	NP_001065797.2	Q0IUH3	Os11g0157000	Oryza sativa Japonica Group	GO:0003676; GO:0003677; GO:0004527; GO:0005622; GO:0008270; GO:0015074;	ko03008#Ribosome biogenesis in eukaryotes ; ko03018#RNA degradation
Smeritima5378_c0_seq1_len=753	753	143	14	138.391	14.4663	0.104533	-3.25798	0.19523	1	NP_001151768.1	B6U4H7	LOC100285403 precursor	Zea mays	GO:0006810; GO:0006869; GO:0008289;	#NA
Smeritima14774_c0_seq1_len=1097	1097	714	70	690.985	72.3315	0.104679	-3.25596	0.00490396	0.10774	NP_001234403.1	Q05538	basic 30 kDa endochitinase precursor	Solanum lycopersicum	GO:0000272; GO:0004568; GO:0005576; GO:0005618; GO:0005773; GO:0005975; GO:0006032; GO:0006952; GO:0008061; GO:0008152; GO:0016787; GO:0016798; GO:0016998;	#NA
Smeritima203081_c0_seq1_len=712	712	343	34	331.944	35.1325	0.105839	-3.24006	0.0340417	0.49598	NP_001063448.1	Q0J103	Os09g0472900	Oryza sativa Japonica Group	#NA	#NA
Smeritima43228_c0_seq2_len=367	367	110	11	106.454	11.3664	0.106772	-3.22739	0.312051	1	NP_001067700.1	Q2R712	Os11g0285000	Oryza sativa Japonica Group	GO:0003824; GO:0008152; GO:0016866;	#NA
Smeritima44989_c0_seq18_len=517	517	869	87	840.989	89.8978	0.106895	-3.22573	0.00283283	0.0672948	C5XFT2	C5XFT2_SORBI	SubName: Full=Putative uncharacterized protein Sb03g009660;	Sorghum bicolor (Sorghum) (Sorghum vulgare)	GO:0016324; GO:0090404; GO:0005524; GO:0004674; GO:0009860;	sbi:SORBI_03g009660
Smeritima25021_c0_seq1_len=1227	1227	654	66	632.919	68.1983	0.107752	-3.21421	0.00688792	0.142149	NP_001059896.1	Q0D5R3	Os07g0541400	Oryza sativa Japonica Group	GO:0000166; GO:0004672; GO:0004674; GO:0005524; GO:0006468; GO:0016772;	#NA
Smeritima27750_c0_seq1_len=2815	2815	3832	395	3708.48	408.157	0.11006	-3.18363	6.19997e-06	0.000276806	NP_001065667.1	Q2RAY6	Os11g0133100	Oryza sativa Japonica Group	GO:0000166; GO:0004672; GO:0004674; GO:0005524; GO:0005529; GO:0006468; GO:0016772; GO:0048544;	#NA
Smeritima40642_c0_seq1_len=715	715	461	48	446.14	49.5988	0.111173	-3.16912	0.0185628	0.309858	NP_174286.1	P04778	chlorophyll a-b binding protein 1	Arabidopsis thaliana	GO:0005515; GO:0005739; GO:0009507; GO:0009522; GO:0009523; GO:0009535; GO:0009536; GO:0009579; GO:0009765; GO:0010287; GO:0015979; GO:0016020; GO:0016021; GO:0016168; GO:0018298; GO:0046872;	ko00196#Photosynthesis - antenna proteins
Smeritima43130_c0_seq1_len=1636	1636	1121	120	1084.87	123.997	0.114297	-3.12914	0.00153008	0.0395997	NP_985584.2	Q754N5	AFR037Wp	Ashbya gossypii ATCC 10895	GO:0008519; GO:0016020; GO:0016021; GO:0072488;	#NA
Smeritima52766_c0_seq1_len=1145	1145	4277	458	4139.13	473.255	0.114337	-3.12864	4.9444e-06	0.000226952	NP_001183358.1	C4J5T0	uncharacterized protein LOC100501767 precursor	Zea mays	#NA	#NA
Smeritima45318_c1_seq1_len=631	631	591	65	571.95	67.165	0.117432	-3.09011	0.0114219	0.210755	NP_565786.1	Q39141	photosystem II light harvesting complex protein B1B2	Arabidopsis thaliana	GO:0009507; GO:0009535; GO:0009579; GO:0009765; GO:0010287; GO:0015979; GO:0016020;	ko00196#Photosynthesis - antenna proteins
Smeritima45138_c1_seq5_len=739	739	671	74	649.371	76.4648	0.117752	-3.08618	0.00825842	0.164163	NP_001059991.1	Q6ZF30	Os07g0562700	Oryza sativa Japonica Group	GO:0009507; GO:0009765; GO:0015979; GO:0016020;	ko00196#Photosynthesis - antenna proteins
Smeritima44960_c0_seq7_len=1079	1079	1088	122	1052.93	126.064	0.119727	-3.06219	0.00203142	0.0506396	NP_683470.1	Q9SRZ3	uncharacterized protein	Arabidopsis thaliana	GO:0003674; GO:0005886;	#NA
Smeritima43206_c0_seq1_len=2722	2722	5983	672	5790.14	694.383	0.119925	-3.0598	1.62003e-06	8.10599e-05	NP_001267495.1	Q6WNU4	SUB1 homolog precursor	Glycine max	GO:0004252; GO:0006508; GO:0008233; GO:0008236; GO:0016787; GO:0042802; GO:0043086;	#NA
Smeritima345350_c0_seq1_len=1935	1935	443	50	428.72	51.6654	0.120511	-3.05277	0.0243047	0.382403	NP_001052870.1	Q7XQG6	Os04g0439600	Oryza sativa Japonica Group	GO:0000166; GO:0004672; GO:0004674; GO:0005524; GO:0006468; GO:0016772;	#NA
Smeritima649143_c0_seq1_len=725	725	159	18	153.875	18.5995	0.120875	-3.04842	0.184398	1	NP_001118874.1	B3H4G0	uncharacterized protein	Arabidopsis thaliana	#NA	#NA
Smeritima21367_c0_seq1_len=956	956	306	35	296.136	36.1658	0.122125	-3.03356	0.055501	0.707413	NP_172153.1	Q42029	photosystem II subunit P-1	Arabidopsis thaliana	GO:0005509; GO:0005515; GO:0008266; GO:0009507; GO:0009523; GO:0009534; GO:0009535; GO:0009536; GO:0009543; GO:0009570; GO:0009579; GO:0009654; GO:0009941; GO:0015979; GO:0019684; GO:0019898; GO:0031977; GO:0042742; GO:0048046;	ko00195#Photosynthesis
Smeritima39900_c0_seq1_len=725	725	302	35	292.265	36.1658	0.123743	-3.01458	0.0581972	0.729963	NP_001147224.1	B6SMV5	chlorophyll a-b binding protein	Zea mays	GO:0009507; GO:0009765; GO:0015979; GO:0016020;	ko00196#Photosynthesis - antenna proteins
Smeritima31719_c0_seq1_len=1046	1046	222	26	214.844	26.866	0.125049	-2.99944	0.105288	1	NP_001136606.1	B4FJG1	uncharacterized protein LOC100216729	Zea mays	GO:0009507; GO:0009765; GO:0015979; GO:0016020;	ko00196#Photosynthesis - antenna proteins
Smeritima38401_c0_seq1_len=585	585	246	29	238.07	29.9659	0.12587	-2.98999	0.0885116	0.950123	NP_001242531.1	D4N5G2	ribulose bisphosphate carboxylase/oxygenase activase 1, chloroplastic-like	Glycine max	GO:0005524;	#NA
Smeritima135672_c0_seq1_len=429	429	308	37	298.072	38.2324	0.128266	-2.96279	0.0592112	0.738534	XP_002484510.1	B8MI73	hypothetical protein TSTA_040370	Talaromyces stipitatus ATCC 10500	#NA	#NA
Smeritima33079_c0_seq3_len=462	462	223	27	215.812	27.8993	0.129276	-2.95147	0.1087	1	XP_002338056.1	B9HKD4	predicted protein	Populus trichocarpa	#NA	#NA
Smeritima45185_c0_seq25_len=887	887	197	24	190.65	24.7994	0.130078	-2.94255	0.135393	1	NP_001042644.1	Q9LG50	Os01g0260500	Oryza sativa Japonica Group	GO:0005524; GO:0006915; GO:0006952;	#NA
Smeritima42959_c1_seq2_len=683	683	309	38	299.04	39.2657	0.131306	-2.929	0.0610668	0.752429	NP_001050985.1	Q0DPD9	Os03g0699100	Oryza sativa Japonica Group	#NA	#NA
Smeritima12546_c0_seq1_len=827	827	2000	248	1935.53	256.26	0.132398	-2.91705	0.000358833	0.0111214	NP_195098.1	O81888	putative pathogenesis-related protein	Arabidopsis thaliana	GO:0003674; GO:0005576; GO:0008150;	#NA
Smeritima28036_c0_seq1_len=1283	1283	635	79	614.531	81.6313	0.132835	-2.91229	0.0132876	0.236082	NP_176109.2	Q9C6F6	uncharacterized protein	Arabidopsis thaliana	#NA	#NA
Smeritima44184_c0_seq2_len=2692	2692	2386	298	2309.09	307.926	0.133354	-2.90667	0.000188376	0.00628751	F6GWG4	F6GWG4_VITVI	SubName: Full=Putative uncharacterized protein;	Vitis vinifera (Grape)	GO:0005886; GO:0005524; GO:0004674;	#NA
Smeritima45318_c1_seq2_len=835	835	280	35	270.974	36.1658	0.133466	-2.90546	0.0755483	0.859855	NP_200238.1	Q9S7M0	light-harvesting chlorophyll B-binding protein 3	Arabidopsis thaliana	GO:0005198; GO:0009507; GO:0009535; GO:0009579; GO:0009765; GO:0015979; GO:0016020;	ko00196#Photosynthesis - antenna proteins
Smeritima35511_c0_seq2_len=1690	1690	486	61	470.334	63.0318	0.134015	-2.89954	0.0249856	0.391564	NP_001238159.1	C6FF81	receptor-like serine/threonine kinase	Glycine max	GO:0003676; GO:0004672; GO:0004674; GO:0004872; GO:0005524; GO:0006468; GO:0008270; GO:0016301; GO:0016310; GO:0016772;	#NA
Smeritima20613_c0_seq1_len=1814	1814	1646	208	1592.94	214.928	0.134925	-2.88977	0.000812171	0.022509	NP_001059101.1	Q69S61	Os07g0192700	Oryza sativa Japonica Group	GO:0000166; GO:0005524; GO:0017111;	#NA
Smeritima41559_c0_seq2_len=427	427	300	38	290.33	39.2657	0.135245	-2.88635	0.0677037	0.802104	NP_001238060.1	Q8LJU1	PR10-like protein	Glycine max	GO:0006952; GO:0009607;	#NA
Smeritima17683_c0_seq1_len=2938	2938	686	87	663.887	89.8978	0.135411	-2.88458	0.0116125	0.213422	NP_001050479.1	Q7Y1P1	Os03g0556600	Oryza sativa Japonica Group	GO:0004672; GO:0004674; GO:0004872; GO:0005524; GO:0005529; GO:0006468; GO:0016301; GO:0016310; GO:0016772; GO:0048544;	#NA
Smeritima30148_c0_seq1_len=929	929	476	61	460.657	63.0318	0.13683	-2.86954	0.0273743	0.42048	NP_001059896.1	Q0D5R3	Os07g0541400	Oryza sativa Japonica Group	GO:0000166; GO:0004672; GO:0004674; GO:0005524; GO:0006468; GO:0016772;	#NA
Smeritima44989_c0_seq17_len=1042	1042	2923	376	2828.78	388.524	0.137347	-2.86411	0.000101482	0.00363163	NP_198716.1	Q9FID8	putative receptor-like protein kinase	Arabidopsis thaliana	GO:0000166; GO:0004672; GO:0004674; GO:0005524; GO:0006468; GO:0016020; GO:0016021; GO:0016301; GO:0016310; GO:0016740; GO:0016772;	#NA
Smeritima27625_c0_seq1_len=333	333	84	11	81.2923	11.3664	0.139821	-2.83835	0.494691	1	A4QPH8	A4QPH8_EUGGR	SubName: Full=Chloroplast light-harvesting complex II protein Lhcbm1; Flags: Fragment;	Euglena gracilis	GO:0009507; GO:0016020; GO:0009765;	#NA
Smeritima158480_c0_seq1_len=1173	1173	689	91	666.791	94.031	0.14102	-2.82603	0.0128934	0.230851	NP_187788.1	Q9ZSD4	syntaxin-121	Arabidopsis thaliana	GO:0005484; GO:0005622; GO:0005886; GO:0006612; GO:0006810; GO:0006886; GO:0006952; GO:0009620; GO:0009737; GO:0009863; GO:0009867; GO:0010363; GO:0015031; GO:0016020; GO:0016021; GO:0016192; GO:0031348; GO:0043069; GO:0043495; GO:0050832; GO:0051245;	ko04130#SNARE interactions in vesicular transport
Smeritima29101_c0_seq1_len=614	614	159	21	153.875	21.6995	0.14102	-2.82603	0.208712	1	NP_001267647.1	Q39654	photosystem I reaction center subunit XI, chloroplastic	Cucumis sativus	GO:0009507; GO:0009522; GO:0009535; GO:0009536; GO:0009538; GO:0009579; GO:0015979; GO:0016020; GO:0016021;	#NA
Smeritima18686_c0_seq1_len=2949	2949	897	119	868.086	122.964	0.141649	-2.81961	0.00666181	0.138472	NP_001050022.1	Q10LW0	Os03g0333200	Oryza sativa Japonica Group	GO:0000166; GO:0004672; GO:0004674; GO:0005524; GO:0006468; GO:0016301; GO:0016310; GO:0016772;	#NA
Smeritima40913_c0_seq1_len=1660	1660	138341	18408	133882	19021.1	0.142074	-2.81528	5.5569e-06	0.000252272	NP_173565.2	Q501F7	phosphoenolpyruvate carboxylase family protein	Arabidopsis thaliana	GO:0003824; GO:0008152; GO:0009507; GO:0009570;	#NA
Smeritima34565_c0_seq1_len=2243	2243	2116	282	2047.79	291.393	0.142296	-2.81303	0.000431622	0.0130284	NP_180747.1	Q9SKB2	leucine-rich repeat receptor-like serine/threonine/tyrosine-protein kinase SOBIR1	Arabidopsis thaliana	GO:0000166; GO:0004672; GO:0004674; GO:0004713; GO:0004714; GO:0004872; GO:0005524; GO:0005886; GO:0006468; GO:0006952; GO:0010942; GO:0016020; GO:0016021; GO:0016301; GO:0016310; GO:0016740; GO:0016772; GO:0031349; GO:0060862;	#NA
Smeritima18204_c0_seq2_len=313	313	67	9	64.8403	9.29977	0.143426	-2.80162	0.654892	1	XP_002513078.1	B9RGC6	leucine-rich repeat-containing protein, putative	Ricinus communis	GO:0004721; GO:0005524; GO:0006915; GO:0006952; GO:0016787;	#NA
Smeritima2325_c0_seq1_len=666	666	119	16	115.164	16.5329	0.14356	-2.80028	0.318841	1	NP_001068430.1	Q2QZU5	Os11g0671000	Oryza sativa Japonica Group	#NA	#NA
Smeritima33984_c0_seq1_len=1003	1003	361	49	349.363	50.6321	0.144927	-2.78661	0.0534722	0.689699	NP_001062801.1	Q69TB3	Os09g0296800	Oryza sativa Japonica Group	GO:0009507; GO:0009765; GO:0015979; GO:0016020;	ko00196#Photosynthesis - antenna proteins
Smeritima45401_c0_seq13_len=750	750	1904	260	1842.63	268.66	0.145803	-2.77791	0.000717129	0.0201974	NP_190723.1	Q9SCZ4	receptor-like protein kinase FERONIA	Arabidopsis thaliana	GO:0000166; GO:0004672; GO:0004674; GO:0004872; GO:0005524; GO:0005886; GO:0006468; GO:0007275; GO:0007338; GO:0009791; GO:0010483; GO:0016020; GO:0016021; GO:0016301; GO:0016310; GO:0016740; GO:0016772; GO:0043680; GO:0046777; GO:0050832;	#NA
Smeritima45013_c0_seq1_len=2719	2719	760	104	735.502	107.464	0.14611	-2.77488	0.0112719	0.208792	NP_001064101.2	Q0IZ50	Os10g0131100	Oryza sativa Japonica Group	GO:0005524; GO:0006915; GO:0006952;	#NA
Smeritima33542_c0_seq3_len=502	502	109	15	105.486	15.4996	0.146935	-2.76675	0.365215	1	NP_176531.1	F4I232	uncharacterized protein	Arabidopsis thaliana	#NA	#NA
Smeritima249916_c0_seq1_len=711	711	246	34	238.07	35.1325	0.147572	-2.76051	0.108779	1	NP_001236132.1	C6T243	uncharacterized protein LOC100500561	Glycine max	GO:0005509;	#NA
Smeritima40889_c0_seq1_len=1961	1961	4267	594	4129.46	613.785	0.148636	-2.75015	4.02924e-05	0.00157594	NP_001242209.1	C6TLB2	uncharacterized protein LOC100819280	Glycine max	GO:0005215; GO:0006810; GO:0016020; GO:0016021;	#NA
Smeritima26489_c0_seq1_len=581	581	172	24	166.456	24.7994	0.148985	-2.74676	0.193189	1	NP_001060829.1	Q6ZCC9	Os08g0112300	Oryza sativa Japonica Group	GO:0016747;	#NA
Smeritima44960_c0_seq9_len=1582	1582	1696	238	1641.33	245.927	0.149834	-2.73856	0.00121844	0.0321349	NP_190309.1	Q9SD48	uncharacterized protein	Arabidopsis thaliana	#NA	#NA
Smeritima91624_c0_seq1_len=1024	1024	1309	184	1266.81	190.129	0.150085	-2.73615	0.00279015	0.0664515	NP_001242650.1	C6THG4	uncharacterized protein LOC100819646	Glycine max	GO:0005488; GO:0008152; GO:0016491; GO:0055114;	#NA
Smeritima44575_c0_seq11_len=2681	2681	602	85	582.595	87.8312	0.150758	-2.72969	0.0209628	0.342232	K3ZQ58	K3ZQ58_SETIT	SubName: Full=Uncharacterized protein;	Setaria italica (Foxtail millet) (Panicum italicum)	#NA	#NA
Smeritima298860_c0_seq1_len=1425	1425	410	58	396.784	59.9318	0.151044	-2.72696	0.0454315	0.614232	NP_849425.1	Q9C5S8	cysteine-rich receptor-like protein kinase 5	Arabidopsis thaliana	GO:0000166; GO:0004672; GO:0004674; GO:0004872; GO:0005524; GO:0006468; GO:0006952; GO:0009751; GO:0012501; GO:0016020; GO:0016021; GO:0016301; GO:0016310; GO:0016740; GO:0016772; GO:0042742;	#NA
Smeritima362474_c0_seq1_len=846	846	202	29	195.489	29.9659	0.153287	-2.70569	0.154201	1	NP_196971.1	Q9LYJ3	ADP-ribosylation factor A1B	Arabidopsis thaliana	GO:0000166; GO:0005525; GO:0005622; GO:0007264; GO:0016004; GO:0043085; GO:0005829;	#NA
Smeritima29454_c0_seq1_len=1645	1645	4686	675	4534.95	697.483	0.153802	-2.70086	3.71215e-05	0.00146638	NP_196351.1	Q38798	calnexin2	Arabidopsis thaliana	GO:0005509; GO:0005529; GO:0005774; GO:0005783; GO:0005789; GO:0006457; GO:0009507; GO:0016020; GO:0016021; GO:0046872; GO:0051082;	ko04141#Protein processing in endoplasmic reticulum ; ko04145#Phagosome
Smeritima30860_c0_seq2_len=767	767	152	22	147.1	22.7328	0.154539	-2.69396	0.238488	1	XP_003637074.1	G7ZYC4	Cell wall-associated hydrolase, partial	Medicago truncatula	#NA	#NA
Smeritima45339_c0_seq1_len=817	817	4456	663	4312.36	685.083	0.158865	-2.65413	5.75483e-05	0.0021922	NP_001119331.1	B3H5S2	ribulose bisphosphate carboxylase small chain 3B	Arabidopsis thaliana	GO:0004497; GO:0009536; GO:0009853; GO:0015977; GO:0015979; GO:0016491; GO:0016829; GO:0016984; GO:0055114;	ko00630#Glyoxylate and dicarboxylate metabolism ; ko00710#Carbon fixation in photosynthetic organisms
Smeritima38378_c0_seq1_len=1140	1140	393	59	380.332	60.9652	0.160295	-2.6412	0.0551018	0.703827	NP_001136606.1	B4FJG1	uncharacterized protein LOC100216729	Zea mays	GO:0009507; GO:0009765; GO:0015979; GO:0016020;	ko00196#Photosynthesis - antenna proteins
Smeritima41017_c0_seq1_len=1319	1319	20079	3015	19431.8	3115.42	0.160326	-2.64092	2.09116e-06	0.000102964	NP_001234798.1	Q01412	glucan endo-1,3-beta-glucosidase A precursor	Solanum lycopersicum	GO:0003824; GO:0004553; GO:0005576; GO:0005615; GO:0005975; GO:0006952; GO:0008152; GO:0016787; GO:0016798; GO:0042973; GO:0043169;	#NA
Smeritima26355_c0_seq2_len=355	355	93	14	90.0022	14.4663	0.160733	-2.63726	0.457403	1	NP_001169092.1	C0PBT6	uncharacterized protein LOC100382935	Zea mays	#NA	#NA
Smeritima25642_c0_seq1_len=1230	1230	2623	397	2538.45	410.223	0.161604	-2.62947	0.000422594	0.012863	NP_595279.1	Q96WV5	coatomer alpha subunit (predicted)	Schizosaccharomyces pombe 972h-	GO:0000139; GO:0003674; GO:0005198; GO:0005622; GO:0005737; GO:0005794; GO:0006810; GO:0006886; GO:0015031; GO:0016020; GO:0016192; GO:0030117; GO:0030126;	#NA
Smeritima33002_c0_seq1_len=1202	1202	434	66	420.01	68.1983	0.162373	-2.62262	0.0472857	0.632831	NP_001130585.1	B4F9R9	uncharacterized protein LOC100191684	Zea mays	GO:0005509; GO:0009523; GO:0009654; GO:0015979; GO:0019898; GO:0042549;	ko00195#Photosynthesis
Smeritima28091_c0_seq1_len=1268	1268	1028	158	994.863	163.263	0.164106	-2.6073	0.00772427	0.156457	NP_001130547.1	B4F9L4	uncharacterized protein LOC100191646	Zea mays	GO:0008519; GO:0016020; GO:0016021; GO:0072488;	#NA
Smeritima45318_c0_seq3_len=1140	1140	820	127	793.568	131.23	0.165367	-2.59626	0.0137194	0.241743	NP_001105374.1	Q41747	chlorophyll a/b-binding apoprotein CP26 precursor	Zea mays	GO:0009507; GO:0009765; GO:0015979; GO:0016020;	ko00196#Photosynthesis - antenna proteins
Smeritima45223_c1_seq5_len=707	707	566	88	547.756	90.9311	0.166007	-2.59069	0.030267	0.453841	NP_001238431.1	C6ZRM8	FERONIA receptor-like kinase precursor	Glycine max	GO:0000166; GO:0004672; GO:0004674; GO:0004872; GO:0005524; GO:0006468; GO:0016301; GO:0016310; GO:0016772;	#NA
Smeritima41338_c0_seq5_len=352	352	275	43	266.136	44.4322	0.166953	-2.58248	0.107449	1	NP_001234733.1	Q93V91	verticillium wilt disease resistance protein Ve2 precursor	Solanum lycopersicum	#NA	#NA
Smeritima30446_c0_seq3_len=1191	1191	681	107	659.049	110.564	0.167763	-2.5755	0.0214883	0.348852	NP_001059894.1	Q84S65	Os07g0541000	Oryza sativa Japonica Group	GO:0000166; GO:0004672; GO:0004674; GO:0005524; GO:0006468; GO:0016301; GO:0016310; GO:0016772;	#NA
Smeritima39253_c0_seq4_len=1672	1672	360	57	348.396	58.8985	0.169056	-2.56442	0.0706977	0.822831	NP_001043925.2	Q5N7Q8	Os01g0689900	Oryza sativa Japonica Group	GO:0000166; GO:0004672; GO:0004674; GO:0005524; GO:0006468; GO:0016301; GO:0016310; GO:0016772;	#NA
Smeritima23616_c0_seq1_len=1585	1585	401	64	388.074	66.1317	0.17041	-2.55292	0.0597882	0.740883	NP_001234609.1	E5LBC4	prephenate aminotransferase	Solanum lycopersicum	GO:0003824; GO:0008483; GO:0009058; GO:0016740; GO:0016769; GO:0016847; GO:0030170; GO:0042218;	#NA
Smeritima4764_c0_seq1_len=464	464	137	22	132.584	22.7328	0.171459	-2.54406	0.291625	1	NP_001105322.1	P50160	sex determination protein tasselseed-2	Zea mays	GO:0005488; GO:0007275; GO:0008152; GO:0016491; GO:0055114;	#NA
Smeritima44113_c0_seq1_len=1237	1237	3411	552	3301.05	570.386	0.172789	-2.53291	0.000267589	0.00855115	NP_177549.1	Q9C9C9	desulfo-glucosinolate sulfotransferase 18	Arabidopsis thaliana	GO:0005575; GO:0005737; GO:0008146; GO:0016740; GO:0019761; GO:0047364; GO:0080066; GO:0080067; GO:0080068; GO:0080069; GO:0080070; GO:0080071;	#NA
Smeritima35946_c0_seq2_len=3038	3038	2687	436	2600.39	450.522	0.173252	-2.52906	0.000593947	0.0171812	NP_192253.1	Q9ZT72	ankyrin repeat-containing protein	Arabidopsis thaliana	#NA	#NA
Smeritima42774_c0_seq1_len=1076	1076	1073	175	1038.41	180.829	0.17414	-2.52168	0.00857624	0.16867	NP_001043676.1	Q0JKY8	Os01g0639900	Oryza sativa Japonica Group	GO:0004089; GO:0008270; GO:0015976; GO:0016829;	ko00910#Nitrogen metabolism
Smeritima8697_c0_seq1_len=2285	2285	2249	367	2176.51	379.224	0.174235	-2.52089	0.00107385	0.0288124	NP_849426.1	Q9C5S9	cysteine-rich receptor-like protein kinase 6	Arabidopsis thaliana	GO:0000166; GO:0004672; GO:0004674; GO:0004872; GO:0005515; GO:0005524; GO:0005886; GO:0006468; GO:0016020; GO:0016021; GO:0016301; GO:0016310; GO:0016740; GO:0016772;	#NA
Smeritima29906_c0_seq1_len=607	607	278	46	269.039	47.5322	0.176674	-2.50084	0.114491	1	NP_178025.1	P27202 ; Q0WWI7	photosystem II subunit R	Arabidopsis thaliana	GO:0009507; GO:0009523; GO:0009535; GO:0009536; GO:0009579; GO:0009654; GO:0010270; GO:0015979; GO:0016020; GO:0042651;	ko00195#Photosynthesis
Smeritima45199_c0_seq1_len=2324	2324	537	89	519.69	91.9644	0.17696	-2.4985	0.0388962	0.548298	NP_001052068.2	Q0JFA5	Os04g0120000	Oryza sativa Japonica Group	GO:0004252; GO:0006508;	#NA
Smeritima44631_c0_seq3_len=1514	1514	392	66	379.364	68.1983	0.17977	-2.47578	0.0687067	0.810185	XP_003589878.1	G7I2F3	Ubiquitin-like-specific protease	Medicago truncatula	#NA	#NA
Smeritima45169_c0_seq1_len=896	896	958	162	927.12	167.396	0.180555	-2.46949	0.0127351	0.228336	NP_001057550.1	Q5Z755	Os06g0334300	Oryza sativa Japonica Group	GO:0000166; GO:0004672; GO:0004674; GO:0004872; GO:0005524; GO:0006468; GO:0016301; GO:0016310; GO:0016772;	#NA
Smeritima408602_c0_seq1_len=325	325	65	11	62.9048	11.3664	0.180692	-2.4684	0.689903	1	NP_178582.1	Q9S7J7	photosystem II light harvesting complex protein 2.2	Arabidopsis thaliana	GO:0005774; GO:0009507; GO:0009535; GO:0009579; GO:0009765; GO:0009941; GO:0010287; GO:0015979; GO:0016020;	ko00196#Photosynthesis - antenna proteins
Smeritima45401_c0_seq16_len=616	616	714	121	690.985	125.03	0.180945	-2.46638	0.0240566	0.380296	NP_001235040.1	C6ZRT2	protein kinase precursor	Glycine max	GO:0000166; GO:0004672; GO:0004674; GO:0005524; GO:0006468; GO:0016301; GO:0016310; GO:0016772;	#NA
Smeritima9957_c0_seq1_len=1207	1207	1003	170	970.669	175.662	0.18097	-2.46618	0.0115458	0.212336	NP_001183286.1	C4J546	putative NAC domain transcription factor superfamily protein	Zea mays	GO:0003677; GO:0006355;	#NA
Smeritima45138_c1_seq7_len=339	339	117	20	113.229	20.6662	0.182517	-2.4539	0.368554	1	NP_001059991.1	Q6ZF30	Os07g0562700	Oryza sativa Japonica Group	GO:0009507; GO:0009765; GO:0015979; GO:0016020;	ko00196#Photosynthesis - antenna proteins
Smeritima45304_c1_seq1_len=1830	1830	1104	191	1068.41	197.362	0.184724	-2.43656	0.00990829	0.189499	NP_001234288.1	P93205	SBT2 protein precursor	Solanum lycopersicum	GO:0004252; GO:0006508; GO:0008233; GO:0008236; GO:0016787; GO:0042802; GO:0043086;	#NA
Smeritima41949_c0_seq1_len=1839	1839	1382	240	1337.45	247.994	0.185423	-2.43111	0.00577098	0.123372	NP_194599.1	Q9SVT8	ammonium transporter 1;4	Arabidopsis thaliana	GO:0005886; GO:0006810; GO:0008519; GO:0015398; GO:0015696; GO:0016020; GO:0016021; GO:0072488;	#NA
Smeritima220459_c0_seq1_len=1245	1245	558	97	540.013	100.231	0.185608	-2.42967	0.0406731	0.567014	NP_001044532.1	Q8S2H7	Os01g0800300	Oryza sativa Japonica Group	#NA	#NA
Smeritima42908_c0_seq5_len=374	374	69	12	66.7758	12.3997	0.185691	-2.42902	0.650651	1	NP_178086.1	Q8VYA3	wall-associated receptor kinase-like 10	Arabidopsis thaliana	GO:0000166; GO:0004383; GO:0004672; GO:0004674; GO:0005509; GO:0005524; GO:0006182; GO:0006468; GO:0006952; GO:0009617; GO:0009620; GO:0009751; GO:0016020; GO:0016021; GO:0016301; GO:0016310; GO:0016740; GO:0016772;	#NA
Smeritima32451_c0_seq1_len=794	794	286	50	276.781	51.6654	0.186665	-2.42148	0.118799	1	NP_001105348.1	B4G259 ; Q41048	oxygen-evolving enhancer protein 3-1, chloroplastic precursor	Zea mays	GO:0005509; GO:0009507; GO:0009523; GO:0009535; GO:0009536; GO:0009579; GO:0009654; GO:0015979; GO:0016020; GO:0019898;	ko00195#Photosynthesis
Smeritima20480_c0_seq1_len=1407	1407	650	114	629.048	117.797	0.187263	-2.41687	0.0316249	0.468636	NP_564207.1	Q9LRA9	uncharacterized protein	Arabidopsis thaliana	GO:0005575; GO:0008150;	#NA
Smeritima27198_c0_seq1_len=305	305	74	13	71.6147	13.433	0.187573	-2.41447	0.606533	1	K4D8C8	K4D8C8_SOLLC	SubName: Full=Uncharacterized protein;	Solanum lycopersicum (Tomato) (Lycopersicon esculentum)	#NA	#NA
Smeritima30692_c0_seq1_len=1125	1125	692	123	669.694	127.097	0.189783	-2.39757	0.0291519	0.44273	NP_001065352.1	A3C777 ; Q94LR4	Os10g0556100	Oryza sativa Japonica Group	GO:0005576; GO:0005618; GO:0007047; GO:0016020; GO:0019953;	#NA
Smeritima25267_c0_seq1_len=330	330	140	25	135.487	25.8327	0.190665	-2.39089	0.305824	1	NP_001150523.1	B6SUM9	chlorophyll a-b binding protein of LHCII type III	Zea mays	GO:0009507; GO:0009765; GO:0015979; GO:0016020;	ko00196#Photosynthesis - antenna proteins
Smeritima27966_c0_seq2_len=411	411	206	37	199.36	38.2324	0.191776	-2.38251	0.190956	1	XP_003588326.1	G7I9Q9	ATP synthase subunit alpha	Medicago truncatula	#NA	#NA
Smeritima245839_c0_seq1_len=958	958	282	51	272.91	52.6987	0.193099	-2.37259	0.127261	1	NP_192887.1	Q9LDS6	putative cysteine-rich receptor-like protein kinase 32	Arabidopsis thaliana	GO:0000166; GO:0004672; GO:0004674; GO:0004872; GO:0005524; GO:0006468; GO:0016020; GO:0016021; GO:0016301; GO:0016310; GO:0016740; GO:0016772;	#NA
Smeritima40834_c0_seq1_len=1023	1023	497	90	480.98	92.9977	0.193351	-2.37071	0.0542574	0.697237	NP_001105502.1	O24561	photosystem II subunit29	Zea mays	GO:0009507; GO:0009765; GO:0015979; GO:0016020;	ko00196#Photosynthesis - antenna proteins
Smeritima35946_c0_seq1_len=2708	2708	2252	408	2179.41	421.59	0.193442	-2.37003	0.00188671	0.0475444	NP_192253.1	Q9ZT72	ankyrin repeat-containing protein	Arabidopsis thaliana	#NA	#NA
Smeritima379880_c0_seq1_len=637	637	121	22	117.1	22.7328	0.194132	-2.36489	0.365316	1	NP_180762.1	Q9SKZ7	Acyl-CoA N-acyltransferases (NAT) superfamily protein	Arabidopsis thaliana	GO:0005575; GO:0008080; GO:0008152; GO:0009737; GO:0016740;	#NA
Smeritima31936_c0_seq1_len=1538	1538	555	101	537.11	104.364	0.194307	-2.36359	0.045754	0.616227	NP_192357.1	Q9XEC5	uncharacterized protein	Arabidopsis thaliana	#NA	#NA
Smeritima454531_c0_seq1_len=318	318	60	11	58.066	11.3664	0.19575	-2.35292	0.746946	1	NP_176639.2	Q0WKZ3	pentatricopeptide repeat-containing protein	Arabidopsis thaliana	GO:0005488;	#NA
Smeritima43108_c1_seq1_len=1038	1038	600	111	580.66	114.697	0.197529	-2.33986	0.0417484	0.576506	NP_179694.2	Q5XVE2	minichromosome maintenance protein 10	Arabidopsis thaliana	GO:0005575; GO:0005634; GO:0006260; GO:0006270;	#NA
Smeritima45318_c1_seq4_len=1052	1052	1108	205	1072.28	211.828	0.197548	-2.33972	0.012517	0.226006	NP_001240880.1	C6TKW2	uncharacterized protein LOC100779387	Glycine max	GO:0009507; GO:0009765; GO:0015979; GO:0016020;	ko00196#Photosynthesis - antenna proteins
Smeritima43765_c0_seq4_len=713	713	189	35	182.908	36.1658	0.197727	-2.33842	0.219358	1	NP_001051263.1	Q0DNL1	Os03g0747900	Oryza sativa Japonica Group	GO:0000166; GO:0003774; GO:0003779; GO:0005524; GO:0016459;	#NA
Smeritima30505_c0_seq1_len=1905	1905	764	142	739.373	146.73	0.198451	-2.33314	0.0273759	0.42048	NP_565618.1	O64851	calmodulin-binding protein	Arabidopsis thaliana	#NA	#NA
Smeritima41894_c0_seq1_len=1755	1755	937	175	906.797	180.829	0.199415	-2.32615	0.0185338	0.309678	NP_001042472.1	Q5N7Z8	Os01g0227500	Oryza sativa Japonica Group	GO:0004497; GO:0005506; GO:0009055; GO:0016491; GO:0016705; GO:0020037; GO:0046872; GO:0055114;	#NA
Smeritima38176_c0_seq1_len=720	720	2464	465	2384.58	480.488	0.201498	-2.31116	0.00183974	0.046572	NP_001042865.1	Q8LQA0	Os01g0311800	Oryza sativa Japonica Group	GO:0004857; GO:0005618; GO:0016787; GO:0030599; GO:0042545; GO:0043086; GO:0045330;	ko00040#Pentose and glucuronate interconversions ; ko00500#Starch and sucrose metabolism
Smeritima38687_c0_seq1_len=1201	1201	731	138	707.437	142.596	0.201568	-2.31066	0.0310622	0.461777	NP_188718.1	Q9LT39	leucine-rich repeat-containing protein	Arabidopsis thaliana	GO:0005618; GO:0009507; GO:0016020; GO:0048046;	#NA
Smeritima44989_c0_seq3_len=2144	2144	2203	417	2131.99	430.889	0.202107	-2.30681	0.00252753	0.0611158	NP_001237656.1	C6ZRT0	FERONIA receptor-like kinase precursor	Glycine max	GO:0000166; GO:0004672; GO:0004674; GO:0004872; GO:0005524; GO:0006468; GO:0016301; GO:0016310; GO:0016772;	#NA
Smeritima28222_c0_seq2_len=1656	1656	338	64	327.105	66.1317	0.202173	-2.30634	0.105737	1	NP_180741.1	Q9SKB8	ankyrin repeats-containing protein	Arabidopsis thaliana	GO:0005886;	#NA
Smeritima21554_c0_seq1_len=908	908	204	39	197.424	40.299	0.204124	-2.29248	0.206629	1	NP_001050373.2	P25765	Os03g0418000	Oryza sativa Japonica Group	GO:0000272; GO:0004568; GO:0005975; GO:0006032; GO:0006040; GO:0006952; GO:0008061; GO:0008152; GO:0008843; GO:0016231; GO:0016787; GO:0016798; GO:0016998; GO:0050832;	#NA
Smeritima131375_c0_seq1_len=1032	1032	761	146	736.47	150.863	0.204846	-2.28739	0.0301874	0.452892	NP_001042342.1	Q5QNM7	Os01g0205900	Oryza sativa Japonica Group	GO:0004601; GO:0006979; GO:0016491; GO:0020037; GO:0046872; GO:0055114;	#NA
Smeritima45169_c0_seq2_len=2331	2331	2726	524	2638.13	541.453	0.205241	-2.28461	0.00155242	0.0401402	NP_001238431.1	C6ZRM8	FERONIA receptor-like kinase precursor	Glycine max	GO:0000166; GO:0004672; GO:0004674; GO:0004872; GO:0005524; GO:0006468; GO:0016301; GO:0016310; GO:0016772;	#NA
Smeritima43340_c0_seq4_len=1013	1013	557	108	539.046	111.597	0.207027	-2.27211	0.0527847	0.684967	M1D756	M1D756_SOLTU	SubName: Full=Uncharacterized protein;	Solanum tuberosum (Potato)	#NA	#NA
Smeritima421902_c0_seq1_len=804	804	148	29	143.229	29.9659	0.209216	-2.25693	0.309371	1	NP_192237.1	Q9ZR03	cytochrome b6-f complex iron-sulfur subunit	Arabidopsis thaliana	GO:0005515; GO:0005886; GO:0006810; GO:0008121; GO:0009496; GO:0009507; GO:0009512; GO:0009535; GO:0009536; GO:0009579; GO:0009767; GO:0009941; GO:0010196; GO:0015979; GO:0016020; GO:0016021; GO:0016491; GO:0016679; GO:0022900; GO:0042651; GO:0042742; GO:0045158; GO:0046028; GO:0046872; GO:0051536; GO:0051537; GO:0055114; GO:0080167;	ko00195#Photosynthesis
Smeritima318831_c0_seq1_len=1064	1064	229	45	221.618	46.4988	0.209815	-2.25281	0.186031	1	NP_001043017.1	Q5ZAJ9	Os01g0359400	Oryza sativa Japonica Group	GO:0005524; GO:0006915; GO:0006952;	#NA
Smeritima38643_c0_seq1_len=605	605	334	66	323.234	68.1983	0.210988	-2.24477	0.115268	1	NP_001152380.1	B6TR16	photosystem I reaction center6	Zea mays	GO:0009522; GO:0015979; GO:0016020;	ko00195#Photosynthesis
Smeritima36529_c0_seq1_len=1089	1089	2048	405	1981.98	418.49	0.211147	-2.24368	0.00381881	0.0869961	NP_001151299.1	B6TYW3	ribonuclease 1 precursor	Zea mays	GO:0003723; GO:0033897;	#NA
Smeritima45127_c0_seq4_len=2589	2589	1103	220	1067.45	227.328	0.212964	-2.23132	0.0165054	0.281969	NP_173547.1	Q9LMN8	wall-associated receptor kinase 3	Arabidopsis thaliana	GO:0000166; GO:0004672; GO:0004674; GO:0005509; GO:0005515; GO:0005524; GO:0006468; GO:0016020; GO:0016021; GO:0016301; GO:0016310; GO:0016740; GO:0016772;	#NA
Smeritima38399_c0_seq1_len=812	812	416	83	402.591	85.7645	0.213032	-2.23086	0.0865978	0.941164	NP_001242531.1	D4N5G2	ribulose bisphosphate carboxylase/oxygenase activase 1, chloroplastic-like	Glycine max	GO:0005524;	#NA
Smeritima35094_c0_seq1_len=1382	1382	3805	763	3682.35	788.414	0.214106	-2.2236	0.000820002	0.0227033	NP_001190527.1	F4KJ05	Spermine synthase	Arabidopsis thaliana	GO:0003824; GO:0008152;	ko00270#Cysteine and methionine metabolism ; ko00330#Arginine and proline metabolism ; ko00410#beta-Alanine metabolism ; ko00480#Glutathione metabolism
Smeritima35883_c0_seq1_len=673	673	264	53	255.49	54.7653	0.214354	-2.22193	0.160446	1	NP_001150218.1	B6SR19	LOC100283848	Zea mays	#NA	ko00195#Photosynthesis
Smeritima312451_c0_seq1_len=1886	1886	596	120	576.788	123.997	0.214978	-2.21774	0.0519149	0.678117	NP_001044481.1	Q5ZAY2	Os01g0788500	Oryza sativa Japonica Group	GO:0005524; GO:0006915; GO:0006952;	ko04626#Plant-pathogen interaction
Smeritima45318_c0_seq4_len=308	308	248	50	240.006	51.6654	0.215267	-2.2158	0.174286	1	NP_565786.1	Q39141	photosystem II light harvesting complex protein B1B2	Arabidopsis thaliana	GO:0009507; GO:0009535; GO:0009579; GO:0009765; GO:0010287; GO:0015979; GO:0016020;	ko00196#Photosynthesis - antenna proteins
Smeritima557_c0_seq1_len=853	853	213	43	206.134	44.4322	0.21555	-2.2139	0.208782	1	NP_001052963.1	Q7XRF2	Os04g0455700	Oryza sativa Japonica Group	#NA	#NA
Smeritima15358_c0_seq1_len=927	927	701	142	678.404	146.73	0.216287	-2.20898	0.040514	0.565079	NP_001237996.1	C6SWZ5	uncharacterized protein LOC100305872 precursor	Glycine max	GO:0004866; GO:0010951;	#NA
Smeritima26329_c0_seq1_len=739	739	586	119	567.111	122.964	0.216825	-2.2054	0.0544037	0.698793	NP_001147438.1	B6SRN3	WAK-like kinase precursor	Zea mays	GO:0000166; GO:0004672; GO:0004674; GO:0005524; GO:0006468; GO:0016301; GO:0016310; GO:0016772;	#NA
Smeritima362110_c0_seq1_len=710	710	137	28	132.584	28.9326	0.218221	-2.19614	0.343281	1	NP_001176697.1	C7J872	Os11g0663566	Oryza sativa Japonica Group	#NA	#NA
Smeritima14496_c0_seq1_len=1170	1170	507	104	490.657	107.464	0.21902	-2.19086	0.0691042	0.813229	NP_565409.1	Q9SII5	protein exordium like 5	Arabidopsis thaliana	GO:0008150;	#NA
Smeritima14851_c0_seq1_len=978	978	5235	1075	5066.25	1110.81	0.219256	-2.18931	0.000426281	0.0129375	XP_002904695.1	D0N929	conserved hypothetical protein	Phytophthora infestans T30-4	#NA	#NA
Smeritima33461_c0_seq1_len=369	369	155	32	150.004	33.0658	0.220434	-2.18158	0.305927	1	NP_001168632.1	C0P7G6	uncharacterized protein LOC100382418	Zea mays	#NA	#NA
Smeritima23344_c0_seq1_len=1234	1234	336	71	325.169	73.3648	0.22562	-2.14803	0.127503	1	NP_001241713.1	B4G1D7	uncharacterized protein LOC100856891 precursor	Zea mays	#NA	#NA
Smeritima39253_c0_seq3_len=1639	1639	381	82	368.719	84.7312	0.229799	-2.12156	0.112051	1	NP_001043925.2	Q5N7Q8	Os01g0689900	Oryza sativa Japonica Group	GO:0000166; GO:0004672; GO:0004674; GO:0005524; GO:0006468; GO:0016301; GO:0016310; GO:0016772;	#NA
Smeritima20408_c0_seq1_len=1855	1855	838	181	810.988	187.029	0.230618	-2.11642	0.0358203	0.516474	NP_001265995.1	G8Z281	Hop-interacting protein THI116	Solanum lycopersicum	#NA	#NA
Smeritima15048_c0_seq2_len=3591	3591	740	160	716.147	165.329	0.230859	-2.11491	0.0441786	0.599761	NP_001058273.1	Q0DAD6	Os06g0661000	Oryza sativa Japonica Group	GO:0003676; GO:0008270;	#NA
Smeritima35903_c0_seq1_len=796	796	461	100	446.14	103.331	0.231611	-2.11023	0.0886953	0.951368	NP_001042187.1	Q0JQ77	Os01g0177900	Oryza sativa Japonica Group	GO:0016020;	#NA
Smeritima35166_c0_seq1_len=641	641	1391	302	1346.16	312.059	0.231814	-2.10896	0.0140132	0.246296	K9K869	K9K869_BRAOT	SubName: Full=Ascorbate peroxidase;	Brassica oleracea var. italica (Broccoli)	GO:0020037; GO:0004601; GO:0006979;	#NA
Smeritima45223_c1_seq2_len=1650	1650	1493	325	1444.87	335.825	0.232425	-2.10516	0.0122266	0.222704	NP_001237656.1	C6ZRT0	FERONIA receptor-like kinase precursor	Glycine max	GO:0000166; GO:0004672; GO:0004674; GO:0004872; GO:0005524; GO:0006468; GO:0016301; GO:0016310; GO:0016772;	#NA
Smeritima19090_c0_seq1_len=1730	1730	695	152	672.597	157.063	0.233517	-2.0984	0.050309	0.661184	NP_001049740.1	Q10N66	Os03g0281000	Oryza sativa Japonica Group	#NA	#NA
Smeritima254387_c0_seq1_len=738	738	256	56	247.748	57.8652	0.233565	-2.09811	0.186339	1	NP_001190601.1	Q9FM08	uncharacterized protein	Arabidopsis thaliana	#NA	#NA
Smeritima82422_c0_seq1_len=312	312	291	64	281.62	66.1317	0.234826	-2.09034	0.161709	1	NP_850082.1	F4IUM9	glycosyl hydrolases family protein	Arabidopsis thaliana	GO:0003824; GO:0004553; GO:0005975; GO:0016787; GO:0043169;	#NA
Smeritima25271_c0_seq1_len=1040	1040	2679	590	2592.64	609.652	0.235147	-2.08837	0.00351358	0.0812297	NP_001241115.1	C6TKG5	uncharacterized protein LOC100811170 precursor	Glycine max	GO:0004601; GO:0006979; GO:0016491; GO:0020037; GO:0046872; GO:0055114;	#NA
Smeritima318923_c0_seq1_len=1165	1165	349	77	337.75	79.5647	0.235573	-2.08576	0.130509	1	NP_192253.1	Q9ZT72	ankyrin repeat-containing protein	Arabidopsis thaliana	#NA	#NA
Smeritima45072_c0_seq3_len=3043	3043	1050	232	1016.15	239.727	0.235916	-2.08365	0.0258017	0.401858	NP_177559.1	Q9C6A8	receptor like protein 15	Arabidopsis thaliana	GO:0004872;	#NA
Smeritima35736_c1_seq1_len=1013	1013	330	73	319.363	75.4315	0.236194	-2.08196	0.140318	1	NP_001149087.1	B4FTL9	MTN3	Zea mays	GO:0005886; GO:0006810; GO:0008643; GO:0016020; GO:0016021;	#NA
Smeritima38732_c0_seq1_len=2478	2478	3571	802	3455.89	828.713	0.239797	-2.06011	0.00201001	0.0501961	NP_174497.1	Q9FVR3	putative cellulose synthase-like protein D6	Arabidopsis thaliana	GO:0000139; GO:0005794; GO:0007047; GO:0016020; GO:0016021; GO:0016740; GO:0016757; GO:0016760; GO:0030244;	#NA
Smeritima25867_c0_seq1_len=1072	1072	458	103	443.237	106.431	0.240122	-2.05816	0.0962003	0.99645	NP_001044052.1	Q7F354	Os01g0713200	Oryza sativa Japonica Group	GO:0003824; GO:0004553; GO:0005975; GO:0008152; GO:0016787; GO:0016798; GO:0043169;	#NA
Smeritima41338_c1_seq1_len=456	456	229	52	221.618	53.732	0.242453	-2.04422	0.220544	1	NP_001053102.1	Q7XUR0	Os04g0480500	Oryza sativa Japonica Group	#NA	#NA
Smeritima32338_c0_seq1_len=577	577	140	32	135.487	33.0658	0.244051	-2.03474	0.364379	1	NP_001148040.1	B6SXI1	LOC100281649	Zea mays	#NA	#NA
Smeritima45127_c0_seq2_len=719	719	201	46	194.521	47.5322	0.244355	-2.03295	0.253984	1	NP_173544.1	Q9LMN6	wall-associated receptor kinase 4	Arabidopsis thaliana	GO:0000166; GO:0004672; GO:0004674; GO:0005509; GO:0005524; GO:0006468; GO:0009826; GO:0016020; GO:0016021; GO:0016301; GO:0016310; GO:0016740; GO:0016772; GO:0048527;	#NA
Smeritima174127_c0_seq1_len=368	368	157	36	151.939	37.1991	0.244829	-2.03016	0.327255	1	NP_001234137.1	O82575	fruit-ripening protein	Solanum lycopersicum	GO:0006950;	#NA
Smeritima43901_c0_seq1_len=2294	2294	2024	466	1958.76	481.521	0.24583	-2.02427	0.00823462	0.1641	NP_001058311.1	Q655V6	Os06g0667000	Oryza sativa Japonica Group	GO:0000166; GO:0004672; GO:0004674; GO:0005524; GO:0006468; GO:0016772;	#NA
Smeritima32133_c0_seq1_len=2064	2064	2496	575	2415.54	594.152	0.24597	-2.02344	0.00526057	0.114328	D8RAH4	D8RAH4_SELML	SubName: Full=2-oxoacid-dependent dioxygenase;	Selaginella moellendorffii (Spikemoss)	GO:0016706; GO:0016702;	smo:SELMODRAFT_453232
Smeritima112731_c0_seq1_len=584	584	285	66	275.813	68.1983	0.247263	-2.01588	0.178227	1	NP_176658.1	Q9ZPJ8	ammonium transporter 1;2	Arabidopsis thaliana	GO:0005886; GO:0006810; GO:0008519; GO:0009624; GO:0015696; GO:0015843; GO:0016020; GO:0016021; GO:0072488;	#NA
Smeritima28454_c0_seq1_len=1037	1037	593	138	573.885	142.596	0.248476	-2.00882	0.0738646	0.848417	G7K0D6	G7K0D6_MEDTR	SubName: Full=RRNA intron-encoded homing endonuclease;	Medicago truncatula (Barrel medic) (Medicago tribuloides)	GO:0004519;	mtr:MTR_5g051040
Smeritima45472_c0_seq13_len=523	523	300	70	290.33	72.3315	0.249136	-2.005	0.170109	1	NP_001047396.1	Q0DZM8	Os02g0609900	Oryza sativa Japonica Group	#NA	#NA
Smeritima26689_c0_seq2_len=2206	2206	905	212	875.828	219.061	0.250119	-1.99931	0.0401257	0.560508	NP_001047909.1	Q0DY65	Os02g0712700	Oryza sativa Japonica Group	GO:0000166; GO:0004672; GO:0004674; GO:0005488; GO:0005524; GO:0006468; GO:0016772;	#NA
Smeritima40196_c0_seq2_len=1461	1461	2038	482	1972.31	498.054	0.252524	-1.98551	0.00922021	0.179053	NP_191195.1	Q9LY04	uncharacterized protein	Arabidopsis thaliana	GO:0008150;	#NA
Smeritima22933_c0_seq1_len=1380	1380	300	71	290.33	73.3648	0.252695	-1.98453	0.173672	1	NP_986604.2	Q750L9	AGL062Cp	Ashbya gossypii ATCC 10895	GO:0000228; GO:0006338;	#NA
Smeritima35557_c0_seq1_len=1521	1521	1660	393	1606.49	406.09	0.252781	-1.98404	0.0139918	0.246074	NP_198738.2	Q84JL7	hydrolase, alpha/beta fold family protein	Arabidopsis thaliana	GO:0016787;	#NA
Smeritima401169_c0_seq1_len=401	401	76	18	73.5502	18.5995	0.252882	-1.98346	0.627459	1	NP_001174286.1	C7J2X9	Os05g0235100	Oryza sativa Japonica Group	GO:0003676; GO:0003677; GO:0015074;	#NA
Smeritima30366_c0_seq2_len=934	934	935	222	904.861	229.394	0.253513	-1.97987	0.039655	0.555051	NP_001042342.1	Q5QNM7	Os01g0205900	Oryza sativa Japonica Group	GO:0004601; GO:0006979; GO:0016491; GO:0020037; GO:0046872; GO:0055114;	#NA
Smeritima33518_c0_seq1_len=734	734	248	59	240.006	60.9652	0.254015	-1.97701	0.214609	1	NP_001057170.1	Q67W01	Os06g0220500	Oryza sativa Japonica Group	GO:0008152; GO:0016740; GO:0016757; GO:0016758;	#NA
Smeritima41338_c0_seq2_len=321	321	130	31	125.81	32.0325	0.254611	-1.97363	0.398689	1	NP_180867.1	O49325	receptor like protein 28	Arabidopsis thaliana	GO:0004872;	#NA
Smeritima28680_c0_seq1_len=328	328	67	16	64.8403	16.5329	0.254979	-1.97155	0.695273	1	NP_189134.1	F4J7T6	receptor like protein 39	Arabidopsis thaliana	GO:0004872;	#NA
Smeritima44924_c0_seq5_len=660	660	410	99	396.784	102.297	0.257816	-1.95558	0.126158	1	NP_190582.1	Q9SN05	uncharacterized protein	Arabidopsis thaliana	#NA	#NA
Smeritima45421_c0_seq1_len=337	337	66	16	63.8726	16.5329	0.258842	-1.94985	0.704831	1	NP_177557.2	F4HTV3	receptor like protein 13	Arabidopsis thaliana	GO:0004872;	#NA
Smeritima61359_c0_seq1_len=510	510	1649	400	1595.85	413.323	0.258999	-1.94898	0.0157036	0.271199	NP_001148710.1	B6T684	APx3 - Peroxisomal Ascorbate Peroxidase	Zea mays	GO:0004601; GO:0006979; GO:0020037; GO:0055114;	ko00053#Ascorbate and aldarate metabolism ; ko00480#Glutathione metabolism
Smeritima30700_c1_seq1_len=528	528	107	26	103.551	26.866	0.259447	-1.94649	0.480112	1	NP_001058089.2	Q0DAX0	Os06g0620200	Oryza sativa Japonica Group	GO:0000166; GO:0004672; GO:0004674; GO:0005524; GO:0005529; GO:0006468; GO:0016772;	#NA
Smeritima36073_c0_seq1_len=1192	1192	2302	560	2227.8	578.652	0.259742	-1.94485	0.00824934	0.1641	NP_566426.2	P19171	basic chitinase B	Arabidopsis thaliana	GO:0000272; GO:0004568; GO:0005773; GO:0005774; GO:0005829; GO:0005975; GO:0006032; GO:0006952; GO:0008061; GO:0008152; GO:0009626; GO:0009871; GO:0016787; GO:0016798; GO:0016998; GO:0031640; GO:0046686; GO:0050832;	ko00520#Amino sugar and nucleotide sugar metabolism
Smeritima42961_c0_seq10_len=2094	2094	1520	370	1471	382.324	0.259907	-1.94393	0.0185669	0.309858	NP_193272.1	O23390	baruol synthase 1	Arabidopsis thaliana	GO:0003824; GO:0008152; GO:0010686; GO:0016853; GO:0016866; GO:0080011;	ko00909#Sesquiterpenoid and triterpenoid biosynthesis
Smeritima42961_c0_seq9_len=2677	2677	2649	647	2563.61	668.55	0.260784	-1.93907	0.00632555	0.133481	NP_001168389.1	C0P4Z6	hypothetical protein	Zea mays	GO:0003824; GO:0008152; GO:0016866;	#NA
Smeritima45401_c0_seq14_len=424	424	384	94	371.622	97.1309	0.26137	-1.93583	0.139285	1	NP_001235040.1	C6ZRT2	protein kinase precursor	Glycine max	GO:0000166; GO:0004672; GO:0004674; GO:0005524; GO:0006468; GO:0016301; GO:0016310; GO:0016772;	#NA
Smeritima45318_c0_seq5_len=539	539	106	26	102.583	26.866	0.261895	-1.93294	0.486351	1	NP_565786.1	Q39141	photosystem II light harvesting complex protein B1B2	Arabidopsis thaliana	GO:0009507; GO:0009535; GO:0009579; GO:0009765; GO:0010287; GO:0015979; GO:0016020;	ko00196#Photosynthesis - antenna proteins
Smeritima6235_c0_seq2_len=961	961	338	83	327.105	85.7645	0.262193	-1.9313	0.161182	1	XP_002304990.1	B9HRB6	predicted protein	Populus trichocarpa	GO:0006621; GO:0016021; GO:0046923;	#NA
Smeritima40189_c0_seq1_len=1168	1168	812	200	785.826	206.662	0.262986	-1.92694	0.0548573	0.703319	NP_001064222.2	Q0IYS9	Os10g0167200	Oryza sativa Japonica Group	GO:0004497; GO:0005506; GO:0009055; GO:0016491; GO:0016705; GO:0020037; GO:0046872; GO:0055114;	#NA
Smeritima36413_c0_seq1_len=689	689	609	150	589.369	154.996	0.262986	-1.92694	0.0814907	0.903124	NP_001168488.1	C0P5X6	uncharacterized protein LOC100382265	Zea mays	GO:0005524;	#NA
Smeritima26354_c0_seq1_len=1374	1374	662	164	640.661	169.462	0.264512	-1.9186	0.074085	0.849439	NP_001175214.1	C7J4L5	Os07g0501200	Oryza sativa Japonica Group	GO:0003676;	#NA
Smeritima15484_c0_seq1_len=1091	1091	294	73	284.523	75.4315	0.265115	-1.91531	0.190226	1	NP_001063424.1	Q6YXG6	Os09g0467300	Oryza sativa Japonica Group	GO:0016020; GO:0016021;	#NA
Smeritima295096_c0_seq1_len=657	657	185	46	179.037	47.5322	0.265488	-1.91328	0.298473	1	NP_001176627.1	C7J8L4	Os11g0591700	Oryza sativa Japonica Group	GO:0042742; GO:0050832;	#NA
Smeritima101350_c0_seq1_len=1441	1441	1338	333	1294.87	344.091	0.265734	-1.91194	0.0254401	0.397118	NP_177549.1	Q9C9C9	desulfo-glucosinolate sulfotransferase 18	Arabidopsis thaliana	GO:0005575; GO:0005737; GO:0008146; GO:0016740; GO:0019761; GO:0047364; GO:0080066; GO:0080067; GO:0080068; GO:0080069; GO:0080070; GO:0080071;	#NA
Smeritima42960_c0_seq1_len=1487	1487	27237	6805	26359	7031.66	0.266765	-1.90636	0.000420416	0.0128155	NP_001241713.1	B4G1D7	uncharacterized protein LOC100856891 precursor	Zea mays	#NA	#NA
Smeritima44924_c0_seq1_len=364	364	152	38	147.1	39.2657	0.266931	-1.90546	0.361003	1	NP_197646.1	Q9FK85	uncharacterized protein	Arabidopsis thaliana	GO:0003674; GO:0005575; GO:0008150;	#NA
Smeritima2515_c0_seq1_len=1164	1164	291	73	281.62	75.4315	0.267849	-1.90051	0.195089	1	NP_566685.1	Q9LIF4	oxidoreductase, 2OG-Fe(II) oxygenase family protein	Arabidopsis thaliana	GO:0005575; GO:0016491; GO:0055114;	#NA
Smeritima48804_c0_seq1_len=528	528	3077	776	2977.82	801.847	0.269273	-1.89286	0.00555919	0.119396	NP_001045372.1	Q94CR1	Os01g0944700	Oryza sativa Japonica Group	GO:0003824; GO:0004553; GO:0005975; GO:0008152; GO:0016787; GO:0016798; GO:0043169;	#NA
Smeritima21051_c0_seq1_len=1280	1280	1092	276	1056.8	285.193	0.269865	-1.88969	0.0376897	0.53674	NP_186768.1	Q43735	peroxidase 27	Arabidopsis thaliana	GO:0004601; GO:0005576; GO:0006979; GO:0016491; GO:0020037; GO:0042744; GO:0046872; GO:0055114;	ko00360#Phenylalanine metabolism ; ko00940#Phenylpropanoid biosynthesis
Smeritima428816_c0_seq1_len=1122	1122	253	64	244.845	66.1317	0.270096	-1.88845	0.227168	1	NP_001174761.1	C7J3M5 ; Q69T94	Os06g0325200	Oryza sativa Japonica Group	GO:0005215; GO:0006810; GO:0006817; GO:0015293; GO:0016020; GO:0016021; GO:0022857; GO:0055085;	#NA
Smeritima41280_c0_seq6_len=310	310	67	17	64.8403	17.5662	0.270915	-1.88409	0.701044	1	M0ZXY3	M0ZXY3_SOLTU	SubName: Full=Uncharacterized protein;	Solanum tuberosum (Potato)	#NA	#NA
Smeritima162493_c0_seq1_len=306	306	126	32	121.939	33.0658	0.271168	-1.88274	0.425834	1	NP_001144992.1	B6U4L5	uncharacterized protein LOC100278152 precursor	Zea mays	GO:0003824; GO:0004553; GO:0005975; GO:0008152; GO:0016787; GO:0016798; GO:0043169;	#NA
Smeritima263953_c0_seq1_len=469	469	122	31	118.067	32.0325	0.271307	-1.882	0.437433	1	NP_039391.1	P0C512	ribulose-1,5-bisphosphate carboxylase/oxygenase large subunit	Oryza sativa Japonica Group	GO:0000287; GO:0004497; GO:0009507; GO:0009536; GO:0009853; GO:0015977; GO:0015979; GO:0016491; GO:0016829; GO:0016984; GO:0019253; GO:0046872; GO:0055114;	ko00630#Glyoxylate and dicarboxylate metabolism ; ko00710#Carbon fixation in photosynthetic organisms
Smeritima18115_c0_seq1_len=696	696	10285	2615	9953.47	2702.1	0.271473	-1.88112	0.000749344	0.0209983	NP_177605.2	Q6NMQ7	gibberellin-regulated protein 6	Arabidopsis thaliana	GO:0009740; GO:0009744; GO:0009749; GO:0009750; GO:0080167;	#NA
Smeritima198034_c0_seq1_len=375	375	155	40	150.004	41.3323	0.275542	-1.85966	0.363254	1	NP_001049848.1	Q10MQ8	Os03g0299200	Oryza sativa Japonica Group	GO:0005488; GO:0008152; GO:0016491; GO:0055114;	#NA
Smeritima42961_c0_seq15_len=734	734	785	204	759.696	210.795	0.277472	-1.84958	0.0666705	0.797083	NP_001045853.1	Q0E421	Os02g0140400	Oryza sativa Japonica Group	GO:0003824; GO:0008152; GO:0016866;	#NA
Smeritima301347_c0_seq1_len=338	338	69	18	66.7758	18.5995	0.278537	-1.84406	0.688245	1	C1KH49	C1KH49_SUASA	SubName: Full=4,5-DOPA dioxygenase extradiol;	Suaeda salsa (Seepweed) (Chenopodium salsum)	GO:0008198; GO:0016702; GO:0008270; GO:0006725;	#NA
Smeritima30272_c0_seq1_len=801	801	4963	1300	4803.02	1343.3	0.279678	-1.83816	0.00277892	0.0662409	NP_001045374.1	Q0JG40	Os01g0944900	Oryza sativa Japonica Group	GO:0003824; GO:0004553; GO:0005975; GO:0008152; GO:0016787; GO:0016798; GO:0043169;	#NA
Smeritima43228_c0_seq1_len=2055	2055	1882	496	1821.34	512.521	0.281398	-1.82931	0.0175842	0.297208	NP_178722.1	P38605	cycloartenol synthase	Arabidopsis thaliana	GO:0003824; GO:0005773; GO:0008152; GO:0009555; GO:0010027; GO:0016853; GO:0016866; GO:0016871; GO:0019745;	ko00100#Steroid biosynthesis
Smeritima38843_c0_seq3_len=2414	2414	2405	635	2327.48	656.15	0.281915	-1.82667	0.0113999	0.210489	NP_001234962.1	C6ZRS1	cysteine-rich receptor-like protein kinase precursor	Glycine max	GO:0000166; GO:0004672; GO:0004674; GO:0004872; GO:0005524; GO:0006468; GO:0016301; GO:0016310; GO:0016772;	#NA
Smeritima34354_c0_seq2_len=1317	1317	9248	2466	8949.9	2548.14	0.284711	-1.81243	0.0012472	0.0328293	NP_191285.1	P33157	glucan endo-1,3-beta-D-glucosidase	Arabidopsis thaliana	GO:0003824; GO:0004553; GO:0005515; GO:0005576; GO:0005618; GO:0005773; GO:0005975; GO:0006952; GO:0008152; GO:0008810; GO:0009409; GO:0009607; GO:0009627; GO:0016787; GO:0016798; GO:0042973; GO:0043169; GO:0048046;	#NA
Smeritima20408_c0_seq3_len=1495	1495	480	128	464.528	132.263	0.284727	-1.81235	0.128053	1	NP_197907.1	Q501E6	Flotillin-like protein 1	Arabidopsis thaliana	GO:0005773; GO:0005774; GO:0005886; GO:0005901; GO:0016020; GO:0071456;	#NA
Smeritima33465_c0_seq3_len=1518	1518	1113	297	1077.12	306.892	0.284918	-1.81138	0.0437464	0.596972	NP_199186.1	Q9FG91	CC-NBS-LRR class disease resistance protein	Arabidopsis thaliana	GO:0000166; GO:0005524; GO:0006915; GO:0006952;	#NA
Smeritima361209_c0_seq1_len=351	351	86	23	83.2279	23.7661	0.285554	-1.80816	0.592219	1	NP_171675.3	F4HU48	putative recombination initiation defects 3	Arabidopsis thaliana	#NA	#NA
Smeritima8961_c0_seq1_len=1800	1800	2429	651	2350.7	672.683	0.286163	-1.80509	0.0120579	0.220228	NP_001052891.1	Q7XRM0	Os04g0444200	Oryza sativa Japonica Group	#NA	#NA
Smeritima17780_c0_seq1_len=510	510	149	40	144.197	41.3323	0.286638	-1.8027	0.38762	1	NP_001146015.1	B7ZYP0	uncharacterized protein LOC100279546	Zea mays	GO:0008152; GO:0016740; GO:0016757; GO:0016758;	#NA
Smeritima14770_c0_seq1_len=2060	2060	745	201	720.986	207.695	0.288071	-1.7955	0.0788635	0.883793	NP_174134.1	Q9FZ87	indole-3-acetic acid-amido synthetase GH3.17	Arabidopsis thaliana	GO:0005634; GO:0005737; GO:0008152; GO:0009733; GO:0010252; GO:0010279; GO:0016874;	ko04075#Plant hormone signal transduction
Smeritima47378_c0_seq1_len=1679	1679	24577	6674	23784.8	6896.3	0.289946	-1.78615	0.000901528	0.0245928	NP_001234805.1	Q01413	glucan endo-1,3-beta-glucosidase B precursor	Solanum lycopersicum	GO:0003824; GO:0004553; GO:0005773; GO:0005975; GO:0006952; GO:0008152; GO:0016787; GO:0016798; GO:0042973; GO:0043169;	#NA
Smeritima38244_c0_seq1_len=2261	2261	483	133	467.431	137.43	0.294011	-1.76606	0.13563	1	NP_200624.5	Q9LVN1	formin-like protein 13	Arabidopsis thaliana	GO:0003779; GO:0004721; GO:0016043; GO:0016787; GO:0030036;	#NA
Smeritima44177_c0_seq1_len=2693	2693	974	269	942.604	277.96	0.294885	-1.76178	0.0590586	0.737936	NP_177559.1	Q9C6A8	receptor like protein 15	Arabidopsis thaliana	GO:0004872;	#NA
Smeritima398451_c0_seq1_len=1204	1204	271	75	262.265	77.4981	0.295496	-1.75879	0.239093	1	NP_001234947.1	C6ZRS0	receptor-like protein kinase precursor	Glycine max	GO:0000166; GO:0004672; GO:0004674; GO:0004872; GO:0005524; GO:0006468; GO:0016301; GO:0016310; GO:0016772;	#NA
Smeritima45461_c0_seq11_len=420	420	93	26	90.0022	26.866	0.298504	-1.74418	0.568889	1	NP_001176709.1	C7J8A2	Os11g0676200	Oryza sativa Japonica Group	GO:0005524; GO:0006915; GO:0006952;	#NA
Smeritima31925_c0_seq1_len=937	937	1908	536	1846.5	553.853	0.299948	-1.73722	0.022684	0.363283	NP_001234805.1	Q01413	glucan endo-1,3-beta-glucosidase B precursor	Solanum lycopersicum	GO:0003824; GO:0004553; GO:0005773; GO:0005975; GO:0006952; GO:0008152; GO:0016787; GO:0016798; GO:0042973; GO:0043169;	#NA
Smeritima39807_c0_seq2_len=1966	1966	5475	1540	5298.52	1591.29	0.300328	-1.73539	0.00383371	0.0872639	NP_173744.1	F4I4Q3	MATE efflux family protein	Arabidopsis thaliana	GO:0006855; GO:0015238; GO:0015297; GO:0016020; GO:0055085;	#NA
Smeritima35195_c0_seq1_len=1843	1843	1390	391	1345.19	404.023	0.300346	-1.7353	0.0375448	0.534951	NP_001148090.1	B6SXW0	cytokinin-O-glucosyltransferase 3	Zea mays	GO:0008152; GO:0016740; GO:0016757; GO:0016758;	#NA
Smeritima33674_c0_seq1_len=1248	1248	1601	452	1549.39	467.055	0.301444	-1.73004	0.0306395	0.458684	NP_001142971.1	B6ST03	uncharacterized protein LOC100275424	Zea mays	GO:0004097; GO:0005344; GO:0006810; GO:0008152; GO:0015671; GO:0016491; GO:0055114;	#NA
Smeritima45475_c1_seq13_len=887	887	1135	324	1098.41	334.792	0.304795	-1.71409	0.0530037	0.686345	NP_001234733.1	Q93V91	verticillium wilt disease resistance protein Ve2 precursor	Solanum lycopersicum	#NA	#NA
Smeritima41006_c0_seq5_len=1171	1171	1127	322	1090.67	332.725	0.305064	-1.71281	0.0536802	0.691739	NP_001174687.1	C7J412	Os06g0240900	Oryza sativa Japonica Group	GO:0008168; GO:0032259;	#NA
Smeritima13327_c0_seq1_len=1699	1699	360	104	348.396	107.464	0.308454	-1.69687	0.196657	1	NP_193175.2	F4JVF4	ankyrin repeat-containing protein	Arabidopsis thaliana	#NA	#NA
Smeritima39801_c0_seq2_len=1575	1575	1306	378	1263.9	390.59	0.309035	-1.69416	0.0455616	0.615692	NP_001190075.1	F4J865	cytochrome P450, family 76, subfamily G, polypeptide 1	Arabidopsis thaliana	GO:0005506; GO:0009055; GO:0016705; GO:0020037; GO:0055114;	ko00903#Limonene and pinene degradation ; ko00945#Stilbenoid, diarylheptanoid and gingerol biosynthesis
Smeritima27843_c0_seq1_len=3270	3270	3349	971	3241.05	1003.34	0.309573	-1.69165	0.010423	0.196369	NP_001175676.1	Q6ZJF8	Os08g0543050	Oryza sativa Japonica Group	GO:0005524; GO:0006915; GO:0006952;	#NA
Smeritima34112_c0_seq1_len=1045	1045	9203	2671	8906.35	2759.96	0.309887	-1.69018	0.00248145	0.0602885	NP_195846.1	Q9LZ99	expansin A9	Arabidopsis thaliana	GO:0005576; GO:0005618; GO:0007047; GO:0009507; GO:0009664; GO:0016020;	#NA
Smeritima24819_c0_seq1_len=1881	1881	3848	1117	3723.96	1154.2	0.30994	-1.68994	0.0083331	0.165529	NP_001063284.1	Q69P77	Os09g0441100	Oryza sativa Japonica Group	GO:0004497; GO:0005506; GO:0009055; GO:0016491; GO:0016705; GO:0020037; GO:0046872; GO:0055114;	#NA
Smeritima27697_c0_seq1_len=1220	1220	1244	362	1203.9	374.057	0.310705	-1.68638	0.0497169	0.655885	XP_002264158.1	F6GXT6	PREDICTED: abscisic acid receptor PYL4-like	Vitis vinifera	#NA	ko04075#Plant hormone signal transduction
Smeritima40337_c0_seq3_len=1642	1642	6568	1914	6356.29	1977.75	0.311149	-1.68432	0.00376806	0.0859105	NP_001241545.1	C6TJ42	uncharacterized protein LOC100791789	Glycine max	GO:0008270; GO:0046872;	#NA
Smeritima112299_c0_seq1_len=481	481	322	94	311.621	97.1309	0.311696	-1.68179	0.220875	1	NP_043582.1	P49477	photosystem I subunit VII	Odontella sinensis	GO:0006810; GO:0009055; GO:0009507; GO:0009522; GO:0009535; GO:0009536; GO:0009579; GO:0009773; GO:0015979; GO:0016020; GO:0022900; GO:0042651; GO:0046872; GO:0051536; GO:0051539;	#NA
Smeritima37445_c0_seq1_len=2039	2039	2595	759	2511.35	784.281	0.312294	-1.67902	0.0166056	0.28308	NP_564419.1	Q9C884	putative methyltransferase PMT18	Arabidopsis thaliana	GO:0005783; GO:0005789; GO:0008150; GO:0008168; GO:0016020; GO:0016021; GO:0016740; GO:0032259;	#NA
Smeritima20545_c0_seq1_len=1183	1183	871	255	842.924	263.493	0.312595	-1.67764	0.0808228	0.899939	NP_001190715.1	Q9SVQ6	putative pectate lyase 14	Arabidopsis thaliana	GO:0008150; GO:0016829; GO:0030570; GO:0046872;	ko00040#Pentose and glucuronate interconversions
Smeritima41509_c1_seq2_len=825	825	7956	2331	7699.55	2408.64	0.312829	-1.67655	0.00309658	0.0728128	NP_173365.2	Q9LN66	pathogenesis-related thaumatin-like protein	Arabidopsis thaliana	#NA	#NA
Smeritima52275_c0_seq1_len=1450	1450	7074	2073	6845.98	2142.05	0.312891	-1.67627	0.00356384	0.0822675	NP_001059831.1	Q6Z4L7	Os07g0526600	Oryza sativa Japonica Group	GO:0008152; GO:0016787;	#NA
Smeritima44823_c0_seq1_len=545	545	372	110	360.009	113.664	0.315725	-1.66326	0.198387	1	NP_001042093.2	Q0JQH1	Os01g0161300	Oryza sativa Japonica Group	#NA	#NA
Smeritima132441_c0_seq1_len=2162	2162	1085	322	1050.03	332.725	0.316873	-1.65802	0.0637515	0.77208	NP_180916.1	O22808	LysM-containing receptor-like kinase	Arabidopsis thaliana	GO:0004672; GO:0005524; GO:0005886; GO:0006468; GO:0016301; GO:0016310; GO:0016772; GO:0016998;	#NA
Smeritima41597_c0_seq1_len=1420	1420	6221	1858	6020.47	1919.89	0.318893	-1.64886	0.00482379	0.106062	NP_001066098.1	Q0IQ98	Os12g0135800	Oryza sativa Japonica Group	GO:0008152; GO:0016787;	#NA
Smeritima198958_c0_seq1_len=1584	1584	729	218	705.501	225.261	0.319292	-1.64705	0.105136	1	NP_001049002.1	Q10RL6	Os03g0154100	Oryza sativa Japonica Group	GO:0004497; GO:0008152; GO:0016491; GO:0055114;	#NA
Smeritima285865_c0_seq1_len=669	669	190	57	183.876	58.8985	0.320317	-1.64243	0.3505	1	NP_001172597.1	C7IXC7	Os01g0791033	Oryza sativa Japonica Group	GO:0000287; GO:0009536; GO:0015977; GO:0016984;	#NA
Smeritima42156_c0_seq1_len=3436	3436	123243	37052	119270	38286.1	0.321003	-1.63934	0.00598769	0.127612	NP_001267696.1	E2IZV5	nitrate reductase [NADH]-like	Cucumis sativus	GO:0005488; GO:0005506; GO:0009055; GO:0016491; GO:0020037; GO:0030151; GO:0042128; GO:0046857; GO:0046872; GO:0050660; GO:0055114;	#NA
Smeritima44712_c1_seq2_len=845	845	195	59	188.714	60.9652	0.323055	-1.63015	0.346952	1	NP_001042520.1	Q5NAX4	Os01g0235200	Oryza sativa Japonica Group	#NA	#NA
Smeritima45360_c0_seq8_len=3429	3429	627	190	606.789	196.328	0.323553	-1.62793	0.127367	1	NP_001172451.1	Q5ZBC0	Os01g0601625	Oryza sativa Japonica Group	#NA	#NA
Smeritima167303_c0_seq1_len=335	335	66	20	63.8726	20.6662	0.323553	-1.62793	0.726924	1	XP_664193.1	Q5AXT4	hypothetical protein AN6589.2	Aspergillus nidulans FGSC A4	GO:0005622;	#NA
Smeritima292566_c0_seq1_len=307	307	66	20	63.8726	20.6662	0.323553	-1.62793	0.726924	1	NP_001047473.2	Q0DZF1	Os02g0623600	Oryza sativa Japonica Group	GO:0000166; GO:0004672; GO:0004674; GO:0005524; GO:0006468; GO:0016772;	#NA
Smeritima44924_c0_seq3_len=932	932	303	92	293.233	95.0643	0.324194	-1.62507	0.246422	1	NP_001042887.1	Q94D69	Os01g0319200	Oryza sativa Japonica Group	#NA	#NA
Smeritima8729_c0_seq1_len=1462	1462	1779	542	1721.66	560.053	0.325299	-1.62016	0.0354578	0.512578	NP_001238066.1	C6FF72	serine/threonine protein kinase-like protein	Glycine max	GO:0000166; GO:0004672; GO:0004674; GO:0005524; GO:0006468; GO:0016301; GO:0016310; GO:0016772;	#NA
Smeritima42396_c0_seq2_len=1462	1462	3833	1170	3709.45	1208.97	0.325917	-1.61743	0.0112487	0.208669	NP_188048.1	O49006	pectin methylesterase 3	Arabidopsis thaliana	GO:0004857; GO:0005576; GO:0005618; GO:0005737; GO:0005886; GO:0007047; GO:0008152; GO:0009624; GO:0016787; GO:0030599; GO:0042545; GO:0043086; GO:0045330; GO:0048046;	#NA
Smeritima44135_c0_seq3_len=1369	1369	375	115	362.912	118.83	0.327436	-1.61072	0.209249	1	NP_189639.4	F4J5F4	plant transposase (Ptta/En/Spm family)	Arabidopsis thaliana	GO:0003824; GO:0005524; GO:0006003;	#NA
Smeritima41467_c0_seq1_len=1597	1597	1284	395	1242.61	408.157	0.328467	-1.60618	0.0575371	0.723972	NP_001059681.2	Q6ZHK4	Os07g0491900	Oryza sativa Japonica Group	GO:0004497; GO:0008152; GO:0016491; GO:0055114;	#NA
Smeritima177478_c0_seq1_len=517	517	113	35	109.358	36.1658	0.330711	-1.59636	0.517855	1	NP_001118257.1	B3H4C7	ureide permease 3	Arabidopsis thaliana	#NA	#NA
Smeritima254845_c0_seq1_len=931	931	306	95	296.136	98.1642	0.331483	-1.59299	0.25232	1	NP_188832.1	Q9LRL7	Receptor protein kinase-related protein	Arabidopsis thaliana	GO:0005576; GO:0008150;	#NA
Smeritima26143_c0_seq1_len=1195	1195	1651	515	1597.78	532.153	0.333058	-1.58616	0.0432139	0.591449	NP_181381.2	B3DNP2 ; Q8S8P5	putative WRKY transcription factor 33	Arabidopsis thaliana	GO:0003677; GO:0003700; GO:0005515; GO:0005634; GO:0006351; GO:0006355; GO:0006970; GO:0009408; GO:0009409; GO:0009414; GO:0009651; GO:0010120; GO:0010200; GO:0010508; GO:0034605; GO:0042742; GO:0043565; GO:0050832; GO:0070370;	ko04626#Plant-pathogen interaction
Smeritima44658_c0_seq3_len=2513	2513	1433	449	1386.81	463.955	0.334549	-1.57971	0.0531193	0.686345	NP_193872.2	Q8S9L6	cysteine-rich receptor-like protein kinase 29	Arabidopsis thaliana	GO:0000166; GO:0004672; GO:0004674; GO:0004872; GO:0005524; GO:0005773; GO:0005886; GO:0006468; GO:0009737; GO:0016020; GO:0016021; GO:0016301; GO:0016310; GO:0016740; GO:0016772;	#NA
Smeritima15833_c0_seq1_len=639	639	213	67	206.134	69.2316	0.335857	-1.57408	0.338875	1	NP_182248.1	O22900	WRKY DNA-binding protein 23	Arabidopsis thaliana	GO:0003677; GO:0003700; GO:0005634; GO:0006351; GO:0006355; GO:0009624; GO:0009733; GO:0043565;	#NA
Smeritima13300_c0_seq1_len=1146	1146	349	110	337.75	113.664	0.336532	-1.57118	0.232102	1	NP_001143915.1	B6TGY9	uncharacterized protein LOC100276723	Zea mays	#NA	#NA
Smeritima45461_c0_seq5_len=326	326	278	88	269.039	90.9311	0.337985	-1.56497	0.279601	1	NP_001235671.1	C6ZS43	NBS-LRR type disease resistance protein	Glycine max	GO:0005524; GO:0006915; GO:0006952;	ko04626#Plant-pathogen interaction
Smeritima80084_c0_seq1_len=878	878	1130	359	1093.58	370.957	0.339215	-1.55973	0.0750032	0.857488	NP_181316.1	F4IRV7	cysteine/histidine-rich C1 domain-containing protein	Arabidopsis thaliana	GO:0005622; GO:0008270; GO:0035556; GO:0047134; GO:0055114;	#NA
Smeritima238620_c0_seq1_len=2551	2551	900	286	870.989	295.526	0.339299	-1.55937	0.0976167	1	D8LM88	D8LM88_ECTSI	SubName: Full=Putative uncharacterized protein;	Ectocarpus siliculosus (Brown alga)	GO:0016747;	#NA
Smeritima17487_c0_seq1_len=1621	1621	541	173	523.561	178.762	0.341435	-1.55032	0.164719	1	NP_201257.2	F4KDQ6	DNA repair protein XRCC2-like protein	Arabidopsis thaliana	#NA	ko03440#Homologous recombination
Smeritima43228_c0_seq7_len=2288	2288	2023	648	1957.79	669.583	0.34201	-1.54789	0.0364474	0.521993	NP_001067700.1	Q2R712	Os11g0285000	Oryza sativa Japonica Group	GO:0003824; GO:0008152; GO:0016866;	#NA
Smeritima30618_c0_seq1_len=861	861	243	78	235.167	80.598	0.342727	-1.54487	0.314962	1	NP_194254.2	Q8VXX5	monocopper oxidase-like protein SKS1	Arabidopsis thaliana	GO:0005507; GO:0005886; GO:0016020; GO:0016491; GO:0031225; GO:0046658; GO:0046872; GO:0055114;	#NA
Smeritima143824_c0_seq1_len=530	530	255	82	246.78	84.7312	0.343347	-1.54226	0.304609	1	NP_001048860.1	Q10S83	Os03g0131100	Oryza sativa Japonica Group	GO:0003677; GO:0005634; GO:0006351; GO:0006355;	#NA
Smeritima44960_c0_seq17_len=835	835	718	231	694.856	238.694	0.343516	-1.54155	0.127841	1	NP_190582.1	Q9SN05	uncharacterized protein	Arabidopsis thaliana	#NA	#NA
Smeritima45468_c0_seq45_len=733	733	473	153	457.753	158.096	0.345374	-1.53377	0.189171	1	XP_003592270.1	G7IAL8	hypothetical protein MTR_1g100970	Medicago truncatula	#NA	#NA
Smeritima4191_c0_seq1_len=2099	2099	654	212	632.919	219.061	0.346113	-1.53069	0.142503	1	NP_001145735.1	B7ZX38	uncharacterized protein LOC100279242	Zea mays	GO:0005215; GO:0006810; GO:0006857; GO:0016020; GO:0016021;	#NA
Smeritima231865_c0_seq1_len=335	335	98	32	94.8411	33.0658	0.348645	-1.52017	0.585325	1	NP_001148209.1	B6SZA3	endochitinase A precursor	Zea mays	GO:0004568; GO:0005975; GO:0006032; GO:0016998;	#NA
Smeritima17105_c0_seq1_len=2284	2284	1079	353	1044.22	364.758	0.349311	-1.51741	0.0866264	0.941164	NP_001268200.1	Q5SGD0	9-cis-epoxycarotenoid dioxygenase 2	Vitis vinifera	GO:0016702;	#NA
Smeritima35455_c0_seq1_len=361	361	113	37	109.358	38.2324	0.349609	-1.51619	0.533673	1	NP_001030758.1	F4J6I6	FAD/NAD(P)-binding oxidoreductase family protein	Arabidopsis thaliana	GO:0004497; GO:0006744; GO:0008152; GO:0016491; GO:0016709; GO:0050660; GO:0055114;	ko00130#Ubiquinone and other terpenoid-quinone biosynthesis
Smeritima18311_c0_seq1_len=1152	1152	2387	784	2310.06	810.113	0.35069	-1.51173	0.0325428	0.477903	NP_001235579.1	C6T172	uncharacterized protein LOC100500267 precursor	Glycine max	#NA	#NA
Smeritima19214_c0_seq1_len=597	597	155	51	150.004	52.6987	0.351316	-1.50916	0.439275	1	NP_001058886.1	Q8H4P7	Os07g0147500	Oryza sativa Japonica Group	GO:0009523; GO:0009654; GO:0015979; GO:0042651;	ko00195#Photosynthesis
Smeritima149408_c0_seq1_len=1268	1268	713	235	690.017	242.827	0.351915	-1.5067	0.136418	1	NP_001234264.1	C0L2R9	WRKY transcription factor 2	Solanum lycopersicum	GO:0003700; GO:0006351; GO:0006355; GO:0043565;	#NA
Smeritima8900_c0_seq1_len=1033	1033	1762	581	1705.2	600.352	0.35207	-1.50606	0.0491941	0.653483	NP_001238315.1	O22443	peroxidase precursor	Glycine max	GO:0004601; GO:0006979; GO:0016491; GO:0020037; GO:0046872; GO:0055114;	ko00360#Phenylalanine metabolism ; ko00940#Phenylpropanoid biosynthesis
Smeritima42698_c0_seq1_len=2302	2302	1209	400	1170.03	413.323	0.353259	-1.5012	0.0787579	0.883473	NP_001041970.1	Q5ZC55	Os01g0138400	Oryza sativa Japonica Group	GO:0000166; GO:0004672; GO:0004674; GO:0004872; GO:0005524; GO:0006468; GO:0016301; GO:0016310; GO:0016772;	#NA
Smeritima41006_c0_seq4_len=1622	1622	2310	767	2235.54	792.547	0.354522	-1.49605	0.0356864	0.515079	NP_188833.4	Q9LRL5	methyltransferase	Arabidopsis thaliana	GO:0005575; GO:0008168; GO:0016740; GO:0032259; GO:0046686;	#NA
Smeritima38092_c0_seq2_len=1051	1051	221	74	213.876	76.4648	0.357519	-1.48391	0.353471	1	NP_190421.1	Q9SMP5	cytochrome P450, family 94, subfamily B, polypeptide 3	Arabidopsis thaliana	GO:0002213; GO:0004497; GO:0005506; GO:0009055; GO:0009555; GO:0009611; GO:0009694; GO:0010154; GO:0016491; GO:0016705; GO:0020037; GO:0046872; GO:0048480; GO:0048653; GO:0055114;	#NA
Smeritima45421_c0_seq2_len=1558	1558	331	111	320.331	114.697	0.358059	-1.48173	0.26583	1	NP_177558.4	F4HTV4	receptor like protein 14	Arabidopsis thaliana	GO:0004872;	#NA
Smeritima27298_c0_seq1_len=458	458	137	46	132.584	47.5322	0.358506	-1.47993	0.48405	1	K4BX78	K4BX78_SOLLC	SubName: Full=Uncharacterized protein;	Solanum lycopersicum (Tomato) (Lycopersicon esculentum)	GO:0005524; GO:0004674;	#NA
Smeritima41141_c0_seq2_len=1004	1004	780	262	754.857	270.727	0.358646	-1.47937	0.131014	1	NP_001234847.1	C7FGM0	cytochrome P450 71 family protein	Solanum lycopersicum	GO:0004497; GO:0005506; GO:0009055; GO:0016491; GO:0016705; GO:0020037; GO:0046872; GO:0055114;	#NA
Smeritima45215_c0_seq1_len=1076	1076	375	126	362.912	130.197	0.358756	-1.47893	0.243043	1	NP_001054226.1	Q0J947	Os04g0672600	Oryza sativa Japonica Group	#NA	#NA
Smeritima38139_c0_seq4_len=943	943	465	157	450.011	162.229	0.360501	-1.47193	0.207865	1	NP_191606.1	Q9M212	uncharacterized protein	Arabidopsis thaliana	#NA	#NA
Smeritima45215_c0_seq2_len=1826	1826	535	181	517.755	187.029	0.36123	-1.46901	0.186527	1	NP_001059589.1	Q84PR7	Os07g0466500	Oryza sativa Japonica Group	#NA	#NA
Smeritima30618_c0_seq2_len=585	585	189	64	182.908	66.1317	0.361558	-1.4677	0.395908	1	NP_001151772.1	B6U4I6	pollen-specific protein NTP303 precursor	Zea mays	GO:0005507; GO:0016491; GO:0055114;	#NA
Smeritima45276_c0_seq6_len=1715	1715	564	191	545.82	197.362	0.361588	-1.46758	0.178908	1	NP_001067272.1	Q2QM72	Os12g0615300	Oryza sativa Japonica Group	GO:0000166; GO:0004672; GO:0004674; GO:0005509; GO:0005524; GO:0006468; GO:0016301; GO:0016310; GO:0016772;	#NA
Smeritima38313_c0_seq1_len=1898	1898	6298	2140	6094.99	2211.28	0.362803	-1.46274	0.0113919	0.210481	NP_001152245.1	B6UB57	lysosomal protective protein precursor	Zea mays	GO:0004185; GO:0006508;	#NA
Smeritima107033_c0_seq1_len=593	593	500	170	483.883	175.662	0.363026	-1.46185	0.198911	1	NP_001060116.1	Q84ZS7	Os07g0583700	Oryza sativa Japonica Group	GO:0003700; GO:0006351; GO:0006355; GO:0043565;	#NA
Smeritima40853_c0_seq1_len=1329	1329	2402	820	2324.57	847.312	0.364502	-1.456	0.0384084	0.542799	NP_001242686.1	C6TM42	uncharacterized protein LOC100810694	Glycine max	GO:0006725; GO:0008198; GO:0008270; GO:0016491; GO:0016701; GO:0055114;	#NA
Smeritima43922_c0_seq3_len=1831	1831	3338	1144	3230.4	1182.1	0.365931	-1.45036	0.0257159	0.400746	C5X1E1	C5X1E1_SORBI	SubName: Full=Putative uncharacterized protein Sb01g021392; Flags: Fragment;	Sorghum bicolor (Sorghum) (Sorghum vulgare)	#NA	sbi:SORBI_01g021392
Smeritima13349_c0_seq1_len=1229	1229	547	188	529.368	194.262	0.366969	-1.44627	0.189126	1	NP_171675.3	F4HU48	putative recombination initiation defects 3	Arabidopsis thaliana	#NA	#NA
Smeritima40731_c0_seq1_len=2035	2035	1134	390	1097.45	402.99	0.367207	-1.44533	0.0954428	0.991191	NP_181454.1	O80960	major facilitator protein	Arabidopsis thaliana	GO:0003674; GO:0005575; GO:0016021; GO:0055085;	#NA
Smeritima256645_c0_seq1_len=1460	1460	371	128	359.041	132.263	0.368379	-1.44074	0.255654	1	NP_565975.1	Q9SIN2	protein trichome birefringence-like 39	Arabidopsis thaliana	GO:0005773;	#NA
Smeritima318151_c0_seq1_len=1045	1045	252	87	243.877	89.8978	0.368619	-1.4398	0.33514	1	NP_001065175.1	Q0IW26	Os10g0537600	Oryza sativa Japonica Group	#NA	#NA
Smeritima30947_c0_seq2_len=1336	1336	612	213	592.273	220.095	0.37161	-1.42814	0.177048	1	NP_001058738.1	Q0D921	Os07g0111600	Oryza sativa Japonica Group	GO:0003993; GO:0016787; GO:0046872;	#NA
Smeritima20392_c0_seq1_len=5135	5135	2094	729	2026.5	753.281	0.371715	-1.42773	0.0494569	0.654055	NP_001061718.1	Q0J5Y3	Os08g0389500	Oryza sativa Japonica Group	GO:0003676; GO:0003677; GO:0008270; GO:0015074; GO:0046872;	#NA
Smeritima161463_c0_seq1_len=2121	2121	893	311	864.215	321.359	0.37185	-1.42721	0.126158	1	NP_200624.5	Q9LVN1	formin-like protein 13	Arabidopsis thaliana	GO:0003779; GO:0004721; GO:0016043; GO:0016787; GO:0030036;	#NA
Smeritima44172_c0_seq5_len=1383	1383	2193	765	2122.31	790.48	0.372462	-1.42483	0.0471928	0.631893	NP_001234455.1	O24023	nine-cis-epoxycarotenoid dioxygenase	Solanum lycopersicum	GO:0016702;	#NA
Smeritima37583_c0_seq2_len=895	895	1290	451	1248.42	466.022	0.37329	-1.42163	0.0875014	0.946228	XP_002515183.1	B9RN44	NEFA-interacting nuclear protein NIP30, putative	Ricinus communis	#NA	#NA
Smeritima45468_c0_seq44_len=2206	2206	457	160	442.269	165.329	0.373821	-1.41958	0.225156	1	NP_001055149.1	Q0DJB0	Os05g0305600	Oryza sativa Japonica Group	GO:0005524; GO:0006915; GO:0006952;	#NA
Smeritima339377_c0_seq1_len=489	489	108	38	104.519	39.2657	0.375681	-1.41242	0.569898	1	NP_594984.1	Q92368	RNA-binding protein, CCR4-NOT complex subunit Rcd1	Schizosaccharomyces pombe 972h-	GO:0000122; GO:0003723; GO:0005488; GO:0005634; GO:0005737; GO:0006354; GO:0006402; GO:0007548; GO:0010515; GO:0030154; GO:0031138;	ko03018#RNA degradation
Smeritima44691_c0_seq1_len=1563	1563	335	118	324.202	121.93	0.376094	-1.41083	0.283623	1	NP_001042045.2	Q0JQL9	Os01g0152500	Oryza sativa Japonica Group	GO:0003676; GO:0008270; GO:0046872;	#NA
Smeritima302785_c0_seq1_len=3890	3890	759	269	734.534	277.96	0.378416	-1.40195	0.153334	1	NP_180201.1	Q42371	LRR receptor-like serine/threonine-protein kinase ERECTA	Arabidopsis thaliana	GO:0000166; GO:0001558; GO:0004672; GO:0004674; GO:0004872; GO:0005524; GO:0005739; GO:0006468; GO:0006952; GO:0007047; GO:0007275; GO:0009664; GO:0009944; GO:0009965; GO:0010103; GO:0010148; GO:0016020; GO:0016021; GO:0016301; GO:0016310; GO:0016740; GO:0016772; GO:0030155; GO:0042742; GO:0048281; GO:0050832; GO:0051302; GO:2000027;	#NA
Smeritima235490_c0_seq1_len=2010	2010	583	207	564.208	213.895	0.379106	-1.39933	0.192152	1	NP_001147584.1	B6ST13	LOC100281193	Zea mays	GO:0003824; GO:0008152;	#NA
Smeritima43797_c0_seq2_len=1700	1700	1545	550	1495.2	568.319	0.380096	-1.39556	0.0764191	0.866187	NP_001059779.1	Q7F0N4	Os07g0516000	Oryza sativa Japonica Group	#NA	#NA
Smeritima40845_c1_seq3_len=1170	1170	889	321	860.344	331.692	0.385534	-1.37507	0.13939	1	G7K1Z2	G7K1Z2_MEDTR	SubName: Full=Metallocarboxypeptidase inhibitor;	Medicago truncatula (Barrel medic) (Medicago tribuloides)	#NA	mtr:MTR_5g080940
Smeritima436023_c0_seq1_len=781	781	152	55	147.1	56.8319	0.386348	-1.37203	0.479022	1	NP_188833.4	Q9LRL5	methyltransferase	Arabidopsis thaliana	GO:0005575; GO:0008168; GO:0016740; GO:0032259; GO:0046686;	#NA
Smeritima40111_c0_seq1_len=539	539	1100	400	1064.54	413.323	0.388264	-1.36489	0.116319	1	NP_001185009.1	Q9SA25	wall-associated receptor kinase-like 8	Arabidopsis thaliana	GO:0000166; GO:0004672; GO:0004674; GO:0005509; GO:0005524; GO:0006468; GO:0016020; GO:0016021; GO:0016301; GO:0016310; GO:0016740; GO:0016772;	#NA
Smeritima42908_c0_seq2_len=1341	1341	1361	495	1317.13	511.487	0.388335	-1.36463	0.0940787	0.984759	NP_178086.1	Q8VYA3	wall-associated receptor kinase-like 10	Arabidopsis thaliana	GO:0000166; GO:0004383; GO:0004672; GO:0004674; GO:0005509; GO:0005524; GO:0006182; GO:0006468; GO:0006952; GO:0009617; GO:0009620; GO:0009751; GO:0016020; GO:0016021; GO:0016301; GO:0016310; GO:0016740; GO:0016772;	#NA
Smeritima35480_c0_seq2_len=1836	1836	2326	849	2251.02	877.278	0.389724	-1.35947	0.0534459	0.689681	NP_985923.1	Q753E0	AFR376Wp	Ashbya gossypii ATCC 10895	GO:0016491; GO:0055114;	#NA
Smeritima20865_c0_seq1_len=1486	1486	405	148	391.945	152.93	0.390181	-1.35778	0.264246	1	NP_187566.4	F4J181	ankyrin repeat-containing protein	Arabidopsis thaliana	#NA	#NA
Smeritima45475_c1_seq4_len=530	530	465	170	450.011	175.662	0.390351	-1.35716	0.240566	1	NP_187719.1	Q9SRL7	receptor like protein 35	Arabidopsis thaliana	GO:0004872;	#NA
Smeritima40831_c0_seq4_len=3343	3343	3418	1250	3307.82	1291.63	0.390479	-1.35668	0.0348032	0.506278	NP_192232.5	Q9ZR08	G-type lectin S-receptor-like serine/threonine-protein kinase	Arabidopsis thaliana	GO:0000166; GO:0004672; GO:0004674; GO:0004872; GO:0005516; GO:0005524; GO:0005529; GO:0005886; GO:0006468; GO:0016020; GO:0016021; GO:0016301; GO:0016310; GO:0016740; GO:0016772; GO:0044459; GO:0048544;	#NA
Smeritima45195_c1_seq5_len=4030	4030	2851	1046	2759.1	1080.84	0.391736	-1.35205	0.0434552	0.594165	B9NBC0	B9NBC0_POPTR	SubName: Full=Cc-nbs-lrr resistance protein;	Populus trichocarpa (Western balsam poplar) (Populus balsamifera subsp. trichocarpa)	GO:0043531; GO:0006952;	pop:POPTR_796990
Smeritima45450_c0_seq6_len=399	399	185	68	179.037	70.2649	0.392461	-1.34938	0.433717	1	NP_001055392.1	Q65XG9	Os05g0379500	Oryza sativa Japonica Group	GO:0005524; GO:0006915; GO:0006952;	#NA
Smeritima364459_c0_seq1_len=315	315	68	25	65.8081	25.8327	0.392546	-1.34907	0.741141	1	NP_001042515.1	Q0JP99	Os01g0234100	Oryza sativa Japonica Group	GO:0003677; GO:0005634; GO:0006351; GO:0006355;	#NA
Smeritima40148_c0_seq7_len=1415	1415	1539	566	1489.39	584.852	0.392679	-1.34858	0.0860266	0.936846	NP_171884.1	P15456	cruciferin 2	Arabidopsis thaliana	GO:0000326; GO:0005773; GO:0009737; GO:0010431; GO:0045735; GO:0071215;	#NA
Smeritima42643_c0_seq1_len=2019	2019	73439	27032	71071.8	27932.4	0.393016	-1.34734	0.0167231	0.284909	NP_001059750.1	Q6Z4A7	Os07g0509800	Oryza sativa Japonica Group	GO:0003824; GO:0006950; GO:0008152; GO:0008652; GO:0009507; GO:0009536; GO:0016491; GO:0016671; GO:0019344; GO:0019419; GO:0033741; GO:0045454; GO:0046872; GO:0051536; GO:0051539; GO:0055114;	#NA
Smeritima24028_c0_seq2_len=525	525	95	35	91.9378	36.1658	0.393372	-1.34603	0.627589	1	NP_001032141.1	Q682D3	DNA repair protein XRCC2-like protein	Arabidopsis thaliana	GO:0000724; GO:0003674; GO:0003677; GO:0005575; GO:0005634; GO:0006281; GO:0006310; GO:0006974; GO:0007131;	ko03440#Homologous recombination
Smeritima32247_c0_seq1_len=629	629	127	47	122.906	48.5655	0.395142	-1.33956	0.539305	1	NP_001266953.1	F8TCU5	flavin-containing monooxygenase YUCCA4-like	Fragaria vesca	#NA	#NA
Smeritima31691_c0_seq1_len=1104	1104	16087	5955	15568.5	6153.35	0.395245	-1.33918	0.0120701	0.220228	NP_001042831.1	Q657I8	Os01g0303100	Oryza sativa Japonica Group	GO:0003824; GO:0004553; GO:0005975; GO:0008152; GO:0016787; GO:0016798; GO:0043169;	#NA
Smeritima45468_c0_seq40_len=1069	1069	714	265	690.985	273.827	0.396284	-1.33539	0.180043	1	NP_001151571.1	B6U206	NIN-like protein 1	Zea mays	#NA	#NA
Smeritima38689_c0_seq2_len=759	759	191	71	184.843	73.3648	0.396903	-1.33314	0.430778	1	NP_001118257.1	B3H4C7	ureide permease 3	Arabidopsis thaliana	#NA	#NA
Smeritima42778_c1_seq5_len=1648	1648	306	114	296.136	117.797	0.39778	-1.32996	0.326185	1	B9HCS6	B9HCS6_POPTR	SubName: Full=F-box family protein;	Populus trichocarpa (Western balsam poplar) (Populus balsamifera subsp. trichocarpa)	#NA	pop:POPTR_560164
Smeritima35134_c0_seq1_len=1741	1741	4151	1551	4017.2	1602.66	0.39895	-1.32572	0.0314185	0.466212	NP_983433.1	Q75C86	ACR030Wp	Ashbya gossypii ATCC 10895	GO:0016020; GO:0016021;	#NA
Smeritima20074_c0_seq1_len=891	891	1097	411	1061.64	424.689	0.400032	-1.32181	0.12723	1	NP_001172728.1	C7IWH1	Os01g0934900	Oryza sativa Japonica Group	#NA	#NA
Smeritima19384_c0_seq1_len=638	638	181	68	175.166	70.2649	0.401134	-1.31784	0.447966	1	NP_001062394.1	Q0J407	Os08g0542700	Oryza sativa Japonica Group	#NA	#NA
Smeritima24193_c0_seq1_len=582	582	191	72	184.843	74.3982	0.402493	-1.31296	0.436662	1	NP_001067182.1	Q2QMQ0	Os12g0595800	Oryza sativa Japonica Group	GO:0000166; GO:0004672; GO:0004674; GO:0005524; GO:0006468; GO:0016301; GO:0016310; GO:0016772;	#NA
Smeritima25578_c0_seq1_len=879	879	529	200	511.948	206.662	0.403677	-1.30873	0.234312	1	NP_568568.1	Q93Z27	putative calcium-binding protein CML45	Arabidopsis thaliana	GO:0005509; GO:0005515; GO:0005575; GO:0008150;	#NA
Smeritima40698_c0_seq1_len=1139	1139	1118	423	1081.96	437.089	0.403978	-1.30765	0.128654	1	NP_191798.1	Q9LZQ1	protein trichome birefringence-like 6	Arabidopsis thaliana	#NA	#NA
Smeritima45329_c0_seq10_len=2382	2382	4354	1649	4213.65	1703.92	0.404382	-1.30621	0.0321634	0.473335	NP_194062.1	O65482	putative cysteine-rich receptor-like protein kinase 23	Arabidopsis thaliana	GO:0000166; GO:0004672; GO:0004674; GO:0004872; GO:0005524; GO:0006468; GO:0016020; GO:0016021; GO:0016301; GO:0016310; GO:0016740; GO:0016772;	#NA
Smeritima199722_c0_seq1_len=1876	1876	663	252	641.629	260.394	0.405832	-1.30105	0.201229	1	NP_849854.1	Q9C9M8	MATE efflux family protein	Arabidopsis thaliana	GO:0006855; GO:0009611; GO:0015238; GO:0015297; GO:0016020; GO:0055085;	#NA
Smeritima45002_c0_seq3_len=1567	1567	405	154	391.945	159.129	0.405999	-1.30045	0.282306	1	NP_176326.2	O64789	probable disease resistance protein	Arabidopsis thaliana	GO:0000166; GO:0005524; GO:0006915; GO:0006952;	#NA
Smeritima382465_c0_seq1_len=1406	1406	270	103	261.297	106.431	0.407317	-1.29578	0.363114	1	NP_001152556.1	B6UFQ7	hydrolase, hydrolyzing O-glycosyl compounds precursor	Zea mays	GO:0003824; GO:0004553; GO:0005975; GO:0008152; GO:0016787; GO:0016798; GO:0043169;	#NA
Smeritima63680_c0_seq1_len=652	652	1603	612	1551.33	632.384	0.40764	-1.29463	0.094056	0.984759	NP_176923.1	Q9CAG3	lipoxygenase 6	Arabidopsis thaliana	GO:0005506; GO:0006633; GO:0008610; GO:0009507; GO:0009536; GO:0016165; GO:0016491; GO:0016702; GO:0031408; GO:0046872; GO:0055114;	ko00591#Linoleic acid metabolism ; ko00592#alpha-Linolenic acid metabolism
Smeritima38581_c0_seq2_len=2181	2181	4222	1618	4085.91	1671.89	0.409185	-1.28918	0.0353611	0.511713	NP_199416.1	Q9FNL8	peptide transporter PTR3-B	Arabidopsis thaliana	GO:0005215; GO:0006857; GO:0009624; GO:0016020; GO:0016021;	#NA
Smeritima44960_c0_seq5_len=876	876	310	119	300.007	122.964	0.409869	-1.28677	0.337351	1	NP_001062820.1	Q0J2T1	Os09g0304500	Oryza sativa Japonica Group	#NA	#NA
Smeritima239516_c0_seq1_len=2387	2387	625	240	604.854	247.994	0.410006	-1.28628	0.214878	1	NP_191829.1	Q9LZJ5	ABC transporter C family member 14	Arabidopsis thaliana	GO:0000166; GO:0000325; GO:0005524; GO:0005773; GO:0005774; GO:0006200; GO:0006810; GO:0008559; GO:0016020; GO:0016021; GO:0016787; GO:0016887; GO:0017111; GO:0042626; GO:0055085;	#NA
Smeritima40371_c0_seq1_len=987	987	1186	456	1147.77	471.188	0.410525	-1.28446	0.127865	1	NP_001268045.1	P93622	polyphenol oxidase, chloroplastic	Vitis vinifera	GO:0004097; GO:0005344; GO:0006810; GO:0008152; GO:0015671; GO:0016491; GO:0046872; GO:0055114;	#NA
Smeritima45438_c0_seq1_len=363	363	75	29	72.5824	29.9659	0.412854	-1.2763	0.71639	1	NP_001176665.1	C7J8G3	Os11g0624600	Oryza sativa Japonica Group	GO:0000166; GO:0004672; GO:0004674; GO:0005524; GO:0006468; GO:0016772;	#NA
Smeritima44232_c0_seq1_len=3329	3329	41609	16090	40267.8	16625.9	0.412884	-1.27619	0.0183626	0.308115	NP_001062200.1	Q0J4K1 ; Q84YK8	Os08g0509100	Oryza sativa Japonica Group	GO:0005506; GO:0006633; GO:0008610; GO:0009507; GO:0009536; GO:0016165; GO:0016491; GO:0016702; GO:0031408; GO:0046872; GO:0055114;	ko00591#Linoleic acid metabolism ; ko00592#alpha-Linolenic acid metabolism
Smeritima44172_c0_seq14_len=1390	1390	1250	485	1209.71	501.154	0.414277	-1.27133	0.125344	1	NP_193652.1	O49675	nine-cis-epoxycarotenoid dioxygenase 4	Arabidopsis thaliana	GO:0005515; GO:0009507; GO:0009536; GO:0010287; GO:0016491; GO:0016702; GO:0046872; GO:0055114;	ko00906#Carotenoid biosynthesis
Smeritima34216_c0_seq5_len=1928	1928	1051	409	1017.12	422.623	0.415509	-1.26705	0.147213	1	NP_194242.6	F4JSH5	helicase SRS2-like protein	Arabidopsis thaliana	GO:0003677; GO:0004003; GO:0005524; GO:0006281; GO:0016787;	#NA
Smeritima44960_c0_seq1_len=895	895	633	247	612.596	255.227	0.416632	-1.26315	0.220275	1	NP_190586.1	Q9S7S4	uncharacterized protein	Arabidopsis thaliana	GO:0003674;	#NA
Smeritima17163_c0_seq2_len=993	993	187	73	180.972	75.4315	0.416812	-1.26253	0.456654	1	XP_003599995.1	G7J1W2	hypothetical protein MTR_3g050230	Medicago truncatula	#NA	#NA
Smeritima306367_c0_seq1_len=502	502	128	50	123.874	51.6654	0.41708	-1.2616	0.55652	1	NP_001058459.1	Q5Z6G7	Os06g0697000	Oryza sativa Japonica Group	GO:0004553; GO:0005618; GO:0005975; GO:0006073; GO:0016762; GO:0048046;	#NA
Smeritima43922_c0_seq4_len=1428	1428	1517	593	1468.1	612.751	0.417377	-1.26058	0.107501	1	I1LGJ3	I1LGJ3_SOYBN	SubName: Full=Uncharacterized protein;	Glycine max (Soybean) (Glycine hispida)	GO:0008234; GO:0006508;	gmx:100798851
Smeritima38729_c0_seq3_len=1295	1295	268	105	259.361	108.497	0.418325	-1.2573	0.3771	1	NP_974029.1	Q3ECP6	GDSL esterase/lipase	Arabidopsis thaliana	GO:0005576; GO:0006629; GO:0016042; GO:0016787; GO:0016788;	#NA
Smeritima43917_c0_seq1_len=2204	2204	2500	982	2419.41	1014.71	0.419402	-1.25359	0.0676802	0.802104	NP_001042957.1	Q8LQW9	Os01g0342900	Oryza sativa Japonica Group	GO:0003824; GO:0008152;	#NA
Smeritima17968_c0_seq1_len=365	365	84	33	81.2923	34.0992	0.419463	-1.25338	0.683972	1	NP_001176609.1	Q2R2G4	Os11g0565920	Oryza sativa Japonica Group	#NA	#NA
Smeritima38562_c0_seq4_len=313	313	229	90	221.618	92.9977	0.41963	-1.25281	0.412993	1	NP_001047944.1	Q6ZI02	Os02g0719600	Oryza sativa Japonica Group	GO:0008168; GO:0016740; GO:0032259;	#NA
Smeritima241933_c0_seq1_len=1569	1569	573	226	554.53	233.528	0.421127	-1.24767	0.241177	1	NP_001154715.1	F4KGX7	phytoene synthase	Arabidopsis thaliana	GO:0009058; GO:0016740; GO:0016765;	ko00906#Carotenoid biosynthesis
Smeritima116824_c0_seq1_len=382	382	149	59	144.197	60.9652	0.42279	-1.24199	0.519127	1	NP_001183498.1	C4J717	hypothetical protein	Zea mays	GO:0030001; GO:0046872;	#NA
Smeritima30364_c0_seq1_len=940	940	7501	2971	7259.21	3069.96	0.422905	-1.24159	0.0263198	0.408097	NP_001058626.1	P24626 ; Q0D9D3	Os06g0726100	Oryza sativa Japonica Group	GO:0000272; GO:0004568; GO:0005975; GO:0006032; GO:0006952; GO:0008061; GO:0008152; GO:0016787; GO:0016798; GO:0016998; GO:0050832;	#NA
Smeritima44232_c0_seq3_len=1791	1791	22294	8841	21575.4	9135.47	0.423421	-1.23983	0.0193478	0.320769	NP_001105979.1	A1XCI3	tassel seed1	Zea mays	GO:0005506; GO:0006633; GO:0008610; GO:0016165; GO:0016491; GO:0016702; GO:0031408; GO:0046872; GO:0055114;	ko00591#Linoleic acid metabolism ; ko00592#alpha-Linolenic acid metabolism
Smeritima8679_c0_seq1_len=1075	1075	527	209	510.013	215.961	0.423443	-1.23976	0.257492	1	NP_001241631.1	C6T5R4	uncharacterized protein LOC100805630	Glycine max	#NA	#NA
Smeritima305582_c0_seq1_len=514	514	121	48	117.1	49.5988	0.42356	-1.23936	0.576505	1	NP_001031615.1	Q2V3J8	RNA-directed DNA polymerase (reverse transcriptase)-related family protein	Arabidopsis thaliana	GO:0003964;	#NA
Smeritima23495_c0_seq1_len=1365	1365	2487	990	2406.83	1022.97	0.425029	-1.23437	0.0719637	0.833375	NP_001234486.1	Q947G8	galactinol synthase 1	Solanum lycopersicum	GO:0016740; GO:0016757; GO:0047216;	#NA
Smeritima31435_c0_seq1_len=1480	1480	4134	1646	4000.74	1700.82	0.425127	-1.23403	0.0441197	0.599761	NP_001063853.1	Q0IZU8	Os09g0548200	Oryza sativa Japonica Group	GO:0016998;	#NA
Smeritima22697_c0_seq1_len=620	620	291	116	281.62	119.864	0.425622	-1.23235	0.368193	1	NP_176440.1	Q9SXE6	bifunctional inhibitor/lipid-transfer protein/seed storage 2S albumin-like protein	Arabidopsis thaliana	GO:0006869;	#NA
Smeritima45127_c0_seq3_len=487	487	188	75	181.94	77.4981	0.425954	-1.23123	0.464932	1	NP_177131.1	Q9C9L5	wall-associated receptor kinase-like 9	Arabidopsis thaliana	GO:0000166; GO:0004672; GO:0004674; GO:0005509; GO:0005524; GO:0006468; GO:0016020; GO:0016021; GO:0016301; GO:0016310; GO:0016740; GO:0016772;	#NA
Smeritima36143_c0_seq2_len=669	669	223	89	215.812	91.9644	0.426132	-1.23063	0.426053	1	NP_001237661.1	C6SY07	uncharacterized protein LOC100306108	Glycine max	GO:0005488; GO:0008152; GO:0016491; GO:0055114;	#NA
Smeritima15085_c0_seq1_len=1503	1503	616	246	596.144	254.194	0.426397	-1.22973	0.235615	1	NP_191916.3	Q8GZ38	transcription factor UNE10	Arabidopsis thaliana	GO:0003677; GO:0005634; GO:0006351; GO:0006355; GO:0009567;	#NA
Smeritima44989_c0_seq12_len=2295	2295	2762	1106	2672.97	1142.84	0.427554	-1.22582	0.0667184	0.797083	NP_001237656.1	C6ZRT0	FERONIA receptor-like kinase precursor	Glycine max	GO:0000166; GO:0004672; GO:0004674; GO:0004872; GO:0005524; GO:0006468; GO:0016301; GO:0016310; GO:0016772;	#NA
Smeritima45431_c0_seq13_len=1104	1104	307	123	297.104	127.097	0.427786	-1.22504	0.359872	1	NP_001068106.2	Q2R2H0	Os11g0565000	Oryza sativa Japonica Group	#NA	#NA
Smeritima43782_c0_seq2_len=1203	1203	743	298	719.05	307.926	0.42824	-1.22351	0.208692	1	NP_001189940.1	D2WL32	putative glycoside hydrolase	Arabidopsis thaliana	GO:0003824; GO:0005975; GO:0043169;	#NA
Smeritima41949_c0_seq2_len=1851	1851	2152	864	2082.63	892.778	0.428678	-1.22203	0.0854695	0.934076	NP_176658.1	Q9ZPJ8	ammonium transporter 1;2	Arabidopsis thaliana	GO:0005886; GO:0006810; GO:0008519; GO:0009624; GO:0015696; GO:0015843; GO:0016020; GO:0016021; GO:0072488;	#NA
Smeritima36059_c0_seq7_len=1031	1031	874	351	845.827	362.691	0.4288	-1.22162	0.185626	1	NP_001052560.1	Q0JDW3	Os04g0369100	Oryza sativa Japonica Group	GO:0000166; GO:0004672; GO:0004674; GO:0005524; GO:0006468; GO:0016772;	#NA
Smeritima23375_c0_seq1_len=854	854	204	82	197.424	84.7312	0.429184	-1.22033	0.449515	1	NP_193636.1	Q84P24	4-coumarate--CoA ligase-like 6	Arabidopsis thaliana	GO:0000166; GO:0003824; GO:0005524; GO:0005777; GO:0008152; GO:0016874;	#NA
Smeritima28284_c0_seq1_len=885	885	1102	443	1066.48	457.755	0.429222	-1.22021	0.154986	1	NP_001058738.1	Q0D921	Os07g0111600	Oryza sativa Japonica Group	GO:0003993; GO:0016787; GO:0046872;	#NA
Smeritima34003_c0_seq1_len=1151	1151	424	171	410.333	176.696	0.430615	-1.21553	0.302826	1	NP_172894.1	Q680M0 ; Q9M9S2	putative pectate lyase 3	Arabidopsis thaliana	GO:0009664; GO:0016829; GO:0030570; GO:0046872;	ko00040#Pentose and glucuronate interconversions
Smeritima45360_c1_seq2_len=770	770	176	71	170.327	73.3648	0.43073	-1.21514	0.484997	1	NP_001062386.1	Q6ZIU0	Os08g0541300	Oryza sativa Japonica Group	#NA	#NA
Smeritima31217_c0_seq1_len=869	869	158	64	152.907	66.1317	0.432496	-1.20924	0.512667	1	XP_003616487.1	G7K1Z2	Metallocarboxypeptidase inhibitor	Medicago truncatula	#NA	#NA
Smeritima45465_c0_seq1_len=518	518	101	41	97.7444	42.3656	0.433433	-1.20612	0.63458	1	NP_001237835.1	C6ZS42	disease resistance protein	Glycine max	GO:0005524; GO:0006915; GO:0006952;	#NA
Smeritima35860_c0_seq1_len=311	311	608	247	588.402	255.227	0.433763	-1.20502	0.246185	1	NP_001064207.1	Q7G752	Os10g0161400	Oryza sativa Japonica Group	GO:0005524; GO:0006915; GO:0006952;	#NA
Smeritima12527_c0_seq1_len=454	454	1356	551	1312.29	569.353	0.433862	-1.20469	0.13464	1	NP_001105979.1	A1XCI3	tassel seed1	Zea mays	GO:0005506; GO:0006633; GO:0008610; GO:0016165; GO:0016491; GO:0016702; GO:0031408; GO:0046872; GO:0055114;	ko00591#Linoleic acid metabolism ; ko00592#alpha-Linolenic acid metabolism
Smeritima40602_c0_seq1_len=838	838	1669	680	1615.2	702.649	0.435023	-1.20084	0.113548	1	NP_001047504.2	Q0DZC0	Os02g0632800	Oryza sativa Japonica Group	GO:0000166; GO:0004672; GO:0004674; GO:0005524; GO:0006468; GO:0016772;	#NA
Smeritima31696_c0_seq1_len=3566	3566	4117	1679	3984.29	1734.92	0.435441	-1.19945	0.0500836	0.658845	NP_194242.6	F4JSH5	helicase SRS2-like protein	Arabidopsis thaliana	GO:0003677; GO:0004003; GO:0005524; GO:0006281; GO:0016787;	#NA
Smeritima41811_c0_seq2_len=991	991	3642	1487	3524.6	1536.53	0.435944	-1.19779	0.0562636	0.714095	F6H6U9	F6H6U9_VITVI	SubName: Full=Putative uncharacterized protein;	Vitis vinifera (Grape)	GO:0006952; GO:0009607;	#NA
Smeritima44172_c0_seq42_len=747	747	1066	436	1031.64	450.522	0.436705	-1.19527	0.167011	1	NP_001234455.1	O24023	nine-cis-epoxycarotenoid dioxygenase	Solanum lycopersicum	GO:0016702;	#NA
Smeritima30546_c0_seq1_len=586	586	176	72	170.327	74.3982	0.436797	-1.19497	0.491185	1	NP_001046052.1	Q0E3H2 ; Q6H501	Os02g0175000	Oryza sativa Japonica Group	GO:0006810; GO:0006811; GO:0006812; GO:0008324; GO:0016020; GO:0016021; GO:0055085;	#NA
Smeritima35935_c0_seq1_len=552	552	132	54	127.745	55.7986	0.436797	-1.19497	0.565062	1	NP_181039.1	O64757	disease resistance-like protein/LRR domain-containing protein	Arabidopsis thaliana	GO:0005618; GO:0050832;	#NA
Smeritima361103_c0_seq1_len=452	452	105	43	101.615	44.4322	0.437259	-1.19344	0.625649	1	NP_200674.1	Q9LUZ1	oxidoreductase, 2OG-Fe(II) oxygenase family protein	Arabidopsis thaliana	GO:0005506; GO:0005575; GO:0016491; GO:0055114;	#NA
Smeritima1285_c0_seq1_len=1174	1174	293	120	283.555	123.997	0.437293	-1.19333	0.380173	1	XP_002519250.1	B9RZT1	WRKY transcription factor, putative	Ricinus communis	GO:0003700; GO:0006351; GO:0006355; GO:0043565;	#NA
Smeritima43118_c0_seq1_len=2193	2193	9088	3727	8795.06	3851.14	0.437875	-1.19141	0.0295675	0.446461	NP_187683.2	Q94CB1	pectinesterase 25	Arabidopsis thaliana	GO:0004857; GO:0005576; GO:0005618; GO:0007047; GO:0016787; GO:0030599; GO:0042545; GO:0043086; GO:0045330;	#NA
Smeritima44989_c0_seq1_len=1046	1046	1141	468	1104.22	483.588	0.437945	-1.19118	0.159536	1	NP_173546.1	Q9LMN7	wall-associated receptor kinase 5	Arabidopsis thaliana	GO:0000166; GO:0004672; GO:0004674; GO:0005509; GO:0005515; GO:0005524; GO:0006468; GO:0016020; GO:0016021; GO:0016301; GO:0016310; GO:0016740; GO:0016772;	#NA
Smeritima43662_c0_seq1_len=1618	1618	12232	5020	11837.7	5187.2	0.438193	-1.19036	0.0265997	0.411288	NP_001140812.1	B4FRE2	uncharacterized protein LOC100272887	Zea mays	GO:0016491; GO:0055114;	#NA
Smeritima13503_c0_seq1_len=847	847	319	131	308.717	135.363	0.43847	-1.18945	0.364682	1	NP_001132621.1	B4FHF2	uncharacterized protein LOC100194095	Zea mays	#NA	#NA
Smeritima35827_c0_seq1_len=1502	1502	937	385	906.797	397.823	0.438713	-1.18865	0.186617	1	NP_172894.1	Q680M0 ; Q9M9S2	putative pectate lyase 3	Arabidopsis thaliana	GO:0009664; GO:0016829; GO:0030570; GO:0046872;	ko00040#Pentose and glucuronate interconversions
Smeritima44701_c0_seq3_len=730	730	136	56	131.616	57.8652	0.439651	-1.18557	0.559262	1	NP_199466.1	Q9FHF1	ABC transporter B family member 7	Arabidopsis thaliana	GO:0000166; GO:0005524; GO:0006200; GO:0006810; GO:0016020; GO:0016021; GO:0016887; GO:0017111; GO:0042626; GO:0055085;	ko02010#ABC transporters
Smeritima268483_c0_seq1_len=430	430	148	61	143.229	63.0318	0.440076	-1.18418	0.537021	1	NP_001242801.1	C6TI90	uncharacterized protein LOC100808934	Glycine max	#NA	#NA
Smeritima17655_c0_seq1_len=1220	1220	307	127	297.104	131.23	0.441697	-1.17887	0.37594	1	NP_001136742.1	B4FK75	uncharacterized protein LOC100216883	Zea mays	#NA	#NA
Smeritima36455_c0_seq1_len=474	474	116	48	112.261	49.5988	0.441817	-1.17848	0.602146	1	NP_001238174.1	C6F1T6	receptor-like protein kinase	Glycine max	GO:0000166; GO:0004672; GO:0004674; GO:0004872; GO:0005524; GO:0006468; GO:0016301; GO:0016310; GO:0016772;	#NA
Smeritima11428_c0_seq1_len=2128	2128	21235	8790	20550.5	9082.77	0.441973	-1.17797	0.0260546	0.405343	NP_001053071.1	Q7XKV2	Os04g0474900	Oryza sativa Japonica Group	GO:0003824; GO:0004553; GO:0005975; GO:0008152; GO:0008422; GO:0016787; GO:0016798; GO:0043169;	ko00460#Cyanoamino acid metabolism ; ko00500#Starch and sucrose metabolism ; ko00940#Phenylpropanoid biosynthesis
Smeritima39689_c0_seq1_len=1914	1914	12826	5321	12412.6	5498.23	0.442957	-1.17476	0.028199	0.431215	NP_001149144.1	B6TB75	aldo-keto reductase/ oxidoreductase	Zea mays	GO:0016491; GO:0055114;	#NA
Smeritima25118_c0_seq1_len=3869	3869	112482	46689	108856	48244.1	0.443191	-1.174	0.0463114	0.621491	NP_001042358.1	Q5QNA5	Os01g0208700	Oryza sativa Japonica Group	GO:0000287; GO:0003824; GO:0006099; GO:0006107; GO:0008964; GO:0015977;	ko00620#Pyruvate metabolism ; ko00710#Carbon fixation in photosynthetic organisms
Smeritima45232_c0_seq3_len=6122	6122	31825	13227	30799.2	13667.6	0.443764	-1.17213	0.0280374	0.42969	NP_194537.7	F4JKH6	tetratricopeptide repeat domain protein	Arabidopsis thaliana	GO:0005488;	#NA
Smeritima35435_c0_seq3_len=3210	3210	1728	720	1672.3	743.982	0.444885	-1.16849	0.119096	1	NP_172156.2	Q9M9X9	pentatricopeptide repeat-containing protein	Arabidopsis thaliana	GO:0005488; GO:0005739;	#NA
Smeritima42300_c0_seq1_len=1746	1746	1150	480	1112.93	495.988	0.445659	-1.16599	0.166616	1	NP_001044074.1	Q942G4	Os01g0717400	Oryza sativa Japonica Group	GO:0003824; GO:0008152; GO:0016829; GO:0016846; GO:0030170;	#NA
Smeritima39078_c0_seq6_len=2884	2884	522	218	505.174	225.261	0.445908	-1.16518	0.285474	1	NP_001237787.1	C6ZS24	NB-LRR type disease resistance protein	Glycine max	GO:0005524; GO:0006915; GO:0006952;	#NA
Smeritima43227_c0_seq1_len=1689	1689	12137	5079	11745.8	5248.17	0.446813	-1.16226	0.0303018	0.454118	NP_001105100.1	Q84TC2	DIBOA-glucoside dioxygenase BX6	Zea mays	GO:0016491; GO:0055114;	ko00402#Benzoxazinoid biosynthesis
Smeritima45415_c0_seq1_len=2053	2053	676	283	654.21	292.426	0.446991	-1.16168	0.244723	1	NP_001175676.1	Q6ZJF8	Os08g0543050	Oryza sativa Japonica Group	GO:0005524; GO:0006915; GO:0006952;	#NA
Smeritima424529_c0_seq1_len=654	654	131	55	126.777	56.8319	0.448281	-1.15752	0.577059	1	NP_001046270.1	Q0E2V4	Os02g0211000	Oryza sativa Japonica Group	GO:0000166; GO:0005524; GO:0006200; GO:0016887; GO:0017111;	#NA
Smeritima11650_c0_seq1_len=1985	1985	2508	1053	2427.16	1088.07	0.448291	-1.15749	0.089074	0.954115	NP_191069.2	Q9M2V7	ABC transporter G family member 16	Arabidopsis thaliana	GO:0000166; GO:0005524; GO:0006200; GO:0006810; GO:0016020; GO:0016021; GO:0016887; GO:0017111;	#NA
Smeritima45329_c0_seq6_len=1551	1551	1786	751	1728.43	776.014	0.448971	-1.15531	0.119599	1	NP_192887.1	Q9LDS6	putative cysteine-rich receptor-like protein kinase 32	Arabidopsis thaliana	GO:0000166; GO:0004672; GO:0004674; GO:0004872; GO:0005524; GO:0006468; GO:0016020; GO:0016021; GO:0016301; GO:0016310; GO:0016740; GO:0016772;	#NA
Smeritima22506_c0_seq1_len=1910	1910	2634	1110	2549.1	1146.97	0.449952	-1.15216	0.0866785	0.941361	NP_001063284.1	Q69P77	Os09g0441100	Oryza sativa Japonica Group	GO:0004497; GO:0005506; GO:0009055; GO:0016491; GO:0016705; GO:0020037; GO:0046872; GO:0055114;	#NA
Smeritima33239_c0_seq1_len=963	963	2353	993	2277.15	1026.07	0.450595	-1.1501	0.0960777	0.996295	NP_201034.1	Q9LVA8	uncharacterized protein	Arabidopsis thaliana	GO:0005575; GO:0008150;	#NA
Smeritima41496_c0_seq1_len=1347	1347	3105	1311	3004.91	1354.67	0.450817	-1.14939	0.0757955	0.860585	NP_001051701.1	Q84TV3	Os03g0817500	Oryza sativa Japonica Group	#NA	#NA
Smeritima36059_c0_seq2_len=758	758	573	242	554.53	250.06	0.450941	-1.14899	0.276044	1	NP_001066495.1	Q306J3	Os12g0247700	Oryza sativa Japonica Group	GO:0005529;	#NA
Smeritima45428_c0_seq4_len=3201	3201	1086	459	1050.99	474.288	0.451276	-1.14792	0.18017	1	NP_177558.4	F4HTV4	receptor like protein 14	Arabidopsis thaliana	GO:0004872;	#NA
Smeritima45322_c0_seq7_len=2379	2379	4840	2048	4683.99	2116.21	0.451798	-1.14625	0.0529602	0.686345	NP_201147.2	Q84W56	RNA-metabolising metallo-beta-lactamase family protein	Arabidopsis thaliana	GO:0003677; GO:0006355; GO:0009507; GO:0016787;	#NA
Smeritima25040_c0_seq1_len=703	703	229	97	221.618	100.231	0.452268	-1.14475	0.4487	1	NP_012214.3	P40186	Pcl7p	Saccharomyces cerevisiae S288c	GO:0000079; GO:0000307; GO:0005515; GO:0005634; GO:0005737; GO:0005975; GO:0005977; GO:0007049; GO:0016538; GO:0019901; GO:0031647; GO:0051301;	#NA
Smeritima28602_c0_seq1_len=1444	1444	2558	1085	2475.55	1121.14	0.452886	-1.14278	0.0913092	0.967808	NP_001242069.1	C6TJH7	uncharacterized protein LOC100777264	Glycine max	GO:0016491; GO:0055114;	#NA
Smeritima28822_c0_seq1_len=873	873	165	70	159.681	72.3315	0.452974	-1.1425	0.522082	1	M1CYV5	M1CYV5_SOLTU	SubName: Full=Uncharacterized protein;	Solanum tuberosum (Potato)	#NA	#NA
Smeritima24915_c0_seq1_len=1131	1131	1961	833	1897.79	860.745	0.453552	-1.14066	0.114774	1	NP_198548.1	Q9FHT3	uncharacterized protein	Arabidopsis thaliana	GO:0003674; GO:0005575; GO:0008150;	#NA
Smeritima34292_c0_seq1_len=1847	1847	15788	6708	15279.1	6931.43	0.453655	-1.14033	0.0316761	0.469145	NP_001062199.1	P38419 ; Q0J4K2	Os08g0508800	Oryza sativa Japonica Group	GO:0005506; GO:0006633; GO:0008610; GO:0009507; GO:0009536; GO:0009607; GO:0009611; GO:0016165; GO:0016166; GO:0016491; GO:0016702; GO:0031408; GO:0046872; GO:0051707; GO:0055114;	ko00591#Linoleic acid metabolism ; ko00592#alpha-Linolenic acid metabolism
Smeritima44232_c0_seq4_len=1107	1107	5745	2441	5559.82	2522.3	0.453667	-1.14029	0.0477083	0.635424	NP_001268023.1	D5FUD8	lipoxygenase	Vitis vinifera	GO:0005506; GO:0006633; GO:0008610; GO:0016165; GO:0016491; GO:0016702; GO:0031408; GO:0046872; GO:0055114;	#NA
Smeritima45472_c0_seq11_len=2163	2163	2042	868	1976.18	896.911	0.453862	-1.13968	0.111283	1	NP_001234733.1	Q93V91	verticillium wilt disease resistance protein Ve2 precursor	Solanum lycopersicum	#NA	#NA
Smeritima43184_c0_seq1_len=1775	1775	4214	1797	4078.17	1856.85	0.455316	-1.13506	0.0614911	0.755162	NP_190635.1	O64989	cytochrome P450 90B1	Arabidopsis thaliana	GO:0004497; GO:0005506; GO:0005783; GO:0006694; GO:0008610; GO:0009055; GO:0009741; GO:0009753; GO:0009826; GO:0009867; GO:0010012; GO:0010358; GO:0016020; GO:0016021; GO:0016132; GO:0016491; GO:0016705; GO:0020037; GO:0046872; GO:0048366; GO:0055114;	ko00905#Brassinosteroid biosynthesis
Smeritima36702_c0_seq1_len=508	508	281	120	271.942	123.997	0.455968	-1.133	0.410028	1	NP_001054590.1	Q6AT95	Os05g0138200	Oryza sativa Japonica Group	GO:0004568; GO:0005975; GO:0006032; GO:0016998;	#NA
Smeritima39668_c0_seq4_len=1907	1907	3950	1689	3822.68	1745.26	0.456554	-1.13114	0.0656643	0.78871	NP_193818.1	Q9SUC6	FAD-binding Berberine family protein	Arabidopsis thaliana	GO:0003824; GO:0005829; GO:0016491; GO:0050660; GO:0055114;	#NA
Smeritima34449_c0_seq1_len=1368	1368	2040	874	1974.24	903.111	0.457447	-1.12832	0.114665	1	NP_001136505.1	B4FIX5	hypothetical protein	Zea mays	GO:0005634;	ko03030#DNA replication
Smeritima30570_c0_seq1_len=1331	1331	441	189	426.785	195.295	0.457596	-1.12785	0.328108	1	NP_001042848.1	B9EVS1 ; Q0JNB6	Os01g0307500	Oryza sativa Japonica Group	GO:0006810; GO:0006811; GO:0006812; GO:0006814; GO:0006950; GO:0008324; GO:0016020; GO:0016021; GO:0055085;	#NA
Smeritima26968_c0_seq1_len=1959	1959	1493	640	1444.87	661.317	0.457699	-1.12753	0.147392	1	NP_564756.1	O80763	protein reduce transmission through pollen	Arabidopsis thaliana	GO:0005829; GO:0009860; GO:0010183; GO:0016209; GO:0016491; GO:0045454; GO:0046686; GO:0047134; GO:0055114; GO:0080092;	#NA
Smeritima44986_c0_seq3_len=925	925	324	139	313.556	143.63	0.458067	-1.12637	0.384571	1	NP_001058700.1	Q8L512	Os07g0105800	Oryza sativa Japonica Group	#NA	#NA
Smeritima30193_c0_seq1_len=1610	1610	1811	777	1752.62	802.88	0.458102	-1.12626	0.126885	1	NP_001063336.1	Q67V02	Os09g0452400	Oryza sativa Japonica Group	GO:0004190; GO:0006508;	#NA
Smeritima39983_c0_seq1_len=1937	1937	1861	799	1801.01	825.613	0.458416	-1.12527	0.124444	1	NP_001032070.1	B9DGT8 ; Q9FI00	MLO-like protein 11	Arabidopsis thaliana	GO:0005516; GO:0006952; GO:0008219; GO:0009607; GO:0016020; GO:0016021;	#NA
Smeritima44364_c0_seq36_len=1340	1340	498	214	481.947	221.128	0.458822	-1.124	0.308871	1	NP_001190357.1	F4K8C8	P-type ATPase	Arabidopsis thaliana	GO:0000166; GO:0003824; GO:0005524; GO:0006754; GO:0008152; GO:0015662; GO:0016020; GO:0016021; GO:0030001; GO:0046872;	#NA
Smeritima45271_c2_seq34_len=3020	3020	593	255	573.885	263.493	0.45914	-1.12299	0.280251	1	XP_003595006.1	G7ING5	TNP1	Medicago truncatula	#NA	#NA
Smeritima37256_c0_seq1_len=2115	2115	1070	461	1035.51	476.355	0.46002	-1.12023	0.19186	1	NP_192354.1	Q1PEB9 ; Q9XEC3	putative WRKY transcription factor 42	Arabidopsis thaliana	GO:0003677; GO:0003700; GO:0005634; GO:0006351; GO:0006355; GO:0043565; GO:0045892;	#NA
Smeritima39330_c1_seq1_len=1366	1366	364	157	352.267	162.229	0.46053	-1.11863	0.365758	1	NP_001060079.1	Q8LIP2	Os07g0575600	Oryza sativa Japonica Group	GO:0000166; GO:0004672; GO:0004674; GO:0004872; GO:0005488; GO:0005524; GO:0006468; GO:0016301; GO:0016310; GO:0016772;	#NA
Smeritima25122_c0_seq1_len=2022	2022	3204	1382	3100.72	1428.03	0.460548	-1.11858	0.0811941	0.902935	NP_001043143.1	Q5QN97	Os01g0504500	Oryza sativa Japonica Group	GO:0006855; GO:0015238; GO:0015297; GO:0016020; GO:0055085;	#NA
Smeritima41677_c0_seq5_len=922	922	2149	927	2079.73	957.876	0.460577	-1.11848	0.112764	1	M0RZW0	M0RZW0_MUSAC	SubName: Full=Uncharacterized protein;	Musa acuminata subsp. malaccensis	#NA	#NA
Smeritima50606_c0_seq1_len=1425	1425	8622	3725	8344.08	3849.07	0.461294	-1.11624	0.041782	0.576684	NP_564249.1	Q541X6 ; Q9C5W6	14-3-3-like protein GF14 iota	Arabidopsis thaliana	GO:0019904;	#NA
Smeritima175058_c0_seq1_len=1629	1629	710	307	687.114	317.225	0.461678	-1.11504	0.254362	1	NP_001241186.1	Q42798	cytochrome P450 93A1	Glycine max	GO:0004497; GO:0005506; GO:0009055; GO:0016020; GO:0016491; GO:0016705; GO:0020037; GO:0046872; GO:0055114;	ko00943#Isoflavonoid biosynthesis
Smeritima26074_c0_seq1_len=1028	1028	534	231	516.787	238.694	0.461881	-1.11441	0.300887	1	NP_001050447.1	Q75KD7 ; Q8L6H4	Os03g0438100	Oryza sativa Japonica Group	GO:0009507; GO:0016853; GO:0046423;	ko00592#alpha-Linolenic acid metabolism
Smeritima30947_c0_seq1_len=996	996	427	185	413.236	191.162	0.462597	-1.11217	0.33975	1	NP_172843.1	Q9LMG7	putative inactive purple acid phosphatase 2	Arabidopsis thaliana	GO:0003993; GO:0005576; GO:0008150; GO:0009507; GO:0016787; GO:0046872;	#NA
Smeritima29062_c0_seq1_len=341	341	69	30	66.7758	30.9992	0.464228	-1.10709	0.765949	1	NP_181292.1	Q38899	origin recognition complex subunit 2	Arabidopsis thaliana	GO:0000808; GO:0005515; GO:0005634; GO:0006260; GO:0042802;	#NA
Smeritima36838_c0_seq1_len=2204	2204	5544	2412	5365.29	2492.34	0.46453	-1.10616	0.0556373	0.708447	NP_190487.1	Q9M3B4	root initiation defective 3 protein	Arabidopsis thaliana	GO:0008150;	#NA
Smeritima3932_c0_seq1_len=752	752	140	61	135.487	63.0318	0.465223	-1.10401	0.574341	1	NP_001057629.1	Q0DC80	Os06g0473800	Oryza sativa Japonica Group	GO:0012511; GO:0016021;	#NA
Smeritima39295_c0_seq1_len=1878	1878	15245	6643	14753.6	6864.26	0.46526	-1.10389	0.0375368	0.534951	NP_568064.1	Q0WUN0 ; Q940M2	alanine:glyoxylate aminotransferase 2	Arabidopsis thaliana	GO:0003824; GO:0005739; GO:0005774; GO:0008270; GO:0008453; GO:0008483; GO:0009853; GO:0016020; GO:0016740; GO:0019544; GO:0030170; GO:0046686;	ko00250#Alanine, aspartate and glutamate metabolism ; ko00260#Glycine, serine and threonine metabolism
Smeritima35597_c0_seq1_len=1172	1172	580	253	561.304	261.427	0.465749	-1.10238	0.291891	1	NP_194801.4	F4JQE2	putative oxidoreductase/electron carrier	Arabidopsis thaliana	GO:0016491; GO:0050660; GO:0055114;	#NA
Smeritima45291_c1_seq18_len=612	612	110	48	106.454	49.5988	0.465916	-1.10186	0.634725	1	NP_001077624.1	Q8L6Z7	exonuclease 1	Arabidopsis thaliana	GO:0003677; GO:0003824; GO:0004518; GO:0004519; GO:0004527; GO:0005634; GO:0006281; GO:0006974; GO:0016787; GO:0016788; GO:0046872;	ko03430#Mismatch repair
Smeritima31177_c0_seq1_len=2253	2253	449	196	434.527	202.528	0.466089	-1.10132	0.335284	1	NP_001043974.1	Q0JK40	Os01g0698300	Oryza sativa Japonica Group	GO:0003676; GO:0003677; GO:0046983;	#NA
Smeritima27264_c0_seq1_len=2773	2773	1249	546	1208.74	564.186	0.466756	-1.09926	0.178831	1	NP_001048810.1	Q10SF5	Os03g0124200	Oryza sativa Japonica Group	GO:0000166; GO:0004672; GO:0004674; GO:0005524; GO:0006468; GO:0016301; GO:0016310; GO:0016772;	#NA
Smeritima33629_c0_seq1_len=1731	1731	352	154	340.654	159.129	0.46713	-1.09811	0.379767	1	NP_200220.2	F4JYU0	DNA mismatch repair protein MutS, type 2	Arabidopsis thaliana	GO:0003684; GO:0005524; GO:0006298; GO:0030983; GO:0045005;	#NA
Smeritima14228_c0_seq1_len=1439	1439	454	199	439.366	205.628	0.468012	-1.09538	0.335721	1	NP_189164.1	Q9LSE9	ribonuclease H-like protein	Arabidopsis thaliana	GO:0003676; GO:0003964; GO:0005575; GO:0008150;	#NA
Smeritima33623_c0_seq2_len=468	468	221	97	213.876	100.231	0.468639	-1.09345	0.474132	1	NP_193455.2	Q8GYX3	microtubule-associated protein 70-5	Arabidopsis thaliana	GO:0005737; GO:0005856; GO:0005874; GO:0007010; GO:0007047; GO:0009832; GO:0010051;	#NA
Smeritima45225_c0_seq41_len=967	967	453	199	438.398	205.628	0.469045	-1.0922	0.337356	1	NP_194680.1	Q9SU94	arginine methyltransferase 11	Arabidopsis thaliana	GO:0005515; GO:0005634; GO:0005737; GO:0005829; GO:0006351; GO:0006355; GO:0006479; GO:0008168; GO:0008276; GO:0008469; GO:0016274; GO:0016568; GO:0016740; GO:0032259; GO:0034969; GO:0035246; GO:0042802; GO:0005730;	#NA
Smeritima45431_c0_seq8_len=822	822	248	109	240.006	112.631	0.469282	-1.09147	0.450623	1	NP_001068106.2	Q2R2H0	Os11g0565000	Oryza sativa Japonica Group	#NA	#NA
Smeritima26332_c0_seq1_len=1221	1221	589	259	570.014	267.627	0.469509	-1.09078	0.293939	1	NP_851171.1	O64896	trehalose-phosphate phosphatase-like protein	Arabidopsis thaliana	GO:0003824; GO:0004805; GO:0005992; GO:0008152; GO:0016311; GO:0016787;	ko00500#Starch and sucrose metabolism
Smeritima27795_c0_seq1_len=1848	1848	707	311	684.211	321.359	0.469678	-1.09026	0.264654	1	NP_001067952.2	Q0ISK0	Os11g0507200	Oryza sativa Japonica Group	GO:0016747;	ko00073#Cutin, suberine and wax biosynthesis
Smeritima201046_c0_seq1_len=2181	2181	595	262	575.821	270.727	0.470158	-1.08878	0.293067	1	NP_193871.1	O65405	cysteine-rich receptor-like protein kinase 28	Arabidopsis thaliana	GO:0000166; GO:0004672; GO:0004674; GO:0004872; GO:0005524; GO:0006468; GO:0016020; GO:0016021; GO:0016301; GO:0016310; GO:0016740; GO:0016772;	#NA
Smeritima28862_c0_seq2_len=796	796	447	197	432.591	203.562	0.470563	-1.08754	0.341494	1	NP_200666.1	Q9LUZ9	RING-H2 finger protein ATL63	Arabidopsis thaliana	GO:0008270; GO:0016020; GO:0016021; GO:0046872;	#NA
Smeritima45421_c0_seq6_len=620	620	136	60	131.616	61.9985	0.471055	-1.08603	0.586804	1	NP_001234427.1	Q6JN47	EIX receptor 1 precursor	Solanum lycopersicum	GO:0004872;	#NA
Smeritima45202_c1_seq32_len=2459	2459	596	263	576.788	271.76	0.47116	-1.08571	0.294017	1	NP_001059453.1	B9FWT2 ; Q7EYV7	Os07g0413700	Oryza sativa Japonica Group	GO:0003676; GO:0003677; GO:0003950; GO:0005622; GO:0005634; GO:0006471; GO:0008270; GO:0016740; GO:0016757; GO:0046872; GO:0051287;	ko03410#Base excision repair
Smeritima27399_c0_seq1_len=1880	1880	4118	1818	3985.26	1878.55	0.471375	-1.08505	0.0742131	0.850556	NP_001234737.1	Q0X086	putative brassinosteroid hydroxylase	Solanum lycopersicum	GO:0004497; GO:0005506; GO:0009055; GO:0016491; GO:0016705; GO:0020037; GO:0046872; GO:0055114;	#NA
Smeritima17731_c0_seq1_len=1596	1596	4049	1793	3918.48	1852.72	0.472816	-1.08065	0.0762669	0.864815	NP_190755.2	O65023	putative envelope ADP,ATP carrier protein	Arabidopsis thaliana	GO:0005488; GO:0005743; GO:0006810; GO:0009507; GO:0009536; GO:0009624; GO:0009941; GO:0016020; GO:0016021; GO:0031969; GO:0055085;	#NA
Smeritima43725_c1_seq1_len=989	989	307	136	297.104	140.53	0.472999	-1.08009	0.41235	1	NP_187217.2	F4J8G2	receptor like protein 33	Arabidopsis thaliana	GO:0004872;	#NA
Smeritima45276_c0_seq4_len=1235	1235	283	126	273.878	130.197	0.475383	-1.07284	0.430893	1	NP_173544.1	Q9LMN6	wall-associated receptor kinase 4	Arabidopsis thaliana	GO:0000166; GO:0004672; GO:0004674; GO:0005509; GO:0005524; GO:0006468; GO:0009826; GO:0016020; GO:0016021; GO:0016301; GO:0016310; GO:0016740; GO:0016772; GO:0048527;	#NA
Smeritima27236_c0_seq1_len=813	813	557	248	539.046	256.26	0.475396	-1.0728	0.310382	1	NP_001055408.1	Q6L4C5	Os05g0382900	Oryza sativa Japonica Group	GO:0005509; GO:0005544;	#NA
Smeritima40443_c0_seq1_len=2665	2665	8765	3903	8482.47	4033	0.475451	-1.07263	0.0497405	0.655885	NP_986639.1	Q750H8	AGL027Wp	Ashbya gossypii ATCC 10895	GO:0055085;	#NA
Smeritima44232_c0_seq2_len=348	348	1533	683	1483.59	705.749	0.475705	-1.07186	0.163331	1	NP_001233812.1	Q96573	lipoxygenase	Solanum lycopersicum	GO:0005506; GO:0006633; GO:0008610; GO:0016165; GO:0016491; GO:0016702; GO:0031408; GO:0046872; GO:0055114;	#NA
Smeritima41141_c0_seq1_len=1921	1921	2125	947	2056.5	978.542	0.475828	-1.07149	0.128417	1	NP_001235521.1	O48918	cytochrome P450 71A10	Glycine max	GO:0004497; GO:0005506; GO:0009055; GO:0016491; GO:0016705; GO:0020037; GO:0046872; GO:0055114;	#NA
Smeritima42908_c0_seq3_len=718	718	783	349	757.761	360.624	0.475908	-1.07125	0.256212	1	NP_177131.1	Q9C9L5	wall-associated receptor kinase-like 9	Arabidopsis thaliana	GO:0000166; GO:0004672; GO:0004674; GO:0005509; GO:0005524; GO:0006468; GO:0016020; GO:0016021; GO:0016301; GO:0016310; GO:0016740; GO:0016772;	#NA
Smeritima41578_c0_seq2_len=1213	1213	940	419	909.7	432.956	0.475933	-1.07117	0.228663	1	B9I2R3	B9I2R3_POPTR	SubName: Full=Predicted protein;	Populus trichocarpa (Western balsam poplar) (Populus balsamifera subsp. trichocarpa)	GO:0009507; GO:0004045;	pop:POPTR_823309
Smeritima44986_c0_seq1_len=1796	1796	1521	678	1471.97	700.583	0.475948	-1.07112	0.164526	1	NP_001173757.1	Q7XQW6	Os04g0162800	Oryza sativa Japonica Group	#NA	#NA
Smeritima35770_c0_seq1_len=1896	1896	3016	1345	2918.78	1389.8	0.476157	-1.07049	0.0985193	1	NP_001190075.1	F4J865	cytochrome P450, family 76, subfamily G, polypeptide 1	Arabidopsis thaliana	GO:0005506; GO:0009055; GO:0016705; GO:0020037; GO:0055114;	ko00903#Limonene and pinene degradation ; ko00945#Stilbenoid, diarylheptanoid and gingerol biosynthesis
Smeritima282428_c0_seq1_len=310	310	65	29	62.9048	29.9659	0.47637	-1.06985	0.789278	1	NP_001233863.1	Q8RU74	dehydroquinate synthase	Solanum lycopersicum	GO:0003856; GO:0005737; GO:0009073; GO:0016829;	#NA
Smeritima44088_c1_seq1_len=1159	1159	372	166	360.009	171.529	0.476458	-1.06958	0.380889	1	NP_974157.1	F4I403	12-oxophytodienoate reductase 1	Arabidopsis thaliana	GO:0003824; GO:0008152; GO:0010181; GO:0016491; GO:0055114;	ko00592#alpha-Linolenic acid metabolism
Smeritima45072_c1_seq4_len=2201	2201	670	299	648.403	308.959	0.476492	-1.06948	0.281539	1	NP_001154317.1	F4HQM6	receptor like protein 1	Arabidopsis thaliana	GO:0004872;	#NA
Smeritima1352_c0_seq1_len=2223	2223	448	200	433.559	206.662	0.476663	-1.06896	0.34856	1	NP_001189566.1	F4IFM6	synaptotagmin A	Arabidopsis thaliana	#NA	#NA
Smeritima41953_c0_seq2_len=1560	1560	767	343	742.276	354.425	0.477483	-1.06648	0.261337	1	NP_001063684.1	Q69JH2	Os09g0518000	Oryza sativa Japonica Group	GO:0008152; GO:0016740; GO:0016757; GO:0016758;	#NA
Smeritima37403_c0_seq2_len=1541	1541	1670	747	1616.17	771.881	0.477599	-1.06613	0.155476	1	NP_001150272.1	B6TMY2	strictosidine synthase 1	Zea mays	GO:0009058; GO:0016844;	#NA
Smeritima41578_c0_seq1_len=1264	1264	1203	539	1164.22	556.953	0.47839	-1.06374	0.196915	1	NP_001137055.1	B4FM30	uncharacterized protein LOC100217227	Zea mays	GO:0004045; GO:0005737; GO:0006412;	#NA
Smeritima44701_c0_seq19_len=981	981	225	101	217.747	104.364	0.47929	-1.06103	0.48188	1	NP_986231.1	Q751Z2	AFR683Cp	Ashbya gossypii ATCC 10895	GO:0000166; GO:0005524; GO:0005743; GO:0006200; GO:0006810; GO:0015421; GO:0016021; GO:0016887; GO:0017111; GO:0042626; GO:0055085; GO:0005886;	#NA
Smeritima26001_c0_seq1_len=930	930	815	366	788.729	378.191	0.479494	-1.06042	0.254392	1	NP_001063962.1	Q0IZI9	Os09g0567500	Oryza sativa Japonica Group	GO:0005488; GO:0016620; GO:0055114;	ko00073#Cutin, suberine and wax biosynthesis ; ko04146#Peroxisome
Smeritima8519_c0_seq1_len=4330	4330	2886	1297	2792.97	1340.2	0.479847	-1.05935	0.105249	1	NP_172562.2	Q8L840	ATP-dependent DNA helicase Q-like 4A	Arabidopsis thaliana	GO:0000166; GO:0000724; GO:0003676; GO:0003824; GO:0004386; GO:0005524; GO:0005622; GO:0005634; GO:0006260; GO:0006281; GO:0006310; GO:0006974; GO:0008026; GO:0008152; GO:0016787; GO:0043138; GO:0043140; GO:0044237; GO:0046872; GO:0051276; GO:0070417; GO:0071215; GO:0000723;	ko03440#Homologous recombination
Smeritima38504_c0_seq2_len=407	407	89	40	86.1312	41.3323	0.479876	-1.05927	0.703632	1	NP_001043434.1	Q8S1F0	Os01g0588400	Oryza sativa Japonica Group	GO:0016020;	#NA
Smeritima20431_c0_seq1_len=402	402	313	141	302.911	145.696	0.480988	-1.05593	0.418032	1	NP_001190549.1	F4K4Z1	inactive beta-amylase 4	Arabidopsis thaliana	GO:0000272; GO:0003824; GO:0005975; GO:0016161; GO:0043169;	#NA
Smeritima18271_c0_seq1_len=321	321	71	32	68.7114	33.0658	0.481228	-1.05521	0.765918	1	XP_001243707.1	J3KF15	predicted protein	Coccidioides immitis RS	#NA	#NA
Smeritima35578_c0_seq1_len=906	906	452	204	437.43	210.795	0.481894	-1.05321	0.353458	1	NP_566631.1	Q9LT81	zinc finger CCCH domain-containing protein 39	Arabidopsis thaliana	GO:0003676; GO:0003677; GO:0005575; GO:0006355; GO:0008270; GO:0046872;	#NA
Smeritima35581_c0_seq2_len=1427	1427	1449	654	1402.29	675.783	0.481913	-1.05316	0.176995	1	NP_187788.1	Q9ZSD4	syntaxin-121	Arabidopsis thaliana	GO:0005484; GO:0005622; GO:0005886; GO:0006612; GO:0006810; GO:0006886; GO:0006952; GO:0009620; GO:0009737; GO:0009863; GO:0009867; GO:0010363; GO:0015031; GO:0016020; GO:0016021; GO:0016192; GO:0031348; GO:0043069; GO:0043495; GO:0050832; GO:0051245;	ko04130#SNARE interactions in vesicular transport
Smeritima38824_c0_seq1_len=1598	1598	2005	905	1940.37	935.143	0.481941	-1.05307	0.14039	1	NP_001042981.1	Q8S222	Os01g0350000	Oryza sativa Japonica Group	GO:0016740; GO:0016747;	#NA
Smeritima37815_c0_seq1_len=2015	2015	6640	2998	6425.97	3097.86	0.482084	-1.05264	0.0610826	0.752429	NP_001062345.1	Q0J456	Os08g0533300	Oryza sativa Japonica Group	GO:0008152; GO:0016597;	#NA
Smeritima37287_c0_seq2_len=2724	2724	1107	500	1071.32	516.654	0.482261	-1.05212	0.212788	1	NP_192354.1	Q1PEB9 ; Q9XEC3	putative WRKY transcription factor 42	Arabidopsis thaliana	GO:0003677; GO:0003700; GO:0005634; GO:0006351; GO:0006355; GO:0043565; GO:0045892;	#NA
Smeritima38903_c0_seq1_len=664	664	250	113	241.941	116.764	0.482612	-1.05107	0.46385	1	NP_001043434.1	Q8S1F0	Os01g0588400	Oryza sativa Japonica Group	GO:0016020;	#NA
Smeritima29621_c0_seq2_len=577	577	336	152	325.169	157.063	0.483018	-1.04985	0.407236	1	NP_200830.1	Q9LSS4	tetraspanin4	Arabidopsis thaliana	GO:0016020; GO:0016021;	#NA
Smeritima20616_c0_seq1_len=645	645	4051	1833	3920.42	1894.05	0.483125	-1.04953	0.0844779	0.927987	B9HRC3	B9HRC3_POPTR	SubName: Full=SAUR family protein;	Populus trichocarpa (Western balsam poplar) (Populus balsamifera subsp. trichocarpa)	#NA	pop:POPTR_649286
Smeritima40641_c0_seq1_len=1576	1576	7281	3295	7046.3	3404.75	0.483196	-1.04932	0.0590721	0.737936	NP_001064252.1	Q0IYP9	Os10g0181600	Oryza sativa Japonica Group	GO:0008152; GO:0008168; GO:0032259;	#NA
Smeritima40265_c0_seq1_len=3752	3752	1579	715	1528.1	738.815	0.483485	-1.04846	0.168367	1	NP_001068085.1	Q2R2P4	Os11g0553500	Oryza sativa Japonica Group	GO:0000166; GO:0004672; GO:0004674; GO:0005524; GO:0006468; GO:0016301; GO:0016310; GO:0016772;	#NA
Smeritima33835_c0_seq1_len=1399	1399	10823	4903	10474.1	5066.31	0.483697	-1.04782	0.0514536	0.673041	NP_001159194.1	C0HEB1	hypothetical protein	Zea mays	GO:0003824; GO:0008152; GO:0008935; GO:0009234;	ko00130#Ubiquinone and other terpenoid-quinone biosynthesis
Smeritima34097_c0_seq1_len=1705	1705	1112	504	1076.16	520.787	0.483933	-1.04712	0.214139	1	NP_001140840.1	B4FRN1	putative cytochrome P450 superfamily protein	Zea mays	GO:0004497; GO:0005506; GO:0009055; GO:0016491; GO:0016705; GO:0020037; GO:0046872; GO:0055114;	#NA
Smeritima45469_c0_seq25_len=1412	1412	408	185	394.848	191.162	0.48414	-1.0465	0.373862	1	NP_001068117.1	Q2R2D8	Os11g0569500	Oryza sativa Japonica Group	GO:0000166; GO:0004672; GO:0004674; GO:0004872; GO:0005524; GO:0006468; GO:0016301; GO:0016310; GO:0016772;	#NA
Smeritima25961_c0_seq1_len=1933	1933	3533	1603	3419.12	1656.39	0.48445	-1.04558	0.0943854	0.98632	NP_001241962.1	Q84P29	calcium-dependent protein kinase SK5-like	Glycine max	GO:0000166; GO:0004672; GO:0004674; GO:0005509; GO:0005524; GO:0006468; GO:0016301; GO:0016310; GO:0016772;	#NA
Smeritima38754_c0_seq1_len=845	845	844	383	816.794	395.757	0.484524	-1.04536	0.255181	1	NP_001168436.1	C0P5G0	uncharacterized protein LOC100382206	Zea mays	GO:0000272; GO:0003824; GO:0005975; GO:0008152; GO:0016161; GO:0016787; GO:0016798; GO:0043169;	#NA
Smeritima45475_c1_seq6_len=327	327	372	169	360.009	174.629	0.485069	-1.04374	0.391271	1	NP_175225.1	Q9C699	receptor like protein 7	Arabidopsis thaliana	GO:0004872;	#NA
Smeritima21449_c0_seq1_len=517	517	154	70	149.036	72.3315	0.485329	-1.04296	0.569098	1	NP_198105.2	F4K4C2	pectin lyase-like superfamily protein	Arabidopsis thaliana	GO:0004650; GO:0005975; GO:0016787;	#NA
Smeritima31686_c0_seq4_len=1081	1081	1065	485	1030.67	501.154	0.486241	-1.04026	0.222963	1	NP_001241564.1	C6TJJ5	uncharacterized protein LOC100788977	Glycine max	GO:0016020; GO:0016021;	#NA
Smeritima44079_c0_seq1_len=1961	1961	2691	1226	2604.26	1266.84	0.486448	-1.03964	0.117241	1	NP_001063284.1	Q69P77	Os09g0441100	Oryza sativa Japonica Group	GO:0004497; GO:0005506; GO:0009055; GO:0016491; GO:0016705; GO:0020037; GO:0046872; GO:0055114;	#NA
Smeritima21740_c0_seq1_len=306	306	79	36	76.4535	37.1991	0.486558	-1.03932	0.739742	1	NP_001043973.2	Q5N8K0	Os01g0698100	Oryza sativa Japonica Group	GO:0003723; GO:0006396;	#NA
Smeritima16107_c0_seq1_len=335	335	215	98	208.07	101.264	0.486684	-1.03894	0.499333	1	NP_001052576.1	Q7FAG3	Os04g0375300	Oryza sativa Japonica Group	GO:0005524; GO:0006915; GO:0006952;	#NA
Smeritima40621_c0_seq1_len=1639	1639	1525	696	1475.84	719.182	0.487303	-1.03711	0.176809	1	NP_177183.2	F4I5D5	nodulin MtN21-like transporter UMAMIT36	Arabidopsis thaliana	GO:0016020;	#NA
Smeritima36954_c0_seq2_len=5206	5206	6194	2827	5994.34	2921.16	0.48732	-1.03706	0.0672599	0.798811	XP_003548415.1	K7MET9	PREDICTED: uncharacterized protein LOC100796285	Glycine max	#NA	#NA
Smeritima44788_c0_seq33_len=1521	1521	333	152	322.266	157.063	0.48737	-1.03691	0.414058	1	NP_172250.1	Q9LQP7	ankyrin repeats-containing protein	Arabidopsis thaliana	GO:0005575; GO:0008150;	#NA
Smeritima199542_c0_seq1_len=365	365	140	64	135.487	66.1317	0.488103	-1.03474	0.594603	1	XP_003588355.1	G7I9T8	Mitochondrial protein, putative	Medicago truncatula	#NA	#NA
Smeritima42120_c0_seq2_len=748	748	409	187	395.816	193.229	0.488177	-1.03452	0.37837	1	NP_001053574.1	Q7XQJ5	Os04g0565400	Oryza sativa Japonica Group	GO:0008152; GO:0016740; GO:0016757; GO:0016758;	ko00908#Zeatin biosynthesis
Smeritima158739_c0_seq1_len=923	923	273	125	264.2	129.163	0.488885	-1.03243	0.453415	1	NP_001234695.1	Q8GZE9	ethylene responsive element binding protein	Solanum lycopersicum	GO:0003677; GO:0003700; GO:0005634; GO:0006351; GO:0006355;	#NA
Smeritima32436_c0_seq1_len=1412	1412	7338	3360	7101.47	3471.91	0.488901	-1.03239	0.0628601	0.765289	NP_198552.1	Q93Z11	uncharacterized protein	Arabidopsis thaliana	GO:0008150; GO:0009507; GO:0009535;	#NA
Smeritima45463_c1_seq9_len=771	771	1467	672	1419.71	694.383	0.489101	-1.0318	0.183619	1	NP_001064207.1	Q7G752	Os10g0161400	Oryza sativa Japonica Group	GO:0005524; GO:0006915; GO:0006952;	#NA
Smeritima37278_c0_seq1_len=2023	2023	519	238	502.271	245.927	0.489631	-1.03023	0.339778	1	NP_001146274.1	B8A0B6	uncharacterized protein LOC100279849	Zea mays	GO:0005215; GO:0006857; GO:0016020;	#NA
Smeritima16050_c1_seq1_len=3175	3175	1295	594	1253.26	613.785	0.489752	-1.02988	0.200348	1	NP_001049587.1	Q10NY2	Os03g0254700	Oryza sativa Japonica Group	#NA	#NA
Smeritima12123_c0_seq1_len=326	326	460	211	445.172	218.028	0.489761	-1.02985	0.360183	1	NP_001168481.1	C0P5V7	uncharacterized protein LOC100382258	Zea mays	GO:0003735; GO:0005622; GO:0005840; GO:0006412; GO:0030529;	#NA
Smeritima37216_c0_seq1_len=1461	1461	7462	3423	7221.47	3537.01	0.489791	-1.02976	0.0630278	0.766659	NP_001054600.1	Q0DKV9 ; Q75KH3	Os05g0140800	Oryza sativa Japonica Group	GO:0005488; GO:0008152; GO:0016491; GO:0055114;	#NA
Smeritima44701_c0_seq17_len=561	561	154	71	149.036	73.3648	0.492263	-1.0225	0.575573	1	NP_001059586.1	Q69RG8	Os07g0464600	Oryza sativa Japonica Group	GO:0000166; GO:0005524; GO:0005886; GO:0006200; GO:0006810; GO:0009941; GO:0015421; GO:0016021; GO:0016887; GO:0017111; GO:0042626; GO:0055085;	#NA
Smeritima29439_c0_seq1_len=804	804	206	95	199.36	98.1642	0.492397	-1.0221	0.5143	1	NP_001242511.1	C6TG55	uncharacterized protein LOC100775836	Glycine max	GO:0005634; GO:0006355;	#NA
Smeritima300451_c0_seq1_len=524	524	117	54	113.229	55.7986	0.492796	-1.02094	0.641942	1	NP_001044838.1	Q5N7U6	Os01g0854800	Oryza sativa Japonica Group	GO:0004497; GO:0005506; GO:0009055; GO:0016491; GO:0016705; GO:0020037; GO:0046872; GO:0055114;	ko00073#Cutin, suberine and wax biosynthesis
Smeritima30673_c0_seq1_len=1762	1762	7539	3486	7295.99	3602.11	0.493711	-1.01826	0.0656037	0.788458	NP_001046237.2	Q0E2Y7	Os02g0203300	Oryza sativa Japonica Group	GO:0008152; GO:0016740; GO:0016757; GO:0016758;	#NA
Smeritima33725_c0_seq2_len=964	964	400	185	387.106	191.162	0.493823	-1.01793	0.389143	1	NP_001051393.1	Q0DN81	Os03g0769000	Oryza sativa Japonica Group	#NA	#NA
Smeritima45204_c1_seq4_len=710	710	160	74	154.843	76.4648	0.493823	-1.01793	0.568598	1	NP_172461.1	Q3EDF8	pentatricopeptide repeat-containing protein	Arabidopsis thaliana	GO:0003674; GO:0005488; GO:0016020;	#NA
Smeritima29508_c0_seq1_len=1922	1922	1271	588	1230.03	607.585	0.493959	-1.01754	0.207808	1	NP_566039.1	O22145	glycoprotease 1	Arabidopsis thaliana	GO:0004222; GO:0005737; GO:0005743; GO:0006508; GO:0008233; GO:0009790; GO:0070526;	#NA
Smeritima24160_c0_seq1_len=1919	1919	6870	3179	6648.55	3284.89	0.494075	-1.0172	0.0686979	0.810185	NP_001149458.1	B6TEI2	maltose excess protein 1-like	Zea mays	#NA	#NA
Smeritima5350_c0_seq1_len=952	952	177	82	171.295	84.7312	0.494652	-1.01551	0.548346	1	NP_193020.6	B3LFC6	uncharacterized protein	Arabidopsis thaliana	#NA	#NA
Smeritima44570_c0_seq5_len=419	419	112	52	108.39	53.732	0.495729	-1.01238	0.653599	1	NP_173515.2	C0SUW7	ARID/BRIGHT DNA-binding domain-containing protein	Arabidopsis thaliana	GO:0003677; GO:0005622; GO:0006355;	#NA
Smeritima44006_c0_seq1_len=1303	1303	394	183	381.3	189.095	0.495923	-1.01181	0.394341	1	NP_001078092.1	Q9SGA4	putative DEAD/DEAH box helicase	Arabidopsis thaliana	GO:0003676; GO:0003700; GO:0004386; GO:0005524; GO:0006351; GO:0006355; GO:0008026; GO:0016787;	#NA
Smeritima29297_c0_seq1_len=1956	1956	5205	2418	5037.22	2498.54	0.496015	-1.01154	0.0815066	0.903124	NP_176553.1	Q9CAD1	GMP-synthase-C and glutamine amidotransferase domain-containing protein	Arabidopsis thaliana	GO:0003824; GO:0003922; GO:0004066; GO:0005524; GO:0005829; GO:0006164; GO:0006177; GO:0006529; GO:0006541; GO:0009058; GO:0016740;	ko00230#Purine metabolism
Smeritima35050_c0_seq1_len=1218	1218	430	200	416.139	206.662	0.496616	-1.0098	0.380124	1	NP_001045907.1	Q67UW5	Os02g0151300	Oryza sativa Japonica Group	GO:0000272; GO:0003824; GO:0004553; GO:0005576; GO:0005975; GO:0007047; GO:0008152; GO:0008810; GO:0016787; GO:0016798; GO:0030245;	#NA
Smeritima10579_c0_seq1_len=1431	1431	3997	1860	3868.16	1921.95	0.496865	-1.00908	0.0971721	1	NP_199696.2	Q8GXU5	protein SULPHUR DEFICIENCY-INDUCED 1	Arabidopsis thaliana	GO:0005488;	#NA
Smeritima38739_c0_seq1_len=1834	1834	1600	745	1548.43	769.814	0.497159	-1.00822	0.182253	1	NP_001064347.1	Q339X2	Os10g0323500	Oryza sativa Japonica Group	GO:0003824; GO:0004553; GO:0005975; GO:0008152; GO:0008422; GO:0016787; GO:0016798; GO:0043169;	ko00460#Cyanoamino acid metabolism ; ko00500#Starch and sucrose metabolism ; ko00940#Phenylpropanoid biosynthesis
Smeritima44207_c0_seq5_len=2964	2964	2882	1342	2789.1	1386.7	0.497185	-1.00815	0.121923	1	NP_198034.2	Q8W4E7	iron-regulated protein 3	Arabidopsis thaliana	GO:0005215; GO:0005381; GO:0006810; GO:0006879; GO:0009941; GO:0016021; GO:0034755;	#NA
Smeritima44135_c1_seq6_len=2003	2003	384	179	371.622	184.962	0.497715	-1.00661	0.401014	1	G7JWR5	G7JWR5_MEDTR	SubName: Full=Putative uncharacterized protein;	Medicago truncatula (Barrel medic) (Medicago tribuloides)	#NA	mtr:MTR_5g043940
Smeritima44733_c0_seq3_len=396	396	163	76	157.746	78.5314	0.497835	-1.00626	0.568521	1	NP_001067497.1	Q0ITV5	Os11g0213700	Oryza sativa Japonica Group	#NA	#NA
Smeritima45225_c0_seq3_len=569	569	223	104	215.812	107.464	0.497952	-1.00592	0.503916	1	NP_013646.1	P54784	origin recognition complex subunit 1	Saccharomyces cerevisiae S288c	GO:0000166; GO:0000808; GO:0003677; GO:0003682; GO:0003688; GO:0005524; GO:0005634; GO:0005656; GO:0005664; GO:0006200; GO:0006260; GO:0006267; GO:0006270; GO:0016887; GO:0017111; GO:0030466; GO:0031261;	ko04111#Cell cycle - yeast ; ko04113#Meiosis - yeast
Smeritima36035_c0_seq2_len=1218	1218	6232	2907	6031.12	3003.83	0.498055	-1.00562	0.0752867	0.859314	NP_197140.1	Q9FFE7	putative lecithin retinol acyltransferase-like protein	Arabidopsis thaliana	#NA	#NA
Smeritima24730_c0_seq1_len=2020	2020	1048	489	1014.22	505.287	0.498204	-1.00519	0.239821	1	NP_173087.1	Q9SA36	organic cation/carnitine transporter 6	Arabidopsis thaliana	GO:0016021; GO:0022857; GO:0055085;	#NA
Smeritima669_c0_seq1_len=1682	1682	467	218	451.947	225.261	0.498424	-1.00455	0.368399	1	NP_194046.2	Q8L7G3	cysteine-rich receptor-like protein kinase 7	Arabidopsis thaliana	GO:0000166; GO:0004672; GO:0004674; GO:0004872; GO:0005524; GO:0006468; GO:0016020; GO:0016021; GO:0016301; GO:0016310; GO:0016740; GO:0016772;	#NA
Smeritima38769_c0_seq1_len=2362	2362	1103	515	1067.45	532.153	0.49853	-1.00425	0.232895	1	NP_001061001.1	Q7EYI0	Os08g0151700	Oryza sativa Japonica Group	GO:0008233; GO:0008270; GO:0046872;	#NA
Smeritima37887_c0_seq1_len=1583	1583	4707	2199	4555.27	2272.24	0.498816	-1.00342	0.0891008	0.954115	XP_002279283.1	D7STR6	PREDICTED: putative GATA transcription factor 22	Vitis vinifera	GO:0003700; GO:0006351; GO:0006355; GO:0008270; GO:0043565;	#NA
Smeritima43986_c0_seq2_len=428	428	473	221	457.753	228.361	0.498874	-1.00325	0.36682	1	M0SZZ3	M0SZZ3_MUSAC	SubName: Full=Uncharacterized protein;	Musa acuminata subsp. malaccensis	#NA	#NA
Smeritima36243_c0_seq1_len=828	828	306	143	296.136	147.763	0.498969	-1.00298	0.44337	1	NP_849973.3	F4IQG4	putative NPCC11	Arabidopsis thaliana	GO:0030001; GO:0046872;	#NA
Smeritima28836_c0_seq1_len=2189	2189	4202	1965	4066.55	2030.45	0.499305	-1.00201	0.0961969	0.99645	NP_001105817.1	Q49B44	inorganic phosphate transporter 3	Zea mays	GO:0005315; GO:0006817; GO:0016021; GO:0022857; GO:0055085;	#NA
Smeritima37085_c0_seq1_len=1201	1201	945	442	914.539	456.722	0.499401	-1.00173	0.256507	1	NP_187253.1	Q9SFG6	FAF family protein	Arabidopsis thaliana	GO:0008150; GO:0010075;	#NA
Smeritima45250_c0_seq2_len=1281	1281	560	262	541.949	270.727	0.499543	-1.00132	0.339569	1	NP_010323.3	Q12691	putative Na(+)-exporting P-type ATPase ENA5	Saccharomyces cerevisiae S288c	GO:0000166; GO:0001950; GO:0003824; GO:0005524; GO:0005624; GO:0005886; GO:0006754; GO:0006810; GO:0006811; GO:0006812; GO:0006814; GO:0008152; GO:0008554; GO:0015662; GO:0016020; GO:0016021; GO:0016787; GO:0046872;	#NA
Smeritima35584_c0_seq2_len=1857	1857	569	267	550.659	275.893	0.501024	-0.997049	0.338806	1	NP_564731.1	Q9SLV0	MATE efflux family protein	Arabidopsis thaliana	GO:0003156; GO:0006855; GO:0009624; GO:0015238; GO:0015297; GO:0016020; GO:0043226; GO:0055085;	#NA
Smeritima44234_c2_seq11_len=560	560	294	138	284.523	142.596	0.501177	-0.996608	0.453407	1	NP_001053415.1	Q7XU75	Os04g0534300	Oryza sativa Japonica Group	GO:0005509;	#NA
Smeritima44228_c0_seq3_len=1872	1872	951	447	920.345	461.889	0.501864	-0.994631	0.258642	1	NP_001132019.1	B4FEZ8	uncharacterized LOC100193425	Zea mays	GO:0000166; GO:0005524; GO:0017111;	#NA
Smeritima33345_c0_seq1_len=2102	2102	4556	2142	4409.14	2213.35	0.50199	-0.994269	0.0937402	0.983069	NP_181677.1	P45951	apurinic endonuclease-redox protein	Arabidopsis thaliana	GO:0003676; GO:0003677; GO:0003906; GO:0004518; GO:0004519; GO:0005622; GO:0005634; GO:0006281; GO:0006974; GO:0008152; GO:0016829; GO:0042644; GO:0045893; GO:0046872;	ko03410#Base excision repair
Smeritima41219_c0_seq2_len=1962	1962	2697	1270	2610.06	1312.3	0.502785	-0.991987	0.133457	1	NP_200369.1	Q9FM80	mitochondrial transcription termination factor family protein	Arabidopsis thaliana	GO:0009507;	#NA
Smeritima42401_c1_seq2_len=1715	1715	5797	2732	5610.14	2823	0.503196	-0.990809	0.0825029	0.910614	NP_001078093.1	B9DFT1 ; Q96286	S-adenosylmethionine decarboxylase	Arabidopsis thaliana	GO:0004014; GO:0005515; GO:0006596; GO:0006597; GO:0008152; GO:0008295; GO:0016458; GO:0016829; GO:0016831; GO:0019079;	ko00270#Cysteine and methionine metabolism ; ko00330#Arginine and proline metabolism
Smeritima37846_c0_seq1_len=753	753	193	91	186.779	94.031	0.503435	-0.990122	0.539265	1	NP_592987.1	Q09691	mitochondrial peptide chain release factor (predicted)	Schizosaccharomyces pombe 972h-	GO:0003747; GO:0005737; GO:0005739; GO:0006412; GO:0006415; GO:0016149; GO:0032543;	#NA
Smeritima43860_c0_seq1_len=1070	1070	782	369	756.793	381.291	0.503824	-0.989008	0.291092	1	NP_014387.1	P53980	hypothetical protein YNL011C	Saccharomyces cerevisiae S288c	GO:0003674; GO:0005575; GO:0008150;	#NA
Smeritima42998_c0_seq1_len=2596	2596	8743	4127	8461.18	4264.46	0.504003	-0.988495	0.0697239	0.816771	NP_198812.3	F4KFX1	GTP-binding protein	Arabidopsis thaliana	GO:0005525; GO:0005622;	#NA
Smeritima26824_c0_seq4_len=2586	2586	680	321	658.081	331.692	0.504029	-0.988422	0.313566	1	NP_986639.1	Q750H8	AGL027Wp	Ashbya gossypii ATCC 10895	GO:0055085;	#NA
Smeritima34948_c0_seq1_len=748	748	305	144	295.169	148.796	0.504106	-0.9882	0.450001	1	NP_001237946.1	C6SZ51	uncharacterized protein LOC100306381	Glycine max	GO:0006952; GO:0009607;	#NA
Smeritima39582_c0_seq1_len=1828	1828	2451	1158	2371.99	1196.57	0.504458	-0.987195	0.14419	1	NP_180058.1	Q9SK47	tyrosine aminotransferase 3	Arabidopsis thaliana	GO:0003824; GO:0005575; GO:0006520; GO:0008483; GO:0009058; GO:0009611; GO:0009753; GO:0016740; GO:0016769; GO:0016847; GO:0030170; GO:0042218;	ko00130#Ubiquinone and other terpenoid-quinone biosynthesis ; ko00270#Cysteine and methionine metabolism ; ko00350#Tyrosine metabolism ; ko00360#Phenylalanine metabolism ; ko00400#Phenylalanine, tyrosine and tryptophan biosynthesis ; ko00950#Isoquinoline alkaloid biosynthesis ; ko00960#Tropane, piperidine and pyridine alkaloid biosynthesis
Smeritima45086_c0_seq14_len=1756	1756	714	338	690.985	349.258	0.50545	-0.984361	0.307555	1	NP_001059179.1	Q0D7T0	Os07g0212400	Oryza sativa Japonica Group	#NA	#NA
Smeritima44215_c1_seq1_len=478	478	7447	3528	7206.95	3645.51	0.505832	-0.983269	0.0753621	0.859822	NP_001154236.2	F4JJE4	bifunctional inhibitor/lipid-transfer protein/seed storage 2S albumin-like protein	Arabidopsis thaliana	GO:0006869;	#NA
Smeritima107429_c0_seq1_len=1088	1088	690	327	667.758	337.892	0.506009	-0.982766	0.313741	1	NP_181217.1	Q9ZQ95	UDP-glucose:flavonol-3-O-glycoside-7-O-glucosyltransferase	Arabidopsis thaliana	GO:0005575; GO:0008152; GO:0016740; GO:0016757; GO:0016758; GO:0035251; GO:0051555; GO:0080043; GO:0080044; GO:0080046;	ko00944#Flavone and flavonol biosynthesis
Smeritima30262_c0_seq3_len=1085	1085	1426	676	1380.03	698.516	0.506158	-0.982339	0.207307	1	NP_173025.1	Q9LMR1	Cobalamin biosynthesis CobW-like protein	Arabidopsis thaliana	#NA	#NA
Smeritima37764_c0_seq1_len=505	505	137	65	132.584	67.165	0.506585	-0.981124	0.615927	1	NP_001174107.1	C7J138	Os04g0636300	Oryza sativa Japonica Group	GO:0003824; GO:0006520; GO:0030170;	#NA
Smeritima35407_c0_seq7_len=1321	1321	628	298	607.757	307.926	0.506659	-0.980912	0.329792	1	NP_001242650.1	C6THG4	uncharacterized protein LOC100819646	Glycine max	GO:0005488; GO:0008152; GO:0016491; GO:0055114;	#NA
Smeritima39412_c0_seq2_len=3439	3439	12697	6028	12287.7	6228.78	0.506911	-0.980196	0.0656149	0.788458	NP_187680.2	Q9CAF6	DNA gyrase subunit A	Arabidopsis thaliana	GO:0000166; GO:0003677; GO:0003700; GO:0003916; GO:0003918; GO:0005524; GO:0005694; GO:0005739; GO:0006259; GO:0006265; GO:0006351; GO:0006355; GO:0008152; GO:0009295; GO:0009507; GO:0009536; GO:0016853;	#NA
Smeritima45225_c0_seq22_len=767	767	358	170	346.46	175.662	0.50702	-0.979885	0.424622	1	A8IEF3	A8IEF3_CHLRE	SubName: Full=Protein arginine N-methyltransferase;	Chlamydomonas reinhardtii (Chlamydomonas smithii)	GO:0005634; GO:0008168; GO:0006479;	cre:CHLREDRAFT_205758
Smeritima42176_c0_seq1_len=1637	1637	2307	1097	2232.64	1133.54	0.507713	-0.977915	0.153738	1	NP_564593.1	Q8H1G0	GATA transcription factor 28	Arabidopsis thaliana	GO:0003677; GO:0003700; GO:0005634; GO:0006351; GO:0006355; GO:0008270; GO:0043565; GO:0046872;	#NA
Smeritima13979_c0_seq1_len=1369	1369	11572	5506	11199	5689.39	0.508027	-0.977022	0.0676832	0.802104	NP_001234593.1	C6K2L2	myo-inositol oxygenase	Solanum lycopersicum	GO:0005506; GO:0005737; GO:0016491; GO:0019310; GO:0050113; GO:0055114;	#NA
Smeritima14459_c0_seq1_len=2265	2265	582	277	563.24	286.226	0.508178	-0.976593	0.34416	1	NP_001234667.1	Q9XHD8	cryptochrome 1	Solanum lycopersicum	GO:0003913; GO:0006281;	#NA
Smeritima8915_c0_seq1_len=1472	1472	1787	851	1729.4	879.345	0.508469	-0.975769	0.182309	1	NP_564766.1	Q8LE59	Fe(2+) transport protein 3	Arabidopsis thaliana	GO:0005381; GO:0005385; GO:0005774; GO:0005886; GO:0006810; GO:0006811; GO:0006826; GO:0006829; GO:0009507; GO:0009535; GO:0009536; GO:0009579; GO:0009624; GO:0016020; GO:0016021; GO:0030001; GO:0034755; GO:0046873; GO:0055072; GO:0055085; GO:0071577;	#NA
Smeritima38454_c0_seq1_len=2537	2537	13621	6490	13181.9	6706.17	0.508739	-0.975002	0.0662535	0.794069	NP_001189959.1	F4J5B4	dehydratase family protein	Arabidopsis thaliana	GO:0003824; GO:0004160; GO:0008152; GO:0009082;	ko00290#Valine, leucine and isoleucine biosynthesis ; ko00770#Pantothenate and CoA biosynthesis
Smeritima40084_c0_seq1_len=2565	2565	3917	1867	3790.74	1929.19	0.508921	-0.974487	0.109797	1	NP_001051219.1	Q0DNQ5	Os03g0740700	Oryza sativa Japonica Group	GO:0003824; GO:0008152;	#NA
Smeritima40500_c0_seq1_len=1462	1462	1381	659	1336.48	680.95	0.509508	-0.972823	0.215575	1	NP_595058.1	Q9P6J8	adenine/adenosine deaminase family (predicted)	Schizosaccharomyces pombe 972h-	GO:0004000; GO:0005634; GO:0005737; GO:0005829; GO:0006163; GO:0009168; GO:0016787; GO:0019239; GO:0046872;	ko00230#Purine metabolism
Smeritima40880_c0_seq14_len=1105	1105	278	133	269.039	137.43	0.510818	-0.969119	0.47505	1	NP_001049226.1	Q10QN3	Os03g0190100	Oryza sativa Japonica Group	GO:0004659; GO:0016021; GO:0016740;	ko00130#Ubiquinone and other terpenoid-quinone biosynthesis
Smeritima26824_c0_seq2_len=2502	2502	700	335	677.436	346.158	0.510983	-0.968654	0.317795	1	NP_986639.1	Q750H8	AGL027Wp	Ashbya gossypii ATCC 10895	GO:0055085;	#NA
Smeritima16632_c0_seq1_len=697	697	280	134	270.974	138.463	0.510983	-0.968654	0.473894	1	NP_001235509.1	C6SZA1	uncharacterized protein LOC100500006	Glycine max	#NA	#NA
Smeritima40510_c0_seq1_len=3484	3484	3514	1682	3400.73	1738.02	0.511074	-0.968397	0.119834	1	NP_001189750.1	F4IG63	SMAD/FHA domain-containing protein	Arabidopsis thaliana	GO:0003700; GO:0006351; GO:0006355;	#NA
Smeritima39046_c0_seq1_len=1641	1641	1096	525	1060.67	542.487	0.511456	-0.967319	0.249906	1	NP_001149746.1	B6THR2	peptidase C45, acyl-coenzyme A/6-aminopenicillanic acid acyl-transferase	Zea mays	GO:0016740; GO:0042318;	#NA
Smeritima45002_c0_seq2_len=2014	2014	459	220	444.205	227.328	0.511764	-0.966451	0.387974	1	NP_176326.2	O64789	probable disease resistance protein	Arabidopsis thaliana	GO:0000166; GO:0005524; GO:0006915; GO:0006952;	#NA
Smeritima44821_c0_seq1_len=2896	2896	2729	1309	2641.03	1352.6	0.512148	-0.965367	0.142329	1	NP_001030971.1	Q53YX3 ; Q8GXJ4	glutamate receptor 3.4	Arabidopsis thaliana	GO:0004872; GO:0004965; GO:0004970; GO:0005215; GO:0005216; GO:0005234; GO:0005262; GO:0005515; GO:0005886; GO:0006810; GO:0006811; GO:0006816; GO:0006950; GO:0007165; GO:0007186; GO:0008066; GO:0009507; GO:0009536; GO:0009611; GO:0016020; GO:0016021; GO:0019722; GO:0030288; GO:0070417; GO:0070588; GO:0071230; GO:0071260; GO:0071311; GO:0071215;	#NA
Smeritima40602_c0_seq2_len=895	895	1213	582	1173.9	601.385	0.512297	-0.964949	0.236611	1	B9RJQ3	B9RJQ3_RICCO	SubName: Full=Kinase, putative; EC=2.7.11.25;	Ricinus communis (Castor bean)	GO:0016021; GO:0005524; GO:0004709; GO:0030247; GO:0000186; GO:0000165;	rcu:RCOM_1037450
Smeritima20574_c0_seq1_len=1394	1394	427	205	413.236	211.828	0.512608	-0.964072	0.401145	1	NP_566040.1	Q8GXF0	DNA repair protein RAD51 homolog 3	Arabidopsis thaliana	GO:0000166; GO:0000724; GO:0003677; GO:0005515; GO:0005524; GO:0005575; GO:0005634; GO:0006259; GO:0006281; GO:0006310; GO:0006974; GO:0007126; GO:0007131; GO:0007140; GO:0007143; GO:0008094; GO:0016444;	ko03440#Homologous recombination
Smeritima40825_c0_seq1_len=2357	2357	11217	5391	10855.4	5570.56	0.513159	-0.962522	0.0722109	0.835889	NP_001185958.1	E3T1X0	cytokinin dehydrogenase 5 precursor	Zea mays	GO:0003824; GO:0009690; GO:0016491; GO:0019139; GO:0050660; GO:0055114;	ko00908#Zeatin biosynthesis
Smeritima44539_c0_seq3_len=1128	1128	5974	2873	5781.43	2968.69	0.513487	-0.961599	0.090104	0.960611	XP_003614384.1	G7K0D3	hypothetical protein MTR_5g051010	Medicago truncatula	#NA	#NA
Smeritima29286_c0_seq1_len=1786	1786	5703	2744	5519.17	2835.4	0.513736	-0.960901	0.0924556	0.97438	NP_567691.1	O22993	FtsH extracellular protease	Arabidopsis thaliana	GO:0000166; GO:0004222; GO:0005524; GO:0006508; GO:0008233; GO:0009507; GO:0017111; GO:0051301;	#NA
Smeritima36036_c0_seq5_len=631	631	160	77	154.843	79.5647	0.513843	-0.960602	0.587697	1	NP_001055325.1	Q5WMM8	Os05g0365300	Oryza sativa Japonica Group	GO:0005524; GO:0006915; GO:0006952;	#NA
Smeritima15705_c0_seq1_len=2040	2040	948	457	917.442	472.222	0.514715	-0.958153	0.275415	1	NP_001242649.1	C6TA38	uncharacterized protein LOC100803518 precursor	Glycine max	GO:0016021;	#NA
Smeritima27226_c0_seq1_len=4271	4271	1131	546	1094.54	564.186	0.515453	-0.956086	0.250464	1	NP_001185099.1	F4IE60	DNA binding protein	Arabidopsis thaliana	#NA	#NA
Smeritima194682_c0_seq1_len=1048	1048	445	215	430.656	222.161	0.515867	-0.954929	0.398287	1	NP_001148964.1	B6T976	LOC100282584	Zea mays	GO:0005886; GO:0006810; GO:0008643; GO:0016020; GO:0016021;	#NA
Smeritima44787_c0_seq40_len=421	421	89	43	86.1312	44.4322	0.515867	-0.954929	0.725151	1	NP_001131365.1	B4FCA4	COP9 signalosome complex subunit 4	Zea mays	#NA	#NA
Smeritima42804_c0_seq2_len=1842	1842	2578	1246	2494.9	1287.5	0.516053	-0.954408	0.152011	1	NP_194922.1	Q9SZ46	cytochrome P450, family 82, subfamily C, polypeptide 4	Arabidopsis thaliana	GO:0004497; GO:0005506; GO:0009055; GO:0016491; GO:0016705; GO:0020037; GO:0046872; GO:0055114; GO:0071281;	ko00903#Limonene and pinene degradation ; ko00945#Stilbenoid, diarylheptanoid and gingerol biosynthesis
Smeritima31965_c0_seq1_len=878	878	4640	2243	4490.43	2317.71	0.516144	-0.954155	0.105801	1	NP_172893.1	Q9M9S3	ssDNA-binding transcriptional regulator	Arabidopsis thaliana	GO:0003677; GO:0005488; GO:0006355; GO:0006952; GO:0009295; GO:0009507; GO:0009508; GO:0032211; GO:0042162; GO:0005634;	#NA
Smeritima28986_c0_seq1_len=488	488	490	237	474.205	244.894	0.51643	-0.953355	0.383022	1	NP_176446.1	Q9SXD9	flavin-containing monooxygenase FMO GS-OX-like 7	Arabidopsis thaliana	GO:0004497; GO:0004499; GO:0016491; GO:0050660; GO:0050661; GO:0055114;	#NA
Smeritima42028_c0_seq2_len=2120	2120	14473	7010	14006.5	7243.49	0.517153	-0.951338	0.0723577	0.837088	NP_196079.1	Q9LZ66	sulfite reductase	Arabidopsis thaliana	GO:0005507; GO:0009409; GO:0009507; GO:0009536; GO:0009570; GO:0009651; GO:0009941; GO:0010319; GO:0016002; GO:0016020; GO:0016491; GO:0020037; GO:0048046; GO:0050311; GO:0051536; GO:0051539; GO:0055114; GO:0005829;	ko00920#Sulfur metabolism
Smeritima40237_c0_seq4_len=1560	1560	9966	4829	9644.76	4989.84	0.517363	-0.95075	0.0777781	0.878364	NP_177198.1	Q94CE4	beta carbonic anhydrase 4	Arabidopsis thaliana	GO:0004089; GO:0005886; GO:0008270; GO:0009941; GO:0010037; GO:0010119; GO:0015976; GO:0016829;	ko00910#Nitrogen metabolism
Smeritima30402_c0_seq4_len=2060	2060	625	303	604.854	313.092	0.517633	-0.949998	0.344629	1	NP_001055813.2	Q0DHE6	Os05g0471800	Oryza sativa Japonica Group	GO:0008270;	#NA
Smeritima32077_c0_seq1_len=1295	1295	1267	615	1226.16	635.484	0.518272	-0.948218	0.23811	1	NP_194801.4	F4JQE2	putative oxidoreductase/electron carrier	Arabidopsis thaliana	GO:0016491; GO:0050660; GO:0055114;	#NA
Smeritima39402_c0_seq1_len=1358	1358	828	402	801.31	415.39	0.518388	-0.947895	0.300848	1	NP_197821.1	Q9FNE9	histone-lysine N-methyltransferase ATXR6	Arabidopsis thaliana	GO:0005515; GO:0005634; GO:0006275; GO:0008168; GO:0008270; GO:0009901; GO:0016568; GO:0016740; GO:0018022; GO:0018024; GO:0032259; GO:0034968; GO:0046872; GO:0046976; GO:0051726; GO:0070734;	#NA
Smeritima41332_c0_seq1_len=2792	2792	2473	1201	2393.29	1241	0.518535	-0.947486	0.158898	1	NP_001052227.1	Q0JEU6	Os04g0202500	Oryza sativa Japonica Group	GO:0000166; GO:0004672; GO:0004674; GO:0005524; GO:0005529; GO:0006468; GO:0016772;	#NA
Smeritima44013_c0_seq1_len=1310	1310	6651	3231	6436.61	3338.62	0.518692	-0.947051	0.0903017	0.961533	NP_001051846.1	Q6AVR6	Os03g0840200	Oryza sativa Japonica Group	#NA	#NA
Smeritima40748_c0_seq1_len=1461	1461	1918	932	1856.18	963.043	0.518832	-0.946661	0.186438	1	NP_194907.1	O81769	Probable diphthine synthase	Arabidopsis thaliana	GO:0004164; GO:0005575; GO:0008152; GO:0008168; GO:0016740; GO:0017183; GO:0032259;	#NA
Smeritima45410_c0_seq4_len=2188	2188	393	191	380.332	197.362	0.51892	-0.946417	0.423024	1	NP_001068118.1	Q2R2D7	Os11g0569600	Oryza sativa Japonica Group	GO:0000166; GO:0004672; GO:0004674; GO:0004872; GO:0005524; GO:0006468; GO:0016301; GO:0016310; GO:0016772;	#NA
Smeritima20014_c0_seq2_len=774	774	288	140	278.717	144.663	0.519033	-0.946102	0.477963	1	NP_974731.1	Q2QKD2	7-keto-8-aminopelargonic acid (KAPA) synthase	Arabidopsis thaliana	GO:0003824; GO:0005829; GO:0008152; GO:0008710; GO:0009058; GO:0009102; GO:0016769; GO:0030170;	ko00780#Biotin metabolism
Smeritima44115_c0_seq27_len=1704	1704	635	309	614.531	319.292	0.51957	-0.94461	0.344554	1	NP_179349.2	F4INK3	polynucleotide adenylyltransferase family protein	Arabidopsis thaliana	GO:0003723; GO:0006396; GO:0016740; GO:0016779;	#NA
Smeritima34948_c0_seq3_len=563	563	283	138	273.878	142.596	0.520657	-0.941594	0.483059	1	NP_001237946.1	C6SZ51	uncharacterized protein LOC100306381	Glycine max	GO:0006952; GO:0009607;	#NA
Smeritima44248_c0_seq1_len=3702	3702	15694	7655	15188.1	7909.97	0.5208	-0.941199	0.0747633	0.85545	NP_594459.2	O13993	mitochondrial RNA polymerase Rpo41	Schizosaccharomyces pombe 972h-	GO:0001044; GO:0003677; GO:0003899; GO:0005737; GO:0005739; GO:0005829; GO:0006351; GO:0016740; GO:0016779;	#NA
Smeritima44689_c0_seq5_len=758	758	654	319	632.919	329.625	0.520802	-0.941194	0.341381	1	NP_001105690.1	Q43298	chaperonin CPN60-2, mitochondrial precursor	Zea mays	GO:0000166; GO:0005524; GO:0005737; GO:0005739; GO:0006457; GO:0006950; GO:0042026; GO:0044267;	ko03018#RNA degradation
Smeritima40193_c1_seq1_len=1063	1063	1982	967	1918.11	999.209	0.520933	-0.940829	0.185239	1	NP_001105773.1	Q5EC57	phosphoenolpyruvate carboxylase kinase 3	Zea mays	GO:0000166; GO:0004672; GO:0004674; GO:0005524; GO:0006468; GO:0016301; GO:0016310; GO:0016772;	#NA
Smeritima41125_c0_seq1_len=2128	2128	7575	3697	7330.83	3820.14	0.521106	-0.940351	0.0878822	0.947027	NP_001235534.1	O48921	cytochrome P450 97B2, chloroplastic	Glycine max	GO:0004497; GO:0005506; GO:0009055; GO:0009507; GO:0009536; GO:0016020; GO:0016491; GO:0016705; GO:0020037; GO:0031969; GO:0046872; GO:0055114;	#NA
Smeritima45225_c0_seq9_len=562	562	200	98	193.553	101.264	0.523185	-0.934606	0.552441	1	NP_001060419.2	A3BMN9	Os07g0640000	Oryza sativa Japonica Group	GO:0005622; GO:0005737; GO:0008168; GO:0008270; GO:0016740; GO:0032259; GO:0046872;	#NA
Smeritima33633_c0_seq1_len=1186	1186	402	197	389.042	203.562	0.523238	-0.93446	0.424528	1	NP_001047023.1	Q6ESG1	Os02g0531200	Oryza sativa Japonica Group	GO:0006814; GO:0008508; GO:0016020;	#NA
Smeritima126823_c0_seq1_len=1496	1496	803	394	777.116	407.123	0.52389	-0.932664	0.31278	1	NP_193553.2	O49722	purine permease 6	Arabidopsis thaliana	GO:0005345; GO:0006863; GO:0016020; GO:0016021;	#NA
Smeritima45349_c1_seq1_len=2699	2699	678	333	656.145	344.091	0.524414	-0.931223	0.340272	1	NP_001237697.1	Q1M2R7	PDR-like ABC-transporter	Glycine max	GO:0000166; GO:0005524; GO:0006200; GO:0016020; GO:0016887; GO:0017111;	#NA
Smeritima32859_c0_seq1_len=3483	3483	857	421	829.375	435.023	0.524518	-0.930935	0.303496	1	NP_196557.1	Q9FIB2	mitochondrial editing factor 7	Arabidopsis thaliana	GO:0005488;	#NA
Smeritima28850_c0_seq1_len=1315	1315	117396	57701	113612	59622.9	0.524795	-0.930175	0.117451	1	XP_002281642.1	F6HR30	PREDICTED: 31 kDa ribonucleoprotein, chloroplastic isoform 1	Vitis vinifera	#NA	#NA
Smeritima26040_c0_seq2_len=845	845	584	288	565.175	297.593	0.526549	-0.92536	0.36717	1	NP_188879.2	Q9LUW0	lipoxygenase 5	Arabidopsis thaliana	GO:0005506; GO:0006633; GO:0008610; GO:0009507; GO:0009536; GO:0010386; GO:0016165; GO:0016491; GO:0016702; GO:0031408; GO:0046872; GO:0048364; GO:0055114;	ko00591#Linoleic acid metabolism
Smeritima42804_c0_seq1_len=900	900	367	181	355.17	187.029	0.526589	-0.92525	0.444115	1	NP_194922.1	Q9SZ46	cytochrome P450, family 82, subfamily C, polypeptide 4	Arabidopsis thaliana	GO:0004497; GO:0005506; GO:0009055; GO:0016491; GO:0016705; GO:0020037; GO:0046872; GO:0055114; GO:0071281;	ko00903#Limonene and pinene degradation ; ko00945#Stilbenoid, diarylheptanoid and gingerol biosynthesis
Smeritima43725_c1_seq3_len=3534	3534	742	366	718.082	378.191	0.526668	-0.925036	0.328839	1	NP_001172451.1	Q5ZBC0	Os01g0601625	Oryza sativa Japonica Group	#NA	#NA
Smeritima25040_c0_seq2_len=912	912	381	188	368.719	194.262	0.526856	-0.924518	0.438069	1	NP_001235448.1	C6T3E7	uncharacterized protein LOC100527137	Glycine max	GO:0000079; GO:0019901;	#NA
Smeritima9262_c0_seq1_len=982	982	500	247	483.883	255.227	0.527456	-0.922877	0.393715	1	NP_566631.1	Q9LT81	zinc finger CCCH domain-containing protein 39	Arabidopsis thaliana	GO:0003676; GO:0003677; GO:0005575; GO:0006355; GO:0008270; GO:0046872;	#NA
Smeritima43621_c0_seq2_len=2237	2237	6467	3195	6258.54	3301.42	0.527506	-0.922741	0.0996551	1	NP_001065217.1	Q336V3	Os10g0546600	Oryza sativa Japonica Group	GO:0004497; GO:0005506; GO:0009055; GO:0016491; GO:0016705; GO:0020037; GO:0046872; GO:0055114;	ko00906#Carotenoid biosynthesis
Smeritima43152_c0_seq2_len=2433	2433	5291	2617	5120.45	2704.17	0.528111	-0.921087	0.109987	1	NP_177080.2	F4I0K2	fructokinase-like 2	Arabidopsis thaliana	GO:0016301; GO:0016310;	#NA
Smeritima31996_c0_seq1_len=1441	1441	1403	694	1357.78	717.116	0.528155	-0.920968	0.236863	1	NP_001060160.1	Q7XIP2	Os07g0592100	Oryza sativa Japonica Group	GO:0005488; GO:0008152; GO:0016491; GO:0055114;	#NA
Smeritima38977_c0_seq1_len=1515	1515	100137	49573	96909.2	51224.2	0.528579	-0.919809	0.113956	1	NP_001239676.1	C6TGA6	uncharacterized protein LOC100777482	Glycine max	GO:0003735; GO:0005622; GO:0005840; GO:0006414; GO:0030529; GO:0042254;	ko03010#Ribosome
Smeritima37868_c1_seq1_len=1722	1722	3084	1528	2984.59	1578.89	0.529015	-0.918618	0.149887	1	NP_001242399.1	C6TAG4	uncharacterized protein LOC100778883	Glycine max	GO:0003824; GO:0006396;	ko03008#Ribosome biogenesis in eukaryotes
Smeritima45423_c0_seq2_len=6074	6074	39020	19359	37762.2	20003.8	0.529731	-0.916669	0.0881856	0.947723	NP_172981.3	F4HZK4	tetratricopeptide repeat-containing protein	Arabidopsis thaliana	GO:0005488;	#NA
Smeritima43649_c1_seq1_len=1331	1331	2695	1341	2608.13	1385.67	0.531287	-0.912436	0.165132	1	NP_565482.1	Q9SKU8	lumazine-binding family protein	Arabidopsis thaliana	GO:0004746; GO:0009231; GO:0009507;	ko00740#Riboflavin metabolism
Smeritima33034_c0_seq1_len=1076	1076	1531444	762790	1.48208e+06	788197	0.531818	-0.910995	0.395762	1	P42764	JIPH_ATRCA	RecName: Full=Jasmonate-induced protein homolog;	Atriplex canescens (Fourwing saltbush) (Calligonum canescens)	#NA	#NA
Smeritima19875_c0_seq2_len=1995	1995	9624	4795	9313.78	4954.71	0.531976	-0.910566	0.0915125	0.969223	NP_001050572.1	Q10HI7 ; Q6F2U9	Os03g0586800	Oryza sativa Japonica Group	GO:0000166; GO:0000287; GO:0003676; GO:0004812; GO:0004824; GO:0005524; GO:0005737; GO:0006412; GO:0006418; GO:0006430;	ko00970#Aminoacyl-tRNA biosynthesis
Smeritima18444_c0_seq1_len=2422	2422	5997	2988	5803.69	3087.52	0.531993	-0.910521	0.107443	1	NP_563871.1	Q93ZV8	RNI-like superfamily protein	Arabidopsis thaliana	GO:0005739; GO:0009507; GO:0009536; GO:0009941;	#NA
Smeritima41894_c0_seq2_len=1279	1279	309	154	299.04	159.129	0.532135	-0.910137	0.480624	1	NP_001190031.1	F4JDX0 ; Q9STK9	cytochrome P450 71A24	Arabidopsis thaliana	GO:0004497; GO:0005506; GO:0009055; GO:0016020; GO:0016021; GO:0016491; GO:0016705; GO:0020037; GO:0046872; GO:0055114;	#NA
Smeritima33166_c0_seq1_len=2609	2609	700	349	677.436	360.624	0.532337	-0.909588	0.34553	1	NP_985967.2	Q753A4	AFR420Wp	Ashbya gossypii ATCC 10895	GO:0000166; GO:0005488; GO:0005524; GO:0016301; GO:0016310; GO:0016740; GO:0016772; GO:0016773;	#NA
Smeritima42313_c0_seq2_len=826	826	1933	965	1870.69	997.142	0.533034	-0.907701	0.202927	1	NP_189538.2	F4J1Q9	transmembrane amino acid transporter family protein	Arabidopsis thaliana	GO:0016021;	#NA
Smeritima39491_c0_seq1_len=1498	1498	4543	2269	4396.56	2344.58	0.533275	-0.907049	0.124506	1	NP_001050543.1	Q6F2F5	Os03g0577500	Oryza sativa Japonica Group	GO:0005794; GO:0006486; GO:0008378; GO:0016020; GO:0016021; GO:0016740; GO:0016757;	#NA
Smeritima42969_c0_seq2_len=1785	1785	18670	9335	18068.2	9645.93	0.533862	-0.90546	0.0855132	0.934186	NP_010442.3	P13663	aspartate-semialdehyde dehydrogenase	Saccharomyces cerevisiae S288c	GO:0001950; GO:0004073; GO:0005488; GO:0005634; GO:0005737; GO:0006520; GO:0006555; GO:0006566; GO:0008652; GO:0009086; GO:0009088; GO:0009089; GO:0009097; GO:0016491; GO:0016620; GO:0046983; GO:0050661; GO:0051287; GO:0055114;	ko00260#Glycine, serine and threonine metabolism ; ko00270#Cysteine and methionine metabolism ; ko00300#Lysine biosynthesis
Smeritima25348_c0_seq1_len=933	933	500	250	483.883	258.327	0.533862	-0.90546	0.401911	1	NP_001105298.1	Q42376	late embryogenesis abundant protein, group 3	Zea mays	#NA	#NA
Smeritima37644_c0_seq1_len=942	942	350	175	338.718	180.829	0.533862	-0.90546	0.461075	1	XP_002770490.1	B5RU18	DEHA2E15620p	Debaryomyces hansenii CBS767	GO:0000166; GO:0005524; GO:0005622; GO:0005634; GO:0006200; GO:0006355; GO:0008134; GO:0016887; GO:0017111; GO:0043254;	ko03008#Ribosome biogenesis in eukaryotes
Smeritima29223_c0_seq1_len=480	480	240	120	232.264	123.997	0.533862	-0.90546	0.528643	1	XP_387827.1	I1RRX3	hypothetical protein FG07651.1	Fusarium graminearum PH-1	#NA	#NA
Smeritima43244_c0_seq11_len=856	856	162	81	156.778	83.6979	0.533862	-0.90546	0.604271	1	NP_568461.2	Q84KJ5	cryptochrome DASH	Arabidopsis thaliana	GO:0000166; GO:0003677; GO:0003913; GO:0004872; GO:0005524; GO:0005739; GO:0006281; GO:0009507; GO:0009536; GO:0009881; GO:0010181; GO:0018298; GO:0050896;	#NA
Smeritima44592_c0_seq1_len=1880	1880	613	307	593.241	317.225	0.534733	-0.903108	0.369958	1	NP_198685.2	Q8RW95	zinc-finger domain of monoamine-oxidase A repressor R1 protein	Arabidopsis thaliana	GO:0003674; GO:0005575; GO:0008150;	#NA
Smeritima33052_c0_seq1_len=1322	1322	4376	2194	4234.94	2267.08	0.535326	-0.901509	0.129222	1	NP_565131.1	Q9S720	photosystem II reaction center PsbP family protein	Arabidopsis thaliana	GO:0005509; GO:0009507; GO:0009523; GO:0009535; GO:0009536; GO:0009543; GO:0009579; GO:0009654; GO:0015979; GO:0019898; GO:0031977;	#NA
Smeritima43647_c1_seq3_len=1551	1551	923	463	893.248	478.421	0.535598	-0.900779	0.306729	1	NP_001189668.1	O22806	BUB1-related protein BUBR1	Arabidopsis thaliana	GO:0000776; GO:0007094; GO:0010369; GO:0016301; GO:0016310;	#NA
Smeritima42313_c0_seq1_len=1664	1664	4414	2215	4271.72	2288.78	0.535798	-0.90024	0.129141	1	NP_012534.1	P47082	Avt1p	Saccharomyces cerevisiae S288c	GO:0000324; GO:0000329; GO:0005302; GO:0005773; GO:0005774; GO:0006810; GO:0006865; GO:0006868; GO:0007034; GO:0015186; GO:0015188; GO:0015818; GO:0015828; GO:0016020; GO:0016021;	#NA
Smeritima25172_c0_seq2_len=2020	2020	1759	883	1702.3	912.411	0.535987	-0.89973	0.217916	1	NP_012637.4	P38627	CTP synthase URA8	Saccharomyces cerevisiae S288c	GO:0000166; GO:0003883; GO:0005515; GO:0005524; GO:0005737; GO:0005829; GO:0006221; GO:0006241; GO:0006541; GO:0008654; GO:0016874; GO:0019856; GO:0042802;	ko00240#Pyrimidine metabolism
Smeritima44364_c0_seq9_len=1756	1756	1321	664	1278.42	686.116	0.536691	-0.897835	0.256118	1	NP_001064503.1	Q94HC1	Os10g0390100	Oryza sativa Japonica Group	GO:0003723; GO:0005488;	#NA
Smeritima19181_c0_seq1_len=1523	1523	1098	552	1062.61	570.386	0.53678	-0.897598	0.282444	1	NP_565202.1	O64531	mitochondrial transcription termination factor family protein	Arabidopsis thaliana	#NA	#NA
Smeritima308549_c0_seq1_len=1535	1535	356	179	344.525	184.962	0.536862	-0.897378	0.461827	1	NP_001117381.1	B3H7B3	exonuclease 1	Arabidopsis thaliana	GO:0003677; GO:0003824; GO:0004518; GO:0004527; GO:0006281;	ko03430#Mismatch repair
Smeritima37157_c0_seq1_len=2134	2134	9348	4707	9046.68	4863.78	0.537632	-0.89531	0.0975875	1	NP_193462.1	O48593 ; Q564D6	asparaginyl-tRNA synthetase	Arabidopsis thaliana	GO:0000166; GO:0003676; GO:0004812; GO:0004816; GO:0005524; GO:0005737; GO:0005739; GO:0006412; GO:0006418; GO:0006421; GO:0009507; GO:0009536; GO:0016874; GO:0048481;	ko00970#Aminoacyl-tRNA biosynthesis
Smeritima44019_c0_seq1_len=3413	3413	3926	1978	3799.45	2043.88	0.537942	-0.894478	0.139957	1	NP_564716.1	Q93ZX4	CwfJ-like protein	Arabidopsis thaliana	GO:0003824; GO:0008152;	#NA
Smeritima44675_c0_seq1_len=1812	1812	2462	1241	2382.64	1282.33	0.538199	-0.893788	0.182586	1	NP_001047223.2	Q0E051	Os02g0578100	Oryza sativa Japonica Group	GO:0008152; GO:0016740; GO:0016757; GO:0016758;	#NA
Smeritima25261_c0_seq1_len=1303	1303	615	310	595.176	320.325	0.538203	-0.893778	0.373974	1	NP_001130823.1	B4F9B8	LOC100191927	Zea mays	GO:0004672; GO:0004674; GO:0005524; GO:0006468; GO:0016772;	#NA
Smeritima45168_c0_seq7_len=2565	2565	474	239	458.721	246.961	0.538368	-0.893337	0.416366	1	NP_192816.1	O82484	putative disease resistance protein	Arabidopsis thaliana	GO:0000166; GO:0005524; GO:0006915; GO:0006952; GO:0017111;	#NA
Smeritima28493_c0_seq2_len=1752	1752	472	238	456.786	245.927	0.538387	-0.893285	0.417076	1	NP_001149941.1	B6TJK4	glyoxal oxidase precursor	Zea mays	#NA	#NA
Smeritima32717_c0_seq2_len=1261	1261	577	291	558.401	300.693	0.538489	-0.893012	0.384633	1	NP_984927.2	Q757E6	AER067Cp	Ashbya gossypii ATCC 10895	GO:0003676; GO:0004386; GO:0005524; GO:0008026; GO:0016787; GO:0016817; GO:0016818;	ko03018#RNA degradation
Smeritima135507_c0_seq1_len=1488	1488	438	221	423.881	228.361	0.538738	-0.892345	0.429689	1	NP_566832.1	F4IYZ0	MtN21-like transporter family protein UMAMIT47	Arabidopsis thaliana	GO:0016020;	#NA
Smeritima32253_c0_seq1_len=1963	1963	592	299	572.917	308.959	0.539273	-0.890912	0.381515	1	NP_567027.2	F4IY42	amidohydrolase family protein	Arabidopsis thaliana	GO:0016787; GO:0016810;	#NA
Smeritima40104_c0_seq2_len=5797	5797	106291	53697	102865	55485.5	0.539402	-0.890566	0.128943	1	NP_850763.1	Q9ZNZ7	ferredoxin-dependent glutamate synthase 1	Arabidopsis thaliana	GO:0003824; GO:0005515; GO:0005739; GO:0006537; GO:0006541; GO:0006807; GO:0008152; GO:0008652; GO:0009416; GO:0009507; GO:0009536; GO:0009570; GO:0009853; GO:0009941; GO:0015930; GO:0016020; GO:0016041; GO:0016491; GO:0046872; GO:0048046; GO:0051536; GO:0051538; GO:0055114; GO:0080114;	ko00630#Glyoxylate and dicarboxylate metabolism ; ko00910#Nitrogen metabolism
Smeritima41782_c0_seq1_len=3806	3806	2160	1092	2090.37	1128.37	0.539794	-0.889519	0.19874	1	NP_196464.2	Q9FNP1	peroxisome biogenesis protein 1	Arabidopsis thaliana	GO:0000166; GO:0005488; GO:0005524; GO:0005737; GO:0005777; GO:0006635; GO:0006810; GO:0007031; GO:0015031; GO:0016558; GO:0017111;	ko04146#Peroxisome
Smeritima24222_c0_seq2_len=1188	1188	3042	1538	2943.94	1589.23	0.539829	-0.889425	0.163676	1	NP_014754.3	Q99210	hypothetical protein YOR111W	Saccharomyces cerevisiae S288c	GO:0003674; GO:0005515; GO:0005575; GO:0005737; GO:0008150; GO:0042802;	#NA
Smeritima44183_c0_seq1_len=2317	2317	2592	1311	2508.45	1354.67	0.540041	-0.888858	0.179522	1	NP_193114.1	Q9SVN5	probable methionine--tRNA ligase	Arabidopsis thaliana	GO:0000049; GO:0000166; GO:0003723; GO:0004812; GO:0004825; GO:0005524; GO:0005737; GO:0005829; GO:0006412; GO:0006418; GO:0006431; GO:0016874; GO:0046686;	ko00450#Selenocompound metabolism ; ko00970#Aminoacyl-tRNA biosynthesis
Smeritima31364_c0_seq1_len=699	699	342	173	330.976	178.762	0.540106	-0.888684	0.472576	1	NP_566631.1	Q9LT81	zinc finger CCCH domain-containing protein 39	Arabidopsis thaliana	GO:0003676; GO:0003677; GO:0005575; GO:0006355; GO:0008270; GO:0046872;	#NA
Smeritima24469_c0_seq1_len=2353	2353	6105	3090	5908.21	3192.92	0.540421	-0.887845	0.115205	1	NP_566115.1	O82261	DegP2 protease	Arabidopsis thaliana	GO:0003824; GO:0004252; GO:0006508; GO:0008233; GO:0008236; GO:0009507; GO:0009533; GO:0009535; GO:0009536; GO:0009570; GO:0009579; GO:0010206; GO:0016020; GO:0016787;	#NA
Smeritima41293_c0_seq1_len=1767	1767	20224	10242	19572.1	10583.1	0.540726	-0.887031	0.0919446	0.971206	NP_001053759.1	O82766	Os04g0600300	Oryza sativa Japonica Group	GO:0005740; GO:0007585; GO:0016020; GO:0016021; GO:0016491; GO:0022900; GO:0046872; GO:0055114; GO:0070469;	#NA
Smeritima33798_c0_seq1_len=1691	1691	747	379	722.921	391.624	0.541724	-0.88437	0.347657	1	NP_001064111.1	Q10A61	Os10g0133500	Oryza sativa Japonica Group	GO:0016740; GO:0016747;	#NA
Smeritima41289_c0_seq1_len=1874	1874	1517	770	1468.1	795.647	0.541957	-0.883751	0.244441	1	K4AZ20	K4AZ20_SOLLC	SubName: Full=Uncharacterized protein;	Solanum lycopersicum (Tomato) (Lycopersicon esculentum)	GO:0006355;	#NA
Smeritima44056_c0_seq7_len=389	389	122	62	118.067	64.0651	0.542614	-0.882001	0.672314	1	NP_173294.1	M1FZP1 ; Q9FZ80	sulfotransferase 17	Arabidopsis thaliana	#NA	#NA
Smeritima44788_c0_seq35_len=468	468	179	91	173.23	94.031	0.54281	-0.881481	0.593853	1	NP_196090.1	Q9LZ27	Ankyrin repeat family protein	Arabidopsis thaliana	GO:0003674; GO:0005575; GO:0008150;	#NA
Smeritima35744_c0_seq1_len=2539	2539	3906	1986	3780.09	2052.15	0.542883	-0.881286	0.145954	1	NP_187858.1	Q8GYH8	putative sulfate transporter 4.2	Arabidopsis thaliana	GO:0005215; GO:0006810; GO:0008271; GO:0008272; GO:0015293; GO:0016020; GO:0016021; GO:0055085;	#NA
Smeritima41837_c0_seq1_len=1551	1551	2792	1420	2702	1467.3	0.543041	-0.880868	0.175733	1	NP_181777.2	Q8L866	copper amine oxidase family protein	Arabidopsis thaliana	GO:0005507; GO:0005777; GO:0008131; GO:0009308; GO:0048038; GO:0055114;	ko00260#Glycine, serine and threonine metabolism ; ko00350#Tyrosine metabolism ; ko00360#Phenylalanine metabolism ; ko00410#beta-Alanine metabolism ; ko00950#Isoquinoline alkaloid biosynthesis ; ko00960#Tropane, piperidine and pyridine alkaloid biosynthesis
Smeritima17423_c0_seq2_len=781	781	1138	579	1101.32	598.285	0.543245	-0.880325	0.285873	1	NP_196478.2	Q9FNM7	DEAD-box ATP-dependent RNA helicase 26	Arabidopsis thaliana	GO:0000166; GO:0003676; GO:0003723; GO:0004386; GO:0005524; GO:0008026; GO:0009507; GO:0016787;	#NA
Smeritima165595_c0_seq1_len=1549	1549	678	345	656.145	356.491	0.543311	-0.880149	0.365105	1	NP_201288.1	Q9LV94	programmed cell death 2 C-terminal domain-containing protein	Arabidopsis thaliana	GO:0003674; GO:0005737;	#NA
Smeritima43971_c0_seq2_len=2266	2266	3220	1639	3116.21	1693.59	0.543479	-0.879705	0.162829	1	NP_001143117.1	B6SWA5	putative AMP-dependent synthetase and ligase superfamily protein	Zea mays	GO:0003824; GO:0008152;	ko00130#Ubiquinone and other terpenoid-quinone biosynthesis
Smeritima42016_c0_seq1_len=2696	2696	18587	9462	17987.9	9777.16	0.543542	-0.879537	0.0947065	0.986496	NP_001266248.1	H6WYS2	sulfite reductase	Solanum lycopersicum	#NA	#NA
Smeritima114396_c0_seq1_len=610	610	481	245	465.495	253.16	0.543852	-0.878715	0.42101	1	NP_001169160.1	C0PCA9	uncharacterized protein LOC100383008	Zea mays	#NA	#NA
Smeritima36936_c1_seq3_len=1700	1700	2629	1344	2544.26	1388.77	0.545843	-0.873441	0.18523	1	NP_001151798.1	B6U4R0	AER	Zea mays	GO:0016747;	#NA
Smeritima332899_c0_seq1_len=1106	1106	219	112	211.941	115.73	0.546051	-0.872892	0.558981	1	NP_568742.1	P0DKC5 ; P0DKC6	hydroxysteroid dehydrogenase 1	Arabidopsis thaliana	#NA	#NA
Smeritima25088_c0_seq1_len=328	328	174	89	168.391	91.9644	0.546135	-0.87267	0.602506	1	NP_001265943.1	Q9ZRU2	uncharacterized protein LOC101508404	Cicer arietinum	GO:0016020;	#NA
Smeritima44953_c1_seq4_len=2829	2829	559	286	540.981	295.526	0.546278	-0.872293	0.399912	1	NP_172597.2	Q9SXB5	G-type lectin S-receptor-like serine/threonine-protein kinase	Arabidopsis thaliana	GO:0000166; GO:0004672; GO:0004674; GO:0004872; GO:0005516; GO:0005524; GO:0005529; GO:0005886; GO:0006468; GO:0016020; GO:0016021; GO:0016301; GO:0016310; GO:0016740; GO:0016772; GO:0044459; GO:0048544;	#NA
Smeritima40453_c0_seq2_len=1706	1706	811	415	784.858	428.823	0.54637	-0.872051	0.341018	1	NP_181216.1	Q9ZQ96	UDP-glucosyl transferase 73C3	Arabidopsis thaliana	GO:0005575; GO:0008152; GO:0016740; GO:0016757; GO:0016758;	#NA
Smeritima37881_c0_seq1_len=1684	1684	13061	6684	12640	6906.63	0.546411	-0.871942	0.100079	1	NP_001147352.1	B6SQB7	nucleotide binding protein	Zea mays	#NA	#NA
Smeritima14821_c0_seq1_len=898	898	207	106	200.328	109.531	0.546758	-0.871027	0.570278	1	NP_001149348.1	B6TDE4	serine carboxypeptidase 1 precursor	Zea mays	GO:0004180; GO:0004185; GO:0006508;	#NA
Smeritima43849_c0_seq1_len=3161	3161	3661	1875	3542.99	1937.45	0.546841	-0.870807	0.15575	1	NP_001030895.1	Q9M1B0	nodule inception protein-like protein 9	Arabidopsis thaliana	GO:0003677; GO:0005634; GO:0006351; GO:0006355;	#NA
Smeritima35703_c0_seq1_len=921	921	646	331	625.177	342.025	0.547085	-0.870163	0.377807	1	NP_001060841.1	Q0J8G0	Os08g0113500	Oryza sativa Japonica Group	GO:0003677; GO:0006355;	#NA
Smeritima25995_c0_seq1_len=1483	1483	2347	1203	2271.35	1243.07	0.547283	-0.869641	0.19904	1	NP_001167796.1	C0HGE0	pectinesterase precursor	Zea mays	GO:0005618; GO:0016787; GO:0030599; GO:0042545; GO:0045330;	ko00040#Pentose and glucuronate interconversions ; ko00500#Starch and sucrose metabolism
Smeritima45332_c0_seq1_len=812	812	314	161	303.878	166.363	0.547464	-0.869164	0.495961	1	NP_179694.2	Q5XVE2	minichromosome maintenance protein 10	Arabidopsis thaliana	GO:0005575; GO:0005634; GO:0006260; GO:0006270;	#NA
Smeritima38165_c0_seq1_len=1283	1283	1088	558	1052.93	576.586	0.547602	-0.868802	0.298273	1	NP_001049360.1	Q10Q17	Os03g0213200	Oryza sativa Japonica Group	#NA	#NA
Smeritima33951_c0_seq1_len=872	872	14436	7413	13970.7	7659.91	0.548285	-0.867002	0.100836	1	NP_001045878.1	B7EMF9 ; Q6Z2Z4	Os02g0146600	Oryza sativa Japonica Group	GO:0000166; GO:0003676; GO:0003723; GO:0003743; GO:0004386; GO:0005524; GO:0005737; GO:0006412; GO:0006413; GO:0008026; GO:0016787;	ko03013#RNA transport
Smeritima22484_c0_seq1_len=471	471	251	129	242.909	133.297	0.548751	-0.865776	0.536836	1	NP_197898.1	Q0WT56 ; Q39262	zinc finger protein 3	Arabidopsis thaliana	GO:0003676; GO:0005622; GO:0006355; GO:0008270; GO:0046872;	#NA
Smeritima32938_c0_seq1_len=1040	1040	11791	6062	11410.9	6263.91	0.54894	-0.86528	0.104158	1	NP_001236986.1	C6T2A7	uncharacterized protein LOC100500625	Glycine max	GO:0004097; GO:0055114;	#NA
Smeritima42781_c0_seq2_len=3815	3815	2686	1381	2599.42	1427	0.548968	-0.865206	0.186945	1	NP_001173500.1	Q10I27	Os03g0566700	Oryza sativa Japonica Group	GO:0005524; GO:0006915; GO:0006952;	#NA
Smeritima33870_c0_seq1_len=1972	1972	9181	4721	8885.06	4878.25	0.549039	-0.865019	0.109556	1	NP_001050370.1	Q10JJ6	Os03g0417700	Oryza sativa Japonica Group	GO:0004497; GO:0005506; GO:0009055; GO:0016491; GO:0016705; GO:0020037; GO:0046872; GO:0055114;	ko00903#Limonene and pinene degradation ; ko00945#Stilbenoid, diarylheptanoid and gingerol biosynthesis
Smeritima43209_c0_seq1_len=1425	1425	25000	12863	24194.1	13291.4	0.549366	-0.864161	0.10147	1	NP_181500.1	O48818	expansin A4	Arabidopsis thaliana	GO:0005576; GO:0005618; GO:0005829; GO:0006949; GO:0007047; GO:0009505; GO:0009664; GO:0016020;	#NA
Smeritima37550_c0_seq2_len=1331	1331	1374	707	1329.71	730.549	0.549404	-0.86406	0.267635	1	NP_188493.1	Q9LIH6	uracil dna glycosylase	Arabidopsis thaliana	GO:0004844; GO:0005737; GO:0005739; GO:0006284; GO:0008152;	ko03410#Base excision repair
Smeritima41071_c0_seq5_len=2182	2182	736	379	712.276	391.624	0.54982	-0.862968	0.360813	1	NP_567430.1	Q8LPS2	protein accelerated cell death 6	Arabidopsis thaliana	GO:0008219; GO:0009615; GO:0009751; GO:0009816; GO:0016020;	#NA
Smeritima33275_c1_seq1_len=595	595	301	155	291.298	160.163	0.549825	-0.862955	0.506006	1	NP_563901.1	Q39041	acid beta-fructofuranosidase 4	Arabidopsis thaliana	GO:0004553; GO:0004564; GO:0004575; GO:0005773; GO:0005975; GO:0008152; GO:0009505; GO:0016787; GO:0016798;	ko00052#Galactose metabolism ; ko00500#Starch and sucrose metabolism
Smeritima18383_c0_seq1_len=1339	1339	324	167	313.556	172.562	0.55034	-0.861606	0.494046	1	NP_001068202.1	Q2R1T3	Os11g0593700	Oryza sativa Japonica Group	#NA	#NA
Smeritima8528_c0_seq1_len=1795	1795	1721	888	1665.53	917.577	0.550924	-0.860076	0.240111	1	NP_973746.3	B3H5Q1	beta glucosidase 11	Arabidopsis thaliana	GO:0003824; GO:0004553; GO:0005975; GO:0008152; GO:0008422; GO:0016787; GO:0016798; GO:0043169;	#NA
Smeritima13905_c0_seq1_len=1532	1532	688	355	665.823	366.824	0.550934	-0.86005	0.372933	1	NP_565676.4	Q84WZ8	U-box E3 ubiquitin ligase	Arabidopsis thaliana	GO:0003735; GO:0003824; GO:0005622; GO:0005840; GO:0006412; GO:0019843; GO:0030170; GO:0030529;	#NA
Smeritima45437_c0_seq27_len=1311	1311	248	128	240.006	132.263	0.551084	-0.859656	0.541599	1	NP_001241176.1	C6TIZ7	uncharacterized protein LOC100786604	Glycine max	#NA	#NA
Smeritima39904_c0_seq1_len=1934	1934	9123	4710	8828.93	4866.88	0.551242	-0.859241	0.112041	1	NP_001044818.1	Q5N7A1	Os01g0851000	Oryza sativa Japonica Group	GO:0016301; GO:0016310;	#NA
Smeritima45011_c0_seq16_len=1085	1085	368	190	356.138	196.328	0.551271	-0.859166	0.473908	1	NP_001131186.1	B4F7Z1	uncharacterized protein LOC100192494	Zea mays	GO:0000439; GO:0006281; GO:0006355;	ko03022#Basal transcription factors ; ko03420#Nucleotide excision repair
Smeritima10266_c0_seq1_len=1763	1763	3150	1627	3048.46	1681.19	0.551488	-0.858598	0.174562	1	NP_973533.1	F4ISP4	protein ovule abortion 4	Arabidopsis thaliana	GO:0000166; GO:0004812; GO:0004830; GO:0005524; GO:0005737; GO:0006412; GO:0006418; GO:0006436;	ko00970#Aminoacyl-tRNA biosynthesis
Smeritima31836_c0_seq1_len=804	804	1697	877	1642.3	906.211	0.551794	-0.857798	0.243041	1	NP_001105722.1	Q6KF34	etched1	Zea mays	#NA	#NA
Smeritima43915_c0_seq1_len=1615	1615	7451	3851	7210.82	3979.27	0.551847	-0.857661	0.118917	1	NP_001066956.1	Q2QP54	Os12g0541500	Oryza sativa Japonica Group	GO:0003723; GO:0003746; GO:0005622; GO:0006412; GO:0006414;	#NA
Smeritima25615_c0_seq1_len=2091	2091	35852	18544	34696.3	19161.7	0.552267	-0.856561	0.10942	1	NP_200333.2	Q8S9L5	trigger factor type chaperone family protein	Arabidopsis thaliana	GO:0000413; GO:0003755; GO:0006457; GO:0009507; GO:0009570; GO:0009941; GO:0015031; GO:0016853;	#NA
Smeritima37304_c0_seq3_len=1293	1293	251	130	242.909	134.33	0.553005	-0.854636	0.541566	1	NP_001045774.1	Q0E4A0	Os02g0129000	Oryza sativa Japonica Group	#NA	#NA
Smeritima20429_c0_seq1_len=3200	3200	637	330	616.467	340.992	0.553138	-0.854287	0.38808	1	NP_001044829.1	Q8W0G9	Os01g0852900	Oryza sativa Japonica Group	GO:0005488;	#NA
Smeritima44570_c0_seq8_len=510	510	110	57	106.454	58.8985	0.553276	-0.85393	0.701469	1	NP_001147007.1	B6SJK4	HMG box family protein	Zea mays	GO:0003677; GO:0005622;	#NA
Smeritima255478_c0_seq1_len=451	451	160	83	154.843	85.7645	0.553882	-0.852349	0.625508	1	NP_181385.1	Q9ZVH5	MATE efflux family protein	Arabidopsis thaliana	GO:0006855; GO:0015238; GO:0015297; GO:0016020; GO:0055085;	#NA
Smeritima24188_c0_seq2_len=1053	1053	2448	1270	2369.09	1312.3	0.553926	-0.852235	0.202992	1	NP_014754.3	Q99210	hypothetical protein YOR111W	Saccharomyces cerevisiae S288c	GO:0003674; GO:0005515; GO:0005575; GO:0005737; GO:0008150; GO:0042802;	#NA
Smeritima18623_c0_seq1_len=2109	2109	3284	1704	3178.14	1760.76	0.55402	-0.851989	0.173868	1	NP_001147729.1	B6SUH7	LOC100281339	Zea mays	GO:0005385; GO:0016020; GO:0016021; GO:0030001; GO:0046873; GO:0055085; GO:0071577;	#NA
Smeritima27671_c0_seq1_len=2298	2298	1560	810	1509.71	836.979	0.554396	-0.851012	0.257372	1	NP_001130899.1	B4FAZ0	uncharacterized protein LOC100192003	Zea mays	GO:0005488;	#NA
Smeritima14028_c0_seq1_len=795	795	281	146	271.942	150.863	0.554761	-0.850062	0.523627	1	NP_001052406.1	Q0JEB7	Os04g0301500	Oryza sativa Japonica Group	GO:0005634; GO:0006355;	#NA
Smeritima43971_c0_seq1_len=2072	2072	2403	1249	2325.54	1290.6	0.554968	-0.849523	0.206355	1	K4B7X4	K4B7X4_SOLLC	SubName: Full=Uncharacterized protein;	Solanum lycopersicum (Tomato) (Lycopersicon esculentum)	GO:0003824;	#NA
Smeritima22365_c0_seq1_len=894	894	1764	917	1707.14	947.543	0.555047	-0.849317	0.242539	1	NP_983360.1	Q75CG3	ACL044Wp	Ashbya gossypii ATCC 10895	GO:0008152; GO:0016491; GO:0055114;	ko00010#Glycolysis / Gluconeogenesis ; ko00040#Pentose and glucuronate interconversions ; ko00071#Fatty acid metabolism ; ko00280#Valine, leucine and isoleucine degradation ; ko00310#Lysine degradation ; ko00330#Arginine and proline metabolism ; ko00340#Histidine metabolism ; ko00380#Tryptophan metabolism ; ko00410#beta-Alanine metabolism ; ko00561#Glycerolipid metabolism ; ko00620#Pyruvate metab…
Smeritima43828_c0_seq2_len=4851	4851	4409	2292	4266.88	2368.34	0.555052	-0.849304	0.151084	1	NP_188247.2	F4J1H7	tRNAse Z4	Arabidopsis thaliana	GO:0016891; GO:0042779;	ko03013#RNA transport
Smeritima55447_c0_seq1_len=1466	1466	5261	2735	5091.42	2826.1	0.555071	-0.849256	0.139393	1	NP_179505.1	O64479	putative pectinesterase 10	Arabidopsis thaliana	GO:0005576; GO:0005618; GO:0007047; GO:0016787; GO:0030599; GO:0042545; GO:0045330;	#NA
Smeritima286428_c0_seq1_len=1469	1469	300	156	290.33	161.196	0.555217	-0.848877	0.512896	1	NP_001239631.1	C6T8J1	uncharacterized protein LOC100787970	Glycine max	GO:0003824; GO:0005975; GO:0016853; GO:0030246;	#NA
Smeritima33497_c0_seq2_len=1473	1473	448	233	433.559	240.761	0.555312	-0.848629	0.447079	1	NP_001055381.1	Q0DIM8	Os05g0376300	Oryza sativa Japonica Group	#NA	#NA
Smeritima35754_c1_seq2_len=1491	1491	692	360	669.694	371.991	0.555464	-0.848235	0.378088	1	XP_003625950.1	G7KSR7	Myb-like transcription factor	Medicago truncatula	#NA	#NA
Smeritima44187_c0_seq1_len=1743	1743	7553	3930	7309.54	4060.9	0.555562	-0.847981	0.122495	1	NP_001240978.1	C6TD66	uncharacterized protein LOC100793739	Glycine max	GO:0010181;	#NA
Smeritima44410_c0_seq4_len=1194	1194	390	203	377.429	209.761	0.555764	-0.847454	0.469965	1	NP_001042414.1	Q5NAU4	Os01g0218800	Oryza sativa Japonica Group	GO:0005634; GO:0008168; GO:0008270; GO:0016740; GO:0032259; GO:0046872;	#NA
Smeritima33735_c0_seq1_len=935	935	219	114	211.941	117.797	0.555802	-0.847357	0.569334	1	NP_172476.1	O80596	glycosyl hydrolase and carbohydrate-binding domain-containing protein	Arabidopsis thaliana	GO:0003824; GO:0004553; GO:0005975; GO:0008152; GO:0016787; GO:0016798; GO:0043169;	#NA
Smeritima27831_c0_seq1_len=1755	1755	641	334	620.338	345.125	0.55635	-0.845936	0.391367	1	NP_593092.1	Q09811	RecQ type DNA helicase Rqh1	Schizosaccharomyces pombe 972h-	GO:0000166; GO:0000723; GO:0000724; GO:0003676; GO:0003677; GO:0003824; GO:0004386; GO:0005515; GO:0005524; GO:0005622; GO:0005634; GO:0006260; GO:0006281; GO:0006310; GO:0006974; GO:0007131; GO:0008026; GO:0009650; GO:0016787; GO:0030071; GO:0031422; GO:0031573; GO:0034065; GO:0043007; GO:0043140; GO:0043596; GO:0044237; GO:0045950; GO:0071140;	ko03440#Homologous recombination
Smeritima44941_c0_seq7_len=2465	2465	641	334	620.338	345.125	0.55635	-0.845936	0.391367	1	NP_187627.3	F4J2K2	folylpolyglutamate synthase	Arabidopsis thaliana	GO:0004326; GO:0005524; GO:0009058; GO:0009396; GO:0016874; GO:0046901;	ko00790#Folate biosynthesis
Smeritima38132_c1_seq1_len=1884	1884	2172	1132	2101.99	1169.7	0.556475	-0.84561	0.219624	1	NP_001132106.2	B6TZ71	uncharacterized protein LOC100193522	Zea mays	GO:0004370; GO:0005975; GO:0006072; GO:0016301; GO:0016310; GO:0016740; GO:0016773;	ko00561#Glycerolipid metabolism ; ko04626#Plant-pathogen interaction
Smeritima44704_c1_seq1_len=2830	2830	32854	17125	31795	17695.4	0.556547	-0.845425	0.112513	1	NP_973743.1	F4HXL3	importin alpha isoform 6	Arabidopsis thaliana	GO:0005488; GO:0005634; GO:0005643; GO:0005737; GO:0006606; GO:0006886; GO:0008565;	#NA
Smeritima14827_c0_seq1_len=2191	2191	2827	1476	2735.87	1525.16	0.557468	-0.843039	0.192555	1	NP_001189566.1	F4IFM6	synaptotagmin A	Arabidopsis thaliana	#NA	#NA
Smeritima35238_c0_seq2_len=1314	1314	3307	1727	3200.4	1784.52	0.557593	-0.842715	0.177689	1	NP_001242604.1	C6TII9	uncharacterized protein LOC100785331	Glycine max	GO:0004812; GO:0005524; GO:0006412;	#NA
Smeritima40904_c0_seq2_len=1322	1322	4130	2157	3996.87	2228.84	0.557647	-0.842576	0.159073	1	M0TNF5	M0TNF5_MUSAC	SubName: Full=Uncharacterized protein;	Musa acuminata subsp. malaccensis	#NA	#NA
Smeritima18881_c0_seq1_len=1425	1425	511	267	494.528	275.893	0.557891	-0.841944	0.429439	1	NP_193041.1	Q9SV64	oleoyl-acyl carrier protein thioesterase 2	Arabidopsis thaliana	GO:0006633; GO:0016787; GO:0016790;	ko00061#Fatty acid biosynthesis
Smeritima1971_c0_seq1_len=1594	1594	377	197	364.848	203.562	0.557936	-0.841829	0.478166	1	NP_566040.1	Q8GXF0	DNA repair protein RAD51 homolog 3	Arabidopsis thaliana	GO:0000166; GO:0000724; GO:0003677; GO:0005515; GO:0005524; GO:0005575; GO:0005634; GO:0006259; GO:0006281; GO:0006310; GO:0006974; GO:0007126; GO:0007131; GO:0007140; GO:0007143; GO:0008094; GO:0016444;	ko03440#Homologous recombination
Smeritima32042_c0_seq4_len=909	909	572	299	553.562	308.959	0.558129	-0.84133	0.411804	1	NP_566344.2	Q9SR43	phytochromobilin:ferredoxin oxidoreductase	Arabidopsis thaliana	GO:0009507; GO:0009536; GO:0010019; GO:0010024; GO:0016491; GO:0016636; GO:0050619; GO:0050897; GO:0055114;	ko00860#Porphyrin and chlorophyll metabolism
Smeritima42501_c0_seq35_len=1255	1255	719	376	695.824	388.524	0.558365	-0.840719	0.375984	1	NP_001053753.1	Q7XPT4	Os04g0599700	Oryza sativa Japonica Group	#NA	#NA
Smeritima15214_c0_seq1_len=1556	1556	3698	1934	3578.8	1998.42	0.558405	-0.840617	0.168904	1	NP_001051525.1	Q852K3	Os03g0792600	Oryza sativa Japonica Group	GO:0000166; GO:0003677; GO:0005524; GO:0005634; GO:0006260; GO:0017111;	ko03030#DNA replication ; ko03420#Nucleotide excision repair ; ko03430#Mismatch repair
Smeritima39817_c0_seq1_len=775	775	971	508	939.701	524.92	0.558604	-0.840103	0.330144	1	NP_001241480.1	C6TLD4	uncharacterized protein LOC100797411	Glycine max	GO:0000413; GO:0003755; GO:0006457; GO:0016853;	#NA
Smeritima41069_c0_seq1_len=2587	2587	751	393	726.792	406.09	0.558743	-0.839744	0.36969	1	NP_001053729.2	Q0JAJ4	Os04g0594800	Oryza sativa Japonica Group	GO:0055085;	#NA
Smeritima38738_c0_seq2_len=1082	1082	6930	3628	6706.62	3748.84	0.558976	-0.839141	0.129696	1	NP_173504.1	Q9LM71	peptidyl-prolyl cis-trans isomerase FKBP18	Arabidopsis thaliana	GO:0000413; GO:0003755; GO:0006457; GO:0009507; GO:0009536; GO:0009543; GO:0009579; GO:0016853; GO:0031977;	#NA
Smeritima45322_c1_seq1_len=3334	3334	6873	3599	6651.46	3718.87	0.559107	-0.838804	0.130196	1	NP_201147.2	Q84W56	RNA-metabolising metallo-beta-lactamase family protein	Arabidopsis thaliana	GO:0003677; GO:0006355; GO:0009507; GO:0016787;	#NA
Smeritima30636_c0_seq1_len=1961	1961	1413	740	1367.45	764.648	0.559177	-0.838624	0.277106	1	NP_186881.2	Q9SRU7	putative N(2),N(2)-dimethylguanosine tRNA methyltransferase 2	Arabidopsis thaliana	GO:0003723; GO:0004809; GO:0005575; GO:0008033; GO:0008168; GO:0016740; GO:0032259;	#NA
Smeritima36145_c0_seq11_len=418	418	187	98	180.972	101.264	0.559556	-0.837645	0.602244	1	NP_190071.1	Q9FYC5	serine/threonine kinase 23	Arabidopsis thaliana	GO:0000166; GO:0004672; GO:0004674; GO:0005524; GO:0005575; GO:0006468; GO:0016301; GO:0016310; GO:0016772;	#NA
Smeritima30439_c0_seq4_len=3232	3232	19189	10064	18570.5	10399.2	0.559987	-0.836536	0.111681	1	NP_201299.2	Q93Y08	putative ABC transporter	Arabidopsis thaliana	GO:0009507; GO:0009941; GO:0016772;	#NA
Smeritima22936_c0_seq1_len=613	613	305	160	295.169	165.329	0.560118	-0.836197	0.515847	1	NP_001176627.1	C7J8L4	Os11g0591700	Oryza sativa Japonica Group	GO:0042742; GO:0050832;	#NA
Smeritima22514_c0_seq1_len=4637	4637	1147	602	1110.03	622.051	0.560393	-0.83549	0.308067	1	NP_001048728.1	Q10ST1	Os03g0111800	Oryza sativa Japonica Group	#NA	#NA
Smeritima37057_c0_seq2_len=1256	1256	442	232	427.753	239.727	0.560435	-0.835382	0.455758	1	NP_001239819.1	C6TP11	uncharacterized protein LOC100805924	Glycine max	GO:0003824; GO:0008152; GO:0016020;	#NA
Smeritima32061_c0_seq2_len=618	618	160	84	154.843	86.7978	0.560556	-0.835071	0.631755	1	NP_001238152.1	C6TH31 ; P35694	brassinosteroid-regulated protein BRU1 precursor	Glycine max	GO:0004553; GO:0005618; GO:0005975; GO:0006073; GO:0008152; GO:0016762; GO:0016787; GO:0016798; GO:0048046;	#NA
Smeritima40438_c0_seq1_len=1445	1445	60171	31604	58231.4	32656.7	0.560808	-0.834421	0.131506	1	NP_001240893.1	C6TDB8	uncharacterized protein LOC100790141	Glycine max	#NA	#NA
Smeritima36290_c0_seq1_len=2184	2184	2536	1332	2454.25	1376.37	0.560808	-0.834421	0.208172	1	NP_001048434.1	Q6K850	Os02g0804500	Oryza sativa Japonica Group	GO:0005524; GO:0005737; GO:0006457; GO:0006950; GO:0009408; GO:0031072; GO:0046872; GO:0051082;	#NA
Smeritima35320_c0_seq2_len=738	738	841	442	813.891	456.722	0.561159	-0.833519	0.35547	1	NP_197043.1	Q9LXE4	tRNA/rRNA methyltransferase (SpoU) family protein	Arabidopsis thaliana	GO:0001510; GO:0003723; GO:0006396; GO:0008168; GO:0008173; GO:0016740; GO:0032259;	#NA
Smeritima339244_c0_seq1_len=1754	1754	348	183	336.783	189.095	0.561476	-0.832704	0.49557	1	NP_001044517.2	Q5ZBT1	Os01g0796700	Oryza sativa Japonica Group	GO:0008270; GO:0046872;	#NA
Smeritima31459_c0_seq1_len=967	967	365	192	353.235	198.395	0.561653	-0.83225	0.488005	1	NP_001047223.2	Q0E051	Os02g0578100	Oryza sativa Japonica Group	GO:0008152; GO:0016740; GO:0016757; GO:0016758;	#NA
Smeritima45287_c0_seq2_len=1915	1915	382	201	369.687	207.695	0.561813	-0.831837	0.480835	1	NP_175661.1	Q9SSQ4	FAR1-related sequence 6 protein	Arabidopsis thaliana	GO:0005575; GO:0005634; GO:0008270; GO:0046872;	#NA
Smeritima27273_c0_seq1_len=1659	1659	648	341	627.112	352.358	0.561874	-0.831682	0.397044	1	NP_196573.2	Q8VZV8	uncharacterized protein	Arabidopsis thaliana	GO:0003674; GO:0005575; GO:0008150;	#NA
Smeritima44976_c0_seq1_len=4333	4333	11124	5855	10765.4	6050.02	0.561986	-0.831395	0.119159	1	NP_194849.3	F4JRX3	DNA topoisomerase, type IA, core	Arabidopsis thaliana	GO:0003677; GO:0003916; GO:0003917; GO:0005694; GO:0006265; GO:0016853;	#NA
Smeritima21317_c0_seq2_len=1468	1468	701	369	678.404	381.291	0.562041	-0.831254	0.384922	1	NP_001238186.1	B2ZGR5	NAC domain protein	Glycine max	GO:0003677; GO:0006355;	#NA
Smeritima43943_c0_seq5_len=795	795	207	109	200.328	112.631	0.562232	-0.830763	0.586358	1	NP_001147861.1	B6SVN9	protein binding protein	Zea mays	#NA	#NA
Smeritima25781_c0_seq1_len=3565	3565	843	444	815.827	458.789	0.56236	-0.830433	0.356752	1	NP_195132.3	O49498	DEMETER-like protein 3	Arabidopsis thaliana	GO:0003677; GO:0003824; GO:0004519; GO:0005634; GO:0006281; GO:0006284; GO:0006351; GO:0006355; GO:0008152; GO:0010216; GO:0016787; GO:0019104; GO:0046872; GO:0051536; GO:0051539;	#NA
Smeritima36191_c0_seq1_len=1706	1706	858	452	830.343	467.055	0.562484	-0.830115	0.354221	1	NP_568812.1	Q9M5A9	glucose-6-phosphate/phosphate translocator 1	Arabidopsis thaliana	GO:0005215; GO:0005315; GO:0006810; GO:0007033; GO:0008643; GO:0009507; GO:0009536; GO:0009553; GO:0009624; GO:0009790; GO:0010152; GO:0015120; GO:0015152; GO:0015713; GO:0015714; GO:0015760; GO:0016020; GO:0016021; GO:0031969; GO:0034220; GO:0034389; GO:0035428; GO:0035435; GO:0035436; GO:0071917;	#NA
Smeritima38024_c0_seq2_len=1009	1009	890	469	861.312	484.621	0.562655	-0.829677	0.348872	1	NP_001049423.1	Q10PS7	Os03g0223100	Oryza sativa Japonica Group	GO:0004497; GO:0005506; GO:0009055; GO:0016491; GO:0016705; GO:0020037; GO:0046872; GO:0055114;	#NA
Smeritima30831_c0_seq2_len=658	658	2146	1131	2076.83	1168.67	0.56272	-0.829511	0.229345	1	NP_001043234.1	Q5QM39	Os01g0528800	Oryza sativa Japonica Group	GO:0003824; GO:0005488; GO:0044237; GO:0050662;	#NA
Smeritima38024_c0_seq1_len=2023	2023	5103	2690	4938.51	2779.6	0.562841	-0.8292	0.150455	1	NP_001172745.1	Q5JKW8	Os01g0951500	Oryza sativa Japonica Group	GO:0004497; GO:0005506; GO:0009055; GO:0016491; GO:0016705; GO:0020037; GO:0046872; GO:0055114;	#NA
Smeritima45237_c0_seq8_len=3309	3309	1009	532	976.476	549.72	0.562963	-0.828888	0.33042	1	NP_001059453.1	B9FWT2 ; Q7EYV7	Os07g0413700	Oryza sativa Japonica Group	GO:0003676; GO:0003677; GO:0003950; GO:0005622; GO:0005634; GO:0006471; GO:0008270; GO:0016740; GO:0016757; GO:0046872; GO:0051287;	ko03410#Base excision repair
Smeritima29044_c0_seq1_len=3379	3379	1936	1021	1873.59	1055.01	0.563093	-0.828556	0.242019	1	NP_198053.1	F4K2T0	uncharacterized protein	Arabidopsis thaliana	GO:0005488;	#NA
Smeritima37179_c0_seq1_len=1268	1268	1166	615	1128.42	635.484	0.563165	-0.82837	0.309535	1	NP_043625.1	P49460	photosystem II protein D1	Odontella sinensis	GO:0006810; GO:0009507; GO:0009523; GO:0009535; GO:0009536; GO:0009579; GO:0009635; GO:0009772; GO:0015979; GO:0016020; GO:0016021; GO:0019684; GO:0022900; GO:0030076; GO:0030077; GO:0045156; GO:0046872;	#NA
Smeritima18650_c0_seq1_len=390	390	4459	2352	4315.27	2430.34	0.563196	-0.828292	0.160106	1	NP_001237498.1	C6SZ15	uncharacterized protein LOC100306354 precursor	Glycine max	#NA	#NA
Smeritima39431_c0_seq1_len=3106	3106	7897	4166	7642.45	4304.76	0.56327	-0.828102	0.129633	1	NP_188993.2	Q8GZ28	cyclopropane-fatty-acyl-phospholipid synthase	Arabidopsis thaliana	GO:0008610;	#NA
Smeritima23018_c0_seq2_len=594	594	127	67	122.906	69.2316	0.563288	-0.828056	0.680025	1	NP_983147.1	Q75D24	ABR198Cp	Ashbya gossypii ATCC 10895	GO:0006725; GO:0008198; GO:0016491; GO:0055114;	#NA
Smeritima18467_c0_seq1_len=3367	3367	612	323	592.273	333.758	0.563521	-0.827458	0.40826	1	NP_179305.2	Q0WPZ6	pentatricopeptide repeat-containing protein	Arabidopsis thaliana	GO:0005488;	#NA
Smeritima44701_c0_seq6_len=643	643	447	236	432.591	243.861	0.563721	-0.826948	0.458171	1	NP_191774.2	Q9M1Q9	ABC transporter B family member 21	Arabidopsis thaliana	GO:0000166; GO:0005524; GO:0005774; GO:0005886; GO:0006200; GO:0006810; GO:0016020; GO:0016021; GO:0016887; GO:0017111; GO:0042626; GO:0055085;	ko02010#ABC transporters
Smeritima36281_c0_seq1_len=4200	4200	2028	1071	1962.63	1106.67	0.563872	-0.826559	0.237532	1	NP_001053020.2	Q0JCK3	Os04g0464800	Oryza sativa Japonica Group	GO:0003723;	#NA
Smeritima36167_c0_seq1_len=713	713	604	319	584.531	329.625	0.563914	-0.826452	0.41086	1	NP_001047526.2	Q0DZ98 ; Q6H5X0	Os02g0637000	Oryza sativa Japonica Group	#NA	#NA
Smeritima41891_c1_seq3_len=2201	2201	1240	655	1200.03	676.817	0.564	-0.826233	0.301909	1	NP_851171.1	O64896	trehalose-phosphate phosphatase-like protein	Arabidopsis thaliana	GO:0003824; GO:0004805; GO:0005992; GO:0008152; GO:0016311; GO:0016787;	ko00500#Starch and sucrose metabolism
Smeritima214573_c0_seq1_len=2478	2478	696	368	673.565	380.257	0.564544	-0.824842	0.38943	1	NP_173273.2	Q8S905	kinesin HINKEL	Arabidopsis thaliana	GO:0000166; GO:0000910; GO:0003777; GO:0005524; GO:0005874; GO:0007018; GO:0009555; GO:0009558; GO:0048229;	#NA
Smeritima43902_c0_seq5_len=1154	1154	278	147	269.039	151.896	0.564588	-0.824729	0.536759	1	NP_011560.3	P53230	Tam41p	Saccharomyces cerevisiae S288c	GO:0003674; GO:0005515; GO:0005739; GO:0005743; GO:0005759; GO:0006810; GO:0015031; GO:0016020; GO:0030150; GO:0031314; GO:0032049; GO:0055085;	#NA
Smeritima43424_c0_seq6_len=3401	3401	1170	619	1132.29	639.617	0.56489	-0.823957	0.311438	1	NP_001185409.1	F4I2B7	pentatricopeptide repeat-containing protein	Arabidopsis thaliana	GO:0005488;	#NA
Smeritima20098_c0_seq1_len=2281	2281	9786	5179	9470.56	5351.5	0.565067	-0.823506	0.125463	1	NP_179247.1	Q9SI61	amidophosphoribosyltransferase 1	Arabidopsis thaliana	GO:0004044; GO:0005618; GO:0005829; GO:0006164; GO:0008152; GO:0009113; GO:0009116; GO:0016740; GO:0016757; GO:0046872; GO:0051536;	ko00230#Purine metabolism ; ko00250#Alanine, aspartate and glutamate metabolism
Smeritima25835_c0_seq1_len=2072	2072	3044	1611	2945.88	1664.66	0.56508	-0.823472	0.195088	1	NP_568622.1	Q9FHS6	F-box/kelch-repeat protein	Arabidopsis thaliana	GO:0005515;	#NA
Smeritima34401_c0_seq1_len=1052	1052	3717	1968	3597.19	2033.55	0.565317	-0.822869	0.177147	1	XP_002516135.1	B9RQW6	hypothetical protein RCOM_0707290	Ricinus communis	#NA	#NA
Smeritima43423_c0_seq1_len=3678	3678	7546	3998	7302.76	4131.16	0.565699	-0.821894	0.134057	1	NP_192344.1	Q9XEA0	tRNA synthetase class I (I, L, M and V) family protein	Arabidopsis thaliana	GO:0000166; GO:0004812; GO:0004823; GO:0005524; GO:0005737; GO:0005739; GO:0006412; GO:0006418; GO:0006429; GO:0009507; GO:0009793; GO:0016874;	ko00970#Aminoacyl-tRNA biosynthesis
Smeritima41743_c0_seq2_len=363	363	117	62	113.229	64.0651	0.565803	-0.821628	0.699237	1	NP_001152903.1	B4FT93	uncharacterized protein LOC100273153	Zea mays	GO:0004497; GO:0005506; GO:0009055; GO:0016491; GO:0016705; GO:0020037; GO:0046872; GO:0055114;	#NA
Smeritima44583_c0_seq2_len=3194	3194	1028	545	994.863	563.153	0.56606	-0.820972	0.331948	1	NP_001185315.1	Q9SS53	DNA mismatch repair protein MutS2	Arabidopsis thaliana	GO:0003677; GO:0003684; GO:0005524; GO:0005634; GO:0006298; GO:0030983; GO:0045005;	ko03430#Mismatch repair
Smeritima31786_c0_seq1_len=2337	2337	4002	2122	3873	2192.68	0.566145	-0.820757	0.172077	1	NP_199656.2	F4K1P9	protein SKU5-like 3	Arabidopsis thaliana	GO:0005507; GO:0016491; GO:0055114;	#NA
Smeritima30504_c0_seq1_len=786	786	296	157	286.459	162.229	0.566327	-0.820293	0.528157	1	NP_001050876.1	Q84R74	Os03g0672900	Oryza sativa Japonica Group	GO:0003824; GO:0004553; GO:0005975; GO:0008152; GO:0016787; GO:0016798; GO:0043169; GO:0045493;	#NA
Smeritima32852_c0_seq1_len=1378	1378	10285	5459	9953.47	5640.83	0.566719	-0.819293	0.12617	1	NP_001136774.1	B4FKE6	methionine aminopeptidase	Zea mays	GO:0004177; GO:0006508; GO:0008233; GO:0008235; GO:0009987; GO:0016787; GO:0046872;	#NA
Smeritima45021_c0_seq1_len=2628	2628	1066	566	1031.64	584.852	0.566916	-0.818794	0.327787	1	NP_001058700.1	Q8L512	Os07g0105800	Oryza sativa Japonica Group	#NA	#NA
Smeritima43981_c0_seq1_len=2796	2796	3299	1752	3192.66	1810.36	0.567037	-0.818486	0.189981	1	NP_565930.1	Q9SIY5	uncharacterized protein	Arabidopsis thaliana	#NA	#NA
Smeritima33126_c0_seq3_len=720	720	418	222	404.526	229.394	0.567069	-0.818403	0.473032	1	NP_849873.1	Q9CAB4	cyclin-related protein	Arabidopsis thaliana	#NA	#NA
Smeritima28373_c0_seq1_len=1242	1242	546	290	528.4	299.659	0.567107	-0.818308	0.431016	1	NP_176620.1	B3LF94 ; Q9C7W2	ethylene-responsive transcription factor ERF061	Arabidopsis thaliana	GO:0003677; GO:0003700; GO:0005634; GO:0006351; GO:0006355;	#NA
Smeritima30188_c0_seq1_len=3734	3734	817	434	790.665	448.456	0.567188	-0.818101	0.36819	1	NP_565587.1	Q9S775	CHD3-type chromatin-remodeling factor PICKLE	Arabidopsis thaliana	GO:0000166; GO:0003674; GO:0003676; GO:0003677; GO:0004386; GO:0005524; GO:0005575; GO:0005634; GO:0008270; GO:0008283; GO:0009733; GO:0009736; GO:0009739; GO:0009788; GO:0016787; GO:0045892; GO:0046872; GO:0048364; GO:2000023;	#NA
Smeritima11302_c0_seq1_len=2620	2620	11342	6026	10976.4	6226.71	0.567282	-0.817863	0.124762	1	NP_564159.1	Q9FEP7	sulfate transporter 1.3	Arabidopsis thaliana	GO:0005215; GO:0006810; GO:0008271; GO:0008272; GO:0015293; GO:0016020; GO:0016021; GO:0055085;	#NA
Smeritima44476_c0_seq12_len=1711	1711	2168	1152	2098.12	1190.37	0.567352	-0.817684	0.234442	1	NP_001056601.1	Q9LWT6	Os06g0114000	Oryza sativa Japonica Group	GO:0000166; GO:0005524; GO:0005737; GO:0006457; GO:0042026; GO:0044267; GO:0051082;	ko03018#RNA degradation
Smeritima141386_c0_seq1_len=2148	2148	1231	655	1191.32	676.817	0.568123	-0.815724	0.308689	1	NP_001047908.1	Q6ZIQ9	Os02g0712600	Oryza sativa Japonica Group	GO:0000166; GO:0004672; GO:0004674; GO:0005488; GO:0005524; GO:0005529; GO:0006468; GO:0016301; GO:0016310; GO:0016772;	#NA
Smeritima27643_c0_seq1_len=870	870	218	116	210.973	119.864	0.568147	-0.815663	0.583224	1	NP_001267974.1	A6NAB4	Myc2 bHLH protein	Vitis vinifera	GO:0005634; GO:0006355;	#NA
Smeritima34223_c0_seq1_len=2661	2661	667	355	645.5	366.824	0.568279	-0.815328	0.401139	1	XP_004244155.1	K4CH94	PREDICTED: pentatricopeptide repeat-containing protein At4g04790, mitochondrial-like	Solanum lycopersicum	#NA	#NA
Smeritima44786_c0_seq12_len=1161	1161	248	132	240.006	136.397	0.568305	-0.815262	0.560648	1	NP_001240178.1	C6TGT5	uncharacterized protein LOC100808294 precursor	Glycine max	#NA	#NA
Smeritima24141_c0_seq1_len=1248	1248	355	189	343.557	195.295	0.568451	-0.814893	0.500833	1	NP_001266203.1	I7JCM3	matrix metalloproteinase precursor	Solanum lycopersicum	#NA	#NA
Smeritima33501_c0_seq7_len=2084	2084	1245	663	1204.87	685.083	0.568596	-0.814525	0.307748	1	NP_001152293.1	B6UBW9	hexokinase-1	Zea mays	GO:0000166; GO:0004396; GO:0005524; GO:0005975; GO:0006096; GO:0016301; GO:0016310; GO:0016740; GO:0016773;	ko00010#Glycolysis / Gluconeogenesis ; ko00051#Fructose and mannose metabolism ; ko00052#Galactose metabolism ; ko00500#Starch and sucrose metabolism ; ko00520#Amino sugar and nucleotide sugar metabolism
Smeritima35347_c0_seq4_len=462	462	107	57	103.551	58.8985	0.568788	-0.814037	0.718058	1	NP_001105071.1	Q945C7	origin recognition complex subunit 2	Zea mays	GO:0000808; GO:0005634; GO:0006260;	#NA
Smeritima44476_c0_seq13_len=2161	2161	2318	1235	2243.28	1276.14	0.56887	-0.81383	0.228856	1	NP_592894.1	Q09864	mitochondrial heat shock protein Hsp60/Mcp60	Schizosaccharomyces pombe 972h-	GO:0000166; GO:0005524; GO:0005737; GO:0005739; GO:0006950; GO:0034605; GO:0042026; GO:0044267; GO:0061077;	ko03018#RNA degradation
Smeritima28694_c0_seq1_len=634	634	122	65	118.067	67.165	0.56887	-0.81383	0.692898	1	NP_001052424.1	Q0JE99	Os04g0308100	Oryza sativa Japonica Group	GO:0004672; GO:0004674; GO:0005524; GO:0006468; GO:0016772;	#NA
Smeritima32717_c0_seq4_len=4199	4199	6910	3685	6687.26	3807.74	0.569402	-0.812481	0.142	1	NP_177164.1	B9DFG3	DEAD-box ATP-dependent RNA helicase ISE2	Arabidopsis thaliana	GO:0000166; GO:0003676; GO:0004386; GO:0005524; GO:0008026; GO:0009507; GO:0009536; GO:0009570; GO:0009793; GO:0010494; GO:0010497; GO:0016441; GO:0016787; GO:0016818; GO:0031047;	#NA
Smeritima45426_c0_seq2_len=2136	2136	14273	7613	13812.9	7866.57	0.569508	-0.812212	0.12391	1	NP_172981.3	F4HZK4	tetratricopeptide repeat-containing protein	Arabidopsis thaliana	GO:0005488;	#NA
Smeritima33411_c0_seq3_len=2390	2390	2822	1506	2731.04	1556.16	0.569806	-0.811456	0.208908	1	NP_850327.2	Q8GV43	phosphoinositide phospholipase C 6	Arabidopsis thaliana	GO:0004435; GO:0004629; GO:0004871; GO:0005575; GO:0005622; GO:0005886; GO:0006629; GO:0007165; GO:0008081; GO:0016020; GO:0016042; GO:0016787; GO:0035556;	ko00562#Inositol phosphate metabolism ; ko04070#Phosphatidylinositol signaling system
Smeritima43809_c0_seq1_len=2533	2533	9305	4967	9005.06	5132.44	0.569951	-0.811091	0.132426	1	NP_188513.1	Q8VZ80	polyol transporter 5	Arabidopsis thaliana	GO:0005215; GO:0005351; GO:0005354; GO:0005355; GO:0005365; GO:0005886; GO:0006810; GO:0008643; GO:0015145; GO:0015148; GO:0015168; GO:0015293; GO:0015575; GO:0015576; GO:0015591; GO:0015749; GO:0015752; GO:0015753; GO:0015757; GO:0015758; GO:0015793; GO:0015795; GO:0015797; GO:0015798; GO:0015992; GO:0016020; GO:0016021; GO:0022857; GO:0022891; GO:0034219; GO:0034220; GO:0035428; GO:0055085;	#NA
Smeritima30755_c0_seq1_len=1713	1713	10211	5455	9881.86	5636.69	0.570408	-0.809933	0.130615	1	NP_001190315.1	F4K9Q6	ATP-dependent zinc metalloprotease FTSH 6	Arabidopsis thaliana	GO:0000166; GO:0004222; GO:0005524; GO:0006508; GO:0008233; GO:0008270; GO:0016020; GO:0016021; GO:0017111; GO:0030163; GO:0051301;	#NA
Smeritima45475_c1_seq16_len=1165	1165	919	491	889.377	507.354	0.57046	-0.809802	0.354815	1	NP_001234733.1	Q93V91	verticillium wilt disease resistance protein Ve2 precursor	Solanum lycopersicum	#NA	#NA
Smeritima9969_c0_seq1_len=1321	1321	1059	566	1024.86	584.852	0.570663	-0.809289	0.333989	1	NP_001267919.1	E7BTN1	probable WRKY transcription factor 40-like	Vitis vinifera	GO:0003700; GO:0006351; GO:0006355; GO:0043565;	#NA
Smeritima45435_c0_seq7_len=2461	2461	696	372	673.565	384.39	0.570681	-0.809245	0.39776	1	NP_001175761.1	C7J6T6	Os09g0314100	Oryza sativa Japonica Group	GO:0005524; GO:0006915; GO:0006952;	#NA
Smeritima2462_c0_seq1_len=4386	4386	956	511	925.184	528.02	0.570719	-0.809147	0.349246	1	NP_173498.3	F4HUN8	RAD3-like DNA-binding helicase protein	Arabidopsis thaliana	GO:0003676; GO:0003677; GO:0004003; GO:0004386; GO:0005524; GO:0006139; GO:0008026; GO:0016817; GO:0016818;	#NA
Smeritima29482_c0_seq1_len=2854	2854	2200	1176	2129.09	1215.17	0.570747	-0.809076	0.237394	1	NP_187133.3	Q5XVC2	pseudouridine synthase	Arabidopsis thaliana	GO:0001522; GO:0003723; GO:0008152; GO:0009451; GO:0009982;	#NA
Smeritima12076_c0_seq1_len=2827	2827	1910	1021	1848.43	1055.01	0.570758	-0.80905	0.254198	1	NP_001058700.1	Q8L512	Os07g0105800	Oryza sativa Japonica Group	#NA	#NA
Smeritima39977_c0_seq3_len=1784	1784	6098	3260	5901.44	3368.58	0.570807	-0.808924	0.149732	1	NP_001268011.1	E5FXI7	fatty acid hydroperoxide lyase	Vitis vinifera	GO:0004497; GO:0005506; GO:0009055; GO:0016705; GO:0016829; GO:0020037; GO:0046872;	#NA
Smeritima38757_c0_seq1_len=1691	1691	1715	917	1659.72	947.543	0.570906	-0.808675	0.267823	1	NP_201134.1	Q9FMJ4	oxygen-independent coproporphyrinogen III oxidase-like protein	Arabidopsis thaliana	GO:0003824; GO:0004109; GO:0005737; GO:0006779; GO:0051536; GO:0055114;	ko00860#Porphyrin and chlorophyll metabolism
Smeritima26877_c0_seq1_len=1921	1921	1376	736	1331.65	760.514	0.571109	-0.808163	0.297316	1	NP_001241740.1	B6TB13	indole-3-acetate beta-glucosyltransferase	Zea mays	GO:0008152; GO:0016740; GO:0016757; GO:0016758;	#NA
Smeritima44430_c1_seq4_len=1716	1716	2486	1330	2405.87	1374.3	0.571229	-0.80786	0.224283	1	NP_001041903.2	Q0JR11	Os01g0127400	Oryza sativa Japonica Group	#NA	#NA
Smeritima38244_c1_seq1_len=1843	1843	10733	5745	10387	5936.35	0.571516	-0.807135	0.130795	1	NP_850319.1	F4IVY6	radical SAM domain-containing protein	Arabidopsis thaliana	GO:0001510; GO:0003824; GO:0005737; GO:0006364; GO:0008173; GO:0051536;	#NA
Smeritima17756_c0_seq1_len=756	756	1505	806	1456.49	832.846	0.571818	-0.806372	0.286159	1	E4MXG8	E4MXG8_THEHA	SubName: Full=mRNA, clone: RTFL01-32-G18;	Thellungiella halophila (Salt cress)	#NA	#NA
Smeritima35421_c0_seq1_len=2378	2378	7336	3930	7099.53	4060.9	0.571995	-0.805924	0.142627	1	NP_850072.1	Q8L5Z4	haloacid dehalogenase-like hydrolase family protein	Arabidopsis thaliana	GO:0003824; GO:0004222; GO:0005737; GO:0006364; GO:0008152; GO:0016787; GO:0042254; GO:0046872;	#NA
Smeritima31707_c0_seq1_len=776	776	319	171	308.717	176.696	0.572354	-0.80502	0.522887	1	NP_001149370.1	B4FU12	DNA binding protein	Zea mays	GO:0003677; GO:0005634; GO:0006355;	#NA
Smeritima528_c0_seq1_len=316	316	69	37	66.7758	38.2324	0.572548	-0.804531	0.814807	1	NP_001053026.1	Q7XUY5	Os04g0465600	Oryza sativa Japonica Group	GO:0006952; GO:0009607;	#NA
Smeritima15749_c0_seq1_len=2825	2825	6605	3543	6392.09	3661.01	0.57274	-0.804047	0.148103	1	NP_986999.2	Q74Z73	AGR333Cp	Ashbya gossypii ATCC 10895	GO:0000166; GO:0003676; GO:0003723; GO:0004386; GO:0005524; GO:0005634; GO:0005730; GO:0006364; GO:0008026; GO:0016787; GO:0042254;	#NA
Smeritima43351_c0_seq1_len=3644	3644	2861	1535	2768.78	1586.13	0.572862	-0.803741	0.211608	1	NP_187396.1	Q9SRS6	lipase class 3 family protein	Arabidopsis thaliana	GO:0004806; GO:0006629; GO:0016787;	#NA
Smeritima39659_c0_seq1_len=1815	1815	2754	1478	2665.23	1527.23	0.57302	-0.803342	0.215759	1	NP_195718.1	A1A6G6 ; Q8L936	putative clathrin assembly protein	Arabidopsis thaliana	GO:0005543;	#NA
Smeritima34155_c0_seq1_len=2249	2249	127613	68491	123500	70772.3	0.573057	-0.803249	0.182828	1	NP_180367.1	P21238	chaperonin-60 alpha	Arabidopsis thaliana	GO:0000166; GO:0005524; GO:0005737; GO:0005739; GO:0006457; GO:0009507; GO:0009536; GO:0009570; GO:0009579; GO:0009658; GO:0009790; GO:0009941; GO:0016020; GO:0022626; GO:0042026; GO:0044267; GO:0048046; GO:0005829;	#NA
Smeritima34047_c0_seq1_len=584	584	136	73	131.616	75.4315	0.573117	-0.803098	0.674147	1	NP_001031373.1	Q682Z0	putative receptor-like kinase	Arabidopsis thaliana	GO:0000166; GO:0004672; GO:0004674; GO:0005524; GO:0006468; GO:0016301; GO:0016310; GO:0016772;	#NA
Smeritima38025_c0_seq1_len=1881	1881	747	401	722.921	414.356	0.57317	-0.802966	0.390206	1	NP_189568.1	Q9LS72	pentatricopeptide repeat-containing protein	Arabidopsis thaliana	GO:0003674; GO:0005488; GO:0005575;	#NA
Smeritima44476_c0_seq14_len=524	524	577	310	558.401	320.325	0.573648	-0.801763	0.431024	1	NP_001056601.1	Q9LWT6	Os06g0114000	Oryza sativa Japonica Group	GO:0000166; GO:0005524; GO:0005737; GO:0006457; GO:0042026; GO:0044267; GO:0051082;	ko03018#RNA degradation
Smeritima167705_c0_seq1_len=329	329	67	36	64.8403	37.1991	0.573703	-0.801624	0.821316	1	NP_187459.2	Q0WKW1	PHD finger-containing protein	Arabidopsis thaliana	GO:0008270; GO:0046872;	#NA
Smeritima44693_c0_seq5_len=2396	2396	3668	1971	3549.77	2036.65	0.573742	-0.801526	0.189194	1	NP_173947.1	Q9C667	chaperonin 60 subunit beta 4	Arabidopsis thaliana	GO:0000166; GO:0005524; GO:0005737; GO:0009507; GO:0042026; GO:0044267;	ko03018#RNA degradation
Smeritima19393_c0_seq1_len=1282	1282	7667	4123	7419.86	4260.33	0.574179	-0.800428	0.143589	1	NP_176410.1	O04584	kua-ubiquitin conjugating enzyme hybrid localisation domain-containing protein	Arabidopsis thaliana	#NA	#NA
Smeritima42300_c0_seq2_len=1185	1185	502	270	485.818	278.993	0.574274	-0.800188	0.453612	1	NP_001169706.1	C0PHE1	uncharacterized protein LOC100383587	Zea mays	GO:0003824; GO:0008152; GO:0016846; GO:0030170;	#NA
Smeritima96581_c0_seq1_len=3741	3741	2251	1211	2178.44	1251.34	0.574418	-0.799827	0.239819	1	NP_190486.2	Q5G1T1	pentatricopeptide repeat-containing protein	Arabidopsis thaliana	GO:0005488; GO:0009507; GO:0009536; GO:0009793;	#NA
Smeritima35116_c0_seq2_len=1016	1016	663	357	641.629	368.891	0.574929	-0.798545	0.411088	1	NP_001136908.1	B4FL73	uncharacterized protein LOC100217065	Zea mays	GO:0009055; GO:0051536;	#NA
Smeritima45291_c1_seq3_len=1020	1020	219	118	211.941	121.93	0.575304	-0.797604	0.589969	1	NP_001031877.1	Q94BZ1	zinc induced facilitator-like 1 protein	Arabidopsis thaliana	GO:0005215; GO:0005886; GO:0006810; GO:0016020; GO:0016021; GO:0055085; GO:0080167;	#NA
Smeritima13367_c0_seq1_len=2011	2011	627	338	606.789	349.258	0.575584	-0.796902	0.420657	1	NP_001130580.1	B4F9R2	type II CPD DNA photolyase	Zea mays	GO:0003904; GO:0003913; GO:0006281;	#NA
Smeritima44363_c0_seq3_len=1510	1510	4401	2374	4259.14	2453.07	0.575955	-0.795971	0.177211	1	NP_001184931.1	Q42440	phosphoribosylanthranilate isomerase	Arabidopsis thaliana	GO:0000162; GO:0003824; GO:0004640; GO:0006568; GO:0008152; GO:0008652; GO:0009073; GO:0016853;	ko00400#Phenylalanine, tyrosine and tryptophan biosynthesis
Smeritima44842_c0_seq3_len=5876	5876	2039	1101	1973.27	1137.67	0.57654	-0.794507	0.254382	1	NP_177055.2	Q15KI9	protein PHYLLO	Arabidopsis thaliana	GO:0000287; GO:0003824; GO:0008152; GO:0009063; GO:0009234; GO:0009507; GO:0009536; GO:0016020; GO:0016021; GO:0016740; GO:0016829; GO:0016836; GO:0030976; GO:0031969; GO:0042372; GO:0042550; GO:0046872; GO:0070204; GO:0070205;	ko00130#Ubiquinone and other terpenoid-quinone biosynthesis
Smeritima30068_c0_seq1_len=2089	2089	448	242	433.559	250.06	0.576762	-0.793952	0.474528	1	NP_001147959.1	B6SWK8	MLO-like protein 14	Zea mays	GO:0008219; GO:0016021;	#NA
Smeritima37156_c0_seq1_len=2083	2083	13880	7498	13432.6	7747.74	0.576787	-0.79389	0.132773	1	NP_001052919.1	Q7XV18	Os04g0447800	Oryza sativa Japonica Group	GO:0003824; GO:0004351; GO:0006536; GO:0016829; GO:0016831; GO:0019752; GO:0030170;	ko00250#Alanine, aspartate and glutamate metabolism ; ko00410#beta-Alanine metabolism ; ko00430#Taurine and hypotaurine metabolism ; ko00650#Butanoate metabolism
Smeritima35849_c0_seq3_len=2724	2724	1803	974	1744.88	1006.44	0.576796	-0.793866	0.269779	1	NP_001053276.1	Q7XQ16	Os04g0509100	Oryza sativa Japonica Group	GO:0004806; GO:0006629; GO:0016787;	#NA
Smeritima42558_c0_seq2_len=699	699	1795	970	1737.14	1002.31	0.576988	-0.793387	0.270607	1	NP_001241589.1	C6TIQ8	uncharacterized protein LOC100788470	Glycine max	GO:0003824; GO:0004086; GO:0006541; GO:0006807; GO:0009058;	ko00240#Pyrimidine metabolism ; ko00250#Alanine, aspartate and glutamate metabolism
Smeritima26673_c0_seq1_len=712	712	705	381	682.275	393.69	0.577026	-0.793292	0.404432	1	NP_001105881.1	Q9LKI4	uridine monophosphate synthase	Zea mays	GO:0000287; GO:0003824; GO:0004588; GO:0004590; GO:0006207; GO:0006221; GO:0008152; GO:0009116; GO:0016740; GO:0044205;	ko00240#Pyrimidine metabolism
Smeritima24699_c0_seq1_len=2344	2344	673	364	651.306	376.124	0.577492	-0.792128	0.412253	1	NP_180329.1	Q9ZUW3	pentatricopeptide repeat-containing protein	Arabidopsis thaliana	GO:0003674; GO:0005488; GO:0005575; GO:0008150;	#NA
Smeritima989_c0_seq1_len=946	946	207	112	200.328	115.73	0.577706	-0.791592	0.60237	1	NP_567651.1	Q38898	potassium channel AKT2/3	Arabidopsis thaliana	GO:0005216; GO:0005244; GO:0005249; GO:0005267; GO:0005515; GO:0006810; GO:0006811; GO:0006813; GO:0009737; GO:0016020; GO:0016021; GO:0034765; GO:0042391; GO:0042802; GO:0055085; GO:0071805;	#NA
Smeritima27388_c0_seq1_len=565	565	1365	739	1321	763.614	0.578058	-0.790715	0.308251	1	NP_001239696.1	C6TNS8	uncharacterized protein LOC100778253	Glycine max	GO:0003824; GO:0005488; GO:0044237; GO:0050662;	#NA
Smeritima43782_c1_seq2_len=3368	3368	4211	2281	4075.26	2356.97	0.578362	-0.789956	0.183779	1	NP_001189940.1	D2WL32	putative glycoside hydrolase	Arabidopsis thaliana	GO:0003824; GO:0005975; GO:0043169;	#NA
Smeritima20900_c0_seq1_len=2393	2393	908	492	878.731	508.387	0.578547	-0.789494	0.367926	1	NP_850108.1	Q3E7D0	nucleobase-ascorbate transporter 12	Arabidopsis thaliana	GO:0005215; GO:0005886; GO:0006810; GO:0016020; GO:0016021; GO:0055085;	#NA
Smeritima42466_c0_seq2_len=1912	1912	664	360	642.597	371.991	0.578887	-0.788646	0.416238	1	NP_850027.2	Q5S4X7	FAD-dependent oxidoreductase-like protein	Arabidopsis thaliana	GO:0016491; GO:0055114;	#NA
Smeritima45016_c0_seq3_len=3519	3519	6887	3734	6665	3858.37	0.5789	-0.788614	0.153815	1	NP_176566.3	Q0WVM5	uncharacterized protein	Arabidopsis thaliana	GO:0005829; GO:0008150;	ko03008#Ribosome biogenesis in eukaryotes
Smeritima25758_c0_seq1_len=496	496	474	257	458.721	265.56	0.578914	-0.788579	0.468577	1	NP_190040.3	Q9LXN3	fatty acid reductase 4	Arabidopsis thaliana	GO:0005488; GO:0005575; GO:0006629; GO:0008610; GO:0009611; GO:0009651; GO:0010345; GO:0016491; GO:0016620; GO:0050062; GO:0055114;	ko00073#Cutin, suberine and wax biosynthesis ; ko04146#Peroxisome
Smeritima38132_c1_seq6_len=2484	2484	2030	1101	1964.56	1137.67	0.579096	-0.788125	0.258511	1	NP_001237303.1	Q6RUF8	glycerol kinase	Glycine max	GO:0004370; GO:0005975; GO:0006072; GO:0016301; GO:0016310; GO:0016740; GO:0016773;	ko00561#Glycerolipid metabolism ; ko04626#Plant-pathogen interaction
Smeritima16416_c0_seq1_len=1417	1417	18654	10121	18052.7	10458.1	0.57931	-0.787593	0.133946	1	NP_564094.1	O22527	chlorophyllase 1	Arabidopsis thaliana	GO:0005773; GO:0006950; GO:0015996; GO:0016787; GO:0043231; GO:0047746;	ko00860#Porphyrin and chlorophyll metabolism
Smeritima36243_c0_seq2_len=650	650	199	108	192.585	111.597	0.579469	-0.787197	0.611096	1	NP_172122.1	F4IC29	heavy metal transport/detoxification-like protein	Arabidopsis thaliana	GO:0030001; GO:0046872;	#NA
Smeritima42637_c0_seq2_len=4120	4120	44956	24417	43506.9	25230.3	0.579915	-0.786088	0.146937	1	NP_001189932.1	F4JA10	zinc metalloprotease pitrilysin subfamily A	Arabidopsis thaliana	GO:0003824; GO:0004222; GO:0006508; GO:0008233; GO:0008237; GO:0008270; GO:0046872;	#NA
Smeritima28951_c0_seq1_len=1601	1601	2279	1238	2205.54	1279.23	0.58001	-0.78585	0.246204	1	NP_001054836.1	Q75KY5	Os05g0187500	Oryza sativa Japonica Group	#NA	#NA
Smeritima44364_c0_seq11_len=2656	2656	2490	1354	2409.74	1399.1	0.580602	-0.784378	0.237045	1	NP_177376.1	Q9C552	pumilio 23	Arabidopsis thaliana	GO:0003723; GO:0005488; GO:0005634; GO:0005730; GO:0006417; GO:0009744; GO:0009749; GO:0010252;	#NA
Smeritima38137_c0_seq4_len=498	498	125	68	120.971	70.2649	0.580842	-0.783782	0.697293	1	NP_001057982.1	Q0DB77	Os06g0595700	Oryza sativa Japonica Group	GO:0003677; GO:0004803; GO:0006313;	#NA
Smeritima114738_c0_seq1_len=1097	1097	452	246	437.43	254.194	0.581107	-0.783125	0.478741	1	NP_001189866.1	F4J8L2	kinesin motor protein-like protein	Arabidopsis thaliana	GO:0003777; GO:0005524; GO:0007018;	#NA
Smeritima46042_c0_seq1_len=1335	1335	47528	25868	45996	26729.6	0.581129	-0.783069	0.149954	1	NP_001241944.1	C6TM43	uncharacterized protein LOC100810000	Glycine max	GO:0005488; GO:0006826; GO:0006879; GO:0008199; GO:0016491; GO:0046872; GO:0046914; GO:0055114;	ko00860#Porphyrin and chlorophyll metabolism
Smeritima45195_c1_seq8_len=480	480	90	49	87.0989	50.6321	0.581317	-0.782603	0.761843	1	NP_001176710.1	C7J8A3	Os11g0676050	Oryza sativa Japonica Group	GO:0005524; GO:0006915; GO:0006952;	#NA
Smeritima17423_c0_seq1_len=2070	2070	5335	2905	5163.03	3001.76	0.581395	-0.78241	0.170863	1	NP_986999.2	Q74Z73	AGR333Cp	Ashbya gossypii ATCC 10895	GO:0000166; GO:0003676; GO:0003723; GO:0004386; GO:0005524; GO:0005634; GO:0005730; GO:0006364; GO:0008026; GO:0016787; GO:0042254;	#NA
Smeritima36388_c0_seq1_len=605	605	112	61	108.39	63.0318	0.581529	-0.782078	0.719471	1	NP_189327.5	Q9LJF9	FBD and leucine rich repeat domain-containing protein	Arabidopsis thaliana	GO:0005575; GO:0008150;	#NA
Smeritima17497_c0_seq1_len=381	381	123	67	119.035	69.2316	0.581606	-0.781885	0.701151	1	NP_001052470.1	Q0JE53	Os04g0324100	Oryza sativa Japonica Group	GO:0008152; GO:0016740; GO:0016757; GO:0016758;	#NA
Smeritima42554_c0_seq1_len=2511	2511	3297	1796	3190.72	1855.82	0.58163	-0.781827	0.209522	1	NP_174497.1	Q9FVR3	putative cellulose synthase-like protein D6	Arabidopsis thaliana	GO:0000139; GO:0005794; GO:0007047; GO:0016020; GO:0016021; GO:0016740; GO:0016757; GO:0016760; GO:0030244;	#NA
Smeritima40399_c0_seq1_len=1437	1437	20644	11250	19978.6	11624.7	0.581859	-0.781258	0.137167	1	NP_199595.1	Q9FIJ7	adenosine monophosphate kinase	Arabidopsis thaliana	GO:0000166; GO:0004017; GO:0005524; GO:0006139; GO:0009507; GO:0009536; GO:0009570; GO:0016301; GO:0016310; GO:0016740; GO:0016776; GO:0019201; GO:0019205; GO:0046939;	ko00230#Purine metabolism
Smeritima41087_c0_seq1_len=2315	2315	4468	2435	4323.98	2516.1	0.581896	-0.781167	0.183868	1	NP_568262.2	Q8GUK1	dgd1 suppressor 1	Arabidopsis thaliana	GO:0005739; GO:0005741; GO:0019375; GO:0043234; GO:0050665;	#NA
Smeritima35602_c0_seq1_len=2048	2048	2003	1092	1938.44	1128.37	0.582105	-0.78065	0.264389	1	NP_199275.1	Q9LU04	cytochrome P450, family 706, subfamily A, polypeptide 3	Arabidopsis thaliana	GO:0004497; GO:0005506; GO:0005575; GO:0009055; GO:0016491; GO:0016705; GO:0020037; GO:0046872; GO:0055114;	#NA
Smeritima65587_c0_seq1_len=347	347	658	359	636.79	370.957	0.582543	-0.779564	0.422623	1	NP_001241643.1	C6T799	uncharacterized protein LOC100786431	Glycine max	GO:0016787;	#NA
Smeritima33601_c0_seq2_len=590	590	229	125	221.618	129.163	0.582819	-0.77888	0.59022	1	NP_001031670.1	O81850	Fe(2+) transport protein 2	Arabidopsis thaliana	GO:0005381; GO:0005385; GO:0005886; GO:0006810; GO:0006811; GO:0016020; GO:0016021; GO:0030001; GO:0034755; GO:0046873; GO:0055072; GO:0055085; GO:0071577;	#NA
Smeritima44937_c0_seq4_len=1935	1935	1837	1003	1777.79	1036.41	0.582977	-0.77849	0.276237	1	NP_001169451.1	C0PF44	uncharacterized protein LOC100383322	Zea mays	#NA	#NA
Smeritima42805_c0_seq1_len=1985	1985	1108	605	1072.28	625.151	0.583009	-0.778411	0.344843	1	NP_001169515.1	C0PFL7	hypothetical protein	Zea mays	#NA	#NA
Smeritima33561_c0_seq2_len=1997	1997	8324	4547	8055.68	4698.45	0.583247	-0.777822	0.152013	1	NP_196950.2	Q0WVR7	pseudouridine synthase family protein	Arabidopsis thaliana	GO:0001522; GO:0003723; GO:0006396; GO:0008152; GO:0009451; GO:0009982; GO:0031119;	#NA
Smeritima27831_c0_seq2_len=3042	3042	2222	1214	2150.38	1254.44	0.583356	-0.77755	0.253862	1	NP_001060655.1	Q7XHW1	Os07g0681600	Oryza sativa Japonica Group	GO:0000166; GO:0003676; GO:0003824; GO:0004386; GO:0005524; GO:0005622; GO:0006260; GO:0006281; GO:0006310; GO:0008026; GO:0016787; GO:0043140; GO:0044237;	ko03018#RNA degradation
Smeritima18582_c0_seq2_len=1975	1975	2886	1577	2792.97	1629.53	0.583438	-0.777349	0.225223	1	NP_565059.2	Q9CAT6	organic cation/carnitine transporter1	Arabidopsis thaliana	GO:0003333; GO:0005886; GO:0015226; GO:0015879; GO:0016021; GO:0022857; GO:0034220; GO:0055085;	#NA
Smeritima37603_c1_seq3_len=4886	4886	9044	4942	8752.47	5106.61	0.583447	-0.777326	0.14968	1	NP_985537.1	Q754T2	AFL011Wp	Ashbya gossypii ATCC 10895	GO:0000166; GO:0003824; GO:0005388; GO:0005524; GO:0006754; GO:0006810; GO:0006812; GO:0008152; GO:0015662; GO:0016020; GO:0016021; GO:0016787; GO:0046872; GO:0070588;	#NA
Smeritima45438_c0_seq3_len=4220	4220	2998	1639	2901.36	1693.59	0.583723	-0.776645	0.221734	1	NP_001057939.1	Q5VPA8	Os06g0581500	Oryza sativa Japonica Group	GO:0000166; GO:0004672; GO:0004674; GO:0005524; GO:0006468; GO:0016772;	#NA
Smeritima45256_c0_seq2_len=3645	3645	25064	13706	24256.1	14162.5	0.583875	-0.776269	0.140925	1	NP_172176.1	Q8LPR9	translocon at the inner envelope membrane of chloroplasts 110	Arabidopsis thaliana	GO:0009507; GO:0009658; GO:0009941; GO:0016020; GO:0031897; GO:0045037;	#NA
Smeritima22746_c0_seq1_len=2518	2518	11429	6250	11060.6	6458.17	0.58389	-0.776231	0.144513	1	NP_001062896.2	Q6K2M1	Os09g0329000	Oryza sativa Japonica Group	#NA	#NA
Smeritima41071_c0_seq1_len=3263	3263	1064	582	1029.7	601.385	0.584037	-0.775867	0.352202	1	J3N0V6	J3N0V6_ORYBR	SubName: Full=Uncharacterized protein;	Oryza brachyantha	#NA	#NA
Smeritima39814_c0_seq1_len=2717	2717	31831	17414	30805	17994	0.584127	-0.775645	0.144686	1	NP_563821.2	Q9SJE1	magnesium-chelatase subunit chlD	Arabidopsis thaliana	GO:0000166; GO:0005524; GO:0009507; GO:0009536; GO:0009570; GO:0010007; GO:0015979; GO:0015995; GO:0016851; GO:0016874; GO:0017111;	ko00860#Porphyrin and chlorophyll metabolism
Smeritima40645_c0_seq1_len=2255	2255	1153	631	1115.83	652.017	0.584332	-0.775141	0.340992	1	NP_001146551.1	B8A270	hypothetical protein	Zea mays	GO:0003824; GO:0004252; GO:0006508;	#NA
Smeritima160982_c0_seq1_len=4659	4659	1600	876	1548.43	905.178	0.584579	-0.774529	0.296209	1	NP_001182824.1	C0JR65	DNA dependent RNA polymerase D largest subunit	Zea mays	GO:0003677; GO:0003899; GO:0005507; GO:0006351; GO:0008131; GO:0009308; GO:0016740; GO:0016779; GO:0048038; GO:0055114;	#NA
Smeritima127226_c0_seq1_len=3586	3586	1377	754	1332.61	779.114	0.584651	-0.774352	0.316486	1	NP_850630.1	Q9SMV7	DNA mismatch repair protein Msh6-2	Arabidopsis thaliana	GO:0000166; GO:0003677; GO:0005524; GO:0006281; GO:0006298; GO:0006974; GO:0030983;	ko03430#Mismatch repair
Smeritima37346_c0_seq1_len=1895	1895	2427	1330	2348.77	1374.3	0.585115	-0.773208	0.246263	1	NP_001190344.1	F4K2Q7	tRNA isopentenyltransferase AtIPT9	Arabidopsis thaliana	GO:0005524; GO:0008033; GO:0016740;	ko00908#Zeatin biosynthesis
Smeritima24278_c0_seq1_len=435	435	135	74	130.648	76.4648	0.585271	-0.772822	0.685763	1	NP_001052576.1	Q7FAG3	Os04g0375300	Oryza sativa Japonica Group	GO:0005524; GO:0006915; GO:0006952;	#NA
Smeritima23048_c0_seq1_len=624	624	228	125	220.651	129.163	0.585375	-0.772566	0.593703	1	NP_001067378.1	Q0ILL8	Os12g0638300	Oryza sativa Japonica Group	GO:0005215; GO:0006857; GO:0016020;	#NA
Smeritima44720_c0_seq10_len=471	471	144	79	139.358	81.6313	0.585766	-0.771604	0.673758	1	NP_001169414.1	C0PER5	uncharacterized protein LOC100383283	Zea mays	GO:0003723;	#NA
Smeritima40986_c0_seq2_len=2320	2320	5253	2882	5083.67	2977.99	0.585795	-0.771531	0.177642	1	NP_565509.4	Q8W4G3	MATE efflux family protein	Arabidopsis thaliana	GO:0006855; GO:0009507; GO:0009536; GO:0015238; GO:0015297; GO:0016020; GO:0016021; GO:0031969; GO:0055085;	#NA
Smeritima9978_c0_seq1_len=1787	1787	1127	619	1090.67	639.617	0.586443	-0.769936	0.347301	1	NP_193051.4	F4JS93	uncharacterized protein	Arabidopsis thaliana	#NA	#NA
Smeritima43162_c0_seq1_len=2223	2223	3344	1837	3236.21	1898.19	0.586546	-0.769683	0.214959	1	NP_001046155.2	Q6YUT6	Os02g0191200	Oryza sativa Japonica Group	GO:0005488;	#NA
Smeritima84150_c0_seq1_len=941	941	1263	694	1222.29	717.116	0.586699	-0.769307	0.33145	1	NP_001168660.1	C0P7W3	uncharacterized protein LOC100382448	Zea mays	GO:0004672; GO:0004713; GO:0005524; GO:0006468; GO:0016772;	#NA
Smeritima28688_c0_seq2_len=3030	3030	1503	826	1454.55	853.512	0.586787	-0.769091	0.307687	1	NP_001063578.1	Q0J0S6	Os09g0500600	Oryza sativa Japonica Group	GO:0003677; GO:0003916; GO:0003917; GO:0005694; GO:0006265; GO:0016853;	ko03440#Homologous recombination
Smeritima36720_c0_seq1_len=2937	2937	946	520	915.507	537.32	0.58691	-0.768789	0.373606	1	NP_175592.2	F4IB63	leucine-rich repeat protein kinase family protein	Arabidopsis thaliana	GO:0004672; GO:0004674; GO:0005524; GO:0006468; GO:0016301; GO:0016310; GO:0016772;	#NA
Smeritima368724_c0_seq1_len=1875	1875	402	221	389.042	228.361	0.586983	-0.768609	0.504248	1	NP_566105.1	O22252	magnesium/proton exchanger	Arabidopsis thaliana	GO:0006812; GO:0006826; GO:0006829; GO:0015693; GO:0016020; GO:0016021; GO:0034220; GO:0055085;	#NA
Smeritima28379_c0_seq1_len=956	956	849	467	821.633	482.555	0.587312	-0.767802	0.390356	1	XP_002532292.1	B9T223	RING-H2 finger protein ATL2G precursor, putative	Ricinus communis	GO:0008270; GO:0046872;	#NA
Smeritima71172_c0_seq1_len=348	348	338	186	327.105	192.195	0.587565	-0.767181	0.531873	1	XP_003533752.1	I1L1H2	PREDICTED: WD-40 repeat-containing protein MSI4-like isoform 1	Glycine max	#NA	#NA
Smeritima38022_c0_seq1_len=1812	1812	4739	2608	4586.24	2694.87	0.587598	-0.767099	0.18714	1	NP_013524.1	P20051	dihydroorotase	Saccharomyces cerevisiae S288c	GO:0004151; GO:0005515; GO:0005634; GO:0005737; GO:0006207; GO:0006221; GO:0016787; GO:0016812; GO:0019856; GO:0046872;	ko00240#Pyrimidine metabolism
Smeritima33485_c0_seq2_len=1989	1989	2262	1245	2189.09	1286.47	0.587674	-0.766913	0.257953	1	NP_199648.1	Q9LK77	thioesterase family protein	Arabidopsis thaliana	GO:0005777;	#NA
Smeritima44953_c0_seq6_len=1200	1200	218	120	210.973	123.997	0.587738	-0.766754	0.603854	1	NP_172597.2	Q9SXB5	G-type lectin S-receptor-like serine/threonine-protein kinase	Arabidopsis thaliana	GO:0000166; GO:0004672; GO:0004674; GO:0004872; GO:0005516; GO:0005524; GO:0005529; GO:0005886; GO:0006468; GO:0016020; GO:0016021; GO:0016301; GO:0016310; GO:0016740; GO:0016772; GO:0044459; GO:0048544;	#NA
Smeritima43583_c0_seq2_len=3711	3711	2187	1204	2116.5	1244.1	0.58781	-0.766578	0.262083	1	NP_001065306.1	Q336U5	Os10g0548700	Oryza sativa Japonica Group	GO:0000151; GO:0000166; GO:0004672; GO:0004674; GO:0004842; GO:0005524; GO:0006468; GO:0016567; GO:0016772;	#NA
Smeritima41270_c0_seq1_len=1293	1293	1989	1095	1924.89	1131.47	0.587812	-0.766572	0.273422	1	NP_563984.1	Q9LMP8	mitochondrial glycoprotein family protein	Arabidopsis thaliana	GO:0005759;	#NA
Smeritima9060_c0_seq1_len=2231	2231	1226	675	1186.48	697.483	0.587858	-0.76646	0.337313	1	NP_566139.1	F4J117	phosphoglucan phosphatase LSF1	Arabidopsis thaliana	GO:0006470; GO:0008138;	#NA
Smeritima40629_c0_seq1_len=1574	1574	43175	23771	41783.3	24562.8	0.587861	-0.766454	0.156271	1	NP_191873.1	Q9LYA9	chloroplast stem-loop binding protein-41	Arabidopsis thaliana	GO:0003824; GO:0005488; GO:0006364; GO:0008266; GO:0009507; GO:0009536; GO:0009570; GO:0009579; GO:0009941; GO:0010287; GO:0044237; GO:0048046; GO:0050662;	#NA
Smeritima34389_c0_seq1_len=2219	2219	583	321	564.208	331.692	0.58789	-0.766383	0.448498	1	NP_683567.1	Q9LJR3	protein SPA1-related 3	Arabidopsis thaliana	GO:0000166; GO:0004672; GO:0005515; GO:0005524; GO:0005634; GO:0006468; GO:0009585; GO:0010017; GO:0016740; GO:0016772; GO:0042802;	#NA
Smeritima36636_c0_seq1_len=1655	1655	3723	2050	3602.99	2118.28	0.587923	-0.766302	0.207022	1	NP_175290.1	Q9LP67	zinc finger (Ran-binding) domain-containing protein	Arabidopsis thaliana	GO:0005622; GO:0008270;	#NA
Smeritima38402_c0_seq1_len=1207	1207	977	538	945.507	555.92	0.587959	-0.766212	0.370323	1	XP_002526701.1	B9SL32	F-box protein, atfbl3, putative	Ricinus communis	#NA	#NA
Smeritima18554_c0_seq1_len=887	887	1685	928	1630.69	958.91	0.588041	-0.766012	0.294481	1	NP_001130350.1	B4F8U6	uncharacterized protein LOC100191445	Zea mays	GO:0003824; GO:0008152; GO:0008483; GO:0030170;	ko00330#Arginine and proline metabolism
Smeritima11090_c0_seq1_len=1747	1747	33348	18367	32273.1	18978.8	0.588068	-0.765944	0.150692	1	NP_001182775.1	Q2F7H7	coproporphyrinogen III oxidase	Zea mays	GO:0004109; GO:0006779; GO:0016491; GO:0055114;	ko00860#Porphyrin and chlorophyll metabolism
Smeritima45462_c0_seq15_len=632	632	118	65	114.196	67.165	0.588154	-0.765735	0.71453	1	NP_001052729.1	Q7XVG2	Os04g0410400	Oryza sativa Japonica Group	#NA	#NA
Smeritima26150_c0_seq2_len=613	613	461	254	446.14	262.46	0.588291	-0.765398	0.484997	1	NP_568720.4	F4K7J0	S-adenosyl-L-methionine-dependent methyltransferases superfamily protein	Arabidopsis thaliana	GO:0005737; GO:0006364; GO:0008649; GO:0031167;	#NA
Smeritima10799_c0_seq1_len=1575	1575	4717	2599	4564.95	2685.57	0.588301	-0.765373	0.18843	1	NP_001242055.1	C6TDK1	uncharacterized protein LOC100795951	Glycine max	GO:0005737; GO:0006479; GO:0008276;	#NA
Smeritima42034_c0_seq1_len=2114	2114	7791	4294	7539.86	4437.02	0.588475	-0.764946	0.161033	1	NP_188316.1	Q8VZF1	Acetate/butyrate--CoA ligase AAE7	Arabidopsis thaliana	GO:0003824; GO:0003987; GO:0005777; GO:0006083; GO:0006097; GO:0008152;	#NA
Smeritima33574_c0_seq1_len=1728	1728	4586	2528	4438.17	2612.2	0.588576	-0.7647	0.190882	1	NP_191175.2	F4IZC4	probable sodium/metabolite cotransporter BASS4	Arabidopsis thaliana	GO:0006814; GO:0008508; GO:0016020;	#NA
Smeritima385733_c0_seq1_len=1683	1683	312	172	301.943	177.729	0.588618	-0.764598	0.545756	1	NP_001237942.1	C6FF64	receptor-like protein kinase	Glycine max	GO:0004672; GO:0004674; GO:0004872; GO:0005524; GO:0006468; GO:0016301; GO:0016310; GO:0016772;	#NA
Smeritima37349_c0_seq1_len=1328	1328	2671	1475	2584.9	1524.13	0.589627	-0.762125	0.24213	1	NP_177700.1	Q9LR10	C2H2-like zinc finger protein	Arabidopsis thaliana	GO:0005622; GO:0008270;	#NA
Smeritima43163_c0_seq1_len=3317	3317	1501	829	1452.62	856.612	0.589703	-0.76194	0.312094	1	NP_179839.5	F4IJJ8	alkaline-phosphatase-like family protein	Arabidopsis thaliana	GO:0003824; GO:0008152; GO:0016740;	ko00563#Glycosylphosphatidylinositol(GPI)-anchor biosynthesis
Smeritima27840_c0_seq1_len=1682	1682	1749	966	1692.62	998.175	0.589721	-0.761895	0.292148	1	NP_193721.2	Q71N54	calcium-independent phospholipase A	Arabidopsis thaliana	GO:0004607; GO:0006629; GO:0008415; GO:0016740;	#NA
Smeritima43915_c0_seq3_len=2532	2532	11467	6337	11097.4	6548.07	0.590056	-0.761076	0.152282	1	NP_001066956.1	Q2QP54	Os12g0541500	Oryza sativa Japonica Group	GO:0003723; GO:0003746; GO:0005622; GO:0006412; GO:0006414;	#NA
Smeritima24493_c0_seq1_len=1441	1441	11372	6286	11005.4	6495.37	0.590197	-0.760732	0.152629	1	NP_984132.1	Q75A82	ADR036Cp	Ashbya gossypii ATCC 10895	GO:0005777; GO:0005778; GO:0006810; GO:0006811; GO:0015992; GO:0016020; GO:0016021;	#NA
Smeritima14968_c0_seq1_len=2000	2000	747	413	722.921	426.756	0.590322	-0.760427	0.413932	1	NP_199218.1	Q9FNC1	MATE efflux family protein	Arabidopsis thaliana	GO:0006855; GO:0015238; GO:0015297; GO:0016020; GO:0055085;	#NA
Smeritima45086_c0_seq10_len=2224	2224	991	548	959.056	566.253	0.590427	-0.760169	0.37175	1	NP_001059179.1	Q0D7T0	Os07g0212400	Oryza sativa Japonica Group	#NA	#NA
Smeritima22031_c0_seq1_len=2764	2764	8227	4551	7961.81	4702.58	0.590643	-0.759643	0.161948	1	NP_566745.1	Q9LRN0	ABC1 protein kinase 6	Arabidopsis thaliana	GO:0004672; GO:0005524; GO:0006468; GO:0009507; GO:0016301; GO:0016310; GO:0016772;	#NA
Smeritima48507_c0_seq1_len=1250	1250	12605	6973	12198.7	7205.25	0.590658	-0.759605	0.151372	1	NP_001041999.2	Q9FU75	Os01g0143700	Oryza sativa Japonica Group	GO:0005759;	#NA
Smeritima44006_c0_seq3_len=887	887	168	93	162.585	96.0976	0.591062	-0.758619	0.651861	1	NP_001078092.1	Q9SGA4	putative DEAD/DEAH box helicase	Arabidopsis thaliana	GO:0003676; GO:0003700; GO:0004386; GO:0005524; GO:0006351; GO:0006355; GO:0008026; GO:0016787;	#NA
Smeritima38445_c0_seq4_len=2707	2707	625	346	604.854	357.524	0.591092	-0.758544	0.442175	1	NP_001168961.1	C0PAL0	hypothetical protein	Zea mays	#NA	#NA
Smeritima577_c0_seq1_len=756	756	233	129	225.489	133.297	0.591144	-0.758419	0.596222	1	NP_001145504.1	B6UFC7	hypothetical protein	Zea mays	#NA	#NA
Smeritima35950_c0_seq1_len=1779	1779	2562	1419	2479.42	1466.26	0.591375	-0.757856	0.249181	1	NP_199003.5	F4JZZ1	DNA primase POLA3/POLA4	Arabidopsis thaliana	GO:0003896; GO:0006269;	ko00230#Purine metabolism ; ko00240#Pyrimidine metabolism ; ko03030#DNA replication
Smeritima39137_c0_seq1_len=2302	2302	1249	692	1208.74	715.049	0.591566	-0.75739	0.340059	1	NP_001056590.1	Q9LHZ4	Os06g0112000	Oryza sativa Japonica Group	GO:0005488;	#NA
Smeritima36421_c0_seq1_len=1963	1963	592	328	572.917	338.925	0.591577	-0.757361	0.451123	1	NP_001118466.1	Q5S4W1	uncharacterized protein	Arabidopsis thaliana	GO:0005575; GO:0008150;	#NA
Smeritima10220_c0_seq1_len=1400	1400	963	534	931.959	551.786	0.592072	-0.756156	0.378327	1	NP_001130588.1	B4F9S3	putative MATE efflux family protein	Zea mays	GO:0006855; GO:0015238; GO:0015297; GO:0016020; GO:0055085;	#NA
Smeritima24554_c0_seq1_len=2165	2165	6479	3593	6270.16	3712.67	0.592118	-0.756042	0.173906	1	NP_176207.1	Q944S1	DEAD-box ATP-dependent RNA helicase 22	Arabidopsis thaliana	GO:0000166; GO:0003676; GO:0003723; GO:0004386; GO:0005524; GO:0008026; GO:0008150; GO:0009507; GO:0016787;	#NA
Smeritima45283_c0_seq1_len=2990	2990	7513	4169	7270.83	4307.86	0.592486	-0.755148	0.167702	1	NP_001266012.1	G8Z287	Hop-interacting protein THI138	Solanum lycopersicum	#NA	#NA
Smeritima37390_c0_seq1_len=2198	2198	582	323	563.24	333.758	0.592569	-0.754945	0.455063	1	NP_198963.2	F4JYE9	folylpolyglutamate synthase	Arabidopsis thaliana	GO:0004326; GO:0005524; GO:0009058; GO:0009396; GO:0016874; GO:0046901;	ko00790#Folate biosynthesis
Smeritima37255_c0_seq1_len=2890	2890	14587	8096	14116.8	8365.66	0.592603	-0.754862	0.15199	1	NP_172191.1	Q9MB58	bifunctional enzyme fructose-6-phosphate 2-kinase/fructose-2,6-bisphosphatase	Arabidopsis thaliana	GO:0003824; GO:0003873; GO:0004331; GO:0005524; GO:0005829; GO:0005886; GO:0005975; GO:0006000; GO:0006003; GO:0008152; GO:0016301; GO:0016310; GO:0016311; GO:0016740; GO:0016787; GO:0030246;	ko00051#Fructose and mannose metabolism
Smeritima15772_c0_seq1_len=2243	2243	1351	750	1307.45	774.981	0.592741	-0.754525	0.330836	1	NP_001047147.1	Q6YU34	Os02g0559300	Oryza sativa Japonica Group	GO:0000166; GO:0004672; GO:0004674; GO:0005524; GO:0006468; GO:0016772;	#NA
Smeritima28875_c0_seq1_len=879	879	713	396	690.017	409.19	0.593014	-0.753862	0.424747	1	NP_192634.1	Q9ZPE7	phosphate-responsive 1 family protein	Arabidopsis thaliana	GO:0005618; GO:0009505; GO:0009741; GO:0005829;	#NA
Smeritima39442_c0_seq1_len=647	647	1444	802	1397.45	828.713	0.593016	-0.753857	0.322139	1	NP_566346.1	Q94AA3	plastid transcriptionally active 13	Arabidopsis thaliana	GO:0009295; GO:0009508; GO:0032968;	#NA
Smeritima38514_c0_seq4_len=578	578	718	399	694.856	412.29	0.593346	-0.753055	0.424147	1	XP_002313127.1	B9P919	predicted protein	Populus trichocarpa	#NA	#NA
Smeritima29760_c0_seq1_len=1984	1984	12816	7122	12402.9	7359.22	0.593347	-0.753052	0.154606	1	NP_178171.1	P93832	3-isopropylmalate dehydrogenase 2	Arabidopsis thaliana	GO:0000287; GO:0003862; GO:0005737; GO:0008652; GO:0009082; GO:0009098; GO:0009507; GO:0009536; GO:0009570; GO:0009941; GO:0016491; GO:0016616; GO:0046872; GO:0051287; GO:0055114;	ko00290#Valine, leucine and isoleucine biosynthesis
Smeritima44003_c0_seq2_len=5351	5351	4155	2309	4021.07	2385.91	0.593352	-0.75304	0.205205	1	NP_191829.1	Q9LZJ5	ABC transporter C family member 14	Arabidopsis thaliana	GO:0000166; GO:0000325; GO:0005524; GO:0005773; GO:0005774; GO:0006200; GO:0006810; GO:0008559; GO:0016020; GO:0016021; GO:0016787; GO:0016887; GO:0017111; GO:0042626; GO:0055085;	#NA
Smeritima36612_c0_seq1_len=1132	1132	3644	2026	3526.54	2093.48	0.593636	-0.752349	0.216928	1	NP_001265944.1	G8Z259	Hop-interacting protein THI030	Solanum lycopersicum	#NA	#NA
Smeritima15041_c0_seq1_len=2222	2222	714	397	690.985	410.223	0.593679	-0.752245	0.425457	1	NP_566430.3	F4J9U9	RNA binding (RRM/RBD/RNP motifs) family protein	Arabidopsis thaliana	GO:0000166; GO:0003676; GO:0006397;	#NA
Smeritima39005_c0_seq3_len=919	919	347	193	335.815	199.428	0.593864	-0.751795	0.535421	1	NP_001051739.2	Q0DM85	Os03g0823000	Oryza sativa Japonica Group	GO:0000166; GO:0004672; GO:0004674; GO:0005488; GO:0005524; GO:0006468; GO:0016772;	#NA
Smeritima32552_c0_seq2_len=2097	2097	4959	2760	4799.15	2851.93	0.594257	-0.750841	0.192994	1	NP_193746.3	Q84JF5	plastid transcriptionally active 14 protein	Arabidopsis thaliana	GO:0009295; GO:0009507; GO:0009508;	#NA
Smeritima44631_c0_seq11_len=577	577	334	186	323.234	192.195	0.594601	-0.750006	0.542217	1	NP_001233905.1	Q9FSH4	B2-type cyclin dependent kinase	Solanum lycopersicum	GO:0000166; GO:0004672; GO:0004674; GO:0005524; GO:0006468; GO:0016301; GO:0016310; GO:0016772;	#NA
Smeritima33770_c0_seq1_len=2477	2477	533	297	515.819	306.892	0.594961	-0.749133	0.471659	1	XP_003598423.1	G7IVU1	hypothetical protein MTR_3g013490	Medicago truncatula	#NA	#NA
Smeritima39556_c0_seq1_len=1278	1278	5642	3146	5460.14	3250.79	0.595367	-0.748148	0.18605	1	NP_001237288.1	Q6RUF9	proline dehydrogenase	Glycine max	GO:0004657; GO:0006537; GO:0006562; GO:0016491; GO:0055114;	ko00330#Arginine and proline metabolism
Smeritima43472_c0_seq1_len=3434	3434	3466	1935	3354.28	1999.45	0.59609	-0.746398	0.22503	1	NP_001078092.1	Q9SGA4	putative DEAD/DEAH box helicase	Arabidopsis thaliana	GO:0003676; GO:0003700; GO:0004386; GO:0005524; GO:0006351; GO:0006355; GO:0008026; GO:0016787;	#NA
Smeritima42558_c0_seq1_len=1959	1959	10324	5767	9991.22	5959.09	0.596433	-0.745569	0.16297	1	NP_566824.1	Q9LVW7	carbamoyl phosphate synthetase A	Arabidopsis thaliana	GO:0003824; GO:0004086; GO:0006541; GO:0006807; GO:0009058; GO:0009507; GO:0009570; GO:0016036; GO:0005829;	ko00240#Pyrimidine metabolism ; ko00250#Alanine, aspartate and glutamate metabolism
Smeritima42985_c0_seq1_len=1440	1440	519	290	502.271	299.659	0.596609	-0.745142	0.477883	1	NP_001063511.1	Q0J0T9	Os09g0483600	Oryza sativa Japonica Group	#NA	#NA
Smeritima8592_c0_seq1_len=1622	1622	1154	645	1116.8	666.483	0.596779	-0.744732	0.35885	1	NP_974731.1	Q2QKD2	7-keto-8-aminopelargonic acid (KAPA) synthase	Arabidopsis thaliana	GO:0003824; GO:0005829; GO:0008152; GO:0008710; GO:0009058; GO:0009102; GO:0016769; GO:0030170;	ko00780#Biotin metabolism
Smeritima35465_c0_seq1_len=1918	1918	2280	1275	2206.51	1317.47	0.597083	-0.743997	0.27069	1	NP_001048260.1	Q6ZHG1	Os02g0771700	Oryza sativa Japonica Group	GO:0003824; GO:0004553; GO:0005975; GO:0008152; GO:0016787; GO:0016798; GO:0043169;	#NA
Smeritima45048_c0_seq1_len=1078	1078	574	321	555.498	331.692	0.597107	-0.743937	0.463286	1	NP_001136975.1	B4FLK4	uncharacterized protein LOC100217135	Zea mays	GO:0003677; GO:0005622; GO:0008270;	#NA
Smeritima161451_c0_seq1_len=419	419	236	132	228.393	136.397	0.597202	-0.743709	0.600624	1	NP_001060526.1	Q7XAM6	Os07g0659500	Oryza sativa Japonica Group	GO:0005488; GO:0005634; GO:0007049; GO:0007067; GO:0030261; GO:0051301;	#NA
Smeritima47849_c0_seq1_len=1446	1446	13624	7626	13184.8	7880	0.597656	-0.742612	0.159433	1	NP_179940.1	O80475	methyl esterase 8	Arabidopsis thaliana	GO:0008152; GO:0016788; GO:0016829;	#NA
Smeritima150748_c0_seq1_len=1625	1625	577	323	558.401	333.758	0.597704	-0.742497	0.4633	1	NP_001059267.1	Q7XI35	Os07g0241500	Oryza sativa Japonica Group	GO:0008152; GO:0016740; GO:0016758;	#NA
Smeritima33423_c0_seq1_len=4174	4174	10816	6056	10467.4	6257.71	0.597831	-0.74219	0.163748	1	NP_187021.2	Q8GZQ3	polyribonucleotide nucleotidyltransferase	Arabidopsis thaliana	GO:0000175; GO:0003723; GO:0004654; GO:0005737; GO:0006396; GO:0006402; GO:0009507; GO:0009570; GO:0010323; GO:0015995; GO:0016036; GO:0016120; GO:0016123; GO:0016740;	ko00230#Purine metabolism ; ko00240#Pyrimidine metabolism ; ko03018#RNA degradation
Smeritima40720_c0_seq2_len=2485	2485	709	397	686.146	410.223	0.597866	-0.742107	0.432339	1	NP_188328.5	F4J3Z2	putative nucleic acid-binding protein	Arabidopsis thaliana	#NA	#NA
Smeritima324652_c0_seq1_len=1606	1606	300	168	290.33	173.596	0.597926	-0.741961	0.562881	1	NP_001185142.1	F4I1K5	transducin/WD-40 repeat-containing protein	Arabidopsis thaliana	#NA	#NA
Smeritima38473_c0_seq1_len=716	716	896	502	867.118	518.72	0.598212	-0.741271	0.397776	1	NP_001233956.1	G3BGW0	TCP transcription factor 20	Solanum lycopersicum	#NA	#NA
Smeritima33946_c0_seq1_len=1185	1185	464	260	449.043	268.66	0.598294	-0.741073	0.496983	1	NP_001175214.1	C7J4L5	Os07g0501200	Oryza sativa Japonica Group	GO:0003676;	#NA
Smeritima28700_c0_seq1_len=2078	2078	9105	5103	8811.51	5272.97	0.598418	-0.740773	0.169062	1	NP_187569.1	Q9SF45	FAD/NAD(P)-binding oxidoreductase family protein	Arabidopsis thaliana	GO:0009507; GO:0009941;	#NA
Smeritima43531_c0_seq4_len=870	870	856	480	828.408	495.988	0.598724	-0.740036	0.405288	1	I1J2X7	I1J2X7_BRADI	SubName: Full=Uncharacterized protein;	Brachypodium distachyon (Purple false brome) (Trachynia distachya)	GO:0003677;	#NA
Smeritima39665_c0_seq1_len=1574	1574	2596	1456	2512.32	1504.5	0.598847	-0.73974	0.258583	1	NP_001183387.1	C4J620	uncharacterized protein LOC100501802	Zea mays	#NA	#NA
Smeritima40409_c0_seq1_len=1099	1099	2997	1681	2900.39	1736.99	0.598881	-0.739659	0.243344	1	NP_566846.1	P42738	chorismate mutase 1	Arabidopsis thaliana	GO:0003824; GO:0004106; GO:0005829; GO:0008152; GO:0008652; GO:0009073; GO:0009507; GO:0009536; GO:0016853; GO:0046417;	ko00400#Phenylalanine, tyrosine and tryptophan biosynthesis
Smeritima45349_c0_seq10_len=2221	2221	788	442	762.6	456.722	0.598902	-0.739609	0.4179	1	NP_001042955.1	Q8LQX2	Os01g0342700	Oryza sativa Japonica Group	GO:0000166; GO:0005524; GO:0006200; GO:0016020; GO:0016887; GO:0017111;	#NA
Smeritima35463_c0_seq2_len=2039	2039	1996	1120	1931.66	1157.3	0.599124	-0.739073	0.289534	1	NP_192969.4	Q66GJ1	cytochrome P450, family 706, subfamily A, polypeptide 6	Arabidopsis thaliana	GO:0004497; GO:0005506; GO:0009055; GO:0016491; GO:0016705; GO:0020037; GO:0046872; GO:0055114;	#NA
Smeritima44744_c0_seq3_len=913	913	2448	1374	2369.09	1419.76	0.599287	-0.738682	0.265781	1	NP_001141162.1	B4FT63	hypothetical protein	Zea mays	#NA	#NA
Smeritima39728_c1_seq1_len=2166	2166	11417	6409	11049	6622.47	0.599374	-0.738472	0.164666	1	NP_001266131.1	Q9AT08	glucose-1-phosphate adenylyltransferase large subunit 1, chloroplastic-like	Cicer arietinum	GO:0003824; GO:0005978; GO:0008152; GO:0008878; GO:0009058; GO:0009507; GO:0016740; GO:0016779;	#NA
Smeritima25779_c0_seq3_len=1497	1497	1393	782	1348.1	808.047	0.599398	-0.738415	0.336402	1	NP_001056067.1	Q6F2Z2	Os05g0519800	Oryza sativa Japonica Group	#NA	#NA
Smeritima30827_c0_seq1_len=1866	1866	8310	4668	8042.13	4823.48	0.599776	-0.737504	0.173849	1	NP_567057.2	Q3EAI1	transcription factor bHLH60	Arabidopsis thaliana	GO:0003677; GO:0005634; GO:0006351; GO:0006355;	#NA
Smeritima21896_c0_seq2_len=2280	2280	769	432	744.212	446.389	0.599814	-0.737412	0.422844	1	NP_001149827.1	B6TIJ0	serine/threonine-protein kinase Haspin	Zea mays	GO:0004672; GO:0005524; GO:0006468; GO:0016301; GO:0016310; GO:0016772;	#NA
Smeritima20686_c0_seq1_len=2419	2419	534	300	516.787	309.992	0.599845	-0.737337	0.477878	1	NP_565744.1	Q9SDQ4	glutamate receptor 5	Arabidopsis thaliana	GO:0004872; GO:0004965; GO:0004970; GO:0005215; GO:0005216; GO:0005234; GO:0005262; GO:0005515; GO:0005886; GO:0006810; GO:0006811; GO:0006816; GO:0007186; GO:0008066; GO:0016020; GO:0016021; GO:0019722; GO:0030288; GO:0070588; GO:0071230;	#NA
Smeritima45329_c0_seq11_len=2562	2562	1582	889	1531.01	918.611	0.600005	-0.736954	0.320242	1	NP_001059889.1	Q7XHL0	Os07g0540100	Oryza sativa Japonica Group	GO:0000166; GO:0004672; GO:0004674; GO:0005524; GO:0006468; GO:0016301; GO:0016310; GO:0016772;	#NA
Smeritima37590_c0_seq2_len=3037	3037	3034	1705	2936.2	1761.79	0.600023	-0.736909	0.243755	1	NP_001061494.1	Q6ZDB7	Os08g0300700	Oryza sativa Japonica Group	GO:0005488;	#NA
Smeritima45225_c0_seq40_len=2168	2168	1318	741	1275.52	765.681	0.600291	-0.736265	0.345325	1	NP_187835.2	Q0WVD6	protein arginine N-methyltransferase 3	Arabidopsis thaliana	GO:0005622; GO:0005737; GO:0005829; GO:0008168; GO:0008270; GO:0016740; GO:0032259; GO:0046872;	#NA
Smeritima32095_c0_seq1_len=862	862	9403	5287	9099.9	5463.1	0.600347	-0.736132	0.170736	1	NP_012842.1	P36008	Tef4p	Saccharomyces cerevisiae S288c	GO:0003746; GO:0005515; GO:0005737; GO:0005739; GO:0005840; GO:0005853; GO:0006412; GO:0006414;	#NA
Smeritima26401_c0_seq2_len=384	384	128	72	123.874	74.3982	0.600595	-0.735535	0.708472	1	NP_001175213.1	C7J4L4	Os07g0500000	Oryza sativa Japonica Group	GO:0003676;	#NA
Smeritima17966_c0_seq1_len=1027	1027	2101	1182	2033.28	1221.37	0.600691	-0.735306	0.285665	1	NP_001061164.1	Q6YZY5	Os08g0190100	Oryza sativa Japonica Group	GO:0005576; GO:0030145; GO:0045735; GO:0046872; GO:0048046;	#NA
Smeritima39436_c0_seq3_len=2131	2131	5336	3002	5164	3101.99	0.600695	-0.735295	0.19699	1	NP_001145881.1	B4F9Y5	desaturase/cytochrome b5 protein isoform 1	Zea mays	GO:0005506; GO:0006629; GO:0006633; GO:0016491; GO:0016717; GO:0020037; GO:0055114;	#NA
Smeritima30657_c0_seq1_len=1603	1603	979	551	947.443	569.353	0.600936	-0.734717	0.388656	1	NP_191888.2	Q8VYD7	2-oxoglutarate (2OG) and Fe(II)-dependent oxygenase superfamily protein	Arabidopsis thaliana	GO:0009555; GO:0016491; GO:0055114;	#NA
Smeritima33524_c0_seq1_len=1681	1681	2096	1180	2028.44	1219.3	0.601105	-0.734312	0.286565	1	NP_001058352.1	Q653V5	Os06g0676600	Oryza sativa Japonica Group	GO:0004672; GO:0004674; GO:0004872; GO:0005524; GO:0006468; GO:0016301; GO:0016310; GO:0016772;	#NA
Smeritima45701_c0_seq1_len=1730	1730	106321	59864	102894	61857.9	0.601182	-0.734126	0.212012	1	NP_001150706.1	B6TSK5	fructose-1,6-bisphosphatase	Zea mays	GO:0005737; GO:0005975; GO:0016051; GO:0016787; GO:0042132; GO:0042578;	ko00010#Glycolysis / Gluconeogenesis ; ko00030#Pentose phosphate pathway ; ko00051#Fructose and mannose metabolism ; ko00710#Carbon fixation in photosynthetic organisms
Smeritima36438_c0_seq1_len=2126	2126	1037	584	1003.57	603.452	0.601303	-0.733836	0.380812	1	NP_001266474.1	K7WIZ6	riboflavin biosynthesis protein PYRR, chloroplastic	Zea mays	#NA	#NA
Smeritima40806_c0_seq4_len=2857	2857	8989	5065	8699.25	5233.7	0.601627	-0.733058	0.173829	1	NP_173838.1	Q8L743	glucose-6-phosphate dehydrogenase 3	Arabidopsis thaliana	GO:0004345; GO:0005488; GO:0005515; GO:0005975; GO:0006006; GO:0009051; GO:0009507; GO:0009536; GO:0016491; GO:0050661; GO:0055114;	ko00030#Pentose phosphate pathway ; ko00480#Glutathione metabolism
Smeritima33139_c0_seq1_len=2207	2207	1354	763	1310.36	788.414	0.60168	-0.732933	0.343661	1	NP_172931.1	Q8L612	MAC/Perforin domain-containing protein	Arabidopsis thaliana	#NA	#NA
Smeritima34392_c0_seq1_len=1831	1831	2915	1643	2821.04	1697.72	0.601809	-0.732623	0.250498	1	NP_565408.1	Q9SII6	putative serine/threonine-specific protein kinase kin3	Arabidopsis thaliana	GO:0000166; GO:0004672; GO:0004674; GO:0005524; GO:0006468; GO:0016301; GO:0016310; GO:0016772;	#NA
Smeritima19642_c0_seq1_len=1916	1916	1405	792	1359.71	818.38	0.601878	-0.732458	0.3389	1	NP_001143776.1	B4FNF7	uncharacterized protein LOC100276540	Zea mays	GO:0000166; GO:0003677; GO:0003697; GO:0005524; GO:0006259; GO:0006281; GO:0008094;	#NA
Smeritima33275_c1_seq2_len=2332	2332	4387	2473	4245.59	2555.37	0.601888	-0.732433	0.212894	1	NP_563901.1	Q39041	acid beta-fructofuranosidase 4	Arabidopsis thaliana	GO:0004553; GO:0004564; GO:0004575; GO:0005773; GO:0005975; GO:0008152; GO:0009505; GO:0016787; GO:0016798;	ko00052#Galactose metabolism ; ko00500#Starch and sucrose metabolism
Smeritima35357_c0_seq1_len=1727	1727	353	199	341.621	205.628	0.601919	-0.73236	0.542618	1	NP_849630.3	O80601	protein prenylyltransferase-related protein	Arabidopsis thaliana	GO:0005575; GO:0008318; GO:0016740; GO:0018342;	#NA
Smeritima72419_c0_seq1_len=1762	1762	2667	1504	2581.03	1554.09	0.602122	-0.731873	0.260447	1	NP_177871.1	Q9CAQ8	replication factor C subunit 3	Arabidopsis thaliana	GO:0000166; GO:0003677; GO:0003689; GO:0005524; GO:0005663; GO:0006260; GO:0017111; GO:0031348;	ko03030#DNA replication ; ko03420#Nucleotide excision repair ; ko03430#Mismatch repair
Smeritima32876_c0_seq1_len=1520	1520	3211	1811	3107.5	1871.32	0.602195	-0.731696	0.241233	1	NP_001168856.1	C0P9M1	uncharacterized protein LOC100382661	Zea mays	GO:0006505; GO:0006886; GO:0016788; GO:0031227;	#NA
Smeritima39316_c0_seq1_len=1966	1966	4462	2517	4318.17	2600.84	0.6023	-0.731445	0.212149	1	NP_849647.1	Q8RWT8	Seryl-tRNA synthetase	Arabidopsis thaliana	GO:0000166; GO:0004812; GO:0004828; GO:0005524; GO:0005737; GO:0005739; GO:0006412; GO:0006418; GO:0006434; GO:0007005; GO:0009507; GO:0009658; GO:0048481;	ko00970#Aminoacyl-tRNA biosynthesis
Smeritima43770_c0_seq2_len=1979	1979	3355	1893	3246.85	1956.05	0.602445	-0.731098	0.237313	1	NP_178192.1	Q8L7Q9	protein pigment defective 318	Arabidopsis thaliana	GO:0005525; GO:0015093; GO:0015684; GO:0016021;	ko03008#Ribosome biogenesis in eukaryotes
Smeritima16884_c0_seq1_len=1293	1293	13909	7851	13460.7	8112.5	0.602682	-0.73053	0.165957	1	NP_001239854.1	C6TE19	uncharacterized protein LOC100818986	Glycine max	GO:0003676;	#NA
Smeritima48686_c0_seq1_len=2219	2219	19144	10808	18526.9	11168	0.602798	-0.730253	0.16429	1	NP_001190479.1	F4KHF4	beta-ketoacyl-[acyl carrier protein] synthase I	Arabidopsis thaliana	GO:0003824; GO:0006633; GO:0008152; GO:0009058; GO:0016747;	#NA
Smeritima18502_c0_seq1_len=2849	2849	1856	1048	1796.17	1082.91	0.602896	-0.730018	0.304091	1	NP_012637.4	P38627	CTP synthase URA8	Saccharomyces cerevisiae S288c	GO:0000166; GO:0003883; GO:0005515; GO:0005524; GO:0005737; GO:0005829; GO:0006221; GO:0006241; GO:0006541; GO:0008654; GO:0016874; GO:0019856; GO:0042802;	ko00240#Pyrimidine metabolism
Smeritima35418_c0_seq1_len=1456	1456	4087	2308	3955.26	2384.87	0.602963	-0.729859	0.220231	1	NP_001059970.1	Q6Z418	Os07g0557700	Oryza sativa Japonica Group	#NA	#NA
Smeritima24630_c0_seq1_len=1935	1935	2354	1330	2278.12	1374.3	0.60326	-0.729148	0.276129	1	NP_201302.1	Q9LV81	mitochondrial substrate carrier family protein	Arabidopsis thaliana	GO:0005488; GO:0005739; GO:0005743; GO:0006810; GO:0009536; GO:0016020; GO:0016021; GO:0055085;	#NA
Smeritima25969_c0_seq1_len=1204	1204	223	126	215.812	130.197	0.603288	-0.72908	0.616432	1	NP_001047223.2	Q0E051	Os02g0578100	Oryza sativa Japonica Group	GO:0008152; GO:0016740; GO:0016757; GO:0016758;	#NA
Smeritima18915_c0_seq1_len=4213	4213	929	525	899.055	542.487	0.603397	-0.728821	0.399889	1	NP_195783.3	Q7Y1C4	protein BRCA2-like B	Arabidopsis thaliana	GO:0000724; GO:0003697; GO:0005515; GO:0005634; GO:0005739; GO:0006281; GO:0006302; GO:0006310; GO:0007090;	ko03440#Homologous recombination
Smeritima36504_c0_seq1_len=2121	2121	11367	6427	11000.6	6641.07	0.603701	-0.728094	0.170653	1	NP_014818.1	Q08548	Ale1p	Saccharomyces cerevisiae S288c	GO:0003841; GO:0005783; GO:0005789; GO:0005792; GO:0008374; GO:0008415; GO:0008654; GO:0016020; GO:0016021; GO:0016740; GO:0046474; GO:0047184; GO:0005840;	ko00561#Glycerolipid metabolism ; ko00564#Glycerophospholipid metabolism ; ko00565#Ether lipid metabolism
Smeritima3980_c0_seq1_len=1432	1432	297	168	287.426	173.596	0.603966	-0.727462	0.57149	1	NP_001078559.1	F4KFB9 ; Q8VZJ1	histone-lysine N-methyltransferase ATXR5	Arabidopsis thaliana	GO:0005515; GO:0005634; GO:0006275; GO:0008168; GO:0008270; GO:0009294; GO:0009507; GO:0009555; GO:0016568; GO:0016740; GO:0018022; GO:0018024; GO:0032259; GO:0034968; GO:0046872; GO:0046976; GO:0051726; GO:0070734;	#NA
Smeritima39556_c0_seq2_len=1959	1959	9058	5124	8766.02	5294.67	0.603999	-0.727382	0.176871	1	NP_001237288.1	Q6RUF9	proline dehydrogenase	Glycine max	GO:0004657; GO:0006537; GO:0006562; GO:0016491; GO:0055114;	ko00330#Arginine and proline metabolism
Smeritima40529_c0_seq1_len=4344	4344	11344	6418	10978.3	6631.77	0.604078	-0.727194	0.171214	1	NP_171684.2	Q9ZTZ7	K efflux antiporter KEA1	Arabidopsis thaliana	GO:0005488; GO:0006810; GO:0006811; GO:0006812; GO:0006813; GO:0008324; GO:0009507; GO:0009536; GO:0015297; GO:0015299; GO:0016020; GO:0016021; GO:0031969; GO:0055085;	#NA
Smeritima45257_c1_seq1_len=2790	2790	5553	3142	5374	3246.65	0.60414	-0.727044	0.199296	1	NP_196873.1	Q9FNA3	alpha-N-acetylglucosaminidase	Arabidopsis thaliana	GO:0005773;	ko00531#Glycosaminoglycan degradation
Smeritima28127_c0_seq1_len=1781	1781	1309	741	1266.81	765.681	0.604419	-0.72638	0.352375	1	NP_564766.1	Q8LE59	Fe(2+) transport protein 3	Arabidopsis thaliana	GO:0005381; GO:0005385; GO:0005774; GO:0005886; GO:0006810; GO:0006811; GO:0006826; GO:0006829; GO:0009507; GO:0009535; GO:0009536; GO:0009579; GO:0009624; GO:0016020; GO:0016021; GO:0030001; GO:0034755; GO:0046873; GO:0055072; GO:0055085; GO:0071577;	#NA
Smeritima44013_c0_seq2_len=2707	2707	32473	18383	31426.3	18995.3	0.60444	-0.726329	0.172366	1	NP_001050324.1	Q84R85	Os03g0403400	Oryza sativa Japonica Group	#NA	#NA
Smeritima13062_c0_seq1_len=1579	1579	362	205	350.331	211.828	0.604651	-0.725826	0.542168	1	NP_001042354.2	Q5QNB0	Os01g0207900	Oryza sativa Japonica Group	GO:0016020;	#NA
Smeritima43645_c1_seq2_len=929	929	1958	1109	1894.89	1145.94	0.604753	-0.725581	0.300265	1	NP_001266193.1	I6QQX8	golden1-like protein	Solanum lycopersicum	#NA	#NA
Smeritima16453_c0_seq1_len=804	804	962	545	930.991	563.153	0.604896	-0.725241	0.396948	1	NP_001044661.1	Q8LRD0	Os01g0823600	Oryza sativa Japonica Group	#NA	#NA
Smeritima33793_c0_seq1_len=638	638	263	149	254.522	153.963	0.604909	-0.725211	0.591588	1	NP_001052075.1	Q0JF98	Os04g0125700	Oryza sativa Japonica Group	GO:0000166; GO:0004672; GO:0004674; GO:0005488; GO:0005524; GO:0006468; GO:0016772;	#NA
Smeritima27005_c0_seq1_len=2143	2143	1193	676	1154.54	698.516	0.605014	-0.724959	0.366212	1	NP_201419.2	F4JZ42	S-adenosyl-L-methionine-dependent methyltransferase domain-containing protein	Arabidopsis thaliana	GO:0008168; GO:0016740; GO:0032259;	#NA
Smeritima28443_c0_seq1_len=1398	1398	10198	5779	9869.28	5971.49	0.605058	-0.724855	0.175024	1	NP_001240067.1	C6TC09	uncharacterized protein LOC100814672	Glycine max	GO:0031072;	#NA
Smeritima44723_c0_seq1_len=4060	4060	24540	13907	23749	14370.2	0.605088	-0.724784	0.168825	1	NP_564338.1	Q42601	carbamoyl phosphate synthetase B	Arabidopsis thaliana	GO:0003824; GO:0004086; GO:0004087; GO:0005524; GO:0006526; GO:0006807; GO:0008152; GO:0009507; GO:0009570; GO:0016020; GO:0016036; GO:0016874; GO:0046872; GO:0005829;	ko00240#Pyrimidine metabolism ; ko00250#Alanine, aspartate and glutamate metabolism
Smeritima38023_c0_seq1_len=1963	1963	37001	20971	35808.3	21669.5	0.605153	-0.724629	0.176285	1	NP_001241015.1	C6TA11	uncharacterized protein LOC100786832	Glycine max	GO:0003824; GO:0008836; GO:0009089;	ko00300#Lysine biosynthesis
Smeritima9248_c0_seq1_len=1000	1000	741	420	717.115	433.989	0.605188	-0.724544	0.435955	1	NP_001059699.1	Q8H4Q9	Os07g0496000	Oryza sativa Japonica Group	GO:0000166; GO:0005525; GO:0007264; GO:0015031;	#NA
Smeritima30577_c0_seq1_len=3565	3565	1644	932	1591.01	963.043	0.605304	-0.724268	0.323114	1	NP_190276.1	Q9STG4	octicosapeptide/Phox/Bem1p domain-containing protein kinase	Arabidopsis thaliana	GO:0000166; GO:0004672; GO:0004674; GO:0005524; GO:0006468; GO:0016301; GO:0016310; GO:0016772;	#NA
Smeritima36007_c0_seq1_len=1402	1402	1203	682	1164.22	704.716	0.60531	-0.724253	0.365474	1	NP_001052560.1	Q0JDW3	Os04g0369100	Oryza sativa Japonica Group	GO:0000166; GO:0004672; GO:0004674; GO:0005524; GO:0006468; GO:0016772;	#NA
Smeritima32989_c0_seq1_len=1146	1146	639412	362515	618801	374590	0.605347	-0.724165	0.385434	1	NP_001130872.1	B4FAV1	uncharacterized protein LOC100191976 precursor	Zea mays	GO:0030145; GO:0045735; GO:0046872; GO:0048046;	#NA
Smeritima42910_c0_seq2_len=466	466	97	55	93.8733	56.8319	0.605411	-0.724013	0.761813	1	NP_176479.2	Q9LQ16	pentatricopeptide repeat-containing protein	Arabidopsis thaliana	GO:0005488;	#NA
Smeritima42567_c0_seq1_len=2189	2189	2527	1433	2445.54	1480.73	0.605481	-0.723847	0.271393	1	NP_178983.1	Q9SIT7	pentatricopeptide repeat-containing protein	Arabidopsis thaliana	GO:0003674; GO:0005488;	#NA
Smeritima45250_c0_seq7_len=1930	1930	931	528	900.99	545.586	0.605541	-0.723703	0.40267	1	NP_680393.1	F4KAB8	minichromosome maintenance protein 6	Arabidopsis thaliana	GO:0003677; GO:0005524; GO:0005634; GO:0006260; GO:0006270;	ko03030#DNA replication
Smeritima141633_c0_seq1_len=324	324	185	105	179.037	108.497	0.606006	-0.722596	0.649979	1	NP_187922.1	Q9LK58	pentatricopeptide repeat-containing protein	Arabidopsis thaliana	GO:0005488; GO:0008150;	#NA
Smeritima23686_c0_seq2_len=933	933	377	214	364.848	221.128	0.606083	-0.722414	0.537861	1	NP_001047223.2	Q0E051	Os02g0578100	Oryza sativa Japonica Group	GO:0008152; GO:0016740; GO:0016757; GO:0016758;	#NA
Smeritima28137_c0_seq1_len=670	670	606	344	586.466	355.458	0.606101	-0.722369	0.467311	1	NP_001052421.1	Q7XVN7	Os04g0307200	Oryza sativa Japonica Group	GO:0006457; GO:0031072; GO:0051082;	ko03060#Protein export ; ko04141#Protein processing in endoplasmic reticulum
Smeritima166252_c0_seq1_len=1308	1308	576	327	557.433	337.892	0.606156	-0.722238	0.474984	1	G7KPJ2	G7KPJ2_MEDTR	SubName: Full=F-box family protein;	Medicago truncatula (Barrel medic) (Medicago tribuloides)	#NA	mtr:MTR_6g027040
Smeritima33431_c0_seq1_len=2199	2199	5610	3185	5429.17	3291.09	0.606186	-0.722167	0.201574	1	NP_001147569.1	B6SSX0	pectinesterase PPE8B precursor	Zea mays	GO:0004857; GO:0005618; GO:0016787; GO:0030599; GO:0042545; GO:0043086; GO:0045330;	ko00040#Pentose and glucuronate interconversions ; ko00500#Starch and sucrose metabolism
Smeritima181218_c0_seq1_len=494	494	199	113	192.585	116.764	0.606296	-0.721906	0.638239	1	NP_001190650.1	F4JHS4	adenine nucleotide transporter 1	Arabidopsis thaliana	GO:0005488; GO:0005743; GO:0006810; GO:0055085;	#NA
Smeritima42793_c0_seq2_len=2239	2239	1849	1050	1789.4	1084.97	0.606334	-0.721816	0.309711	1	NP_173680.1	Q94K06	polynucleotide adenylyltransferase-like protein	Arabidopsis thaliana	GO:0003723; GO:0005739; GO:0006396; GO:0016740; GO:0016779;	#NA
Smeritima17539_c0_seq1_len=1699	1699	19982	11353	19337.9	11731.1	0.60664	-0.721087	0.169664	1	NP_566678.1	Q9LU39	proton gradient regulation 7	Arabidopsis thaliana	GO:0009507; GO:0009767; GO:0009791; GO:0010181;	#NA
Smeritima45466_c0_seq20_len=587	587	359	204	347.428	210.795	0.606729	-0.720875	0.545969	1	NP_001067488.1	Q2R8Y8	Os11g0211300	Oryza sativa Japonica Group	GO:0005524; GO:0006915; GO:0006952;	#NA
Smeritima38832_c0_seq1_len=1822	1822	2016	1146	1951.02	1184.17	0.606951	-0.720349	0.300003	1	NP_001151472.1	B6U0V2	hydrolase, hydrolyzing O-glycosyl compounds precursor	Zea mays	GO:0003824; GO:0004553; GO:0005975; GO:0016787; GO:0043169;	#NA
Smeritima35871_c0_seq6_len=1022	1022	241	137	233.232	141.563	0.606964	-0.720317	0.607778	1	NP_001147194.1	B6SMC5	cupin, RmlC-type	Zea mays	GO:0047800; GO:0055114;	ko00430#Taurine and hypotaurine metabolism
Smeritima37870_c0_seq2_len=1540	1540	1657	942	1603.59	973.376	0.606999	-0.720235	0.324635	1	NP_196563.2	A2RVJ8	uncharacterized protein	Arabidopsis thaliana	GO:0003674; GO:0005730; GO:0008150;	#NA
Smeritima44073_c0_seq11_len=1387	1387	1954	1111	1891.01	1148	0.607084	-0.720032	0.304016	1	NP_012812.1	P34253	Kti12p	Saccharomyces cerevisiae S288c	GO:0000166; GO:0002098; GO:0003682; GO:0005524; GO:0005634; GO:0005737; GO:0006351; GO:0006355; GO:0006357; GO:0016049;	#NA
Smeritima5709_c0_seq1_len=2171	2171	517	294	500.335	303.792	0.607178	-0.719808	0.492482	1	NP_196089.1	Q9LZ28	Ankyrin repeat family protein	Arabidopsis thaliana	GO:0005575; GO:0008150;	#NA
Smeritima35651_c0_seq1_len=2153	2153	2231	1269	2159.09	1311.27	0.607325	-0.719459	0.288454	1	NP_001190390.1	F4KIL8	probable folate-biopterin transporter 5	Arabidopsis thaliana	#NA	#NA
Smeritima173070_c0_seq1_len=672	672	327	186	316.459	192.195	0.60733	-0.719448	0.560742	1	NP_001061798.1	Q6Z562	Os08g0413000	Oryza sativa Japonica Group	GO:0000166; GO:0005488; GO:0005524; GO:0016787; GO:0017111; GO:0051301;	ko04141#Protein processing in endoplasmic reticulum
Smeritima45456_c0_seq1_len=7073	7073	6139	3492	5941.11	3608.31	0.607346	-0.71941	0.197892	1	NP_180137.3	F4ISL7	embryo defective 2410 protein	Arabidopsis thaliana	#NA	#NA
Smeritima35718_c0_seq1_len=489	489	167	95	161.617	98.1642	0.607388	-0.719309	0.66817	1	NP_001078570.1	Q0WUB4	1-deoxy-D-xylulose 5-phosphate synthase 3	Arabidopsis thaliana	#NA	ko00900#Terpenoid backbone biosynthesis
Smeritima13274_c0_seq1_len=3116	3116	1051	598	1017.12	617.918	0.607516	-0.719005	0.387946	1	XP_003627090.1	G7LHF0	TNP1	Medicago truncatula	#NA	#NA
Smeritima42501_c0_seq37_len=1785	1785	775	441	750.019	455.689	0.60757	-0.718878	0.432639	1	Q7XA46	Q7XA46_SOLBU	SubName: Full=Dopamine-responsive protein, putative;	Solanum bulbocastanum (Wild potato)	#NA	#NA
Smeritima29337_c0_seq2_len=3411	3411	817	465	790.665	480.488	0.607701	-0.718565	0.425006	1	NP_001058860.1	Q7XIP8	Os07g0139500	Oryza sativa Japonica Group	GO:0003677; GO:0005634; GO:0006355;	#NA
Smeritima25159_c0_seq3_len=1733	1733	3918	2230	3791.71	2304.28	0.607715	-0.718534	0.230783	1	NP_001267655.1	C5J0I3	ribulose bisphosphate carboxylase/oxygenase activase, chloroplastic-like	Cucumis sativus	GO:0005524;	#NA
Smeritima37127_c0_seq1_len=3362	3362	14809	8429	14331.6	8709.75	0.607729	-0.718501	0.172246	1	NP_566541.1	A8MPR5	AAA-type ATPase family protein	Arabidopsis thaliana	GO:0000166; GO:0004222; GO:0005524; GO:0006508; GO:0009507; GO:0009941; GO:0017111;	#NA
Smeritima29555_c0_seq3_len=2627	2627	3278	1866	3172.34	1928.15	0.607802	-0.718327	0.247468	1	NP_001049856.1	Q10MP8	Os03g0300300	Oryza sativa Japonica Group	#NA	ko03008#Ribosome biogenesis in eukaryotes
Smeritima82053_c0_seq1_len=513	513	685	390	662.92	402.99	0.607902	-0.71809	0.451479	1	NP_001168250.1	C0P3M5	uncharacterized protein LOC100382013	Zea mays	GO:0000287; GO:0003824; GO:0004588; GO:0004590; GO:0006207; GO:0006221; GO:0008152; GO:0009116; GO:0016740; GO:0044205;	ko00240#Pyrimidine metabolism
Smeritima19603_c0_seq1_len=2327	2327	467	266	451.947	274.86	0.608169	-0.717456	0.508867	1	NP_001030971.1	Q53YX3 ; Q8GXJ4	glutamate receptor 3.4	Arabidopsis thaliana	GO:0004872; GO:0004965; GO:0004970; GO:0005215; GO:0005216; GO:0005234; GO:0005262; GO:0005515; GO:0005886; GO:0006810; GO:0006811; GO:0006816; GO:0006950; GO:0007165; GO:0007186; GO:0008066; GO:0009507; GO:0009536; GO:0009611; GO:0016020; GO:0016021; GO:0019722; GO:0030288; GO:0070417; GO:0070588; GO:0071230; GO:0071260; GO:0071311; GO:0071215;	#NA
Smeritima43716_c0_seq2_len=2807	2807	1536	875	1486.49	904.144	0.608242	-0.717283	0.336428	1	NP_173652.1	Q9LME8	UDP-glucosyl transferase 85A7	Arabidopsis thaliana	GO:0005575; GO:0008152; GO:0016740; GO:0016757; GO:0016758;	#NA
Smeritima40256_c0_seq1_len=2748	2748	53427	30438	51704.8	31451.8	0.608296	-0.717156	0.191062	1	NP_172382.4	Q8H1B3	probable mediator of RNA polymerase II transcription subunit 37b	Arabidopsis thaliana	GO:0000166; GO:0005524; GO:0009860;	ko03060#Protein export ; ko04141#Protein processing in endoplasmic reticulum
Smeritima44914_c0_seq9_len=382	382	314	179	303.878	184.962	0.608671	-0.716265	0.568483	1	NP_172694.1	Q0WKV3	pentatricopeptide repeat-containing protein	Arabidopsis thaliana	GO:0005488; GO:0005739;	#NA
Smeritima80571_c0_seq1_len=2278	2278	2503	1427	2422.32	1474.53	0.608727	-0.716133	0.277331	1	NP_197538.2	Q3E9A0	phosphate transporter 4;5	Arabidopsis thaliana	GO:0005315; GO:0009507; GO:0009536; GO:0016020; GO:0016021; GO:0031969; GO:0035435; GO:0055085;	#NA
Smeritima38074_c0_seq1_len=1916	1916	1108	632	1072.28	653.05	0.609027	-0.715421	0.382608	1	NP_567717.1	Q93ZG9	peptidyl-prolyl cis-trans isomerase FKBP53	Arabidopsis thaliana	GO:0000413; GO:0003755; GO:0005634; GO:0005730; GO:0005829; GO:0006334; GO:0006457; GO:0016853; GO:0042393;	#NA
Smeritima44597_c0_seq4_len=3703	3703	14918	8510	14437.1	8793.45	0.609086	-0.715283	0.174079	1	NP_001234214.1	A3EX92	phototropin-1	Solanum lycopersicum	GO:0000155; GO:0000160; GO:0000166; GO:0004672; GO:0004674; GO:0004871; GO:0005524; GO:0006355; GO:0006468; GO:0007165; GO:0016772;	#NA
Smeritima45436_c0_seq17_len=531	531	233	133	225.489	137.43	0.609474	-0.714364	0.615897	1	NP_187360.1	Q39214	disease resistance protein RPM1	Arabidopsis thaliana	GO:0000166; GO:0005515; GO:0005524; GO:0005886; GO:0006915; GO:0006952; GO:0009626; GO:0012505; GO:0016020;	ko04626#Plant-pathogen interaction
Smeritima33448_c0_seq3_len=1347	1347	494	282	478.076	291.393	0.609511	-0.714276	0.502319	1	NP_001169819.1	C0PIH4	uncharacterized protein LOC100383711	Zea mays	#NA	#NA
Smeritima32456_c0_seq1_len=1306	1306	21358	12194	20669.5	12600.2	0.6096	-0.714065	0.174078	1	NP_001237424.1	O22518	40S ribosomal protein SA	Glycine max	GO:0003735; GO:0005622; GO:0005737; GO:0005840; GO:0006412; GO:0015935; GO:0030529;	ko03010#Ribosome
Smeritima321106_c0_seq1_len=1397	1397	303	173	293.233	178.762	0.609625	-0.714006	0.575025	1	NP_001189953.1	F4J2X9	uncharacterized protein	Arabidopsis thaliana	#NA	#NA
Smeritima43740_c0_seq1_len=2915	2915	2627	1500	2542.32	1549.96	0.609664	-0.713914	0.27336	1	NP_195154.2	Q8GYY7	WD40 domain-containing protein	Arabidopsis thaliana	GO:0008150;	#NA
Smeritima33995_c0_seq1_len=2100	2100	1740	994	1683.91	1027.11	0.609953	-0.71323	0.322818	1	NP_001061825.1	Q7EYS3	Os08g0422000	Oryza sativa Japonica Group	GO:0016117; GO:0016705;	#NA
Smeritima11499_c0_seq1_len=2335	2335	16497	9426	15965.2	9739.96	0.610073	-0.712946	0.174742	1	NP_566562.1	A8MS68	lipoamide dehydrogenase 1	Arabidopsis thaliana	GO:0004148; GO:0005730; GO:0005737; GO:0006086; GO:0009507; GO:0009570; GO:0009941; GO:0016491; GO:0045454; GO:0050660; GO:0055114; GO:0005829;	ko00010#Glycolysis / Gluconeogenesis ; ko00020#Citrate cycle (TCA cycle) ; ko00260#Glycine, serine and threonine metabolism ; ko00280#Valine, leucine and isoleucine degradation ; ko00620#Pyruvate metabolism
Smeritima29972_c0_seq1_len=2271	2271	14322	8185	13860.3	8457.62	0.610203	-0.712639	0.176068	1	NP_013128.1	P54113	bifunctional phosphoribosylaminoimidazolecarboxamide formyltransferase/IMP cyclohydrolase ADE16	Saccharomyces cerevisiae S288c	GO:0003824; GO:0003937; GO:0004643; GO:0005515; GO:0005829; GO:0006164; GO:0006188; GO:0006189; GO:0008152; GO:0009060; GO:0016740; GO:0016787; GO:0030437; GO:0042802;	ko00230#Purine metabolism ; ko00670#One carbon pool by folate
Smeritima136099_c0_seq1_len=1288	1288	586	335	567.111	346.158	0.610389	-0.7122	0.478159	1	NP_199408.1	Q9FJ40	GDSL esterase/lipase	Arabidopsis thaliana	GO:0005576; GO:0006629; GO:0016042; GO:0016787; GO:0016788;	#NA
Smeritima44532_c0_seq1_len=2220	2220	2413	1380	2335.22	1425.96	0.610634	-0.71162	0.284361	1	NP_193908.1	Q9SVS0	RNA pseudourine synthase 6	Arabidopsis thaliana	GO:0001522; GO:0003723; GO:0008152; GO:0009451; GO:0009507; GO:0009536; GO:0009982; GO:0016853;	#NA
Smeritima36418_c0_seq1_len=650	650	444	254	429.688	262.46	0.610816	-0.711191	0.519717	1	NP_001049882.1	Q10MK7	Os03g0305400	Oryza sativa Japonica Group	GO:0006950;	#NA
Smeritima39462_c0_seq1_len=1616	1616	7064	4044	6836.3	4178.7	0.611251	-0.710162	0.196377	1	NP_178532.2	Q8L633	ribonuclease Z	Arabidopsis thaliana	GO:0004518; GO:0004519; GO:0008033; GO:0009507; GO:0009536; GO:0016787; GO:0042780; GO:0042781; GO:0046872;	#NA
Smeritima40148_c0_seq9_len=2234	2234	1248	715	1207.77	738.815	0.611717	-0.709063	0.369853	1	NP_001189528.1	F4IIG3	UDP-glucosyl transferase 73B5	Arabidopsis thaliana	GO:0008152; GO:0016740; GO:0016758;	#NA
Smeritima25315_c0_seq1_len=3844	3844	1412	809	1366.49	835.946	0.611749	-0.708989	0.352966	1	NP_199642.1	Q9LK83	uncharacterized protein	Arabidopsis thaliana	GO:0003674; GO:0005575; GO:0008150;	#NA
Smeritima42991_c0_seq1_len=4305	4305	5038	2887	4875.6	2983.16	0.611854	-0.70874	0.216972	1	NP_593101.2	Q02061	RNA polymerase II complex subunit Rpb2	Schizosaccharomyces pombe 972h-	GO:0000775; GO:0000790; GO:0003677; GO:0003723; GO:0003899; GO:0005515; GO:0005634; GO:0005665; GO:0005829; GO:0006351; GO:0006366; GO:0016740; GO:0016779; GO:0031048; GO:0032549; GO:0046872;	ko00230#Purine metabolism ; ko00240#Pyrimidine metabolism ; ko03020#RNA polymerase
Smeritima41298_c0_seq1_len=2361	2361	23783	13629	23016.4	14083	0.611867	-0.708711	0.178102	1	NP_001130556.1	B4F9M6	hypothetical protein	Zea mays	GO:0003723;	#NA
Smeritima43075_c0_seq1_len=1620	1620	3608	2069	3491.7	2137.91	0.612285	-0.707726	0.244997	1	C5Y0G8	C5Y0G8_SORBI	SubName: Full=Putative uncharacterized protein Sb04g011280;	Sorghum bicolor (Sorghum) (Sorghum vulgare)	GO:0008168; GO:0032259;	sbi:SORBI_04g011280
Smeritima38783_c0_seq1_len=2341	2341	78225	44858	75703.5	46352.1	0.612285	-0.707725	0.212265	1	NP_197857.2	Q93W02	uncharacterized protein	Arabidopsis thaliana	GO:0005739; GO:0008150; GO:0009507; GO:0009536; GO:0009706; GO:0009941;	#NA
Smeritima26974_c0_seq1_len=1928	1928	5321	3053	5149.48	3154.69	0.612622	-0.70693	0.214342	1	NP_180685.1	Q9SJW9	CDT1A-like protein	Arabidopsis thaliana	GO:0005515; GO:0005634; GO:0006260; GO:0007049; GO:0009507; GO:0009536; GO:0009658; GO:0019901;	#NA
Smeritima165361_c0_seq1_len=1851	1851	671	385	649.371	397.823	0.612629	-0.706914	0.461132	1	NP_194638.1	Q9SZD8	ribonuclease H-like protein	Arabidopsis thaliana	GO:0003676; GO:0003964;	#NA
Smeritima24657_c0_seq1_len=2058	2058	1568	900	1517.46	929.977	0.612852	-0.706389	0.340664	1	NP_188439.2	Q5G1S8	pentatricopeptide repeat-containing protein	Arabidopsis thaliana	GO:0005488; GO:0009507; GO:0009536; GO:0009793;	#NA
Smeritima43654_c0_seq5_len=1972	1972	2169	1245	2099.08	1286.47	0.612871	-0.706344	0.30018	1	NP_190488.1	Q9M3B3	O-acyltransferase (WSD1-like) family protein	Arabidopsis thaliana	GO:0003674; GO:0004144; GO:0005575; GO:0008150; GO:0008415; GO:0016740;	#NA
Smeritima37362_c0_seq1_len=1497	1497	7834	4499	7581.48	4648.85	0.613185	-0.705605	0.194881	1	XP_002326529.1	B9MUV6	predicted protein	Populus trichocarpa	#NA	#NA
Smeritima44900_c0_seq5_len=481	481	289	166	279.684	171.529	0.613295	-0.705346	0.58649	1	A8HXJ4	A8HXJ4_CHLRE	SubName: Full=2-oxoglutarate/malate translocator;	Chlamydomonas reinhardtii (Chlamydomonas smithii)	GO:0009941; GO:0016020; GO:0005215; GO:0009624; GO:0006814; GO:0055085;	cre:CHLREDRAFT_205915
Smeritima45382_c0_seq7_len=1614	1614	336	193	325.169	199.428	0.613306	-0.70532	0.563846	1	NP_001031207.1	P0DI17 ; P0DI18	putative disease resistance protein RDL6/RF9	Arabidopsis thaliana	#NA	#NA
Smeritima43784_c0_seq1_len=2402	2402	1901	1092	1839.72	1128.37	0.613338	-0.705246	0.316873	1	NP_174426.2	Q66GJ0	putrescine-binding periplasmic protein-like protein	Arabidopsis thaliana	GO:0005215; GO:0006810; GO:0030288;	#NA
Smeritima36566_c1_seq1_len=2246	2246	3786	2175	3663.96	2247.44	0.613392	-0.705119	0.242258	1	NP_001242846.1	C6TAJ6	uncharacterized protein LOC100819443 precursor	Glycine max	GO:0004185; GO:0006508;	#NA
Smeritima18430_c0_seq1_len=2149	2149	20734	11915	20065.7	12311.9	0.613579	-0.70468	0.179624	1	NP_001105373.1	Q41743	acetyl-coenzyme A carboxylase	Zea mays	GO:0003824; GO:0003989; GO:0004075; GO:0005524; GO:0006633; GO:0008152; GO:0016874; GO:0046872;	ko00061#Fatty acid biosynthesis ; ko00620#Pyruvate metabolism ; ko00640#Propanoate metabolism
Smeritima295290_c0_seq1_len=3383	3383	715	411	691.953	424.689	0.613755	-0.704265	0.45331	1	NP_001048207.2	A4PBL4	Os02g0762800	Oryza sativa Japonica Group	GO:0003676; GO:0003677; GO:0004386; GO:0005524;	ko03440#Homologous recombination
Smeritima60209_c0_seq1_len=2483	2483	6194	3561	5994.34	3679.61	0.613847	-0.704049	0.206816	1	NP_181305.2	Q84TI2	putative phosphoribosylaminoimidazole carboxylase / AIR carboxylase	Arabidopsis thaliana	GO:0003824; GO:0004638; GO:0005524; GO:0006189; GO:0009507; GO:0009555; GO:0016874; GO:0046872;	ko00230#Purine metabolism
Smeritima253723_c0_seq1_len=1585	1585	433	249	419.043	257.294	0.614003	-0.703681	0.527477	1	NP_200073.1	Q9LTF6	putative F-box protein	Arabidopsis thaliana	GO:0005575; GO:0008150;	#NA
Smeritima30769_c0_seq2_len=6642	6642	1321	760	1278.42	785.314	0.614285	-0.703019	0.365853	1	NP_194744.2	F4JPJ1	uncharacterized protein	Arabidopsis thaliana	#NA	#NA
Smeritima43266_c1_seq1_len=1920	1920	5918	3405	5727.24	3518.41	0.61433	-0.702915	0.210147	1	NP_200485.1	Q1JPN3 ; Q9FJT8	histone acetyltransferase type B catalytic subunit	Arabidopsis thaliana	GO:0004402; GO:0005634; GO:0005737; GO:0005829; GO:0006348; GO:0008080; GO:0008152; GO:0008415; GO:0010485; GO:0016568; GO:0016573; GO:0016740; GO:0043967;	#NA
Smeritima35854_c0_seq1_len=2560	2560	948	546	917.442	564.186	0.614955	-0.701446	0.41372	1	NP_983630.1	Q8J1G4	ACR228Cp	Ashbya gossypii ATCC 10895	GO:0000166; GO:0003777; GO:0005524; GO:0005737; GO:0005819; GO:0005856; GO:0005874; GO:0007018; GO:0007049; GO:0007067; GO:0051301;	#NA
Smeritima46877_c0_seq1_len=1891	1891	32845	18921	31786.3	19551.2	0.615084	-0.701145	0.187971	1	NP_001242074.1	C6TIV7	uncharacterized protein LOC100777266	Glycine max	GO:0005488; GO:0016491; GO:0055114;	ko00061#Fatty acid biosynthesis ; ko00780#Biotin metabolism
Smeritima158548_c0_seq1_len=1105	1105	359	207	347.428	213.895	0.615652	-0.699813	0.556914	1	NP_001046028.1	Q0E3J6 ; Q6H711	Os02g0170300	Oryza sativa Japonica Group	GO:0003677; GO:0003700; GO:0005634; GO:0006351; GO:0006355; GO:0043565;	#NA
Smeritima40697_c0_seq1_len=2229	2229	15609	9002	15105.9	9301.84	0.615777	-0.699521	0.183251	1	NP_567523.1	O23553	beta-amylase	Arabidopsis thaliana	GO:0000272; GO:0003824; GO:0005975; GO:0008152; GO:0009507; GO:0009536; GO:0016161; GO:0016787; GO:0016798; GO:0043169;	ko00500#Starch and sucrose metabolism
Smeritima40791_c0_seq3_len=1809	1809	2833	1634	2741.68	1688.42	0.615836	-0.699383	0.274539	1	NP_001145716.1	B7ZWZ6	uncharacterized protein LOC100279220	Zea mays	GO:0003824; GO:0008152;	#NA
Smeritima262164_c0_seq1_len=2697	2697	655	378	633.887	390.59	0.616183	-0.698569	0.469642	1	NP_178983.1	Q9SIT7	pentatricopeptide repeat-containing protein	Arabidopsis thaliana	GO:0003674; GO:0005488;	#NA
Smeritima36360_c0_seq1_len=1849	1849	2100	1212	2032.31	1252.37	0.61623	-0.69846	0.309173	1	NP_180380.3	Q0V7S1	uncharacterized protein	Arabidopsis thaliana	GO:0008150;	#NA
Smeritima24186_c0_seq1_len=1382	1382	5077	2931	4913.35	3028.62	0.616408	-0.698043	0.223179	1	NP_567800.1	Q9M0I6	embryo defective 1923 protein	Arabidopsis thaliana	GO:0003674;	#NA
Smeritima42826_c0_seq1_len=1798	1798	12076	6972	11686.7	7204.22	0.616444	-0.697958	0.187512	1	NP_188171.2	P82869	peptidyl-prolyl cis-trans isomerase CYP37	Arabidopsis thaliana	GO:0000413; GO:0003755; GO:0006457; GO:0009507; GO:0009535; GO:0009536; GO:0009543; GO:0009579; GO:0016853; GO:0031977;	#NA
Smeritima16106_c0_seq1_len=882	882	1257	726	1216.48	750.181	0.616681	-0.697403	0.376294	1	NP_188133.2	Q8GYH7	E3 SUMO-protein ligase MMS21	Arabidopsis thaliana	GO:0005515; GO:0005634; GO:0005737; GO:0007049; GO:0008284; GO:0009736; GO:0010082; GO:0016874; GO:0016925; GO:0019789; GO:0045931; GO:0046872; GO:0080038;	#NA
Smeritima45140_c0_seq3_len=3927	3927	1893	1094	1831.98	1130.44	0.617058	-0.696522	0.323083	1	NP_001049979.1	Q10M36	Os03g0324600	Oryza sativa Japonica Group	GO:0005524; GO:0006915; GO:0006952;	#NA
Smeritima42992_c0_seq8_len=1398	1398	6313	3651	6109.51	3772.61	0.617498	-0.695494	0.211157	1	NP_001234028.1	Q672Q4	involved in inorganic sulfate assimilation	Solanum lycopersicum	GO:0006814; GO:0008508; GO:0016020;	#NA
Smeritima33661_c0_seq1_len=2612	2612	3270	1892	3164.59	1955.02	0.617778	-0.694839	0.262752	1	NP_001066228.1	Q2QXB4	Os12g0163200	Oryza sativa Japonica Group	#NA	#NA
Smeritima38673_c0_seq3_len=3972	3972	2086	1207	2018.76	1247.2	0.617806	-0.694774	0.312398	1	NP_001068102.2	Q2R2J7	Os11g0560000	Oryza sativa Japonica Group	GO:0005524; GO:0006915; GO:0006952;	ko04626#Plant-pathogen interaction
Smeritima39556_c0_seq3_len=1002	1002	2397	1387	2319.73	1433.2	0.617828	-0.694722	0.296103	1	NP_001237288.1	Q6RUF9	proline dehydrogenase	Glycine max	GO:0004657; GO:0006537; GO:0006562; GO:0016491; GO:0055114;	ko00330#Arginine and proline metabolism
Smeritima309403_c0_seq1_len=625	625	133	77	128.713	79.5647	0.618157	-0.693956	0.715606	1	B9S3Q3	B9S3Q3_RICCO	SubName: Full=Glucan endo-1,3-beta-glucosidase, putative; EC=3.2.1.39;	Ricinus communis (Castor bean)	GO:0042973; GO:0005975;	rcu:RCOM_1553800
Smeritima42502_c0_seq3_len=1931	1931	6480	3752	6271.12	3876.97	0.618226	-0.693794	0.210841	1	NP_001234737.1	Q0X086	putative brassinosteroid hydroxylase	Solanum lycopersicum	GO:0004497; GO:0005506; GO:0009055; GO:0016491; GO:0016705; GO:0020037; GO:0046872; GO:0055114;	#NA
Smeritima24614_c0_seq1_len=2082	2082	3488	2020	3375.57	2087.28	0.61835	-0.693505	0.257359	1	NP_850927.1	Q9FG73	ribosome biogenesis protein OLI2	Arabidopsis thaliana	GO:0003723; GO:0005829; GO:0006364; GO:0008168; GO:0008283; GO:0008757; GO:0009965; GO:0010015; GO:0016740; GO:0032259;	#NA
Smeritima30927_c0_seq1_len=823	823	466	270	450.979	278.993	0.618639	-0.692831	0.522827	1	NP_001046871.1	Q6K755	Os02g0490500	Oryza sativa Japonica Group	GO:0008152; GO:0016740; GO:0016757; GO:0016758;	#NA
Smeritima42515_c0_seq1_len=1182	1182	944	547	913.571	565.219	0.618692	-0.692706	0.419799	1	NP_193591.2	Q8L7S5	uncharacterized protein	Arabidopsis thaliana	#NA	#NA
Smeritima38310_c0_seq1_len=5009	5009	2611	1513	2526.84	1563.39	0.618716	-0.692651	0.287831	1	NP_680129.1	Q9M1I1	SNF2, helicase and F-box domain-containing protein	Arabidopsis thaliana	GO:0003676; GO:0003677; GO:0004386; GO:0005524; GO:0008270;	#NA
Smeritima35126_c0_seq1_len=3290	3290	1054	611	1020.03	631.351	0.618956	-0.692091	0.40441	1	NP_001061742.1	Q6ZIW1	Os08g0398000	Oryza sativa Japonica Group	GO:0000166; GO:0005524; GO:0006200; GO:0016887; GO:0017111;	#NA
Smeritima21556_c0_seq1_len=1817	1817	2827	1639	2735.87	1693.59	0.619031	-0.691916	0.279666	1	NP_001064020.1	Q33BI7	Os10g0104500	Oryza sativa Japonica Group	#NA	#NA
Smeritima40126_c0_seq1_len=1738	1738	63036	36574	61004.1	37792.2	0.619503	-0.690818	0.214019	1	NP_001238411.1	A3RM04	cysteine synthase	Glycine max	GO:0003824; GO:0004124; GO:0006535; GO:0008152; GO:0008652; GO:0016740; GO:0019344; GO:0030170;	#NA
Smeritima37282_c0_seq1_len=1780	1780	10397	6035	10061.9	6236.01	0.619767	-0.690202	0.195626	1	NP_566296.1	Q9M903	trigalactosyldiacylglycerol 4	Arabidopsis thaliana	GO:0005783; GO:0009507; GO:0034196;	#NA
Smeritima27357_c0_seq1_len=1757	1757	639	371	618.402	383.357	0.619915	-0.689857	0.478455	1	Q9ZQG1	Q9ZQG1_ARATH	SubName: Full=Putative non-LTR retroelement reverse transcriptase;	Arabidopsis thaliana (Mouse-ear cress)	GO:0003964;	#NA
Smeritima42404_c0_seq1_len=1960	1960	11488	6670	11117.7	6892.16	0.619927	-0.689829	0.193588	1	NP_186797.1	Q9SSA5	peptidyl-prolyl cis-trans isomerase CYP38	Arabidopsis thaliana	GO:0000413; GO:0003755; GO:0006457; GO:0009507; GO:0009535; GO:0009536; GO:0009543; GO:0009570; GO:0009579; GO:0016853; GO:0031977; GO:0042742;	#NA
Smeritima45361_c0_seq2_len=2091	2091	1569	911	1518.42	941.343	0.619947	-0.689782	0.351387	1	NP_187982.1	Q9LIC9	protein kinase protein with adenine nucleotide alpha hydrolases-like domain-containing protein	Arabidopsis thaliana	GO:0004672; GO:0004674; GO:0004713; GO:0005524; GO:0005575; GO:0006468; GO:0016301; GO:0016310; GO:0016772; GO:0016787; GO:0046777;	#NA
Smeritima38316_c0_seq3_len=1456	1456	341	198	330.008	204.595	0.619969	-0.689731	0.569711	1	XP_003635244.1	D7UDV3	PREDICTED: UPF0361 protein C3orf37 homolog	Vitis vinifera	#NA	#NA
Smeritima37127_c0_seq2_len=1386	1386	2383	1384	2306.19	1430.1	0.620114	-0.689395	0.300302	1	NP_566541.1	A8MPR5	AAA-type ATPase family protein	Arabidopsis thaliana	GO:0000166; GO:0004222; GO:0005524; GO:0006508; GO:0009507; GO:0009941; GO:0017111;	#NA
Smeritima33715_c0_seq2_len=748	748	439	255	424.849	263.493	0.620205	-0.689184	0.533461	1	NP_001147555.1	B6SSS7	antiporter/ drug transporter/ transporter	Zea mays	GO:0006855; GO:0015238; GO:0015297; GO:0016020; GO:0055085;	#NA
Smeritima37435_c0_seq1_len=1378	1378	630	366	609.693	378.191	0.620297	-0.688968	0.481061	1	NP_001054732.1	Q75IR7	Os05g0163000	Oryza sativa Japonica Group	GO:0000166; GO:0004812; GO:0004814; GO:0005524; GO:0005737; GO:0006412; GO:0006418; GO:0006420; GO:0016874;	ko00970#Aminoacyl-tRNA biosynthesis
Smeritima41724_c0_seq2_len=1531	1531	2432	1413	2353.61	1460.06	0.620352	-0.688842	0.29834	1	M4DB70	M4DB70_BRARP	SubName: Full=Uncharacterized protein;	Brassica rapa subsp. pekinensis (Chinese cabbage) (Brassica pekinensis)	#NA	#NA
Smeritima44905_c1_seq1_len=401	401	74	43	71.6147	44.4322	0.620435	-0.688649	0.823135	1	NP_001052663.1	Q7F9I3	Os04g0396800	Oryza sativa Japonica Group	GO:0004185; GO:0006508;	#NA
Smeritima25004_c0_seq1_len=2262	2262	2194	1275	2123.28	1317.47	0.620487	-0.688526	0.310516	1	NP_568713.1	Q93YU2	uncharacterized protein	Arabidopsis thaliana	GO:0003674; GO:0005575;	#NA
Smeritima43047_c0_seq1_len=2155	2155	12508	7273	12104.8	7515.25	0.620848	-0.687689	0.193356	1	NP_001131559.1	B4FD17	uncharacterized protein LOC100192900	Zea mays	GO:0008152; GO:0008415; GO:0016740;	ko00010#Glycolysis / Gluconeogenesis ; ko00020#Citrate cycle (TCA cycle) ; ko00620#Pyruvate metabolism
Smeritima44155_c0_seq1_len=2730	2730	6055	3521	5859.82	3638.28	0.620885	-0.687602	0.218572	1	NP_177218.3	Q8RY46	ABC transporter B family member 26	Arabidopsis thaliana	GO:0000166; GO:0005524; GO:0006200; GO:0006810; GO:0009507; GO:0009536; GO:0016020; GO:0016021; GO:0016887; GO:0017111; GO:0031969; GO:0042626; GO:0055085;	#NA
Smeritima45349_c0_seq13_len=1760	1760	502	292	485.818	301.726	0.621067	-0.687179	0.515233	1	XP_002532015.1	B9T195	ATP-binding cassette transporter, putative	Ricinus communis	GO:0000166; GO:0005524; GO:0006200; GO:0015416; GO:0016020; GO:0016787; GO:0016887; GO:0017111;	#NA
Smeritima34570_c0_seq1_len=1247	1247	667	388	645.5	400.923	0.621105	-0.68709	0.473831	1	NP_001176290.1	C7J7H7 ; Q336M7	Os10g0578950	Oryza sativa Japonica Group	GO:0000166; GO:0003824; GO:0005524; GO:0008152; GO:0016874;	#NA
Smeritima40006_c0_seq1_len=1027	1027	416	242	402.591	250.06	0.621128	-0.687037	0.542372	1	NP_001042449.2	Q5NAQ9	Os01g0224000	Oryza sativa Japonica Group	GO:0000166; GO:0004672; GO:0004674; GO:0004872; GO:0005524; GO:0005529; GO:0006468; GO:0016301; GO:0016310; GO:0016772; GO:0048544;	#NA
Smeritima36936_c1_seq1_len=1652	1652	1088	633	1052.93	654.084	0.621204	-0.686861	0.403257	1	NP_195741.1	Q9LFB5	HXXXD-type acyl-transferase-like protein	Arabidopsis thaliana	GO:0005575; GO:0008150; GO:0016740; GO:0016747;	#NA
Smeritima31488_c0_seq1_len=1435	1435	14489	8430	14022	8710.78	0.621224	-0.686814	0.191903	1	NP_194623.2	F4JM51	phosphorylase superfamily protein	Arabidopsis thaliana	GO:0003824; GO:0009116;	#NA
Smeritima43834_c0_seq2_len=1836	1836	601	350	581.627	361.658	0.621803	-0.68547	0.490025	1	NP_001145751.1	B7ZX76	uncharacterized protein LOC100279258	Zea mays	GO:0003824; GO:0004540; GO:0008033;	ko03008#Ribosome biogenesis in eukaryotes ; ko03013#RNA transport
Smeritima18980_c0_seq1_len=1271	1271	3119	1817	3018.46	1877.52	0.622012	-0.684985	0.274013	1	NP_001056683.1	Q0DEX6	Os06g0129700	Oryza sativa Japonica Group	GO:0016787;	#NA
Smeritima33631_c0_seq1_len=830	830	28742	16745	27815.5	17302.7	0.622053	-0.68489	0.195692	1	NP_001235118.1	C6SVV7	uncharacterized protein LOC100499723	Glycine max	GO:0003735; GO:0005622; GO:0005840; GO:0006412; GO:0030529;	ko03010#Ribosome
Smeritima13483_c0_seq1_len=416	416	151	88	146.133	90.9311	0.62225	-0.684433	0.697691	1	NP_177694.1	Q9LR04	putative leucine-rich receptor-like protein kinase	Arabidopsis thaliana	GO:0004672; GO:0004674; GO:0004872; GO:0005524; GO:0005886; GO:0006468; GO:0016020; GO:0016021; GO:0016301; GO:0016310; GO:0016772;	#NA
Smeritima9315_c0_seq1_len=1573	1573	978	570	946.475	588.985	0.622294	-0.684333	0.420018	1	NP_199833.1	Q9FGS3	putative F-box protein	Arabidopsis thaliana	GO:0005575; GO:0008150;	#NA
Smeritima19744_c0_seq1_len=4258	4258	2923	1704	2828.78	1760.76	0.622444	-0.683985	0.2814	1	NP_193011.5	F4JRF5	homeodomain-like transcriptional regulator	Arabidopsis thaliana	GO:0003677; GO:0003700; GO:0006351; GO:0006355; GO:0043565;	#NA
Smeritima45394_c0_seq1_len=1675	1675	201053	117234	194572	121139	0.62259	-0.683645	0.295414	1	NP_983726.1	P41752	ADL370Cp	Ashbya gossypii ATCC 10895	GO:0000166; GO:0003746; GO:0003924; GO:0005525; GO:0005737; GO:0006184; GO:0006412; GO:0006414;	ko03013#RNA transport
Smeritima31294_c0_seq1_len=1222	1222	1516	884	1467.13	913.444	0.622605	-0.683612	0.359974	1	NP_001148584.1	B6T4U2	LOC100282200	Zea mays	GO:0003824; GO:0009116;	#NA
Smeritima44256_c0_seq2_len=4236	4236	2169	1265	2099.08	1307.13	0.622716	-0.683353	0.315331	1	NP_199623.2	Q0WVF8	ARM repeat superfamily protein	Arabidopsis thaliana	GO:0005488; GO:0005575;	#NA
Smeritima238869_c0_seq1_len=1805	1805	516	301	499.367	311.026	0.62284	-0.683068	0.513603	1	NP_197392.2	Q8GXZ5	protein kinase family protein	Arabidopsis thaliana	GO:0000166; GO:0004672; GO:0004674; GO:0005524; GO:0005777; GO:0006468; GO:0016301; GO:0016310; GO:0016772; GO:0046777;	#NA
Smeritima24063_c0_seq1_len=1700	1700	7839	4573	7586.32	4725.32	0.622874	-0.682989	0.209188	1	NP_176001.2	F4I3J0	putative GTP-binding protein	Arabidopsis thaliana	GO:0005525; GO:0005622;	#NA
Smeritima42214_c0_seq1_len=2395	2395	8008	4672	7749.87	4827.61	0.622928	-0.682862	0.208464	1	NP_186851.1	Q9S702	aspartokinase 3	Arabidopsis thaliana	GO:0000166; GO:0004072; GO:0005524; GO:0008152; GO:0008652; GO:0009088; GO:0009507; GO:0009536; GO:0016301; GO:0016310; GO:0016597; GO:0016740;	ko00260#Glycine, serine and threonine metabolism ; ko00270#Cysteine and methionine metabolism ; ko00300#Lysine biosynthesis
Smeritima43171_c0_seq1_len=3337	3337	5029	2935	4866.89	3032.76	0.62314	-0.682371	0.234032	1	NP_001057858.1	Q5Z7H5	Os06g0557100	Oryza sativa Japonica Group	GO:0000166; GO:0004672; GO:0004674; GO:0005524; GO:0006468; GO:0016301; GO:0016310; GO:0016772;	#NA
Smeritima37836_c0_seq1_len=1692	1692	632	369	611.628	381.291	0.623403	-0.681764	0.484895	1	NP_001149639.1	B6TGG7	3-oxoacyl-synthase I	Zea mays	GO:0003824; GO:0006633; GO:0008152; GO:0008610; GO:0009058; GO:0016740; GO:0016747;	ko00061#Fatty acid biosynthesis ; ko00780#Biotin metabolism
Smeritima30889_c0_seq1_len=2514	2514	1091	637	1055.83	658.217	0.62341	-0.681746	0.406165	1	NP_564423.3	Q66GN9	ATP-dependent Clp protease	Arabidopsis thaliana	GO:0000166; GO:0005524; GO:0006457; GO:0008233; GO:0017111; GO:0051082;	#NA
Smeritima35703_c0_seq2_len=528	528	274	160	265.168	165.329	0.623489	-0.681564	0.606183	1	NP_001060841.1	Q0J8G0	Os08g0113500	Oryza sativa Japonica Group	GO:0003677; GO:0006355;	#NA
Smeritima29461_c0_seq2_len=906	906	625	365	604.854	377.157	0.623551	-0.68142	0.486723	1	NP_850403.1	Q6AWU6	putative thiol methyltransferase 2	Arabidopsis thaliana	GO:0005737; GO:0008119; GO:0008152; GO:0008168; GO:0009507; GO:0009941; GO:0016740; GO:0018708; GO:0032259; GO:0005829;	#NA
Smeritima37772_c0_seq1_len=3371	3371	11439	6681	11070.3	6903.53	0.62361	-0.681285	0.199156	1	NP_175628.2	Q8VYS2	tRNAse Z3	Arabidopsis thaliana	GO:0005575; GO:0008033; GO:0016891; GO:0042779; GO:0042780; GO:0042781;	ko03013#RNA transport
Smeritima41164_c0_seq2_len=2075	2075	22280	13013	21561.8	13446.4	0.623622	-0.681256	0.194843	1	NP_564099.1	Q43870	ATP sulfurylase 2	Arabidopsis thaliana	GO:0000103; GO:0000166; GO:0004781; GO:0005524; GO:0005737; GO:0005829; GO:0008152; GO:0009507; GO:0009536; GO:0009570; GO:0009970; GO:0016740; GO:0016779;	ko00230#Purine metabolism ; ko00450#Selenocompound metabolism ; ko00920#Sulfur metabolism
Smeritima43840_c0_seq26_len=2928	2928	1356	792	1312.29	818.38	0.623627	-0.681245	0.376442	1	NP_011314.2	P53091	Mcm6p	Saccharomyces cerevisiae S288c	GO:0000084; GO:0000166; GO:0000727; GO:0003677; GO:0003688; GO:0004386; GO:0005515; GO:0005524; GO:0005634; GO:0005654; GO:0005656; GO:0005737; GO:0006260; GO:0006267; GO:0006268; GO:0006270; GO:0006271; GO:0007049; GO:0009378; GO:0016787; GO:0031261; GO:0031298; GO:0042555; GO:0043142; GO:0003678; GO:0043140;	ko03030#DNA replication ; ko04111#Cell cycle - yeast ; ko04113#Meiosis - yeast
Smeritima39569_c0_seq1_len=2216	2216	32801	19159	31743.7	19797.1	0.623656	-0.681178	0.200828	1	NP_001105570.1	Q768R5	LOC542560	Zea mays	GO:0005215; GO:0006814; GO:0016020; GO:0055085;	#NA
Smeritima35181_c0_seq1_len=1240	1240	2285	1335	2211.35	1379.47	0.623813	-0.680814	0.310908	1	NP_010598.3	Q12153	Ssf2p	Saccharomyces cerevisiae S288c	GO:0000027; GO:0000747; GO:0005634; GO:0005730; GO:0019843; GO:0042254;	#NA
Smeritima45163_c0_seq4_len=1709	1709	1003	586	970.669	605.518	0.623815	-0.680809	0.418671	1	NP_187835.2	Q0WVD6	protein arginine N-methyltransferase 3	Arabidopsis thaliana	GO:0005622; GO:0005737; GO:0005829; GO:0008168; GO:0008270; GO:0016740; GO:0032259; GO:0046872;	#NA
Smeritima33588_c0_seq1_len=3935	3935	1865	1090	1804.88	1126.31	0.624032	-0.680308	0.335694	1	NP_001238217.1	Q1XBQ8	DNA mismatch repair protein	Glycine max	GO:0004518; GO:0005524; GO:0005622; GO:0006281; GO:0006298; GO:0030983;	#NA
Smeritima42404_c0_seq3_len=1927	1927	12727	7439	12316.8	7686.78	0.624091	-0.680172	0.197905	1	NP_186797.1	Q9SSA5	peptidyl-prolyl cis-trans isomerase CYP38	Arabidopsis thaliana	GO:0000413; GO:0003755; GO:0006457; GO:0009507; GO:0009535; GO:0009536; GO:0009543; GO:0009570; GO:0009579; GO:0016853; GO:0031977; GO:0042742;	#NA
Smeritima44837_c0_seq2_len=1980	1980	12086	7065	11696.4	7300.32	0.62415	-0.680035	0.198887	1	NP_001167756.1	C0HG26	uncharacterized protein LOC100381446	Zea mays	GO:0008152; GO:0016811;	ko00630#Glyoxylate and dicarboxylate metabolism ; ko00910#Nitrogen metabolism
Smeritima34223_c0_seq2_len=2635	2635	674	394	652.274	407.123	0.62416	-0.680013	0.47658	1	NP_192388.3	Q6NQ81	pentatricopeptide repeat-containing protein	Arabidopsis thaliana	GO:0005575; GO:0005739;	#NA
Smeritima41837_c0_seq2_len=2397	2397	8028	4693	7769.22	4849.31	0.62417	-0.67999	0.210246	1	NP_001237782.1	Q9XHP4	peroxisomal copper-containing amine oxidase	Glycine max	GO:0005507; GO:0008131; GO:0009308; GO:0048038; GO:0055114;	#NA
Smeritima44468_c0_seq3_len=1070	1070	260	152	251.619	157.063	0.624208	-0.6799	0.614884	1	NP_001050876.1	Q84R74	Os03g0672900	Oryza sativa Japonica Group	GO:0003824; GO:0004553; GO:0005975; GO:0008152; GO:0016787; GO:0016798; GO:0043169; GO:0045493;	#NA
Smeritima35484_c0_seq1_len=1424	1424	703	411	680.339	424.689	0.624232	-0.679846	0.470552	1	NP_182112.2	O80831	beta-amylase 7	Arabidopsis thaliana	GO:0000272; GO:0003824; GO:0005737; GO:0005975; GO:0008152; GO:0016161; GO:0016787; GO:0016798; GO:0043169;	#NA
Smeritima44380_c0_seq12_len=1722	1722	3243	1896	3138.46	1959.15	0.624239	-0.67983	0.273541	1	NP_001052910.1	Q7XUX5	Os04g0446500	Oryza sativa Japonica Group	GO:0000412; GO:0000413; GO:0003755; GO:0005528; GO:0005730; GO:0006457; GO:0016020; GO:0016853; GO:0018208;	#NA
Smeritima39554_c0_seq1_len=2357	2357	88714	51871	85854.4	53598.7	0.624298	-0.679694	0.237653	1	NP_001043008.1	Q0JMV6	Os01g0357100	Oryza sativa Japonica Group	GO:0016491; GO:0020037; GO:0051536; GO:0055114;	ko00910#Nitrogen metabolism
Smeritima18358_c0_seq1_len=1487	1487	19359	11322	18735	11699.1	0.624453	-0.679336	0.195451	1	NP_001242264.1	C6TGH9	uncharacterized protein LOC100797537	Glycine max	GO:0004845; GO:0006223; GO:0009116; GO:0016740;	#NA
Smeritima43125_c0_seq9_len=1607	1607	694	406	671.63	419.523	0.624634	-0.678916	0.472993	1	NP_001078482.1	Q588V7	MUS308 and mammalian DNA polymerase-like protein	Arabidopsis thaliana	GO:0003676; GO:0003677; GO:0003887; GO:0004386; GO:0005524; GO:0006260; GO:0006310; GO:0008026; GO:0009640; GO:0010468; GO:0016787;	#NA
Smeritima38159_c0_seq3_len=1349	1349	4895	2864	4737.21	2959.39	0.624712	-0.678737	0.238403	1	NP_001137097.1	B4FMB8	nudix hydrolase 24	Zea mays	GO:0016787;	#NA
Smeritima35762_c0_seq1_len=2331	2331	1851	1083	1791.33	1119.07	0.624714	-0.678732	0.337687	1	NP_001234047.1	Q9ZTV4	COP1 homolog	Solanum lycopersicum	GO:0008270; GO:0046872;	#NA
Smeritima27079_c0_seq2_len=1838	1838	1943	1137	1880.37	1174.87	0.624809	-0.678514	0.331858	1	NP_001169053.1	C0PBI7	uncharacterized protein LOC100382893	Zea mays	GO:0003676; GO:0008270; GO:0046872;	#NA
Smeritima38223_c0_seq1_len=465	465	111	65	107.422	67.165	0.625244	-0.677508	0.753163	1	NP_001176601.1	C7J8Z8	Os11g0550100	Oryza sativa Japonica Group	#NA	#NA
Smeritima29747_c0_seq1_len=2862	2862	10811	6331	10462.5	6541.87	0.625267	-0.677455	0.2029	1	NP_187638.5	Q9SS38	DNA gyrase subunit B	Arabidopsis thaliana	GO:0000166; GO:0003677; GO:0003916; GO:0003918; GO:0005524; GO:0005694; GO:0006265; GO:0009507; GO:0009536; GO:0016853;	#NA
Smeritima45352_c0_seq6_len=2800	2800	8573	5022	8296.66	5189.27	0.625465	-0.676998	0.209865	1	NP_001067423.1	Q0IU29	Os11g0195100	Oryza sativa Japonica Group	GO:0000166; GO:0005524; GO:0005622; GO:0006605; GO:0006810; GO:0006886; GO:0015031; GO:0016020; GO:0017038; GO:0055085; GO:0065002;	ko03060#Protein export
Smeritima39932_c0_seq1_len=2394	2394	15501	9082	15001.3	9384.5	0.625578	-0.676739	0.197803	1	NP_564530.1	Q9FV81	Glutamyl-tRNA(Gln) amidotransferase subunit B	Arabidopsis thaliana	GO:0006412; GO:0009507; GO:0009570; GO:0016740; GO:0016874; GO:0016884; GO:0050567;	ko00970#Aminoacyl-tRNA biosynthesis
Smeritima44570_c0_seq15_len=2030	2030	2870	1682	2777.49	1738.02	0.625754	-0.676333	0.288494	1	NP_001190388.1	F4KIJ2	ABC1 family protein	Arabidopsis thaliana	GO:0009244; GO:0016772;	#NA
Smeritima1774_c0_seq1_len=2918	2918	662	388	640.661	400.923	0.625796	-0.676235	0.481482	1	NP_190486.2	Q5G1T1	pentatricopeptide repeat-containing protein	Arabidopsis thaliana	GO:0005488; GO:0009507; GO:0009536; GO:0009793;	#NA
Smeritima44927_c1_seq5_len=1724	1724	663	389	641.629	401.957	0.626463	-0.674699	0.482195	1	NP_199541.1	Q9LVS9	putative F-box protein	Arabidopsis thaliana	#NA	#NA
Smeritima42939_c0_seq1_len=595	595	121	71	117.1	73.3648	0.626516	-0.674576	0.738899	1	K4Q1D7	K4Q1D7_BETVU	SubName: Full=Uncharacterized protein;	Beta vulgaris (Sugar beet)	#NA	#NA
Smeritima32236_c0_seq1_len=1249	1249	48888	28692	47312.1	29647.7	0.62664	-0.674292	0.21614	1	NP_001150495.1	B6TQ97	peptidyl-prolyl cis-trans isomerase	Zea mays	GO:0000413; GO:0003755; GO:0006457; GO:0016853;	#NA
Smeritima10360_c0_seq1_len=1627	1627	3268	1918	3162.66	1981.88	0.626651	-0.674265	0.276543	1	NP_171956.2	Q8GS60	7-hydroxymethyl chlorophyll a reductase	Arabidopsis thaliana	GO:0008150;	#NA
Smeritima45427_c0_seq17_len=3321	3321	598	351	578.724	362.691	0.626708	-0.674135	0.497483	1	NP_001058092.1	Q69XW5	Os06g0621500	Oryza sativa Japonica Group	GO:0005524; GO:0006915; GO:0006952;	#NA
Smeritima36764_c0_seq2_len=2135	2135	603	354	583.563	365.791	0.626824	-0.673869	0.496437	1	NP_001168961.1	C0PAL0	hypothetical protein	Zea mays	#NA	#NA
Smeritima22307_c0_seq1_len=1429	1429	1744	1024	1687.78	1058.11	0.626921	-0.673644	0.348566	1	NP_175985.1	Q9LG23	pentatricopeptide repeat-containing protein	Arabidopsis thaliana	GO:0005488; GO:0005739;	#NA
Smeritima8957_c0_seq1_len=637	637	332	195	321.298	201.495	0.627128	-0.673169	0.582219	1	NP_001151120.1	B6TX44	thaumatin-like protein 1 precursor	Zea mays	#NA	#NA
Smeritima24586_c0_seq1_len=2471	2471	7208	4234	6975.66	4375.02	0.627185	-0.673038	0.219203	1	NP_187627.3	F4J2K2	folylpolyglutamate synthase	Arabidopsis thaliana	GO:0004326; GO:0005524; GO:0009058; GO:0009396; GO:0016874; GO:0046901;	ko00790#Folate biosynthesis
Smeritima211749_c0_seq1_len=640	640	131	77	126.777	79.5647	0.627594	-0.672097	0.725914	1	NP_193185.1	O23305	SMAD/FHA domain-containing protein	Arabidopsis thaliana	GO:0008150;	#NA
Smeritima36789_c0_seq1_len=3457	3457	2378	1398	2301.35	1444.56	0.627704	-0.671844	0.312378	1	NP_001046984.1	Q6H548	Os02g0523300	Oryza sativa Japonica Group	GO:0000226; GO:0000922; GO:0005815;	#NA
Smeritima32990_c0_seq1_len=1508	1508	9062	5328	8769.89	5505.46	0.627768	-0.671695	0.211552	1	XP_004251609.1	K4DBP9	PREDICTED: chloroplast processing peptidase-like	Solanum lycopersicum	#NA	#NA
Smeritima13698_c0_seq2_len=2155	2155	19516	11475	18886.9	11857.2	0.6278	-0.671623	0.200547	1	P24493	HEM2_SPIOL	RecName: Full=Delta-aminolevulinic acid dehydratase, chloroplastic; Short=ALAD; Short=ALADH; EC=4.2.1.24; AltName: Full=Porphobilinogen synthase; Flags: Precursor;	Spinacia oleracea (Spinach)	GO:0009507; GO:0046872; GO:0004655; GO:0015995; GO:0006782;	#NA
Smeritima41625_c0_seq3_len=2418	2418	3900	2294	3774.29	2370.41	0.628041	-0.671069	0.262065	1	NP_001145716.1	B7ZWZ6	uncharacterized protein LOC100279220	Zea mays	GO:0003824; GO:0008152;	#NA
Smeritima39803_c0_seq2_len=583	583	425	250	411.301	258.327	0.628073	-0.670995	0.548181	1	C0LZ70	C0LZ70_NANDO	SubName: Full=Short chain dehydrogenase/reductase;	Nandina domestica (Heavenly bamboo)	GO:0000166; GO:0016491; GO:0055114;	#NA
Smeritima30899_c0_seq1_len=364	364	85	50	82.2601	51.6654	0.628073	-0.670995	0.800971	1	NP_176133.1	Q9SM08	xylanase 1	Arabidopsis thaliana	GO:0003824; GO:0004553; GO:0005618; GO:0005975; GO:0008152; GO:0016787; GO:0016798; GO:0031176; GO:0043169;	#NA
Smeritima18064_c0_seq1_len=1138	1138	260	153	251.619	158.096	0.628315	-0.67044	0.619442	1	NP_178983.1	Q9SIT7	pentatricopeptide repeat-containing protein	Arabidopsis thaliana	GO:0003674; GO:0005488;	#NA
Smeritima231575_c0_seq1_len=1607	1607	440	259	425.817	267.627	0.628502	-0.670011	0.54383	1	NP_001118995.1	F4JML6	uncharacterized protein	Arabidopsis thaliana	#NA	#NA
Smeritima43719_c0_seq2_len=3010	3010	2437	1435	2358.45	1482.8	0.628718	-0.669516	0.31117	1	NP_200302.1	Q9FFT9	DEAD-box ATP-dependent RNA helicase 32	Arabidopsis thaliana	GO:0000166; GO:0003676; GO:0003723; GO:0004386; GO:0005524; GO:0005730; GO:0008026; GO:0008150; GO:0016787;	#NA
Smeritima10234_c0_seq1_len=2080	2080	7430	4376	7190.5	4521.75	0.628851	-0.66921	0.220452	1	NP_199713.2	A3KPF2	protein arginine methyltransferase 4A	Arabidopsis thaliana	GO:0005634; GO:0005737; GO:0006351; GO:0006355; GO:0008168; GO:0008469; GO:0009909; GO:0010228; GO:0016277; GO:0016568; GO:0016740; GO:0019919; GO:0032259; GO:0034969; GO:0034970; GO:0034971; GO:0034972; GO:0035241; GO:0035242; GO:0042803; GO:0046982;	#NA
Smeritima34329_c0_seq1_len=1335	1335	983	579	951.314	598.285	0.628904	-0.669088	0.429083	1	NP_568068.1	Q8LAL0	protein SCO1 homolog 2	Arabidopsis thaliana	GO:0003674;	#NA
Smeritima29443_c0_seq5_len=972	972	202	119	195.489	122.964	0.629006	-0.668854	0.658714	1	NP_594465.1	Q9UTB3	tRNA-pseudouridine synthase (predicted)	Schizosaccharomyces pombe 972h-	GO:0001522; GO:0003723; GO:0005634; GO:0005737; GO:0005829; GO:0008033; GO:0009451; GO:0009982; GO:0016829; GO:0016853;	#NA
Smeritima36425_c0_seq1_len=2224	2224	35667	21012	34517.3	21711.9	0.629014	-0.668836	0.211088	1	NP_850068.1	Q8L7A0	Sulfite exporter TauE/SafE family protein	Arabidopsis thaliana	GO:0016021;	#NA
Smeritima13043_c0_seq1_len=1701	1701	2489	1467	2408.77	1515.86	0.62931	-0.668157	0.309709	1	NP_001043672.1	Q94CY6	Os01g0638600	Oryza sativa Japonica Group	GO:0008152; GO:0016740; GO:0016757; GO:0016758;	#NA
Smeritima35808_c0_seq1_len=1667	1667	1951	1150	1888.11	1188.3	0.629361	-0.66804	0.338475	1	NP_001042526.1	Q9LI27	Os01g0235900	Oryza sativa Japonica Group	GO:0009055; GO:0015035; GO:0045454;	#NA
Smeritima275191_c0_seq1_len=364	364	95	56	91.9378	57.8652	0.629396	-0.667961	0.781119	1	NP_001052259.1	Q0JER4	Os04g0218100	Oryza sativa Japonica Group	GO:0005488;	#NA
Smeritima37374_c0_seq2_len=1191	1191	7559	4456	7315.34	4604.42	0.62942	-0.667906	0.220616	1	NP_001058927.1	Q6Z129	Os07g0158300	Oryza sativa Japonica Group	GO:0000166; GO:0003676;	#NA
Smeritima45202_c1_seq39_len=2152	2152	748	441	723.889	455.689	0.629501	-0.66772	0.469051	1	NP_001047021.1	B7ETH1 ; Q0E0Q3	Os02g0530600	Oryza sativa Japonica Group	GO:0003950; GO:0005622; GO:0005634; GO:0006471; GO:0016740; GO:0016757;	ko03410#Base excision repair
Smeritima45427_c0_seq30_len=4504	4504	1155	681	1117.77	703.683	0.629542	-0.667626	0.40743	1	NP_001237787.1	C6ZS24	NB-LRR type disease resistance protein	Glycine max	GO:0005524; GO:0006915; GO:0006952;	#NA
Smeritima29226_c0_seq1_len=1519	1519	3530	2082	3416.21	2151.35	0.629746	-0.667158	0.27391	1	NP_198123.2	Q6NM16	uncharacterized protein	Arabidopsis thaliana	GO:0003674; GO:0005575; GO:0008150;	#NA
Smeritima29721_c0_seq1_len=1952	1952	1539	908	1489.39	938.243	0.629951	-0.666689	0.369339	1	NP_001067910.1	Q2R482	Os11g0484300	Oryza sativa Japonica Group	GO:0000166; GO:0003677; GO:0005524; GO:0005634; GO:0006260; GO:0006270;	ko03030#DNA replication
Smeritima36519_c0_seq1_len=879	879	4647	2742	4497.21	2833.33	0.63002	-0.666531	0.250574	1	F6I737	F6I737_VITVI	SubName: Full=Putative uncharacterized protein;	Vitis vinifera (Grape)	#NA	#NA
Smeritima40924_c0_seq1_len=2421	2421	23960	14144	23187.7	14615.1	0.630296	-0.665898	0.205713	1	NP_001032083.1	C0Z361	TCP-1/cpn60 chaperonin family protein	Arabidopsis thaliana	GO:0000166; GO:0005524; GO:0005737; GO:0005739; GO:0005829; GO:0006457; GO:0009507; GO:0009570; GO:0016020; GO:0042026; GO:0044267; GO:0051082;	ko03018#RNA degradation
Smeritima34434_c0_seq1_len=2320	2320	2966	1751	2870.39	1809.32	0.630339	-0.6658	0.292239	1	XP_003627769.1	Q1RU99	Pierisin	Medicago truncatula	#NA	#NA
Smeritima164368_c0_seq1_len=478	478	188	111	181.94	114.697	0.630412	-0.665633	0.671229	1	NP_194010.1	O49660	mate efflux domain-containing protein	Arabidopsis thaliana	GO:0006855; GO:0015238; GO:0015297; GO:0016020; GO:0055085;	#NA
Smeritima17612_c0_seq1_len=1221	1221	3311	1955	3204.27	2020.12	0.630445	-0.665558	0.281216	1	NP_197447.2	Q8VXZ0	nudix hydrolase 20	Arabidopsis thaliana	GO:0008150; GO:0009507; GO:0009536; GO:0016787; GO:0046872;	#NA
Smeritima35296_c1_seq1_len=3301	3301	13782	8141	13337.7	8412.16	0.630703	-0.664967	0.206813	1	NP_174368.1	F4I6G9	CTP synthase-like protein	Arabidopsis thaliana	GO:0003883; GO:0006221;	ko00240#Pyrimidine metabolism
Smeritima21521_c0_seq1_len=1719	1719	5302	3132	5131.09	3236.32	0.630727	-0.664913	0.242071	1	XP_002523986.1	B9SDB7	Glucose-6-phosphate/phosphate translocator 2, chloroplast precursor, putative	Ricinus communis	GO:0016020; GO:0016021;	#NA
Smeritima43612_c0_seq1_len=1946	1946	6607	3903	6394.03	4033	0.630745	-0.664872	0.228892	1	NP_566881.1	Q8LCU7	putative trans-2-enoyl-CoA reductase	Arabidopsis thaliana	GO:0005488; GO:0005507; GO:0005524; GO:0005634; GO:0005739; GO:0006633; GO:0008270; GO:0008610; GO:0009507; GO:0016491; GO:0019166; GO:0055114;	ko00062#Fatty acid elongation
Smeritima36660_c0_seq1_len=1843	1843	2667	1576	2581.03	1628.49	0.630947	-0.66441	0.3046	1	NP_001148176.1	B6SYY4	GRAS family transcription factor containing protein	Zea mays	GO:0006351; GO:0006355;	#NA
Smeritima285248_c0_seq1_len=1850	1850	335	198	324.202	204.595	0.631073	-0.664121	0.585666	1	NP_001031372.1	C0SV51	Calmodulin-binding protein	Arabidopsis thaliana	GO:0005516; GO:0005575; GO:0008150;	#NA
Smeritima17881_c0_seq1_len=2364	2364	433	256	419.043	264.527	0.631265	-0.663683	0.549644	1	NP_001031466.2	F4ITV0	WD40 repeat protein MUCILAGE-MODIFIED 1	Arabidopsis thaliana	GO:0003697;	#NA
Smeritima43801_c0_seq1_len=1411	1411	3965	2345	3837.19	2423.11	0.631479	-0.663193	0.26601	1	M1BSS7	M1BSS7_SOLTU	SubName: Full=Uncharacterized protein;	Solanum tuberosum (Potato)	#NA	#NA
Smeritima45391_c1_seq6_len=2129	2129	180139	106585	174332	110135	0.631754	-0.662566	0.301524	1	NP_983726.1	P41752	ADL370Cp	Ashbya gossypii ATCC 10895	GO:0000166; GO:0003746; GO:0003924; GO:0005525; GO:0005737; GO:0006184; GO:0006412; GO:0006414;	ko03013#RNA transport
Smeritima17066_c0_seq1_len=747	747	458	271	443.237	280.026	0.631776	-0.662515	0.542418	1	NP_001106044.1	A5HEH2	putative growth-regulating factor 13	Zea mays	GO:0005524; GO:0005634; GO:0006355; GO:0016818;	#NA
Smeritima39837_c0_seq1_len=4624	4624	1401	829	1355.84	856.612	0.631794	-0.662473	0.384598	1	NP_188439.2	Q5G1S8	pentatricopeptide repeat-containing protein	Arabidopsis thaliana	GO:0005488; GO:0009507; GO:0009536; GO:0009793;	#NA
Smeritima36136_c0_seq1_len=1933	1933	1095	648	1059.7	669.583	0.631859	-0.662325	0.418347	1	NP_565939.1	Q949Q0	glycerol-3-phosphate dehydrogenase [NAD(+)] 2	Arabidopsis thaliana	GO:0004367; GO:0005488; GO:0005737; GO:0005975; GO:0006072; GO:0008654; GO:0009331; GO:0009627; GO:0016491; GO:0016614; GO:0016616; GO:0045017; GO:0046167; GO:0046168; GO:0046486; GO:0047952; GO:0050662; GO:0051287; GO:0055114;	#NA
Smeritima40898_c1_seq1_len=1706	1706	6259	3705	6057.25	3828.41	0.632037	-0.661919	0.233817	1	F6HIN5	F6HIN5_VITVI	SubName: Full=Putative uncharacterized protein;	Vitis vinifera (Grape)	#NA	vvi:100253181
Smeritima28243_c0_seq1_len=2268	2268	110587	65469	107022	67649.6	0.632108	-0.661758	0.263968	1	NP_175945.1	P21240	chaperonin 60 subunit beta 1	Arabidopsis thaliana	GO:0000166; GO:0005515; GO:0005524; GO:0005737; GO:0005886; GO:0006457; GO:0008219; GO:0009409; GO:0009507; GO:0009536; GO:0009570; GO:0009627; GO:0009941; GO:0010319; GO:0016020; GO:0022626; GO:0042026; GO:0044267; GO:0048046; GO:0051085; GO:0005829;	ko03018#RNA degradation
Smeritima43415_c0_seq1_len=2099	2099	23712	14038	22947.7	14505.6	0.632115	-0.66174	0.208435	1	NP_192202.1	Q0WUV8 ; Q9ZT91	putative elongation factor Tu	Arabidopsis thaliana	GO:0000166; GO:0003746; GO:0003924; GO:0005524; GO:0005525; GO:0005618; GO:0005622; GO:0005739; GO:0006184; GO:0006412; GO:0006414; GO:0008270; GO:0046686; GO:0050897; GO:0005829;	ko04626#Plant-pathogen interaction
Smeritima38872_c0_seq1_len=1981	1981	1885	1116	1824.24	1153.17	0.632138	-0.661688	0.347061	1	NP_565741.4	F4ISU2	uncharacterized protein	Arabidopsis thaliana	#NA	#NA
Smeritima41813_c0_seq1_len=2809	2809	2224	1317	2152.31	1360.87	0.632281	-0.661362	0.327386	1	NP_567275.1	Q93YS7	transducin/WD40 domain-containing protein	Arabidopsis thaliana	GO:0006364; GO:0032040;	ko03008#Ribosome biogenesis in eukaryotes
Smeritima14478_c0_seq2_len=3670	3670	1003	594	970.669	613.785	0.632332	-0.661247	0.431345	1	NP_001185418.1	F4I702	meiosis defective 1	Arabidopsis thaliana	GO:0005622; GO:0016853;	#NA
Smeritima40187_c0_seq2_len=1616	1616	3243	1921	3138.46	1984.98	0.63247	-0.660932	0.286486	1	NP_567858.1	Q24JJ9	transducin/WD40 domain-containing protein	Arabidopsis thaliana	GO:0005515; GO:0005635; GO:0008150; GO:0009507;	#NA
Smeritima31278_c0_seq1_len=1895	1895	3454	2046	3342.66	2114.15	0.632474	-0.660922	0.280307	1	NP_001190039.1	F4IWT1	protein IQ-domain 21	Arabidopsis thaliana	#NA	#NA
Smeritima29432_c0_seq1_len=2787	2787	6153	3645	5954.66	3766.41	0.632514	-0.660831	0.235529	1	NP_565435.1	Q9ZPW5	AAA-type ATPase-like protein	Arabidopsis thaliana	GO:0000166; GO:0005524; GO:0017111;	#NA
Smeritima36713_c0_seq3_len=801	801	687	407	664.855	420.556	0.632553	-0.660741	0.48562	1	NP_680266.2	F4KCY1	Fcf2 pre-rRNA processing protein	Arabidopsis thaliana	#NA	#NA
Smeritima25210_c0_seq2_len=745	745	135	80	130.648	82.6646	0.632726	-0.660348	0.724891	1	NP_009751.1	P38127	Rim2p	Saccharomyces cerevisiae S288c	GO:0000002; GO:0005488; GO:0005739; GO:0005743; GO:0006810; GO:0006864; GO:0015218; GO:0016020; GO:0016021; GO:0055085;	#NA
Smeritima41734_c0_seq1_len=1147	1147	221	131	213.876	135.363	0.632905	-0.65994	0.648915	1	NP_001169357.1	C0PEA9	uncharacterized protein LOC100383224	Zea mays	GO:0008318; GO:0018342;	#NA
Smeritima40307_c0_seq1_len=2620	2620	1098	651	1062.61	672.683	0.63305	-0.659609	0.419765	1	NP_192232.5	Q9ZR08	G-type lectin S-receptor-like serine/threonine-protein kinase	Arabidopsis thaliana	GO:0000166; GO:0004672; GO:0004674; GO:0004872; GO:0005516; GO:0005524; GO:0005529; GO:0005886; GO:0006468; GO:0016020; GO:0016021; GO:0016301; GO:0016310; GO:0016740; GO:0016772; GO:0044459; GO:0048544;	#NA
Smeritima28432_c0_seq4_len=1613	1613	457	271	442.269	280.026	0.633159	-0.659361	0.544524	1	NP_566605.1	Q94K39	cytochrome P450, family 77, subfamily A, polypeptide 5 pseudogene	Arabidopsis thaliana	GO:0003824; GO:0008152; GO:0009507;	#NA
Smeritima6098_c0_seq1_len=388	388	86	51	83.2279	52.6987	0.633186	-0.659299	0.801639	1	NP_173572.2	Q9LPK7	probable acyl-activating enzyme 10	Arabidopsis thaliana	GO:0003824; GO:0008152;	#NA
Smeritima45362_c0_seq4_len=749	749	204	121	197.424	125.03	0.633307	-0.659022	0.661531	1	NP_001062645.1	Q0J3A6	Os09g0241100	Oryza sativa Japonica Group	#NA	#NA
Smeritima45086_c0_seq6_len=669	669	209	124	202.263	128.13	0.633483	-0.658623	0.65801	1	XP_003709208.1	G4MQY8	hypothetical protein MGG_02421	Magnaporthe oryzae 70-15	#NA	#NA
Smeritima11028_c0_seq1_len=1253	1253	130058	77172	125866	79742.4	0.633552	-0.658466	0.278157	1	NP_001235826.1	Q8LJW0	40S ribosomal S4 protein	Glycine max	GO:0003723; GO:0003735; GO:0005622; GO:0005840; GO:0006412;	ko03010#Ribosome
Smeritima43329_c0_seq1_len=4187	4187	2657	1577	2571.35	1629.53	0.633723	-0.658076	0.309425	1	NP_001064813.1	Q337M0	Os10g0468500	Oryza sativa Japonica Group	GO:0000166; GO:0004672; GO:0004713; GO:0005524; GO:0006468; GO:0016772;	#NA
Smeritima206489_c0_seq1_len=2931	2931	807	479	780.987	494.954	0.633755	-0.658003	0.464289	1	NP_001267998.1	E2GMA5	uncharacterized protein LOC100255837	Vitis vinifera	GO:0005216; GO:0005247; GO:0006821; GO:0016020; GO:0016021; GO:0055085;	#NA
Smeritima44331_c0_seq1_len=3162	3162	1920	1140	1858.11	1177.97	0.633962	-0.657533	0.347684	1	NP_173495.5	F4HUN4	RAD3-like DNA-binding helicase protein	Arabidopsis thaliana	GO:0003676; GO:0003677; GO:0004003; GO:0004386; GO:0005524; GO:0006139; GO:0008026; GO:0016817; GO:0016818;	#NA
Smeritima31917_c0_seq1_len=1283	1283	4381	2602	4239.78	2688.67	0.634152	-0.657099	0.261783	1	NP_568922.1	Q8LAD0	Pyridoxal biosynthesis protein PDX2	Arabidopsis thaliana	GO:0004359; GO:0005737; GO:0005829; GO:0006541; GO:0008152; GO:0008615; GO:0016740; GO:0042819; GO:0046982;	ko00750#Vitamin B6 metabolism
Smeritima41089_c0_seq6_len=1879	1879	3389	2013	3279.76	2080.05	0.634208	-0.656973	0.284908	1	NP_850877.2	F4K191	flap endonuclease-1	Arabidopsis thaliana	GO:0003677; GO:0003824; GO:0004518; GO:0004519; GO:0006281; GO:0016788;	ko03030#DNA replication ; ko03410#Base excision repair ; ko03450#Non-homologous end-joining
Smeritima29388_c0_seq1_len=618	618	3444	2046	3332.99	2114.15	0.63431	-0.656739	0.28351	1	O81295	O81295_ARATH	SubName: Full=AT4g02380 protein; SubName: Full=T14P8.2;	Arabidopsis thaliana (Mouse-ear cress)	GO:0006950;	#NA
Smeritima75224_c0_seq1_len=1660	1660	2087	1240	2019.73	1281.3	0.634393	-0.656551	0.338276	1	NP_001185082.1	F4I974	uncharacterized protein	Arabidopsis thaliana	#NA	#NA
Smeritima17837_c0_seq1_len=1594	1594	20294	12061	19639.8	12462.7	0.634563	-0.656164	0.211148	1	NP_001046017.1	Q6H6D2	Os02g0168800	Oryza sativa Japonica Group	GO:0004418; GO:0006779; GO:0009507; GO:0009536; GO:0015995; GO:0016740; GO:0018160; GO:0033014;	ko00860#Porphyrin and chlorophyll metabolism
Smeritima9846_c0_seq2_len=1026	1026	757	450	732.599	464.988	0.634711	-0.655828	0.4748	1	XP_003590816.1	G7I4T1	Peroxisomal membrane protein PMP22	Medicago truncatula	#NA	ko04146#Peroxisome
Smeritima44900_c0_seq1_len=437	437	311	185	300.975	191.162	0.635142	-0.654849	0.60111	1	NP_001050223.1	Q10KN8	Os03g0376900	Oryza sativa Japonica Group	GO:0000166; GO:0003676;	#NA
Smeritima15651_c0_seq1_len=1118	1118	548	326	530.336	336.858	0.635179	-0.654764	0.521547	1	NP_001054732.1	Q75IR7	Os05g0163000	Oryza sativa Japonica Group	GO:0000166; GO:0004812; GO:0004814; GO:0005524; GO:0005737; GO:0006412; GO:0006418; GO:0006420; GO:0016874;	ko00970#Aminoacyl-tRNA biosynthesis
Smeritima9310_c0_seq1_len=382	382	274	163	265.168	168.429	0.635179	-0.654764	0.619388	1	NP_001058360.1	Q653U3	Os06g0677800	Oryza sativa Japonica Group	GO:0003677; GO:0005634; GO:0006351; GO:0006355; GO:0009725; GO:0009734; GO:0046983;	#NA
Smeritima25551_c0_seq2_len=2285	2285	474	282	458.721	291.393	0.635229	-0.654652	0.542098	1	XP_003609773.1	G7JNW3	Pre-mRNA polyadenylation factor fip1	Medicago truncatula	#NA	#NA
Smeritima29358_c0_seq1_len=3621	3621	1037	617	1003.57	637.551	0.635281	-0.654534	0.431093	1	NP_193422.1	O23530	Toll Interleukin1 receptor-nucleotide binding-Leu- rich repeat-type resistance protein	Arabidopsis thaliana	GO:0000166; GO:0004888; GO:0005515; GO:0005524; GO:0005634; GO:0005737; GO:0005792; GO:0006915; GO:0006952; GO:0007165; GO:0009733; GO:0009862; GO:0017111; GO:0031224; GO:0042742; GO:0045087;	#NA
Smeritima17335_c0_seq1_len=384	384	200	119	193.553	122.964	0.635296	-0.654498	0.66655	1	NP_181409.1	Q9ZVJ6	annexin D4	Arabidopsis thaliana	GO:0005509; GO:0005544; GO:0006950; GO:0006970; GO:0009408; GO:0009409; GO:0009414; GO:0009651; GO:0009737;	#NA
Smeritima37393_c0_seq1_len=1352	1352	1573	936	1522.3	967.176	0.63534	-0.654398	0.374908	1	NP_001234151.1	P14280	pectinesterase 1 precursor	Solanum lycopersicum	GO:0004857; GO:0005576; GO:0005618; GO:0007047; GO:0009835; GO:0016787; GO:0030599; GO:0042545; GO:0043086; GO:0045330;	#NA
Smeritima45394_c0_seq6_len=1099	1099	98496	58620	95321.1	60572.5	0.635458	-0.654132	0.262125	1	NP_009676.1	P02994	Tef2p	Saccharomyces cerevisiae S288c	GO:0000166; GO:0003746; GO:0003779; GO:0003924; GO:0005515; GO:0005525; GO:0005737; GO:0005840; GO:0005856; GO:0006184; GO:0006409; GO:0006412; GO:0006414; GO:0019003;	ko03013#RNA transport
Smeritima40419_c0_seq1_len=1389	1389	2364	1407	2287.8	1453.86	0.635486	-0.654068	0.325388	1	NP_001152248.1	B6UB68	ribonuclease HI large subunit	Zea mays	GO:0003676; GO:0003723; GO:0004518; GO:0004519; GO:0004523; GO:0016070; GO:0016787;	ko03030#DNA replication
Smeritima44787_c0_seq45_len=787	787	262	156	253.555	161.196	0.635745	-0.653481	0.626555	1	NP_199111.1	Q1H5B6 ; Q8L5U0	COP9 signalosome complex subunit 4	Arabidopsis thaliana	#NA	#NA
Smeritima39611_c0_seq6_len=2223	2223	1041	620	1007.44	640.651	0.635917	-0.65309	0.431513	1	NP_196380.5	F4K836	lipid transporter	Arabidopsis thaliana	GO:0005319; GO:0006869; GO:0016021;	ko00510#N-Glycan biosynthesis
Smeritima40106_c0_seq8_len=2321	2321	544	324	526.465	334.792	0.635924	-0.653073	0.523592	1	NP_180692.3	F4IQS9	embryo defective 1381 protein	Arabidopsis thaliana	#NA	#NA
Smeritima38725_c0_seq4_len=1541	1541	685	408	662.92	421.59	0.635959	-0.652995	0.490845	1	NP_013323.1	Q05946	Utp13p	Saccharomyces cerevisiae S288c	GO:0000447; GO:0000462; GO:0000472; GO:0000480; GO:0005515; GO:0005634; GO:0005730; GO:0006364; GO:0030515; GO:0030529; GO:0030686; GO:0032040; GO:0034388; GO:0042254;	ko03008#Ribosome biogenesis in eukaryotes
Smeritima9634_c0_seq1_len=2159	2159	888	529	859.376	546.62	0.636066	-0.652752	0.454075	1	NP_176860.2	F4HQ17	serine/threonine protein kinase	Arabidopsis thaliana	GO:0004672; GO:0004674; GO:0005524; GO:0006468; GO:0016301; GO:0016310; GO:0016772;	#NA
Smeritima22215_c0_seq1_len=463	463	804	479	778.084	494.954	0.63612	-0.65263	0.46825	1	NP_001150534.1	B6TQR2	alpha-expansin 6 precursor	Zea mays	GO:0005576; GO:0009664; GO:0016020;	#NA
Smeritima40301_c0_seq1_len=1357	1357	10639	6339	10296.1	6550.14	0.636179	-0.652495	0.220121	1	NP_001148836.1	B6T7J5	single-strand binding protein	Zea mays	GO:0003697; GO:0006260;	#NA
Smeritima329931_c0_seq1_len=1431	1431	265	158	256.458	163.263	0.636606	-0.651528	0.62585	1	NP_564426.1	F4HR88	leucine-rich repeat (LRR) family protein	Arabidopsis thaliana	#NA	#NA
Smeritima43000_c0_seq1_len=2948	2948	101946	60784	98659.9	62808.6	0.636617	-0.651502	0.266226	1	NP_001058038.1	Q69V60	Os06g0608300	Oryza sativa Japonica Group	GO:0000166; GO:0003746; GO:0003924; GO:0005525; GO:0006184; GO:0006414;	ko03040#Spliceosome
Smeritima40198_c1_seq8_len=591	591	109	65	105.486	67.165	0.636717	-0.651277	0.76434	1	K4ALU1	K4ALU1_SETIT	SubName: Full=Uncharacterized protein;	Setaria italica (Foxtail millet) (Panicum italicum)	GO:0009055; GO:0020037; GO:0005506; GO:0004497; GO:0016705;	#NA
Smeritima14061_c0_seq1_len=1727	1727	503	300	486.786	309.992	0.636814	-0.651056	0.535846	1	NP_001063280.1	Q69P85	Os09g0440200	Oryza sativa Japonica Group	GO:0005622;	#NA
Smeritima29844_c0_seq1_len=1256	1256	10725	6398	10379.3	6611.1	0.636951	-0.650745	0.221145	1	NP_001147441.1	B6SRQ8	cystathionin beta synthase protein	Zea mays	#NA	#NA
Smeritima45291_c0_seq7_len=555	555	119	71	115.164	73.3648	0.637046	-0.650531	0.749774	1	NP_001049143.1	Q10R02	Os03g0177000	Oryza sativa Japonica Group	GO:0008080; GO:0008152; GO:0016740;	#NA
Smeritima33254_c0_seq4_len=902	902	895	534	866.15	551.786	0.637056	-0.650508	0.454426	1	NP_001055128.1	Q0DJD1	Os05g0299200	Oryza sativa Japonica Group	GO:0000139; GO:0005351; GO:0008643; GO:0016021;	#NA
Smeritima35757_c0_seq1_len=2217	2217	838	500	810.988	516.654	0.637067	-0.650482	0.46375	1	NP_172232.1	Q3EDH0	GRAS family transcription factor	Arabidopsis thaliana	GO:0005575; GO:0005634; GO:0006351; GO:0006355; GO:0010200;	#NA
Smeritima37637_c0_seq1_len=1751	1751	1220	728	1180.67	752.248	0.637134	-0.650331	0.411485	1	NP_001242122.1	C6TJL4	uncharacterized protein LOC100776510	Glycine max	GO:0004177; GO:0006508;	#NA
Smeritima21672_c0_seq1_len=1411	1411	2565	1531	2482.32	1581.99	0.637305	-0.649945	0.319057	1	NP_001060835.1	Q6ZCC3	Os08g0112900	Oryza sativa Japonica Group	GO:0006629; GO:0016787; GO:0016788;	#NA
Smeritima43548_c0_seq1_len=3581	3581	2521	1505	2439.74	1555.13	0.637416	-0.649693	0.321171	1	NP_200395.2	Q9LVQ5	pentatricopeptide repeat-containing protein	Arabidopsis thaliana	#NA	#NA
Smeritima41197_c0_seq1_len=2027	2027	3660	2185	3542.02	2257.78	0.637426	-0.64967	0.282734	1	NP_564594.1	Q8H1G3	metal tolerance protein C4	Arabidopsis thaliana	GO:0005773; GO:0005774; GO:0006810; GO:0006812; GO:0008324; GO:0016020; GO:0016021; GO:0055085;	#NA
Smeritima57637_c0_seq1_len=569	569	1819	1086	1760.37	1122.17	0.637465	-0.649581	0.359879	1	NP_175552.2	Q4PSZ5	Rossmann-fold NAD(P)-binding domain-containing protein	Arabidopsis thaliana	GO:0003824; GO:0005488; GO:0044237; GO:0050662;	#NA
Smeritima31966_c0_seq1_len=2228	2228	62253	37170	60246.3	38408	0.637517	-0.649465	0.242413	1	NP_851234.1	Q9FF55	protein disulfide isomerase-like 1-4	Arabidopsis thaliana	GO:0003756; GO:0005739; GO:0005774; GO:0005783; GO:0005788; GO:0006662; GO:0006979; GO:0009055; GO:0009507; GO:0015035; GO:0016853; GO:0045454;	ko04141#Protein processing in endoplasmic reticulum
Smeritima10284_c0_seq1_len=1604	1604	6734	4021	6516.94	4154.93	0.637559	-0.649369	0.238653	1	NP_851096.1	Q9LVY0	protein high chlorophyll fluorescent 109	Arabidopsis thaliana	GO:0003747; GO:0005737; GO:0006396; GO:0006415; GO:0009507; GO:0009657; GO:0016149;	#NA
Smeritima44981_c0_seq14_len=595	595	139	83	134.519	85.7645	0.637562	-0.649362	0.724023	1	NP_173577.2	P0C945	zinc finger CCCH domain-containing protein	Arabidopsis thaliana	#NA	#NA
Smeritima44224_c0_seq3_len=1350	1350	14944	8924	14462.3	9221.24	0.637606	-0.649264	0.216713	1	NP_001067011.1	Q2QNN5	Os12g0559200	Oryza sativa Japonica Group	GO:0005506; GO:0006633; GO:0008610; GO:0016165; GO:0016491; GO:0016702; GO:0031408; GO:0046872; GO:0055114;	ko00591#Linoleic acid metabolism ; ko00592#alpha-Linolenic acid metabolism
Smeritima75692_c0_seq1_len=640	640	708	423	685.178	437.089	0.63792	-0.648552	0.488922	1	K4CID1	K4CID1_SOLLC	SubName: Full=Uncharacterized protein;	Solanum lycopersicum (Tomato) (Lycopersicon esculentum)	GO:0003676; GO:0000166; GO:0016491; GO:0008270;	#NA
Smeritima42290_c0_seq8_len=1009	1009	872	521	843.892	538.353	0.637941	-0.648505	0.459406	1	NP_001190650.1	F4JHS4	adenine nucleotide transporter 1	Arabidopsis thaliana	GO:0005488; GO:0005743; GO:0006810; GO:0055085;	#NA
Smeritima27479_c0_seq2_len=800	800	159	95	153.875	98.1642	0.637949	-0.648487	0.703898	1	NP_001118825.1	Q9LXJ6	F-box/RNI-like/FBD-like domain-containing protein	Arabidopsis thaliana	GO:0005575; GO:0008150;	#NA
Smeritima36059_c0_seq3_len=1092	1092	892	533	863.247	550.753	0.638002	-0.648368	0.456295	1	NP_001066495.1	Q306J3	Os12g0247700	Oryza sativa Japonica Group	GO:0005529;	#NA
Smeritima29123_c0_seq4_len=355	355	82	49	79.3568	50.6321	0.638031	-0.648302	0.813377	1	NP_001131174.1	B4FBI1	uncharacterized protein LOC100192482	Zea mays	GO:0004601; GO:0006979; GO:0016491; GO:0020037; GO:0046872; GO:0055114;	ko00360#Phenylalanine metabolism ; ko00940#Phenylpropanoid biosynthesis
Smeritima51368_c0_seq1_len=1553	1553	8799	5258	8515.37	5433.13	0.638038	-0.648285	0.22853	1	NP_984739.1	Q757Y2	AEL122Wp	Ashbya gossypii ATCC 10895	GO:0008299; GO:0016740;	ko00900#Terpenoid backbone biosynthesis
Smeritima44690_c1_seq6_len=368	368	87	52	84.1956	53.732	0.63818	-0.647964	0.802341	1	A5BAQ4	A5BAQ4_VITVI	SubName: Full=Putative uncharacterized protein; Flags: Fragment;	Vitis vinifera (Grape)	GO:0003676; GO:0008270; GO:0015074;	#NA
Smeritima43706_c0_seq2_len=1990	1990	465	278	450.011	287.26	0.638339	-0.647606	0.54885	1	NP_186862.3	Q9S7I6	LRR receptor-like serine/threonine-protein kinase RPK2	Arabidopsis thaliana	GO:0000166; GO:0004672; GO:0004674; GO:0004872; GO:0005524; GO:0005886; GO:0006468; GO:0007275; GO:0009409; GO:0009414; GO:0009808; GO:0009846; GO:0009942; GO:0009945; GO:0010073; GO:0010152; GO:0016020; GO:0016021; GO:0016301; GO:0016310; GO:0016740; GO:0016772; GO:0048508; GO:0048653; GO:0051260;	#NA
Smeritima11081_c0_seq1_len=1022	1022	54186	32396	52439.4	33475	0.638357	-0.647565	0.238495	1	NP_193405.1	O23515	60S ribosomal protein L15-1	Arabidopsis thaliana	GO:0003735; GO:0005622; GO:0005774; GO:0005829; GO:0005840; GO:0005886; GO:0006412; GO:0022625; GO:0022626; GO:0030529;	ko03010#Ribosome
Smeritima29839_c0_seq1_len=554	554	204	122	197.424	126.064	0.638541	-0.647148	0.666806	1	NP_001042166.1	Q94E49	Os01g0174700	Oryza sativa Japonica Group	GO:0004672; GO:0004674; GO:0005524; GO:0006468; GO:0016301; GO:0016310; GO:0016772;	#NA
Smeritima45275_c0_seq1_len=1802	1802	108564	64927	105065	67089.6	0.638556	-0.647115	0.273613	1	NP_001059041.2	Q0D868	Os07g0180900	Oryza sativa Japonica Group	GO:0003735; GO:0005840; GO:0006412;	ko03010#Ribosome
Smeritima19851_c0_seq1_len=2532	2532	1030	616	996.799	636.518	0.638562	-0.647102	0.436976	1	M0THF4	M0THF4_MUSAC	SubName: Full=Uncharacterized protein;	Musa acuminata subsp. malaccensis	#NA	#NA
Smeritima44388_c0_seq2_len=2175	2175	31017	18554	30017.2	19172	0.6387	-0.646789	0.223246	1	NP_985875.2	Q753I4	AFR328Cp	Ashbya gossypii ATCC 10895	GO:0005634; GO:0005730; GO:0006364; GO:0030529; GO:0042254;	ko03008#Ribosome biogenesis in eukaryotes
Smeritima26140_c0_seq1_len=2551	2551	2559	1531	2476.51	1581.99	0.638799	-0.646566	0.32172	1	NP_001132658.1	B6U2J1	uncharacterized protein LOC100194134	Zea mays	GO:0000166; GO:0005524; GO:0017111;	#NA
Smeritima28697_c0_seq1_len=2891	2891	4852	2903	4695.6	2999.69	0.63883	-0.646495	0.261271	1	NP_177656.2	Q8RXN5	tRNA wybutosine-synthesizing protein 1-like protein	Arabidopsis thaliana	GO:0000166; GO:0003824; GO:0005506; GO:0008033; GO:0010181; GO:0016491; GO:0046872; GO:0051536; GO:0051539; GO:0055114;	#NA
Smeritima9118_c0_seq1_len=4038	4038	3682	2203	3563.31	2276.38	0.638837	-0.64648	0.28445	1	NP_001190611.1	F4KC69	DNA polymerase delta subunit 1	Arabidopsis thaliana	GO:0000166; GO:0003676; GO:0003677; GO:0003887; GO:0006139; GO:0006260;	ko00230#Purine metabolism ; ko00240#Pyrimidine metabolism ; ko03030#DNA replication ; ko03410#Base excision repair ; ko03420#Nucleotide excision repair ; ko03430#Mismatch repair ; ko03440#Homologous recombination
Smeritima44152_c0_seq2_len=3252	3252	7467	4470	7226.31	4618.89	0.639176	-0.645714	0.23647	1	NP_195845.2	Q6NQJ6	ribonuclease II	Arabidopsis thaliana	GO:0000175; GO:0003723; GO:0004540; GO:0005739; GO:0006364; GO:0008152; GO:0009507; GO:0009658;	#NA
Smeritima39269_c0_seq1_len=2387	2387	7297	4369	7061.79	4514.52	0.639289	-0.64546	0.237637	1	NP_001169500.1	C0PFF9	uncharacterized protein LOC100383373	Zea mays	GO:0003676; GO:0003677; GO:0005634; GO:0006260;	ko03030#DNA replication ; ko03420#Nucleotide excision repair ; ko03430#Mismatch repair ; ko03440#Homologous recombination
Smeritima41291_c0_seq1_len=3315	3315	1316	788	1273.58	814.246	0.639337	-0.645352	0.404649	1	NP_001189790.1	Q9SGJ0	uncharacterized protein	Arabidopsis thaliana	GO:0005886; GO:0008150;	#NA
Smeritima33586_c0_seq1_len=3425	3425	2490	1491	2409.74	1540.66	0.639349	-0.645326	0.32567	1	NP_001053276.1	Q7XQ16	Os04g0509100	Oryza sativa Japonica Group	GO:0004806; GO:0006629; GO:0016787;	#NA
Smeritima25810_c0_seq1_len=1142	1142	501	300	484.851	309.992	0.639356	-0.645308	0.539782	1	NP_001068175.1	Q945X2	Os11g0588300	Oryza sativa Japonica Group	GO:0016740;	#NA
Smeritima32191_c0_seq1_len=3016	3016	1167	699	1129.38	722.282	0.639537	-0.6449	0.42123	1	NP_011488.1	P53008	Cwh41p	Saccharomyces cerevisiae S288c	GO:0003824; GO:0004573; GO:0005515; GO:0005783; GO:0005789; GO:0006487; GO:0008152; GO:0009272; GO:0009311; GO:0016020; GO:0016021; GO:0016787; GO:0016798;	ko00510#N-Glycan biosynthesis ; ko04141#Protein processing in endoplasmic reticulum
Smeritima36331_c0_seq1_len=939	939	242	145	234.199	149.83	0.639753	-0.644414	0.642598	1	NP_001064602.1	Q0IXP9	Os10g0415600	Oryza sativa Japonica Group	GO:0004252; GO:0006508; GO:0008236;	#NA
Smeritima40981_c0_seq2_len=3574	3574	1031	618	997.767	638.584	0.640014	-0.643826	0.43903	1	NP_174267.4	F4I337	Leucine-rich repeat transmembrane protein kinase	Arabidopsis thaliana	GO:0004672; GO:0004674; GO:0005524; GO:0006468; GO:0016021; GO:0016301; GO:0016310; GO:0016772;	#NA
Smeritima23531_c0_seq1_len=820	820	809	485	782.923	501.154	0.640107	-0.643615	0.473168	1	NP_001190468.1	F4K7D6	alcohol dehydrogenase class-3	Arabidopsis thaliana	GO:0005488; GO:0006069; GO:0008270; GO:0016491; GO:0051903; GO:0055114;	ko00010#Glycolysis / Gluconeogenesis ; ko00071#Fatty acid metabolism ; ko00350#Tyrosine metabolism
Smeritima26991_c0_seq1_len=2067	2067	2095	1256	2027.47	1297.83	0.640125	-0.643574	0.346968	1	NP_179656.4	F4IVI0	protein kinase and Mad3-BUB1-I domain-containing protein	Arabidopsis thaliana	GO:0004672; GO:0004674; GO:0005524; GO:0006468; GO:0016301; GO:0016310; GO:0016772;	#NA
Smeritima37475_c0_seq1_len=1152	1152	2295	1376	2221.02	1421.83	0.64017	-0.643474	0.336318	1	NP_565592.1	Q94AW9	PNAS-3 related protein	Arabidopsis thaliana	GO:0005575;	ko03018#RNA degradation
Smeritima43840_c0_seq18_len=2751	2751	1566	939	1515.52	970.276	0.640226	-0.643347	0.383164	1	NP_001054989.1	Q6F353	Os05g0235800	Oryza sativa Japonica Group	GO:0000166; GO:0003677; GO:0005524; GO:0005634; GO:0006260; GO:0006270;	ko03030#DNA replication
Smeritima36612_c0_seq2_len=2264	2264	19690	11807	19055.3	12200.3	0.640255	-0.643281	0.220083	1	NP_001265944.1	G8Z259	Hop-interacting protein THI030	Solanum lycopersicum	#NA	#NA
Smeritima45186_c2_seq7_len=1678	1678	997	598	964.863	617.918	0.640421	-0.642908	0.444305	1	XP_003546072.1	I1MF06	PREDICTED: pentatricopeptide repeat-containing protein At3g25210, mitochondrial-like	Glycine max	#NA	#NA
Smeritima12669_c0_seq1_len=1833	1833	59796	35866	57868.5	37060.6	0.640428	-0.642892	0.245629	1	NP_001147459.1	B6SRX9	fructose-1,6-bisphosphatase	Zea mays	GO:0005737; GO:0005975; GO:0016051; GO:0016787; GO:0042132; GO:0042578;	ko00010#Glycolysis / Gluconeogenesis ; ko00030#Pentose phosphate pathway ; ko00051#Fructose and mannose metabolism ; ko00710#Carbon fixation in photosynthetic organisms
Smeritima31890_c0_seq1_len=903	903	1445	867	1398.42	895.878	0.640635	-0.642426	0.394266	1	NP_001105288.1	Q5IBC6	LOC542205	Zea mays	#NA	#NA
Smeritima31887_c0_seq3_len=1650	1650	738	443	714.211	457.755	0.640924	-0.641774	0.487329	1	NP_001047023.1	Q6ESG1	Os02g0531200	Oryza sativa Japonica Group	GO:0006814; GO:0008508; GO:0016020;	#NA
Smeritima43202_c0_seq1_len=2674	2674	5889	3535	5699.17	3652.74	0.640925	-0.641773	0.251497	1	NP_013376.1	P29496	Mcm5p	Saccharomyces cerevisiae S288c	GO:0000084; GO:0000166; GO:0000727; GO:0000784; GO:0003677; GO:0003682; GO:0003688; GO:0004386; GO:0005515; GO:0005524; GO:0005634; GO:0005654; GO:0005656; GO:0005737; GO:0006260; GO:0006267; GO:0006270; GO:0006343; GO:0006348; GO:0007049; GO:0016787; GO:0017111; GO:0030174; GO:0031261; GO:0031298; GO:0031939; GO:0042555; GO:0003678; GO:0003697;	ko03030#DNA replication ; ko04111#Cell cycle - yeast ; ko04113#Meiosis - yeast
Smeritima25191_c0_seq1_len=622	622	653	392	631.951	405.057	0.640962	-0.641689	0.50468	1	NP_001268132.1	A8VPW3	R2R3 Myb14 transcription factor	Vitis vinifera	GO:0003677; GO:0005634; GO:0006355;	#NA
Smeritima29171_c0_seq1_len=3156	3156	6381	3832	6175.31	3959.64	0.641204	-0.641145	0.247318	1	NP_179480.2	F4IRI1	transducin/WD40 repeat-like superfamily protein	Arabidopsis thaliana	#NA	ko03008#Ribosome biogenesis in eukaryotes
Smeritima36165_c0_seq1_len=1756	1756	6434	3864	6226.61	3992.7	0.641232	-0.641081	0.246915	1	NP_001049883.1	Q10MK5	Os03g0305500	Oryza sativa Japonica Group	GO:0003824; GO:0004056; GO:0005737; GO:0006526; GO:0016829; GO:0042450;	ko00250#Alanine, aspartate and glutamate metabolism ; ko00330#Arginine and proline metabolism
Smeritima8934_c0_seq1_len=1517	1517	2063	1239	1996.5	1280.27	0.641256	-0.641028	0.350621	1	NP_982643.1	Q75EH7	AAR102Cp	Ashbya gossypii ATCC 10895	#NA	#NA
Smeritima45373_c0_seq7_len=805	805	253	152	244.845	157.063	0.641479	-0.640526	0.637976	1	NP_001062645.1	Q0J3A6	Os09g0241100	Oryza sativa Japonica Group	#NA	#NA
Smeritima20587_c0_seq1_len=1573	1573	972	584	940.668	603.452	0.641514	-0.640448	0.449481	1	NP_001056406.1	Q6L5F5	Os05g0577200	Oryza sativa Japonica Group	GO:0004091; GO:0008152; GO:0016787;	ko00900#Terpenoid backbone biosynthesis
Smeritima43859_c0_seq1_len=2326	2326	967	581	935.83	600.352	0.641518	-0.640438	0.450207	1	NP_001154372.1	F4HR52	transmembrane receptors / ATP binding protein	Arabidopsis thaliana	GO:0004872; GO:0004888; GO:0005524; GO:0006915; GO:0006952; GO:0007165; GO:0016021; GO:0031224; GO:0045087;	#NA
Smeritima34693_c0_seq1_len=1614	1614	8297	4988	8029.55	5154.14	0.641896	-0.639588	0.236749	1	NP_001239617.1	C6TIE2	uncharacterized protein LOC100812544	Glycine max	GO:0003824; GO:0008152;	#NA
Smeritima22674_c0_seq2_len=1764	1764	1614	971	1561.97	1003.34	0.642355	-0.638557	0.382661	1	NP_001143387.1	B6T392	uncharacterized protein LOC100276025	Zea mays	GO:0016491; GO:0055114;	#NA
Smeritima30934_c0_seq1_len=2455	2455	7887	4745	7632.77	4903.05	0.642368	-0.638529	0.239409	1	NP_193372.6	Q8GWE0	pentatricopeptide repeat-containing protein SVR7	Arabidopsis thaliana	GO:0000166; GO:0003723; GO:0005488; GO:0009507; GO:0009536; GO:0009658;	#NA
Smeritima27353_c0_seq1_len=1859	1859	41620	25061	40278.4	25895.7	0.642918	-0.637293	0.237578	1	NP_567209.1	Q9M158	thylakoid rhodanese-like protein	Arabidopsis thaliana	GO:0009507; GO:0009535; GO:0009536; GO:0009772; GO:0009941; GO:0042742;	#NA
Smeritima31995_c0_seq1_len=1331	1331	45192	27212	43735.3	28118.4	0.642922	-0.637284	0.240022	1	NP_001067407.1	Q53P53	Os11g0186900	Oryza sativa Japonica Group	GO:0016491; GO:0055114;	ko00270#Cysteine and methionine metabolism
Smeritima23342_c0_seq2_len=3418	3418	1008	607	975.508	627.218	0.642965	-0.637187	0.446611	1	NP_174320.2	F4I4T7	PPR repeat domain-containing protein	Arabidopsis thaliana	GO:0005488;	#NA
Smeritima21897_c0_seq1_len=2490	2490	1522	917	1472.94	947.543	0.643301	-0.636435	0.391695	1	NP_594527.1	P24339	kinesin-like protein Cut7	Schizosaccharomyces pombe 972h-	GO:0000166; GO:0003777; GO:0005515; GO:0005524; GO:0005634; GO:0005737; GO:0005816; GO:0005856; GO:0005874; GO:0005875; GO:0005876; GO:0007018; GO:0007049; GO:0007067; GO:0008574; GO:0015630; GO:0051301; GO:0051306; GO:0090307;	#NA
Smeritima30412_c0_seq2_len=1057	1057	478	288	462.592	297.593	0.643315	-0.636402	0.551548	1	XP_004231613.1	K4B5N1	PREDICTED: tyrosyl-DNA phosphodiesterase 2-like	Solanum lycopersicum	#NA	#NA
Smeritima231878_c0_seq1_len=2017	2017	468	282	452.914	291.393	0.643373	-0.636273	0.554541	1	NP_172522.2	Q9FNY4	DNA polymerase lambda subunit	Arabidopsis thaliana	GO:0003677; GO:0003824; GO:0003887; GO:0005622; GO:0006281; GO:0006289; GO:0006302; GO:0010224; GO:0016779;	ko03410#Base excision repair ; ko03450#Non-homologous end-joining
Smeritima33195_c0_seq1_len=1479	1479	3256	1962	3151.05	2027.35	0.643389	-0.636236	0.303671	1	NP_001241963.1	C6TDA9	uncharacterized protein LOC100813590	Glycine max	GO:0003824; GO:0005488; GO:0044237; GO:0050662;	#NA
Smeritima45470_c0_seq49_len=735	735	151	91	146.133	94.031	0.643463	-0.63607	0.716393	1	NP_001051896.2	Q0DLS8	Os03g0849100	Oryza sativa Japonica Group	GO:0005524; GO:0006915; GO:0006952;	#NA
Smeritima24680_c0_seq1_len=649	649	16633	10025	16096.9	10358.9	0.643536	-0.635906	0.225493	1	B1PID4	B1PID4_9CONI	SubName: Full=Putative elongation factor 1A; Flags: Fragment;	Cupressus sempervirens	GO:0005525; GO:0003746;	#NA
Smeritima45421_c0_seq5_len=1431	1431	287	173	277.749	178.762	0.643611	-0.635739	0.622325	1	NP_199740.4	F4K4T3	receptor like protein 56	Arabidopsis thaliana	GO:0004872;	#NA
Smeritima109926_c0_seq1_len=954	954	627	378	606.789	390.59	0.6437	-0.635539	0.51423	1	F2CR60	F2CR60_HORVD	SubName: Full=Predicted protein;	Hordeum vulgare var. distichum (Two-rowed barley)	GO:0030246;	#NA
Smeritima45038_c0_seq7_len=1298	1298	471	284	455.818	293.459	0.643809	-0.635296	0.554231	1	NP_587769.1	O74942	WD repeat containing cyclophilin family peptidyl-prolyl cis-trans isomerase Cyp9 (predicted)	Schizosaccharomyces pombe 972h-	GO:0000413; GO:0003755; GO:0005634; GO:0006457; GO:0016853;	#NA
Smeritima33829_c0_seq2_len=1609	1609	6806	4104	6586.61	4240.69	0.643835	-0.635236	0.248223	1	NP_001242314.1	C6TGK4	uncharacterized protein LOC100820588	Glycine max	GO:0005488; GO:0008270; GO:0016491; GO:0046872; GO:0055114;	#NA
Smeritima40969_c0_seq2_len=1931	1931	5131	3094	4965.61	3197.05	0.64384	-0.635227	0.265305	1	NP_001141716.1	B4FXR9	protein SOF1	Zea mays	#NA	#NA
Smeritima42893_c0_seq7_len=2689	2689	6169	3721	5970.15	3844.94	0.644027	-0.634806	0.253783	1	NP_197358.2	Q8L7L0	GTP1/OBG family protein	Arabidopsis thaliana	GO:0000166; GO:0000287; GO:0003924; GO:0005525; GO:0005622; GO:0005737; GO:0006184; GO:0009416; GO:0009507; GO:0009570; GO:0009706; GO:0009790; GO:0009793; GO:0010027;	#NA
Smeritima40408_c0_seq9_len=970	970	603	364	583.563	376.124	0.64453	-0.63368	0.520853	1	NP_001185087.1	F4IAT4	S-adenosyl-L-methionine-dependent methyltransferases superfamily protein	Arabidopsis thaliana	GO:0008168; GO:0008171; GO:0016740; GO:0032259;	ko00360#Phenylalanine metabolism ; ko00940#Phenylpropanoid biosynthesis ; ko00941#Flavonoid biosynthesis ; ko00945#Stilbenoid, diarylheptanoid and gingerol biosynthesis
Smeritima32014_c0_seq1_len=2496	2496	17199	10384	16644.6	10729.9	0.644645	-0.633422	0.227174	1	NP_001061475.1	Q6Z0N5	Os08g0295300	Oryza sativa Japonica Group	GO:0000166; GO:0004812; GO:0004829; GO:0005524; GO:0005737; GO:0006412; GO:0006418; GO:0006435; GO:0016876; GO:0043039;	ko00970#Aminoacyl-tRNA biosynthesis
Smeritima42448_c0_seq1_len=3262	3262	742	448	718.082	462.922	0.644664	-0.633381	0.491939	1	NP_568948.1	Q9FIT7	pentatricopeptide repeat-containing protein	Arabidopsis thaliana	GO:0003674; GO:0005488; GO:0005739;	#NA
Smeritima26637_c0_seq2_len=2486	2486	16900	10204	16355.2	10543.9	0.644678	-0.633349	0.227284	1	NP_596364.1	P87144	cytoplasmic threonine-tRNA ligase Trs1 (predicted)	Schizosaccharomyces pombe 972h-	GO:0000166; GO:0004812; GO:0004829; GO:0005524; GO:0005737; GO:0005829; GO:0006412; GO:0006418; GO:0006435; GO:0016874; GO:0016876; GO:0043039;	ko00970#Aminoacyl-tRNA biosynthesis
Smeritima40522_c0_seq1_len=2022	2022	515	311	498.399	321.359	0.644781	-0.633118	0.543176	1	NP_001154308.1	F4IAF6	ARM repeat superfamily protein	Arabidopsis thaliana	GO:0005488;	#NA
Smeritima118909_c0_seq1_len=2359	2359	1553	938	1502.94	969.243	0.644898	-0.632858	0.391624	1	NP_001130410.1	B4F916	uncharacterized protein LOC100191506	Zea mays	GO:0003677; GO:0003887; GO:0006260;	ko00230#Purine metabolism ; ko00240#Pyrimidine metabolism ; ko03030#DNA replication
Smeritima33468_c0_seq1_len=1550	1550	634	383	613.564	395.757	0.645014	-0.632599	0.514505	1	NP_001169308.1	C0PDT7	hypothetical protein	Zea mays	#NA	#NA
Smeritima9468_c0_seq1_len=1405	1405	869	525	840.989	542.487	0.645058	-0.632499	0.470382	1	NP_196603.1	Q8H0W9	ENTH/ANTH/VHS superfamily protein	Arabidopsis thaliana	GO:0005543; GO:0005575; GO:0005794; GO:0005905; GO:0006897; GO:0008150; GO:0016020; GO:0030136; GO:0031410;	#NA
Smeritima31686_c0_seq2_len=450	450	192	116	185.811	119.864	0.645084	-0.632442	0.682372	1	NP_200830.1	Q9LSS4	tetraspanin4	Arabidopsis thaliana	GO:0016020; GO:0016021;	#NA
Smeritima40901_c0_seq1_len=2837	2837	138180	83493	133726	86274	0.645155	-0.632282	0.30291	1	NP_199802.1	Q9LTX9	heat shock protein 70-2	Arabidopsis thaliana	GO:0000166; GO:0005515; GO:0005524; GO:0006457; GO:0006950; GO:0009408; GO:0009507; GO:0009532; GO:0009570; GO:0009579; GO:0009941; GO:0045036; GO:0046686; GO:0048046; GO:0051082;	ko03040#Spliceosome ; ko04141#Protein processing in endoplasmic reticulum ; ko04144#Endocytosis
Smeritima25159_c0_seq6_len=1931	1931	4326	2614	4186.56	2701.07	0.645176	-0.632235	0.280613	1	NP_001054128.1	Q7XN85	Os04g0658300	Oryza sativa Japonica Group	GO:0005524;	#NA
Smeritima35484_c0_seq2_len=2727	2727	1512	914	1463.26	944.443	0.645437	-0.631652	0.395926	1	NP_182112.2	O80831	beta-amylase 7	Arabidopsis thaliana	GO:0000272; GO:0003824; GO:0005737; GO:0005975; GO:0008152; GO:0016161; GO:0016787; GO:0016798; GO:0043169;	#NA
Smeritima26224_c0_seq2_len=403	403	956	578	925.184	597.252	0.645549	-0.631401	0.457837	1	NP_001149616.1	B6TG61	40S ribosomal protein S16	Zea mays	GO:0003735; GO:0005622; GO:0005840; GO:0006412; GO:0030529;	ko03010#Ribosome
Smeritima33721_c0_seq1_len=2277	2277	42061	25437	40705.2	26284.2	0.645722	-0.631015	0.242549	1	NP_196351.1	Q38798	calnexin2	Arabidopsis thaliana	GO:0005509; GO:0005529; GO:0005774; GO:0005783; GO:0005789; GO:0006457; GO:0009507; GO:0016020; GO:0016021; GO:0046872; GO:0051082;	ko04141#Protein processing in endoplasmic reticulum ; ko04145#Phagosome
Smeritima98653_c0_seq1_len=1553	1553	1349	816	1305.52	843.179	0.645859	-0.630709	0.411516	1	NP_564864.1	Q94A98	uncharacterized protein	Arabidopsis thaliana	GO:0008150;	#NA
Smeritima38084_c0_seq1_len=1274	1274	1471	890	1423.58	919.644	0.646006	-0.63038	0.400389	1	NP_001052520.1	Q7XVZ4	Os04g0348100	Oryza sativa Japonica Group	GO:0003676; GO:0005524; GO:0008026;	#NA
Smeritima127482_c0_seq1_len=2460	2460	1185	717	1146.8	740.882	0.646041	-0.630302	0.42915	1	NP_201200.2	Q8W103	protein chromatin remodeling 24	Arabidopsis thaliana	GO:0003676; GO:0003677; GO:0004386; GO:0005524; GO:0046686;	#NA
Smeritima37745_c0_seq1_len=1405	1405	3791	2294	3668.8	2370.41	0.646099	-0.630173	0.293595	1	NP_171690.1	O65090	ribosomal RNA adenine dimethylase family protein	Arabidopsis thaliana	GO:0000154; GO:0000179; GO:0008168; GO:0008649; GO:0009409; GO:0016740; GO:0031167; GO:0032259;	#NA
Smeritima45401_c0_seq19_len=587	587	271	164	262.265	169.462	0.646151	-0.630057	0.633305	1	NP_001238431.1	C6ZRM8	FERONIA receptor-like kinase precursor	Glycine max	GO:0000166; GO:0004672; GO:0004674; GO:0004872; GO:0005524; GO:0006468; GO:0016301; GO:0016310; GO:0016772;	#NA
Smeritima30232_c0_seq1_len=1535	1535	2693	1630	2606.19	1684.29	0.646265	-0.629802	0.32821	1	NP_597446.1	Q8SRV9	DNA POLYMERASE DELTA AUXILIARY PROTEIN (PROLIFERATING CELL NUCLEOLAR ANTIGEN)	Encephalitozoon cuniculi GB-M1	GO:0003677; GO:0005634; GO:0006260; GO:0006275; GO:0030337; GO:0043626;	ko03030#DNA replication ; ko03410#Base excision repair ; ko03420#Nucleotide excision repair ; ko03430#Mismatch repair
Smeritima43391_c0_seq1_len=3151	3151	3543	2145	3428.79	2216.45	0.646421	-0.629454	0.300414	1	NP_001182835.1	C4J0U7	hypothetical protein	Zea mays	GO:0005509;	#NA
Smeritima38016_c0_seq1_len=2083	2083	3470	2102	3358.15	2172.01	0.646789	-0.628633	0.303008	1	NP_197990.2	Q8GYE8	S-adenosyl-L-methionine-dependent methyltransferases superfamily protein	Arabidopsis thaliana	GO:0003674; GO:0005575; GO:0008150;	#NA
Smeritima10679_c0_seq1_len=2302	2302	5383	3261	5209.48	3369.62	0.646823	-0.628556	0.266869	1	NP_001130736.1	B6SV10	uncharacterized protein LOC100191840	Zea mays	GO:0000166; GO:0000287; GO:0003924; GO:0005525; GO:0005622; GO:0006184;	#NA
Smeritima27740_c0_seq1_len=2370	2370	2172	1316	2101.99	1359.83	0.646927	-0.628325	0.353683	1	NP_196741.2	B5X0N6	K(+) efflux antiporter 6	Arabidopsis thaliana	GO:0006810; GO:0006811; GO:0006812; GO:0006813; GO:0015297; GO:0015299; GO:0015992; GO:0016020; GO:0016021; GO:0055085; GO:0071805;	#NA
Smeritima33923_c0_seq1_len=988	988	3226	1955	3122.01	2020.12	0.647056	-0.628038	0.310602	1	NP_187997.1	Q9LRW7	protein indeterminate(ID)-domain 11	Arabidopsis thaliana	GO:0003676; GO:0005622; GO:0006355; GO:0008270;	#NA
Smeritima36854_c0_seq1_len=1275	1275	14356	8700	13893.2	8989.78	0.647061	-0.628027	0.232346	1	NP_001142341.1	B4G1I6	uncharacterized protein LOC100274511	Zea mays	GO:0005524; GO:0008233; GO:0019538;	#NA
Smeritima292517_c0_seq1_len=301	301	66	40	63.8726	41.3323	0.647106	-0.627926	0.855716	1	NP_001240170.1	C6TA29	uncharacterized protein LOC100791908	Glycine max	GO:0006810; GO:0016020; GO:0016021;	#NA
Smeritima43549_c0_seq39_len=2484	2484	810	491	783.89	507.354	0.647226	-0.627659	0.483381	1	NP_001105019.1	Q7XAX9	probable histone deacetylase 19	Zea mays	GO:0016787;	#NA
Smeritima14982_c0_seq2_len=1835	1835	541	328	523.561	338.925	0.647345	-0.627393	0.539804	1	NP_001169416.1	C0PES0	hypothetical protein	Zea mays	#NA	#NA
Smeritima29857_c0_seq1_len=1697	1697	28178	17084	27269.7	17653	0.647349	-0.627383	0.235486	1	XP_003624768.1	G7L2M8	Protein grpE	Medicago truncatula	#NA	#NA
Smeritima45002_c0_seq5_len=375	375	94	57	90.97	58.8985	0.64745	-0.627159	0.794385	1	NP_172685.1	Q8L3R3	disease resistance protein RFL1	Arabidopsis thaliana	GO:0000166; GO:0005524; GO:0005575; GO:0006915; GO:0006952;	#NA
Smeritima24858_c0_seq1_len=2872	2872	2785	1689	2695.23	1745.26	0.647536	-0.626968	0.326658	1	NP_001058116.1	Q67VS5	Os06g0625900	Oryza sativa Japonica Group	GO:0005773; GO:0005774; GO:0006810; GO:0006811; GO:0006813; GO:0015079; GO:0016020; GO:0016021; GO:0071805;	#NA
Smeritima43307_c0_seq1_len=1646	1646	9266	5620	8967.32	5807.19	0.647595	-0.626837	0.242313	1	NP_001242088.1	C6TDQ5	uncharacterized protein LOC100793910	Glycine max	#NA	ko00906#Carotenoid biosynthesis
Smeritima45111_c1_seq4_len=565	565	122	74	118.067	76.4648	0.647636	-0.626744	0.753592	1	NP_001047166.1	Q0E0A8	Os02g0565400	Oryza sativa Japonica Group	GO:0005488;	#NA
Smeritima42159_c0_seq3_len=2447	2447	943	572	912.603	591.052	0.647655	-0.626703	0.46289	1	NP_001043925.2	Q5N7Q8	Os01g0689900	Oryza sativa Japonica Group	GO:0000166; GO:0004672; GO:0004674; GO:0005524; GO:0006468; GO:0016301; GO:0016310; GO:0016772;	#NA
Smeritima43915_c0_seq2_len=3762	3762	50121	30404	48505.4	31416.7	0.647695	-0.626614	0.251368	1	NP_001066956.1	Q2QP54	Os12g0541500	Oryza sativa Japonica Group	GO:0003723; GO:0003746; GO:0005622; GO:0006412; GO:0006414;	#NA
Smeritima32779_c0_seq1_len=3351	3351	10527	6386	10187.7	6598.7	0.647715	-0.62657	0.238943	1	NP_180698.1	Q9SIC9	genomes uncoupled 1 protein	Arabidopsis thaliana	GO:0003677; GO:0005488; GO:0009507; GO:0009536; GO:0010019; GO:0031930;	#NA
Smeritima11452_c0_seq1_len=1098	1098	9938	6029	9617.66	6229.81	0.647747	-0.626497	0.240511	1	NP_001152316.1	B6UC94	LOC100285955	Zea mays	GO:0003746; GO:0005737; GO:0006414; GO:0043043;	#NA
Smeritima44693_c0_seq4_len=3170	3170	3695	2242	3575.9	2316.68	0.647859	-0.626248	0.298846	1	NP_173947.1	Q9C667	chaperonin 60 subunit beta 4	Arabidopsis thaliana	GO:0000166; GO:0005524; GO:0005737; GO:0009507; GO:0042026; GO:0044267;	ko03018#RNA degradation
Smeritima35359_c0_seq1_len=2628	2628	6148	3732	5949.82	3856.3	0.648137	-0.625628	0.260714	1	NP_172275.1	Q9LN10	uncharacterized protein	Arabidopsis thaliana	GO:0008150;	#NA
Smeritima22462_c0_seq1_len=2504	2504	7426	4511	7186.63	4661.25	0.6486	-0.624598	0.252022	1	NP_172461.1	Q3EDF8	pentatricopeptide repeat-containing protein	Arabidopsis thaliana	GO:0003674; GO:0005488; GO:0016020;	#NA
Smeritima33989_c0_seq1_len=1280	1280	11349	6895	10983.2	7124.66	0.648688	-0.624403	0.2388	1	NP_196706.2	P82715	PsbP domain-containing protein 5	Arabidopsis thaliana	GO:0005509; GO:0009507; GO:0009523; GO:0009535; GO:0009536; GO:0009543; GO:0009579; GO:0009654; GO:0015979; GO:0019898; GO:0031977;	#NA
Smeritima34907_c0_seq1_len=2055	2055	14753	8969	14277.5	9267.74	0.649117	-0.623449	0.235452	1	NP_001119047.1	B3H778	argininosuccinate synthase	Arabidopsis thaliana	GO:0000166; GO:0004055; GO:0005524; GO:0005737; GO:0006526; GO:0008652; GO:0016874;	ko00250#Alanine, aspartate and glutamate metabolism ; ko00330#Arginine and proline metabolism
Smeritima65859_c0_seq1_len=2090	2090	1977	1202	1913.27	1242.04	0.649168	-0.623336	0.368509	1	NP_568233.1	Q8VYD6	pentatricopeptide repeat-containing protein	Arabidopsis thaliana	GO:0003824; GO:0005488; GO:0005829; GO:0008150; GO:0008152;	#NA
Smeritima38885_c0_seq1_len=2409	2409	3228	1963	3123.95	2028.38	0.649301	-0.62304	0.314243	1	NP_187383.1	Q9SFV7	GTP cyclohydrolase I	Arabidopsis thaliana	GO:0016787;	ko00790#Folate biosynthesis
Smeritima28814_c0_seq3_len=660	660	911	554	881.635	572.452	0.649308	-0.623025	0.470135	1	I3XHK2	I3XHK2_9CARY	SubName: Full=Chloroplast preprotein import receptor Toc159;	Bienertia sinuspersici	GO:0005525; GO:0016817;	#NA
Smeritima40435_c0_seq1_len=2669	2669	7020	4270	6793.72	4412.22	0.649457	-0.622695	0.255951	1	NP_567680.4	Q8H199	cysteine-rich receptor-like protein kinase 14	Arabidopsis thaliana	GO:0000166; GO:0004672; GO:0004674; GO:0004872; GO:0005524; GO:0005575; GO:0006468; GO:0016020; GO:0016021; GO:0016301; GO:0016310; GO:0016740; GO:0016772;	#NA
Smeritima36007_c0_seq7_len=641	641	988	601	956.153	621.018	0.649497	-0.622606	0.459236	1	NP_001131500.1	B4FCU3	uncharacterized protein LOC100192837	Zea mays	#NA	#NA
Smeritima20923_c0_seq1_len=1528	1528	110956	67507	107379	69755.5	0.649617	-0.622339	0.294205	1	NP_001148971.1	B6T999	LOC100282591	Zea mays	#NA	#NA
Smeritima44455_c0_seq17_len=602	602	258	157	249.684	162.229	0.64974	-0.622067	0.644242	1	NP_189269.2	F4JCI4	Melibiase family protein	Arabidopsis thaliana	GO:0003824; GO:0004553; GO:0005975; GO:0008152; GO:0043169;	#NA
Smeritima41732_c0_seq2_len=1392	1392	304	185	294.201	191.162	0.649767	-0.622006	0.621406	1	NP_001059096.1	Q69S66	Os07g0191700	Oryza sativa Japonica Group	GO:0003746; GO:0006414;	#NA
Smeritima18193_c0_seq1_len=1225	1225	3155	1920	3053.3	1983.95	0.649772	-0.621994	0.317324	1	NP_001066477.2	Q0IP69	Os12g0240900	Oryza sativa Japonica Group	GO:0008168; GO:0008171; GO:0032259; GO:0046983;	#NA
Smeritima49840_c0_seq1_len=1367	1367	9478	5768	9172.49	5960.12	0.649782	-0.621972	0.24523	1	XP_002284687.1	F6GZZ6	PREDICTED: protein TIC 22, chloroplastic-like isoform 1	Vitis vinifera	#NA	#NA
Smeritima20670_c0_seq1_len=2225	2225	11908	7248	11524.2	7489.41	0.649888	-0.621736	0.239803	1	NP_199995.1	Q9SCY0	phosphoglucomutase	Arabidopsis thaliana	GO:0000287; GO:0004614; GO:0005975; GO:0006006; GO:0008152; GO:0009409; GO:0009507; GO:0009536; GO:0009570; GO:0009590; GO:0009941; GO:0010319; GO:0016853; GO:0016868; GO:0019252; GO:0046872; GO:0048046; GO:0005829;	ko00010#Glycolysis / Gluconeogenesis ; ko00030#Pentose phosphate pathway ; ko00052#Galactose metabolism ; ko00230#Purine metabolism ; ko00500#Starch and sucrose metabolism ; ko00520#Amino sugar and nucleotide sugar metabolism
Smeritima36307_c0_seq2_len=1565	1565	859	523	831.311	540.42	0.650082	-0.621307	0.479417	1	NP_001066090.1	Q2QY35	Os12g0133700	Oryza sativa Japonica Group	GO:0004725; GO:0006470; GO:0008138; GO:0016311; GO:0016787; GO:0016791; GO:0033549; GO:0035335; GO:0043405;	#NA
Smeritima25373_c0_seq2_len=1310	1310	1130	688	1093.58	710.916	0.650084	-0.621302	0.441815	1	NP_001042533.1	Q5NAM1	Os01g0237100	Oryza sativa Japonica Group	#NA	#NA
Smeritima42081_c0_seq1_len=3961	3961	8082	4923	7821.48	5086.97	0.650385	-0.620635	0.251609	1	NP_175498.2	F4I6M1	polymerase gamma 2	Arabidopsis thaliana	GO:0003676; GO:0003677; GO:0003887; GO:0005622; GO:0006139; GO:0006260; GO:0008408;	ko00230#Purine metabolism ; ko00240#Pyrimidine metabolism ; ko03030#DNA replication ; ko03410#Base excision repair ; ko03420#Nucleotide excision repair ; ko03440#Homologous recombination
Smeritima154210_c0_seq1_len=2137	2137	939	572	908.732	591.052	0.650414	-0.62057	0.467613	1	NP_190450.1	Q9M302	pentatricopeptide repeat-containing protein	Arabidopsis thaliana	GO:0003674; GO:0005488;	#NA
Smeritima37000_c0_seq1_len=1199	1199	5322	3242	5150.45	3349.98	0.650425	-0.620544	0.273596	1	NP_001049559.1	Q10P28	Os03g0249300	Oryza sativa Japonica Group	GO:0006821; GO:0006884;	ko03013#RNA transport
Smeritima34716_c0_seq2_len=1587	1587	28271	17227	27359.7	17800.8	0.650621	-0.620111	0.241016	1	XP_003592576.1	G7IAV6	Fruit protein pKIWI502	Medicago truncatula	#NA	#NA
Smeritima40612_c0_seq1_len=3723	3723	12189	7429	11796.1	7676.44	0.650761	-0.6198	0.240813	1	NP_190394.3	Q8L785	glycyl-tRNA synthetase 2	Arabidopsis thaliana	GO:0000166; GO:0004812; GO:0004820; GO:0005524; GO:0005737; GO:0005739; GO:0006412; GO:0006426; GO:0009507; GO:0009536; GO:0009570; GO:0009793; GO:0016874; GO:0045995; GO:0046983;	ko00970#Aminoacyl-tRNA biosynthesis
Smeritima11186_c0_seq1_len=2308	2308	13709	8356	13267.1	8634.32	0.650807	-0.619699	0.239069	1	NP_201210.1	Q9FEA2	glutamyl-tRNA synthetase	Arabidopsis thaliana	GO:0000166; GO:0003723; GO:0004812; GO:0004818; GO:0005515; GO:0005524; GO:0005737; GO:0005739; GO:0006412; GO:0006418; GO:0006424; GO:0007005; GO:0009507; GO:0009536; GO:0009658; GO:0016874; GO:0016876; GO:0043039; GO:0048481;	ko00860#Porphyrin and chlorophyll metabolism ; ko00970#Aminoacyl-tRNA biosynthesis
Smeritima238559_c0_seq1_len=1256	1256	292	178	282.588	183.929	0.650873	-0.619551	0.628237	1	NP_177015.3	Q6S591	zinc finger protein JAGGED	Arabidopsis thaliana	GO:0005622; GO:0005634; GO:0007275; GO:0008270; GO:0009908; GO:0009965; GO:0010093; GO:0010158; GO:0030154; GO:0046872; GO:0048440; GO:0048443; GO:0048653;	#NA
Smeritima148233_c0_seq1_len=1162	1162	228	139	220.651	143.63	0.650938	-0.619409	0.663166	1	B9F1I2	B9F1I2_ORYSJ	SubName: Full=Putative uncharacterized protein;	Oryza sativa subsp. japonica (Rice)	GO:0003676;	#NA
Smeritima17901_c0_seq1_len=1502	1502	3666	2235	3547.83	2309.44	0.650945	-0.619392	0.304688	1	XP_003604153.1	G7JVL3	hypothetical protein MTR_4g006030	Medicago truncatula	#NA	#NA
Smeritima18507_c0_seq1_len=1483	1483	16517	10074	15984.6	10409.5	0.651224	-0.618775	0.238154	1	NP_195072.2	Q8H1R4	ABC transporter I family member 10	Arabidopsis thaliana	GO:0000166; GO:0005524; GO:0006200; GO:0006810; GO:0009507; GO:0009536; GO:0009941; GO:0016887; GO:0017111;	#NA
Smeritima17325_c0_seq1_len=1423	1423	382	233	369.687	240.761	0.651256	-0.618703	0.592167	1	NP_014412.1	P53720	Smm1p	Saccharomyces cerevisiae S288c	GO:0003824; GO:0005634; GO:0005737; GO:0006400; GO:0008033; GO:0008152; GO:0016491; GO:0017150; GO:0050660; GO:0055114;	#NA
Smeritima24529_c0_seq2_len=523	523	623	380	602.918	392.657	0.651261	-0.618693	0.525658	1	XP_004234357.1	K4BF94	PREDICTED: putative 4-hydroxy-tetrahydrodipicolinate reductase 3, chloroplastic-like	Solanum lycopersicum	#NA	#NA
Smeritima44183_c2_seq33_len=1688	1688	964	588	932.926	607.585	0.651268	-0.618677	0.465285	1	NP_001078446.1	F4JSM3	ABC transporter B family member 28	Arabidopsis thaliana	GO:0000166; GO:0005524; GO:0006200; GO:0006810; GO:0016021; GO:0016887; GO:0017111; GO:0042626; GO:0055085;	#NA
Smeritima34190_c0_seq1_len=890	890	4705	2870	4553.34	2965.59	0.651301	-0.618604	0.284022	1	NP_567851.1	Q94B52	translation initiation factor IF-3	Arabidopsis thaliana	GO:0003743; GO:0005618; GO:0006412; GO:0006413; GO:0009507;	#NA
Smeritima35411_c0_seq12_len=3830	3830	5524	3371	5345.94	3483.28	0.651575	-0.617997	0.273012	1	NP_565212.1	B9DHQ6 ; Q9SAJ3	cell division protease ftsH-12	Arabidopsis thaliana	GO:0000166; GO:0004222; GO:0005524; GO:0005739; GO:0006508; GO:0008233; GO:0008237; GO:0009507; GO:0009535; GO:0009536; GO:0009579; GO:0016020; GO:0016021; GO:0016787; GO:0017111; GO:0046872;	#NA
Smeritima24875_c0_seq1_len=3582	3582	952	581	921.313	600.352	0.651626	-0.617883	0.467545	1	NP_180875.1	O49318	putative leucine-rich repeat receptor-like protein kinase	Arabidopsis thaliana	GO:0000166; GO:0004672; GO:0004674; GO:0004872; GO:0005524; GO:0006468; GO:0016020; GO:0016021; GO:0016301; GO:0016310; GO:0016740; GO:0016772;	#NA
Smeritima13711_c0_seq1_len=2469	2469	783	478	757.761	493.921	0.651817	-0.617462	0.494793	1	NP_200798.1	Q9FJE6	pentatricopeptide repeat-containing protein	Arabidopsis thaliana	GO:0003674; GO:0005488; GO:0005575; GO:0008150;	#NA
Smeritima10947_c0_seq1_len=1771	1771	19731	12049	19095	12450.3	0.652021	-0.617011	0.239384	1	NP_200292.1	P14671 ; Q0WUI8	tryptophan synthase beta chain	Arabidopsis thaliana	GO:0000162; GO:0003824; GO:0004834; GO:0006568; GO:0006979; GO:0008152; GO:0008652; GO:0009073; GO:0009507; GO:0009536; GO:0009570; GO:0009651; GO:0009684; GO:0016829; GO:0030170;	ko00260#Glycine, serine and threonine metabolism ; ko00400#Phenylalanine, tyrosine and tryptophan biosynthesis
Smeritima9766_c0_seq1_len=6745	6745	2993	1828	2896.52	1888.89	0.652122	-0.616786	0.326624	1	NP_176883.5	F4HRR8	protein MIDASIN1	Arabidopsis thaliana	GO:0000166; GO:0005524; GO:0005622; GO:0005634; GO:0006200; GO:0006355; GO:0008134; GO:0016887; GO:0017111; GO:0043254;	ko03008#Ribosome biogenesis in eukaryotes
Smeritima36353_c0_seq1_len=1435	1435	8676	5299	8396.34	5475.5	0.652129	-0.61677	0.251964	1	NP_001136744.1	B4FK80	uncharacterized protein LOC100216885	Zea mays	#NA	#NA
Smeritima1462_c0_seq1_len=1032	1032	221	135	213.876	139.497	0.65223	-0.616547	0.668999	1	NP_179531.1	Q8S8S7	U-box domain-containing protein 34	Arabidopsis thaliana	GO:0000151; GO:0000166; GO:0004672; GO:0004674; GO:0004842; GO:0005524; GO:0006468; GO:0016301; GO:0016310; GO:0016567; GO:0016740; GO:0016772; GO:0016874;	#NA
Smeritima39442_c0_seq2_len=1391	1391	4857	2967	4700.44	3065.82	0.652242	-0.616521	0.283175	1	NP_001151355.1	B6TZG2	transcription termination factor nusG family protein	Zea mays	GO:0032784; GO:0032968;	#NA
Smeritima44870_c0_seq2_len=1451	1451	33059	20196	31993.4	20868.7	0.652281	-0.616434	0.247245	1	NP_172800.2	Q9FX55	sulfotransferase 4C	Arabidopsis thaliana	GO:0005575; GO:0008146; GO:0009735; GO:0016740; GO:0080118;	#NA
Smeritima8892_c0_seq1_len=1263	1263	838	512	810.988	529.054	0.652357	-0.616266	0.486199	1	NP_012077.1	P38890	Set5p	Saccharomyces cerevisiae S288c	GO:0003674; GO:0005634; GO:0005737; GO:0008150; GO:0008168; GO:0016740; GO:0032259;	#NA
Smeritima27022_c0_seq2_len=4062	4062	1607	982	1555.2	1014.71	0.652462	-0.616035	0.399341	1	NP_001064853.1	Q337K5	Os10g0477000	Oryza sativa Japonica Group	GO:0005488;	#NA
Smeritima240624_c0_seq1_len=568	568	126	77	121.939	79.5647	0.652499	-0.615953	0.752123	1	NP_001078414.1	A8MQA3	pentatricopeptide repeat-containing protein	Arabidopsis thaliana	GO:0003674; GO:0005488; GO:0008150;	#NA
Smeritima41374_c0_seq2_len=1216	1216	2060	1259	1993.6	1300.93	0.652556	-0.615826	0.369119	1	NP_851222.1	Q0WW55	protein ZEU1 (ZEUS1)	Arabidopsis thaliana	GO:0004798; GO:0005524; GO:0005654; GO:0005737; GO:0005739; GO:0005829; GO:0006233; GO:0006235; GO:0016301; GO:0016310;	ko00240#Pyrimidine metabolism
Smeritima27021_c0_seq1_len=3084	3084	1736	1061	1680.04	1096.34	0.652567	-0.615802	0.389858	1	NP_001047292.1	Q69L72	Os02g0592300	Oryza sativa Japonica Group	GO:0005524; GO:0006200; GO:0006298; GO:0007131; GO:0016887; GO:0030983; GO:0032389;	ko03430#Mismatch repair
Smeritima41600_c0_seq1_len=1734	1734	800	489	774.213	505.287	0.652647	-0.615626	0.493034	1	NP_001241305.1	C6TAG0	uncharacterized protein LOC100800706	Glycine max	#NA	#NA
Smeritima39777_c0_seq1_len=1877	1877	1402	857	1356.81	885.545	0.652668	-0.615579	0.417184	1	NP_001031053.1	F4I2T3	Tubby-like protein 8	Arabidopsis thaliana	#NA	#NA
Smeritima42456_c0_seq1_len=2590	2590	2102	1285	2034.24	1327.8	0.652724	-0.615454	0.367005	1	NP_180711.4	F4IQV7	preprotein translocase subunit SCY2	Arabidopsis thaliana	GO:0015031; GO:0015450; GO:0016020;	#NA
Smeritima39693_c0_seq1_len=1349	1349	1022	625	989.057	645.817	0.652963	-0.614927	0.459865	1	NP_001241230.1	C6TMC0	uncharacterized protein LOC100790198	Glycine max	GO:0016491; GO:0055114;	#NA
Smeritima28805_c0_seq1_len=6200	6200	6233	3812	6032.08	3938.97	0.653003	-0.614839	0.268014	1	NP_198864.2	F4KHD8	protein embryo defective 3012	Arabidopsis thaliana	#NA	ko03013#RNA transport
Smeritima12561_c0_seq1_len=973	973	31290	19143	30281.4	19780.6	0.653226	-0.614345	0.24755	1	NP_001267659.1	Q6UNT2	60S ribosomal protein L5	Cucumis sativus	GO:0003723; GO:0003735; GO:0005622; GO:0005840; GO:0006412; GO:0008097; GO:0019843; GO:0030529;	#NA
Smeritima31813_c0_seq3_len=3566	3566	6742	4125	6524.68	4262.39	0.653273	-0.614243	0.264272	1	NP_564718.2	Q8VZ10	haloacid dehalogenase-like hydrolase family protein	Arabidopsis thaliana	GO:0003824; GO:0008152; GO:0009507; GO:0009570; GO:0016491; GO:0016787; GO:0045454; GO:0055114;	#NA
Smeritima42012_c0_seq5_len=1093	1093	1054	645	1020.03	666.483	0.653399	-0.613964	0.45634	1	NP_012926.1	P21576	Vps1p	Saccharomyces cerevisiae S288c	GO:0000166; GO:0003924; GO:0005525; GO:0005624; GO:0005737; GO:0005741; GO:0005777; GO:0005856; GO:0005874; GO:0006184; GO:0006623; GO:0006897; GO:0007031; GO:0007034; GO:0007049; GO:0007126; GO:0016559; GO:0030036; GO:0045053; GO:0051301; GO:0060988;	#NA
Smeritima40687_c0_seq1_len=2978	2978	1774	1086	1716.82	1122.17	0.653635	-0.613442	0.38892	1	NP_001117515.1	F4IBE4 ; P0DI16	putative disease resistance protein RDL5	Arabidopsis thaliana	#NA	#NA
Smeritima48722_c0_seq1_len=2305	2305	22386	13705	21664.4	14161.5	0.653675	-0.613354	0.242937	1	NP_001058248.1	Q0DAG1	Os06g0655100	Oryza sativa Japonica Group	GO:0004617; GO:0005488; GO:0006564; GO:0008152; GO:0016491; GO:0016597; GO:0016616; GO:0048037; GO:0051287; GO:0055114;	ko00260#Glycine, serine and threonine metabolism
Smeritima35332_c0_seq1_len=3292	3292	8882	5439	8595.7	5620.16	0.653834	-0.613003	0.254026	1	NP_001047898.1	Q6ZFX8	Os02g0710900	Oryza sativa Japonica Group	GO:0000166; GO:0005524;	ko04141#Protein processing in endoplasmic reticulum
Smeritima38775_c0_seq1_len=1305	1305	720	441	696.791	455.689	0.653981	-0.612678	0.509518	1	K3Y6A0	K3Y6A0_SETIT	SubName: Full=Uncharacterized protein;	Setaria italica (Foxtail millet) (Panicum italicum)	#NA	#NA
Smeritima44918_c0_seq2_len=2276	2276	4320	2647	4180.75	2735.17	0.654229	-0.612133	0.295741	1	NP_001049598.1	Q10NW0	Os03g0256400	Oryza sativa Japonica Group	GO:0000105; GO:0000107; GO:0003824; GO:0005737; GO:0008152; GO:0008652; GO:0016763; GO:0016829; GO:0016833;	ko00340#Histidine metabolism
Smeritima25771_c0_seq1_len=2386	2386	860	527	832.279	544.553	0.654292	-0.611994	0.485491	1	NP_001147585.1	B6ST14	LOC100281194	Zea mays	GO:0004143; GO:0007205; GO:0016301; GO:0016310;	ko00600#Sphingolipid metabolism
Smeritima39057_c0_seq1_len=1297	1297	997	611	964.863	631.351	0.654343	-0.611881	0.465336	1	NP_001136968.1	B4FLJ3	seed maturation protein PM41	Zea mays	GO:0000287; GO:0004450; GO:0006099; GO:0006102; GO:0016491; GO:0016616; GO:0046872; GO:0051287; GO:0055114;	ko00020#Citrate cycle (TCA cycle) ; ko00480#Glutathione metabolism ; ko04146#Peroxisome
Smeritima27185_c0_seq1_len=1663	1663	3209	1967	3105.56	2032.52	0.654476	-0.611587	0.32344	1	NP_001146460.1	B8A1K3	uncharacterized protein LOC100280047	Zea mays	#NA	ko03013#RNA transport ; ko04141#Protein processing in endoplasmic reticulum
Smeritima45401_c1_seq1_len=1120	1120	2721	1668	2633.29	1723.56	0.654526	-0.611478	0.340721	1	NP_001242697.1	C6T9U9	uncharacterized protein LOC100816841	Glycine max	#NA	#NA
Smeritima50046_c0_seq1_len=3064	3064	13406	8220	12973.9	8493.79	0.654684	-0.611129	0.245847	1	NP_188439.2	Q5G1S8	pentatricopeptide repeat-containing protein	Arabidopsis thaliana	GO:0005488; GO:0009507; GO:0009536; GO:0009793;	#NA
Smeritima28054_c0_seq1_len=1672	1672	22550	13829	21823.1	14289.6	0.654792	-0.610891	0.244893	1	NP_001185349.1	Q9C9W5	hydroxypyruvate reductase	Arabidopsis thaliana	GO:0005488; GO:0005777; GO:0008152; GO:0008266; GO:0008465; GO:0009507; GO:0016616; GO:0048037; GO:0048046; GO:0051287; GO:0055114;	ko00260#Glycine, serine and threonine metabolism ; ko00630#Glyoxylate and dicarboxylate metabolism
Smeritima32376_c0_seq1_len=2916	2916	6886	4223	6664.04	4363.66	0.654807	-0.610858	0.265803	1	NP_001141839.1	C0PFF6	chromatin complex subunit A 101	Zea mays	GO:0003676; GO:0003677; GO:0004386; GO:0005524;	#NA
Smeritima58098_c0_seq1_len=995	995	3024	1855	2926.52	1916.79	0.65497	-0.610499	0.330303	1	NP_011674.3	P48240	Mtr3p	Saccharomyces cerevisiae S288c	GO:0000176; GO:0000177; GO:0000178; GO:0000467; GO:0003674; GO:0003723; GO:0005515; GO:0005634; GO:0005730; GO:0005737; GO:0006364; GO:0034427; GO:0034475; GO:0070478; GO:0070481; GO:0070651; GO:0071028; GO:0071035; GO:0071038; GO:0071039; GO:0071042; GO:0071051;	ko03018#RNA degradation
Smeritima35654_c0_seq2_len=3904	3904	2280	1399	2206.51	1445.6	0.655152	-0.610098	0.361522	1	NP_197074.1	Q9LFV6	DNA-directed RNA polymerase 2	Arabidopsis thaliana	GO:0003677; GO:0003899; GO:0005739; GO:0006351; GO:0008152; GO:0009507; GO:0009536; GO:0016740; GO:0016779; GO:0034062; GO:0042651;	#NA
Smeritima11148_c0_seq1_len=1931	1931	33307	20451	32233.4	21132.2	0.655599	-0.609114	0.253092	1	NP_566230.1	Q9SR19	uncharacterized protein	Arabidopsis thaliana	GO:0008150; GO:0009507; GO:0009570;	#NA
Smeritima38620_c0_seq6_len=4020	4020	3350	2057	3242.02	2125.51	0.655615	-0.609079	0.321089	1	NP_178674.6	B5X0I6	protein early flowering 8	Arabidopsis thaliana	GO:0005488; GO:0009910; GO:0016020; GO:0016571; GO:0045893;	#NA
Smeritima40880_c0_seq18_len=1142	1142	228	140	220.651	144.663	0.655621	-0.609067	0.668078	1	NP_001049226.1	Q10QN3	Os03g0190100	Oryza sativa Japonica Group	GO:0004659; GO:0016021; GO:0016740;	ko00130#Ubiquinone and other terpenoid-quinone biosynthesis
Smeritima24124_c0_seq1_len=3830	3830	832	511	805.181	528.02	0.655778	-0.60872	0.492234	1	NP_178113.3	F4HQE2	RAD3-like DNA-binding helicase protein	Arabidopsis thaliana	GO:0003676; GO:0003677; GO:0004003; GO:0004386; GO:0005524; GO:0005634; GO:0006139; GO:0006355; GO:0008026; GO:0016817; GO:0016818;	#NA
Smeritima29443_c0_seq4_len=1681	1681	394	242	381.3	250.06	0.655811	-0.608649	0.593722	1	NP_594465.1	Q9UTB3	tRNA-pseudouridine synthase (predicted)	Schizosaccharomyces pombe 972h-	GO:0001522; GO:0003723; GO:0005634; GO:0005737; GO:0005829; GO:0008033; GO:0009451; GO:0009982; GO:0016829; GO:0016853;	#NA
Smeritima40183_c0_seq1_len=2449	2449	604	371	584.531	383.357	0.655838	-0.608589	0.536281	1	NP_178983.1	Q9SIT7	pentatricopeptide repeat-containing protein	Arabidopsis thaliana	GO:0003674; GO:0005488;	#NA
Smeritima35852_c0_seq1_len=2638	2638	3606	2215	3489.76	2288.78	0.655854	-0.608553	0.314436	1	NP_009691.1	P38274	Hsl7p	Saccharomyces cerevisiae S288c	GO:0000086; GO:0000902; GO:0005515; GO:0005737; GO:0005935; GO:0007049; GO:0007067; GO:0008168; GO:0008469; GO:0016571; GO:0016740; GO:0019918; GO:0032259; GO:0034969; GO:0035241; GO:0035243; GO:0035247; GO:0042054; GO:0042802; GO:0045840; GO:0051301; GO:0051726;	ko03013#RNA transport ; ko04111#Cell cycle - yeast
Smeritima43717_c0_seq2_len=1659	1659	13684	8406	13242.9	8685.98	0.655897	-0.608459	0.247618	1	NP_001175990.1	Q652L5	Os09g0567350	Oryza sativa Japonica Group	GO:0016491; GO:0055114;	#NA
Smeritima35540_c0_seq3_len=2063	2063	817	502	790.665	518.72	0.656056	-0.608109	0.49514	1	NP_001051031.1	Q10E61	Os03g0707300	Oryza sativa Japonica Group	#NA	#NA
Smeritima42048_c0_seq1_len=1890	1890	13288	8167	12859.7	8439.02	0.656239	-0.607706	0.248594	1	NP_001142204.1	B4G0I5	hypothetical protein	Zea mays	GO:0004659; GO:0016021; GO:0030494;	ko00860#Porphyrin and chlorophyll metabolism
Smeritima35662_c0_seq1_len=2831	2831	2375	1460	2298.44	1508.63	0.65637	-0.607419	0.358872	1	NP_001051878.1	Q75LB3	Os03g0845500	Oryza sativa Japonica Group	GO:0003824; GO:0008152;	ko00071#Fatty acid metabolism ; ko04146#Peroxisome
Smeritima42596_c0_seq1_len=2383	2383	9060	5570	8767.96	5755.52	0.656427	-0.607294	0.257746	1	NP_001147602.1	B6ST71	DNA-binding protein	Zea mays	GO:0003677;	#NA
Smeritima32787_c0_seq1_len=2123	2123	3568	2194	3452.99	2267.08	0.656555	-0.607012	0.316611	1	NP_177924.3	Q66GQ1	putative tRNA modification GTPase	Arabidopsis thaliana	GO:0000166; GO:0003924; GO:0005525; GO:0005622; GO:0006184; GO:0006400; GO:0007264; GO:0008033;	#NA
Smeritima46853_c0_seq1_len=322	322	5844	3594	5655.62	3713.71	0.65664	-0.606826	0.277934	1	NP_014689.1	P20449	ATP-dependent RNA helicase DBP5	Saccharomyces cerevisiae S288c	GO:0000166; GO:0003676; GO:0003723; GO:0003724; GO:0004386; GO:0005515; GO:0005524; GO:0005634; GO:0005643; GO:0005737; GO:0005844; GO:0005934; GO:0006406; GO:0006415; GO:0006810; GO:0008026; GO:0008186; GO:0015031; GO:0016020; GO:0016787; GO:0031965; GO:0042802; GO:0051028; GO:0055085; GO:0000822;	#NA
Smeritima43631_c0_seq1_len=2682	2682	9236	5681	8938.29	5870.22	0.65675	-0.606583	0.257684	1	NP_001185406.1	A4FVS5	uncharacterized protein	Arabidopsis thaliana	GO:0008150;	#NA
Smeritima35733_c0_seq1_len=637	637	278	171	269.039	176.696	0.656766	-0.606549	0.641695	1	NP_193386.5	F4JMH6	uncharacterized protein	Arabidopsis thaliana	#NA	#NA
Smeritima41533_c0_seq1_len=1966	1966	19754	12151	19117.2	12555.7	0.656775	-0.60653	0.247415	1	NP_001241786.1	B6TX10	6-phosphogluconate dehydrogenase, decarboxylating	Zea mays	GO:0004616; GO:0005488; GO:0006098; GO:0016491; GO:0050661; GO:0050662; GO:0055114;	ko00030#Pentose phosphate pathway ; ko00480#Glutathione metabolism
Smeritima40966_c0_seq1_len=2869	2869	5740	3531	5554.98	3648.61	0.656818	-0.606434	0.279352	1	NP_172293.2	Q42572	DNA ligase 1	Arabidopsis thaliana	GO:0000166; GO:0003677; GO:0003909; GO:0003910; GO:0005524; GO:0005634; GO:0005739; GO:0006260; GO:0006281; GO:0006310; GO:0006974; GO:0007049; GO:0016874; GO:0046872; GO:0051103; GO:0051301;	ko03030#DNA replication ; ko03410#Base excision repair ; ko03420#Nucleotide excision repair ; ko03430#Mismatch repair
Smeritima10716_c0_seq1_len=2460	2460	7336	4513	7099.53	4663.32	0.656849	-0.606367	0.266341	1	NP_001150682.1	B6TSA2	small nucleolar ribonucleoprotein complex subunit	Zea mays	GO:0003676; GO:0005730; GO:0006364; GO:0030529;	ko03008#Ribosome biogenesis in eukaryotes
Smeritima24944_c0_seq1_len=3648	3648	1102	678	1066.48	700.583	0.656912	-0.606227	0.455728	1	NP_001062570.1	Q6YW98	Os09g0110200	Oryza sativa Japonica Group	GO:0005488;	#NA
Smeritima30515_c0_seq1_len=1130	1130	707	435	684.211	449.489	0.656945	-0.606155	0.516274	1	NP_200141.1	Q9FK12	ethylene-responsive transcription factor CRF3	Arabidopsis thaliana	GO:0003677; GO:0003700; GO:0005634; GO:0005737; GO:0006351; GO:0006355; GO:0009736; GO:0009873; GO:0042991; GO:0048366; GO:0048825;	#NA
Smeritima39379_c0_seq1_len=1158	1158	234	144	226.457	148.796	0.657061	-0.6059	0.665924	1	NP_593353.1	Q9UT18	thiamine transporter Thi9	Schizosaccharomyces pombe 972h-	GO:0003333; GO:0005783; GO:0005886; GO:0006810; GO:0006865; GO:0015171; GO:0015234; GO:0016020; GO:0016021; GO:0055085; GO:0071934;	#NA
Smeritima403527_c0_seq1_len=397	397	78	48	75.4857	49.5988	0.657061	-0.6059	0.832633	1	NP_001077950.1	Q1PF08	serine carboxypeptidase-like 22	Arabidopsis thaliana	GO:0004180; GO:0004185; GO:0005576; GO:0006508; GO:0008233; GO:0016787;	#NA
Smeritima28455_c0_seq1_len=1311	1311	5474	3369	5297.55	3481.21	0.657136	-0.605735	0.282955	1	NP_188905.1	Q9LUJ5	putative rRNA-processing protein EBP2-like protein	Arabidopsis thaliana	GO:0005575; GO:0005634; GO:0005730; GO:0042254;	#NA
Smeritima17931_c0_seq1_len=2176	2176	658	405	636.79	418.49	0.657186	-0.605626	0.526455	1	NP_001147885.1	B6SSI8	LOC100281495	Zea mays	GO:0015137; GO:0015746; GO:0016021; GO:0055085;	#NA
Smeritima19818_c0_seq1_len=1319	1319	999	615	966.798	635.484	0.657308	-0.605358	0.469572	1	NP_001058599.1	Q0D9G0 ; Q4PR39	Os06g0718100	Oryza sativa Japonica Group	GO:0005576; GO:0005618; GO:0007047; GO:0009664; GO:0016020;	#NA
Smeritima41509_c1_seq3_len=1093	1093	4713	2902	4561.08	2998.66	0.657445	-0.605058	0.294209	1	NP_173365.2	Q9LN66	pathogenesis-related thaumatin-like protein	Arabidopsis thaliana	#NA	#NA
Smeritima36016_c0_seq1_len=2320	2320	11180	6888	10819.6	7117.42	0.657825	-0.604223	0.254416	1	NP_564384.1	Q93VK5	protein LUTEIN DEFICIENT 5	Arabidopsis thaliana	GO:0004497; GO:0005506; GO:0009055; GO:0009507; GO:0010291; GO:0016117; GO:0016491; GO:0016705; GO:0020037; GO:0046872; GO:0055114;	ko00906#Carotenoid biosynthesis
Smeritima17323_c0_seq1_len=432	432	99	61	95.8088	63.0318	0.657891	-0.604079	0.792954	1	NP_568506.2	Q8H181	trihelix transcription factor GTL2	Arabidopsis thaliana	GO:0003677; GO:0005634; GO:0006351; GO:0006355;	#NA
Smeritima23601_c0_seq1_len=1648	1648	602	371	582.595	383.357	0.658016	-0.603804	0.539755	1	NP_001050767.1	Q10G25	Os03g0646200	Oryza sativa Japonica Group	#NA	#NA
Smeritima100588_c0_seq1_len=352	352	318	196	307.75	202.528	0.658095	-0.603633	0.625045	1	NP_596179.1	Q9P7E3	S-adenosylmethionine decarboxylase proenzyme Spe2	Schizosaccharomyces pombe 972h-	GO:0004014; GO:0005634; GO:0005829; GO:0006596; GO:0006597; GO:0008295; GO:0016829; GO:0016831;	ko00270#Cysteine and methionine metabolism ; ko00330#Arginine and proline metabolism
Smeritima35989_c0_seq2_len=2177	2177	8608	5307	8330.53	5483.76	0.658273	-0.603242	0.262586	1	NP_011991.1	P22140	bifunctional diacylglycerol cholinephosphotransferase/ethanolaminephosphotransferase	Saccharomyces cerevisiae S288c	GO:0003824; GO:0004142; GO:0004307; GO:0005515; GO:0005783; GO:0005789; GO:0005792; GO:0005794; GO:0006646; GO:0006656; GO:0006657; GO:0008152; GO:0008654; GO:0016020; GO:0016021; GO:0016740; GO:0016780;	ko00564#Glycerophospholipid metabolism ; ko00565#Ether lipid metabolism
Smeritima17616_c0_seq1_len=1588	1588	4866	3000	4709.15	3099.92	0.658277	-0.603234	0.293197	1	NP_172114.2	Q8H109	uncharacterized protein	Arabidopsis thaliana	GO:0016491; GO:0046914; GO:0055114;	#NA
Smeritima41856_c0_seq1_len=4518	4518	30656	18901	29667.8	19530.5	0.658307	-0.603167	0.255796	1	NP_199054.1	Q9FIH8	Insulinase (peptidase family M16) family protein	Arabidopsis thaliana	GO:0003824; GO:0004222; GO:0005739; GO:0006508; GO:0008270; GO:0009507; GO:0009570; GO:0046872;	#NA
Smeritima43121_c0_seq2_len=3466	3466	5806	3580	5618.85	3699.24	0.658363	-0.603045	0.281258	1	NP_001234289.1	A7LI54	phototropin-2	Solanum lycopersicum	GO:0000155; GO:0000160; GO:0000166; GO:0004672; GO:0004674; GO:0004871; GO:0005524; GO:0006355; GO:0006468; GO:0007165; GO:0016772;	#NA
Smeritima29092_c0_seq1_len=1477	1477	3519	2170	3405.57	2242.28	0.658415	-0.602931	0.321058	1	NP_568274.1	Q94CK1	THUMP domain-containing protein	Arabidopsis thaliana	GO:0005829; GO:0008150;	#NA
Smeritima34959_c0_seq1_len=1914	1914	4279	2639	4141.07	2726.9	0.658501	-0.602742	0.303741	1	NP_001189808.1	F4J4V1	carboxylate clamp-tetratricopeptide repeat protein	Arabidopsis thaliana	GO:0005488;	#NA
Smeritima75061_c0_seq1_len=415	415	577	356	558.401	367.858	0.65877	-0.602154	0.546554	1	NP_587705.1	P14965	orotidine 5&apos;-phosphate decarboxylase Ura4	Schizosaccharomyces pombe 972h-	GO:0003824; GO:0004590; GO:0005634; GO:0005829; GO:0006207; GO:0006221; GO:0008152; GO:0016829; GO:0016831; GO:0044205;	ko00240#Pyrimidine metabolism
Smeritima39620_c0_seq1_len=2989	2989	6240	3850	6038.86	3978.23	0.658773	-0.602148	0.277688	1	NP_565382.4	Q9XIL5	organelle transcript processing 51	Arabidopsis thaliana	GO:0000373; GO:0004519; GO:0005488; GO:0009507; GO:0045292; GO:0048564;	#NA
Smeritima32375_c0_seq2_len=1024	1024	1209	746	1170.03	770.848	0.658828	-0.602027	0.446352	1	NP_173433.1	O48962 ; Q0WRA8	probable 3-beta-hydroxysteroid-Delta(8),Delta(7)-isomerase	Arabidopsis thaliana	GO:0000247; GO:0005783; GO:0005789; GO:0005886; GO:0006694; GO:0008152; GO:0008610; GO:0016020; GO:0016021; GO:0016125; GO:0016126; GO:0016853; GO:0047750;	ko00100#Steroid biosynthesis
Smeritima11751_c0_seq1_len=3503	3503	4048	2498	3917.52	2581.2	0.658888	-0.601896	0.309117	1	NP_001189688.1	F4ILV6	kinesin family protein	Arabidopsis thaliana	GO:0003777; GO:0005524; GO:0007018;	#NA
Smeritima43191_c0_seq2_len=2255	2255	9881	6098	9562.49	6301.11	0.65894	-0.601781	0.259406	1	NP_001118908.1	A0MFS5	RNA recognition domain-containing protein WTF1	Arabidopsis thaliana	GO:0016787;	#NA
Smeritima42590_c0_seq2_len=1427	1427	4917	3035	4758.5	3136.09	0.659049	-0.601542	0.293734	1	NP_001047289.1	Q69L77	Os02g0591800	Oryza sativa Japonica Group	GO:0004812; GO:0005524; GO:0006412;	#NA
Smeritima87603_c0_seq1_len=914	914	1040	642	1006.48	663.384	0.659115	-0.601398	0.466901	1	NP_001190891.1	F4JUD2	transcriptional corepressor LEUNIG	Arabidopsis thaliana	#NA	#NA
Smeritima20384_c0_seq2_len=1488	1488	677	418	655.178	431.923	0.659245	-0.601113	0.525483	1	NP_001131702.1	B4FDN2	uncharacterized protein LOC100193064	Zea mays	GO:0003824; GO:0004721; GO:0004722; GO:0006470; GO:0008287; GO:0016787; GO:0046872;	#NA
Smeritima49316_c0_seq1_len=1294	1294	8895	5495	8608.28	5678.03	0.659601	-0.600335	0.263739	1	NP_001105288.1	Q5IBC6	LOC542205	Zea mays	#NA	#NA
Smeritima18289_c0_seq1_len=926	926	3415	2110	3304.92	2180.28	0.659707	-0.600103	0.326119	1	NP_567120.1	P92964	arginine/serine-rich-splicing factor RSP31	Arabidopsis thaliana	GO:0000166; GO:0000398; GO:0003676; GO:0003723; GO:0005515; GO:0005634; GO:0005681; GO:0008380; GO:0016607;	ko03040#Spliceosome
Smeritima36094_c0_seq3_len=2320	2320	2167	1339	2097.15	1383.6	0.659752	-0.600003	0.375029	1	NP_001131561.1	B4FD20	hypothetical protein	Zea mays	GO:0000166; GO:0004812; GO:0004817; GO:0005524; GO:0005737; GO:0006412; GO:0006418; GO:0006423;	ko00970#Aminoacyl-tRNA biosynthesis
Smeritima27080_c0_seq1_len=2127	2127	24953	15421	24148.7	15934.6	0.659856	-0.599777	0.254727	1	NP_001044581.1	Q8S1Z0	Os01g0810100	Oryza sativa Japonica Group	GO:0003723; GO:0004525; GO:0006396;	#NA
Smeritima39935_c0_seq2_len=630	630	233	144	225.489	148.796	0.659881	-0.599721	0.669505	1	XP_003588536.1	G7I4B9	Rhomboid family protein (ISS)	Medicago truncatula	#NA	#NA
Smeritima44592_c0_seq5_len=2637	2637	1076	665	1041.32	687.15	0.659886	-0.599712	0.463518	1	NP_198685.2	Q8RW95	zinc-finger domain of monoamine-oxidase A repressor R1 protein	Arabidopsis thaliana	GO:0003674; GO:0005575; GO:0008150;	#NA
Smeritima18835_c0_seq2_len=2157	2157	1836	1135	1776.82	1172.8	0.660059	-0.599334	0.395219	1	NP_568233.1	Q8VYD6	pentatricopeptide repeat-containing protein	Arabidopsis thaliana	GO:0003824; GO:0005488; GO:0005829; GO:0008150; GO:0008152;	#NA
Smeritima34589_c0_seq2_len=1730	1730	1954	1208	1891.01	1248.24	0.660088	-0.59927	0.387783	1	XP_002276129.1	D7T2N1	PREDICTED: uncharacterized protein LOC100245762	Vitis vinifera	#NA	#NA
Smeritima33369_c0_seq1_len=2260	2260	4935	3051	4775.92	3152.62	0.660107	-0.599228	0.295266	1	NP_001031124.1	Q9C6S8	uncharacterized protein	Arabidopsis thaliana	GO:0003674; GO:0005634; GO:0005829; GO:0008150;	#NA
Smeritima12258_c0_seq1_len=1661	1661	2004	1239	1939.4	1280.27	0.660135	-0.599166	0.384855	1	NP_001242847.1	C6TCY1	uncharacterized protein LOC100775411	Glycine max	#NA	#NA
Smeritima100574_c0_seq1_len=319	319	131	81	126.777	83.6979	0.660196	-0.599033	0.751956	1	NP_001064207.1	Q7G752	Os10g0161400	Oryza sativa Japonica Group	GO:0005524; GO:0006915; GO:0006952;	#NA
Smeritima317013_c0_seq1_len=1260	1260	283	175	273.878	180.829	0.660254	-0.598907	0.643217	1	NP_001132100.1	B4FFA3	uncharacterized protein LOC100193516	Zea mays	GO:0005975; GO:0008152; GO:0016758; GO:0030259;	#NA
Smeritima22118_c0_seq1_len=1285	1285	4282	2648	4143.97	2736.2	0.660284	-0.598842	0.306713	1	NP_001130209.1	B4F8B6	hypothetical protein precursor	Zea mays	GO:0005576; GO:0009664; GO:0016020;	#NA
Smeritima37764_c0_seq3_len=1470	1470	595	368	575.821	380.257	0.660374	-0.598644	0.544607	1	XP_002949838.1	D8TTX6	hypothetical protein VOLCADRAFT_117389	Volvox carteri f. nagariensis	GO:0003824; GO:0006520; GO:0030170;	#NA
Smeritima37456_c0_seq1_len=2148	2148	18191	11251	17604.6	11625.7	0.66038	-0.598632	0.253439	1	NP_001183905.1	C4JC17	uncharacterized protein LOC100502498	Zea mays	GO:0001522; GO:0003723; GO:0006396; GO:0009451; GO:0009982;	ko03008#Ribosome biogenesis in eukaryotes
Smeritima39982_c0_seq1_len=2294	2294	5075	3139	4911.41	3243.55	0.660411	-0.598563	0.29375	1	NP_178029.2	A3KPF8	pentatricopeptide repeat-containing protein	Arabidopsis thaliana	GO:0005488; GO:0009507; GO:0009536;	#NA
Smeritima43869_c0_seq1_len=2003	2003	1738	1075	1681.98	1110.81	0.660417	-0.598551	0.402477	1	NP_178186.1	Q9SAI7	drought-sensitive 1 protein	Arabidopsis thaliana	GO:0009414; GO:0009737;	#NA
Smeritima276639_c0_seq1_len=2222	2222	438	271	423.881	280.026	0.660624	-0.598098	0.585873	1	NP_001268004.1	E5GAI0	P(E)-nerolidol/(E,E)-geranyl linalool synthase	Vitis vinifera	GO:0000287; GO:0008152; GO:0016829;	#NA
Smeritima27823_c0_seq1_len=5021	5021	24082	14907	23305.7	15403.5	0.660932	-0.597425	0.256126	1	NP_001189974.1	Q9LI74	protein CHUP1	Arabidopsis thaliana	GO:0009507; GO:0009527; GO:0009536; GO:0009707; GO:0009902; GO:0016020;	#NA
Smeritima48289_c0_seq1_len=2636	2636	22754	14085	22020.5	14554.1	0.660935	-0.597421	0.255501	1	NP_001147584.1	B6ST13	LOC100281193	Zea mays	GO:0003824; GO:0008152;	#NA
Smeritima217217_c0_seq1_len=3110	3110	693	429	670.662	443.289	0.660973	-0.597338	0.524765	1	NP_190776.2	Q8L709	cation/H(+) antiporter 28	Arabidopsis thaliana	GO:0006810; GO:0006811; GO:0006812; GO:0006813; GO:0015297; GO:0015299; GO:0015992; GO:0016020; GO:0016021; GO:0034220; GO:0055085;	#NA
Smeritima33413_c0_seq1_len=1844	1844	1591	985	1539.72	1017.81	0.661036	-0.597198	0.414438	1	NP_849571.1	Q9MAM1	CBL-interacting serine/threonine-protein kinase 9	Arabidopsis thaliana	GO:0000166; GO:0004672; GO:0004674; GO:0005524; GO:0006468; GO:0007165; GO:0009409; GO:0009611; GO:0009651; GO:0010555; GO:0016301; GO:0016310; GO:0016740; GO:0016772; GO:0043266; GO:0051365;	#NA
Smeritima38057_c0_seq1_len=2094	2094	9021	5585	8730.22	5771.02	0.66104	-0.59719	0.265744	1	NP_194906.1	O81770	Monogalactosyldiacylglycerol synthase 1	Arabidopsis thaliana	GO:0005975; GO:0008152; GO:0008194; GO:0009247; GO:0009507; GO:0009528; GO:0009536; GO:0009706; GO:0009790; GO:0009941; GO:0010027; GO:0016020; GO:0016740; GO:0016757; GO:0016758; GO:0030246; GO:0030259; GO:0035250; GO:0046509;	ko00561#Glycerolipid metabolism
Smeritima40684_c0_seq5_len=1892	1892	604	374	584.531	386.457	0.661141	-0.59697	0.54364	1	NP_001078550.1	Q94AQ6	sirtuin 2	Arabidopsis thaliana	GO:0005634; GO:0005737; GO:0006342; GO:0006355; GO:0006476; GO:0008270; GO:0016811; GO:0031348; GO:0042742; GO:0070403;	#NA
Smeritima40208_c0_seq2_len=2876	2876	2766	1713	2676.84	1770.06	0.661248	-0.596736	0.35022	1	NP_001067225.1	Q2QMG6	Os12g0605500	Oryza sativa Japonica Group	#NA	#NA
Smeritima42859_c0_seq1_len=2083	2083	2559	1585	2476.51	1637.79	0.66133	-0.596557	0.358806	1	NP_001030877.1	F4J3E9	guanylate kinase	Arabidopsis thaliana	GO:0004385; GO:0006163; GO:0016301; GO:0016310;	ko00230#Purine metabolism
Smeritima115364_c0_seq1_len=2444	2444	1093	677	1057.77	699.549	0.661345	-0.596526	0.463676	1	NP_904106.1	Q70XZ6	ATP synthase CF1 beta subunit	Amborella trichopoda	GO:0000166; GO:0005524; GO:0006754; GO:0006810; GO:0006811; GO:0008553; GO:0009507; GO:0009535; GO:0009536; GO:0009579; GO:0015986; GO:0015991; GO:0015992; GO:0016020; GO:0016469; GO:0016787; GO:0016820; GO:0017111; GO:0033178; GO:0045261; GO:0046034; GO:0046933; GO:0046961;	#NA
Smeritima232273_c0_seq1_len=625	625	134	83	129.681	85.7645	0.661352	-0.59651	0.749352	1	NP_001043089.1	Q7F2P0	Os01g0382000	Oryza sativa Japonica Group	GO:0005576;	#NA
Smeritima29850_c0_seq1_len=1161	1161	3782	2343	3660.09	2421.04	0.66147	-0.596252	0.319545	1	NP_192844.2	Q546B8 ; Q84J78	mitochondrially targeted single-stranded DNA binding protein	Arabidopsis thaliana	GO:0003677; GO:0003697; GO:0005739; GO:0006260;	#NA
Smeritima35374_c0_seq1_len=1029	1029	2889	1790	2795.88	1849.62	0.661553	-0.596071	0.346125	1	NP_014544.1	Q12109	tryptophan--tRNA ligase WRS1	Saccharomyces cerevisiae S288c	GO:0000166; GO:0004812; GO:0004830; GO:0005515; GO:0005524; GO:0005737; GO:0006412; GO:0006418; GO:0006436; GO:0016874;	ko00970#Aminoacyl-tRNA biosynthesis
Smeritima45475_c1_seq19_len=1721	1721	1524	945	1474.88	976.476	0.662073	-0.594937	0.421529	1	NP_001235538.1	C6ZS07	disease resistance protein	Glycine max	#NA	#NA
Smeritima13153_c0_seq1_len=1121	1121	424	263	410.333	271.76	0.662292	-0.594462	0.592265	1	NP_177627.1	Q7G8V2	two-component response regulator ARR15	Arabidopsis thaliana	GO:0000156; GO:0000160; GO:0005515; GO:0005634; GO:0005737; GO:0006351; GO:0006355; GO:0009735; GO:0009736;	ko04075#Plant hormone signal transduction
Smeritima42081_c0_seq2_len=1874	1874	3506	2175	3392.99	2247.44	0.662379	-0.594271	0.328139	1	NP_001189942.1	F4JEQ3	polymerase gamma 1	Arabidopsis thaliana	GO:0003676; GO:0003677; GO:0003887; GO:0005622; GO:0006139; GO:0006260; GO:0008408;	ko00230#Purine metabolism ; ko00240#Pyrimidine metabolism ; ko03030#DNA replication ; ko03410#Base excision repair ; ko03420#Nucleotide excision repair ; ko03440#Homologous recombination
Smeritima43126_c0_seq2_len=2347	2347	2883	1789	2790.07	1848.59	0.66256	-0.593878	0.348046	1	NP_179349.2	F4INK3	polynucleotide adenylyltransferase family protein	Arabidopsis thaliana	GO:0003723; GO:0006396; GO:0016740; GO:0016779;	#NA
Smeritima40920_c0_seq1_len=1917	1917	2944	1827	2849.1	1887.85	0.662613	-0.593761	0.345949	1	NP_564608.1	O80358	formamidopyrimidine-DNA glycosylase	Arabidopsis thaliana	GO:0003676; GO:0003684; GO:0003906; GO:0006281; GO:0006284; GO:0006289; GO:0006979; GO:0008270; GO:0008534; GO:0016799; GO:0019104;	ko03410#Base excision repair
Smeritima40850_c0_seq1_len=2393	2393	17349	10767	16789.8	11125.6	0.662643	-0.593696	0.257394	1	NP_172501.1	F4I4A6	nucleolar GTP-binding protein	Arabidopsis thaliana	GO:0005525; GO:0015093; GO:0015684; GO:0016021;	ko03008#Ribosome biogenesis in eukaryotes
Smeritima33578_c0_seq1_len=1116	1116	21621	13423	20924.1	13870.1	0.662877	-0.593186	0.258425	1	NP_001236786.1	C6T088	uncharacterized protein LOC100500099	Glycine max	GO:0003735; GO:0005622; GO:0005840; GO:0006412; GO:0030529;	ko03010#Ribosome
Smeritima7567_c0_seq1_len=746	746	153	95	148.068	98.1642	0.662966	-0.592992	0.73164	1	NP_197270.1	F4KIC7	putative TIR-NBS-LRR class disease resistance protein	Arabidopsis thaliana	GO:0004888; GO:0005524; GO:0006915; GO:0006952; GO:0007165; GO:0031224; GO:0045087;	#NA
Smeritima49528_c0_seq1_len=1580	1580	12436	7723	12035.1	7980.24	0.663078	-0.592749	0.261325	1	NP_197065.1	Q9LF21	Proteasome component (PCI) domain protein	Arabidopsis thaliana	GO:0000502; GO:0005575; GO:0008150;	#NA
Smeritima30970_c0_seq1_len=2387	2387	11182	6945	10821.6	7176.32	0.663151	-0.592592	0.263536	1	NP_001240984.1	G3E7M6	uncharacterized protein LOC100806541	Glycine max	#NA	ko00053#Ascorbate and aldarate metabolism
Smeritima10218_c0_seq1_len=1880	1880	1109	689	1073.25	711.949	0.663357	-0.592144	0.464861	1	XP_003548949.1	K7MHK5	PREDICTED: 5&apos;-3&apos; exonuclease-like	Glycine max	#NA	#NA
Smeritima11980_c0_seq1_len=1166	1166	1447	899	1400.36	928.944	0.663362	-0.592132	0.430187	1	NP_195515.2	Q8GYL4	tRNA/rRNA methyltransferase (SpoU) family protein	Arabidopsis thaliana	GO:0001510; GO:0003723; GO:0005575; GO:0006396; GO:0008168; GO:0008173; GO:0016740; GO:0032259;	#NA
Smeritima34179_c0_seq1_len=2381	2381	13770	8556	13326.1	8840.98	0.663432	-0.59198	0.260429	1	NP_001046430.1	Q6K3R8	Os02g0247200	Oryza sativa Japonica Group	GO:0000166; GO:0005524; GO:0005737; GO:0006457; GO:0044267; GO:0051082;	#NA
Smeritima36959_c0_seq1_len=1691	1691	2924	1817	2829.75	1877.52	0.663494	-0.591845	0.348153	1	NP_195643.1	P42734	putative cinnamyl alcohol dehydrogenase 9	Arabidopsis thaliana	GO:0005488; GO:0005515; GO:0008270; GO:0009809; GO:0016491; GO:0045551; GO:0046872; GO:0048046; GO:0055114;	ko00940#Phenylpropanoid biosynthesis
Smeritima344687_c0_seq1_len=627	627	140	87	135.487	89.8978	0.663515	-0.5918	0.744528	1	NP_182085.1	O64641	probable carboxylesterase 9	Arabidopsis thaliana	GO:0004091; GO:0008152; GO:0016787; GO:0080030; GO:0080031; GO:0080032;	#NA
Smeritima233279_c0_seq1_len=727	727	140	87	135.487	89.8978	0.663515	-0.5918	0.744528	1	NP_001131159.1	B4FBG1	uncharacterized protein LOC100192467	Zea mays	#NA	#NA
Smeritima42494_c0_seq1_len=3017	3017	32870	20430	31810.5	21110.5	0.663633	-0.591542	0.266739	1	NP_001049689.1	Q10NF2 ; Q84Q83	Os03g0271200	Oryza sativa Japonica Group	GO:0006810; GO:0009507; GO:0009527; GO:0009536; GO:0009707; GO:0015031; GO:0016020; GO:0016021; GO:0019867;	#NA
Smeritima10250_c0_seq1_len=1504	1504	5428	3374	5253.03	3486.38	0.663689	-0.591421	0.29471	1	NP_191425.1	Q9LXT5	ribosomal protein L1p/L10e family protein	Arabidopsis thaliana	GO:0003723; GO:0003735; GO:0005622; GO:0005730; GO:0005840; GO:0006412; GO:0015934; GO:0016020; GO:0005829;	#NA
Smeritima43840_c0_seq10_len=1895	1895	1065	662	1030.67	684.05	0.663694	-0.59141	0.470766	1	NP_011314.2	P53091	Mcm6p	Saccharomyces cerevisiae S288c	GO:0000084; GO:0000166; GO:0000727; GO:0003677; GO:0003688; GO:0004386; GO:0005515; GO:0005524; GO:0005634; GO:0005654; GO:0005656; GO:0005737; GO:0006260; GO:0006267; GO:0006268; GO:0006270; GO:0006271; GO:0007049; GO:0009378; GO:0016787; GO:0031261; GO:0031298; GO:0042555; GO:0043142; GO:0003678; GO:0043140;	ko03030#DNA replication ; ko04111#Cell cycle - yeast ; ko04113#Meiosis - yeast
Smeritima33817_c0_seq1_len=1698	1698	41743	25948	40397.5	26812.3	0.663712	-0.591371	0.273293	1	NP_001148933.1	B6T8U0	plasminogen activator inhibitor 1 RNA-binding protein	Zea mays	#NA	#NA
Smeritima13806_c0_seq1_len=1797	1797	3801	2364	3678.48	2442.74	0.664063	-0.590609	0.323523	1	NP_191179.1	Q9LYM2	putative amino acid transporter	Arabidopsis thaliana	GO:0016020; GO:0016021;	#NA
[truncated: 26,140 more rows]

## Sheet: Control_Specific
	De novo transcriptome assembly of Suaeda maritima grown in presence and absence of NaCl provides and insight into the salt tolerance mechanisms operative in halophyte
[truncated: 1,339 more rows]

[truncated: 6 more sheets: Treated_Specific, Commonly_Expressed, Up_Regulated, Up_less_than_0.05, Down_Regulated, Down_less_than_0.05]
