# Supplementary material for: Transcriptome Analysis of the Response to NaCl in Suaeda maritima Provides an Insight into Salt Tolerance Mechanisms in Halophytes
Source: PLoS One. 2016 Sep 28;11(9):e0163485. doi: 10.1371/journal.pone.0163485 (PMC5040429; doi:10.1371/journal.pone.0163485)
Supplement: S11 File — (XLSX) [file pone.0163485.s011.xlsx]

## Sheet: Summary
BIN ID	BIN NAME	Assigned Genes (TAIR)	Homologs in Smeritima	Up	Down
1	Photosynthesis	657	391	3	30
2	Major carbohydrates	379	238	4	5
3	Minor carbohydrates	320	173	5	4
4	Glycolysis	138	71	0	4
5	Fermentation	40	26	0	1
6	Gluconeogenesis/glyoxylate cycle	17	11	0	1		Transcriptome Analysis of the Response to NaCl in Suaeda maritima Provides an Insight into Salt Tolerance Mechanisms in Halophytes
7	OPP cycle	56	30	1	0		Sachin Ashruba Gharata, Shaifaly Parmar, Subodh Tambat, Madavan Vasudevan, Birendra Prasad Shaw
8	TCA/organic acid transformations	143	96	1	2		PLoS One
9	Mitochondrial electron transport / ATP synthesis	319	165	4	3
10	Cell wall	1185	538	12	12		S11 File. Genes showing 2-fold or greater changes and/or showing significant differential expression at p ≤ 0.05 that were assigned to different BINs of the MapMan metabolic pathways.
11	Lipid metabolism	1105	549	14	14
12	Nitrogen metabolism	89	49	4	3
13	Amino acid metabolism	684	417	6	11
14	Sulphur assimilation	16	10	0	1
15	Metal handling	178	85	2	1
16	Secondary metabolism	1235	563	22	28
17	Hormones	1922	903	22	38
18	Co-factor and vitamine metabolism	172	117	1	3
19	Tetrapyrrole synthesis	249	154	2	5
20	Stress: biotic and abiotic response	2648	1078	40	52
21	Redox	635	298	4	9
22	Polyamine	43	23	1	2
23	Nucleotide metabolism	302	180	1	7
24	Biodegradation of Xenobiotics	49	27	1	2
25	C1-metabolism	55	35	0	2
26	Miscellanious enzyme families	3681	1626	32	60
27	RNA: processing, transcription, regulation of transcription and binding	7109	3402	39	41
28	DNA: synthesis/chromatin structure, repair and unspecified	3943	692	7	13
29	Protein: amino acid activation, synthesis, targeting, post-translational modification degradation, folding, glycosylation and assembly	9039	4229	47	98
30	Signaling	3304	1627	23	99
31	Cell: organization, division, cycle and vesicle transport	1487	836	11	15
33	Development: Storage proteins, inhibitors and unspecified	1937	812	25	11
34	Transporters	2274	1206	18	25
35	No ontology, Hypothetical or unknown proteins	7476	1830	32	23

## Sheet: BIN_Data
	Transcriptome Analysis of the Response to NaCl in Suaeda maritima Provides an Insight into Salt Tolerance Mechanisms in Halophytes
	Sachin Ashruba Gharata, Shaifaly Parmar, Subodh Tambat, Madavan Vasudevan, Birendra Prasad Shaw
	PLoS One
	S11 File. Genes showing 2-fold or greater changes and/or showing significant differential expression at p ≤ 0.05 that were assigned to different BINs of the MapMan metabolic pathways.
BINCODE	BIN NAME	IDENTIFIER	FC	pvalue	Regulation	UniProt_ID	Gene Name
1	Photosynthesis	AT1G06680	-2.574	0.055501	Down	Q42029	OXYGEN EVOLVING COMPLEX SUBUNIT 23 KDA
1	Photosynthesis	AT1G20990	-3.895	2.47287e-06	Down	F4HWC5	CYSTEINE/HISTIDINE-RICH C1 DOMAIN FAMILY PROTEIN
1	Photosynthesis	AT1G42970	-6.16	0.133227	Down	P25857	GLYCERALDEHYDE-3-PHOSPHATE DEHYDROGENASE B SUBUNIT
1	Photosynthesis	AT1G61520	-2.712	0.0185628	Down	Q2V2R9	PHOTOSYSTEM I LIGHT HARVESTING COMPLEX GENE 3
1	Photosynthesis	AT1G61520	-2.712	0.0185628	Down	Q2V2R9	PHOTOSYSTEM I LIGHT HARVESTING COMPLEX GENE 3
1	Photosynthesis	AT1G67090	-2.196	5.75483e-05	Down	F4HRR5	RIBULOSE BISPHOSPHATE CARBOXYLASE SMALL CHAIN 1A
1	Photosynthesis	AT1G72060	3.787	0.403482	Up	Q9C7G9	SERINE-TYPE ENDOPEPTIDASE INHIBITORS
1	Photosynthesis	AT1G76100	-2.031	0.402408	Down	P11490	PLASTOCYANIN 1
1	Photosynthesis	AT1G79040	-2.043	0.114491	Down	P27202	PHOTOSYSTEM II SUBUNIT R
1	Photosynthesis	AT2G05100	-1.882	0.012517	Down	Q9SHR7	LIGHT-HARVESTING CHLOROPHYLL B-BINDING 2
1	Photosynthesis	AT2G05100	-1.882	0.012517	Down	Q9SHR7	LIGHT-HARVESTING CHLOROPHYLL B-BINDING 2
1	Photosynthesis	AT2G07785	-8.808	5.28162e-34	Down	Q3EC42	NADH DEHYDROGENASE FAMILY PROTEIN
1	Photosynthesis	AT2G27030	-0.674	0.00211522	Down	F4IVN6	ENCODES A CALMODULIN THAT HAS HIGHER AFFINITY TO KINESIN-LIKE CALMODULIN BINDING MOTOR PROTEIN THAN CAM4 OR CAM6.
1	Photosynthesis	AT2G30570	-3.114	0.264102	Down	Q39194	PHOTOSYSTEM II REACTION CENTER W
1	Photosynthesis	AT2G34420	-2.448	0.0755483	Down	Q39141	PHOTOSYSTEM II LIGHT HARVESTING COMPLEX GENE B1B2
1	Photosynthesis	AT2G34420	-2.448	0.0755483	Down	Q39141	PHOTOSYSTEM II LIGHT HARVESTING COMPLEX GENE B1B2
1	Photosynthesis	AT2G34430	-2.632	0.0114219	Down	Q39142	LIGHT-HARVESTING CHLOROPHYLL-PROTEIN COMPLEX II SUBUNIT B1
1	Photosynthesis	AT2G34430	-2.632	0.0114219	Down	Q39142	LIGHT-HARVESTING CHLOROPHYLL-PROTEIN COMPLEX II SUBUNIT B1
1	Photosynthesis	AT2G39730	-2.532	0.0885116	Down	F4IVZ7	RUBISCO ACTIVASE
1	Photosynthesis	AT3G01850	2.108	0.40262	Up	Q94K13	ALDOLASE-TYPE TIM BARREL FAMILY PROTEIN
1	Photosynthesis	AT3G16330	2.268	0.00965518	Up	O04324	UNKNOWN PROTEIN
1	Photosynthesis	AT3G46530	-4.251	0.00421595	Down	Q9M667	RECOGNITION OF PERONOSPORA PARASITICA 13
1	Photosynthesis	AT3G47470	-3.112	0.178109	Down	P27521	ENCODES A CHLOROPHYLL A/B-BINDING PROTEIN THAT IS MORE SIMILAR TO THE PSI CAB PROTEINS THAN THE PSII CAB PROTEINS. THE PREDICTED PROTEIN IS ABOUT 20 AMINO ACIDS SHORTER THAN MOST KNOWN CAB PROTEINS.
1	Photosynthesis	AT3G47470	-3.112	0.178109	Down	P27521	ENCODES A CHLOROPHYLL A/B-BINDING PROTEIN THAT IS MORE SIMILAR TO THE PSI CAB PROTEINS THAN THE PSII CAB PROTEINS. THE PREDICTED PROTEIN IS ABOUT 20 AMINO ACIDS SHORTER THAN MOST KNOWN CAB PROTEINS.
1	Photosynthesis	AT3G54890	-2.542	0.105288	Down	A8MS75	PHOTOSYSTEM I LIGHT HARVESTING COMPLEX GENE 1
1	Photosynthesis	AT3G54890	-2.542	0.105288	Down	A8MS75	PHOTOSYSTEM I LIGHT HARVESTING COMPLEX GENE 1
1	Photosynthesis	AT3G61470	-2.629	0.00825842	Down	Q9SYW8	PHOTOSYSTEM I LIGHT HARVESTING COMPLEX GENE 2
1	Photosynthesis	AT3G61470	-2.629	0.00825842	Down	Q9SYW8	PHOTOSYSTEM I LIGHT HARVESTING COMPLEX GENE 2
1	Photosynthesis	AT4G12800	-2.367	0.208712	Down	Q9SUI4	PHOTOSYSTEM I SUBUNIT L
1	Photosynthesis	AT5G01530	-2.183	0.0551018	Down	Q07473	LIGHT HARVESTING COMPLEX PHOTOSYSTEM II
1	Photosynthesis	AT5G28450	-2.382	0.494691	Down	F4K8I1	CHLOROPHYLL A-B BINDING FAMILY PROTEIN
1	Photosynthesis	AT5G54270	-2.01	0.689903	Down	Q9S7M0	LIGHT-HARVESTING CHLOROPHYLL B-BINDING PROTEIN 3
1	Photosynthesis	ATCG00720	-8.919	3.39799e-32	Down	P56773	PHOTOSYNTHETIC ELECTRON TRANSFER B
2	Major carbohydrates	AT1G11720	-0.684	0.0313077	Down	F4IAG1	STARCH SYNTHASE 3
2	Major carbohydrates	AT1G33110	-1.278	0.00383371	Down	F4HPH5	MATE EFFLUX FAMILY PROTEIN
2	Major carbohydrates	AT1G77700	5.615	0.00110095	Up	Q9CA24	PATHOGENESIS-RELATED THAUMATIN SUPERFAMILY PROTEIN
2	Major carbohydrates	AT3G06460	2.84	0.00133166	Up	Q9SQU9	GNS1/SUR4 MEMBRANE PROTEIN FAMILY
2	Major carbohydrates	AT3G23090	1.97	0.0496944	Up	F4J2V3	TPX2 (TARGETING PROTEIN FOR XKLP2) PROTEIN FAMILY
2	Major carbohydrates	AT4G33150	2.16	0.00241324	Up	F4JVY8	ENCODES TWO PROTEINS. ONE PROTEIN IS THE MONOFUNCTIONAL SACCHAROPINE DEHYDROGENASE INVOLVED IN LYSINE DEGRADATION. THE LONGER PROTEIN FROM THE SAME LKR/SDH LOCUS IS BIFUNCTIONAL AND ALSO HAS SACCHAROPINE DEHYDROGENASE ACTIVITY. THE MONOFUNCTIONAL SDH FUNCTIONS MAINLY TO ENHANCE THE FLUX OF LYSINE CATABOLISM. GENE EXPRESSION IS INDUCED BY ABSCISIC ACID, JASMONATE, AND UNDER SUCROSE STARVATION.
2	Major carbohydrates	AT4G34870	-7.811	8.12905e-07	Down	Q42406	ARABIDOPSIS THALIANA CYCLOPHILIN 1
2	Major carbohydrates	AT5G54800	-2.293	4.02924e-05	Down	Q9M5A9	ARABIDOPSIS GLUCOSE 6-PHOSPHATE/PHOSPHATE TRANSLOCATOR 1
2	Major carbohydrates	AT5G54800	-2.293	4.02924e-05	Down	Q9M5A9	ARABIDOPSIS GLUCOSE 6-PHOSPHATE/PHOSPHATE TRANSLOCATOR 1
3	Minor carbohydrates	AT1G06690	-0.717	0.028199	Down	Q94A68	NAD(P)-LINKED OXIDOREDUCTASE SUPERFAMILY PROTEIN
3	Minor carbohydrates	AT1G07040	1.676	0.0415157	Up	Q9LMJ7	UNKNOWN PROTEIN
3	Minor carbohydrates	AT1G70290	1.905	0.0228983	Up	Q0WUI9	ENCODES AN ENZYME PUTATIVELY INVOLVED IN TREHALOSE BIOSYNTHESIS. THOUGH THE PROTEIN HAS BOTH TREHALOSE-6-PHOSPHATE SYNTHASE (TPS)-LIKE AND TREHALOSE-6-PHOSPHATE PHOSPHATASE (TPP)-LIKE DOMAINS, NEITHER ACTIVITY HAS BEEN DETECTED IN ENZYMATIC ASSAYS NOR HAS THE PROTEIN BEEN ABLE TO COMPLEMENT YEAST TPS OR TPP MUTANTS.
3	Minor carbohydrates	AT2G19800	2.914	0.0371615	Up	B4F7Q2	MYO-INOSITOL OXYGENASE 2
3	Minor carbohydrates	AT2G37770	-0.505	0.00905847	Down	Q0PGJ6	ALDO-KETO REDUCTASE FAMILY 4 MEMBER C9
3	Minor carbohydrates	AT4G17030	-1.939	0.0291519	Down	O23547	ENCODES EXLB1 (EXPANSIN-LIKE B1), A MEMBER OF THE EXPANSIN FAMILY.
3	Minor carbohydrates	AT5G08370	2.822	0.00175897	Up	Q8RX86	ALPHA-GALACTOSIDASE 2
3	Minor carbohydrates	AT5G24900	5.826	5.83887e-06	Up	Q6NKZ8	CYTOCHROME P450, FAMILY 714, SUBFAMILY A, POLYPEPTIDE 2
3	Minor carbohydrates	AT5G42250	-2.909	4.31421e-09	Down	Q9FH04	ZINC-BINDING ALCOHOL DEHYDROGENASE FAMILY PROTEIN
4	Glycolysis	AT1G40087	-2.273	0.0209628	Down	F4I6H5	PLANT TRANSPOSASE (PTTA/EN/SPM FAMILY)
4	Glycolysis	AT1G42970	-6.16	0.133227	Down	P25857	GLYCERALDEHYDE-3-PHOSPHATE DEHYDROGENASE B SUBUNIT
4	Glycolysis	AT2G42600	-0.717	0.0463114	Down	Q5GM68	PHOSPHOENOLPYRUVATE CARBOXYLASE 2
4	Glycolysis	AT3G30200	-3.802	0.00083269	Down	F4J5F4	PLANT TRANSPOSASE (PTTA/EN/SPM FAMILY)
5	Fermentation	AT5G42250	-2.909	4.31421e-09	Down	Q9FH04	ZINC-BINDING ALCOHOL DEHYDROGENASE FAMILY PROTEIN
6	Gluconeogenesis/glyoxylate cycle	AT3G21720	-2.358	5.5569e-06	Down	P28297	ISOCITRATE LYASE
7	OPP cycle	AT3G01850	2.108	0.40262	Up	Q94K13	ALDOLASE-TYPE TIM BARREL FAMILY PROTEIN
8	TCA/organic acid transformations	AT1G58180	-2.064	0.00857624	Down	Q9C6F5	A. THALIANA BETA CARBONIC ANHYDRASE 6
8	TCA/organic acid transformations	AT4G27870	-2.06	1	Down	Q8LPT3	VACUOLAR IRON TRANSPORTER (VIT) FAMILY PROTEIN
8	TCA/organic acid transformations	AT5G27980	2.132	0.0357443	Up	Q8GWT7	SEED MATURATION PROTEIN
9	Mitochondrial electron transport / ATP synthesis	AT1G14140	-3.962	0.000673685	Down	Q9XI74	UNCOUPLING PROTEIN 3
9	Mitochondrial electron transport / ATP synthesis	AT2G07785	-8.808	5.28162e-34	Down	Q3EC42	NADH DEHYDROGENASE FAMILY PROTEIN
9	Mitochondrial electron transport / ATP synthesis	AT4G21760	-1.369	0.0136873	Down	Q9SVS1	BETA-GLUCOSIDASE 47
9	Mitochondrial electron transport / ATP synthesis	AT5G64820	2.733	0.110974	Up	Q9LV95	UNKNOWN PROTEIN
9	Mitochondrial electron transport / ATP synthesis	ATMG00160	2.22	0.0296097	Up	P93285	CYTOCHROME OXIDASE 2
9	Mitochondrial electron transport / ATP synthesis	ATMG00730	2.757	0.0300643	Up	P92514	CYTOCHROME C OXIDASE SUBUNIT 3
9	Mitochondrial electron transport / ATP synthesis	ATMG01360	2.71	5.12471e-05	Up	P60620	CYTOCHROME OXIDASE
10	Cell wall	AT1G09080	2.035	0.00358393	Up	Q8H1B3	BINDING PROTEIN 3
10	Cell wall	AT1G11580	-1.853	0.00183974	Down	Q1JPL7	METHYLESTERASE PCR A (PMEPCRA)
10	Cell wall	AT1G12040	3.267	0.00219027	Up	O65375	LEUCINE-RICH REPEAT/EXTENSIN 1
10	Cell wall	AT1G23200	-0.734	0.0295675	Down	O49298	PLANT INVERTASE/PECTIN METHYLESTERASE INHIBITOR SUPERFAMILY
10	Cell wall	AT1G49320	-3.284	5.49704e-06	Down	Q9XI99	UNKNOWN SEED PROTEIN LIKE 1
10	Cell wall	AT1G69530	-1.233	0.00248145	Down	B3H5D9	MEMBER OF ALPHA-EXPANSIN GENE FAMILY. NAMING CONVENTION FROM THE EXPANSIN WORKING GROUP (KENDE ET AL, PLANT MOL BIO). INVOLVED IN THE FORMATION OF NEMATODE-INDUCED SYNCYTIA IN ROOTS OF ARABIDOPSIS THALIANA.
10	Cell wall	AT1G72060	3.787	0.403482	Up	Q9C7G9	SERINE-TYPE ENDOPEPTIDASE INHIBITORS
10	Cell wall	AT2G19800	2.914	0.0371615	Up	B4F7Q2	MYO-INOSITOL OXYGENASE 2
10	Cell wall	AT2G21770	2.125	0.00193394	Up	Q9SJ22	CELLULOSE SYNTHASE, RELATED TO CESA6.
10	Cell wall	AT2G32540	2.157	0.00776837	Up	O80891	CELLULOSE SYNTHASE-LIKE B4
10	Cell wall	AT2G32610	2.104	0.00637772	Up	O80898	CELLULOSE SYNTHASE-LIKE B1
10	Cell wall	AT2G37770	-0.505	0.00905847	Down	Q0PGJ6	ALDO-KETO REDUCTASE FAMILY 4 MEMBER C9
10	Cell wall	AT3G10890	2.592	0.306767	Up	Q9SG94	GLYCOSYL HYDROLASE SUPERFAMILY PROTEIN
10	Cell wall	AT3G22490	3.514	9.1927e-05	Up	Q9LJ97	SEED MATURATION PROTEIN
10	Cell wall	AT3G62680	-4.965	1.27711e-13	Down	Q9LZJ7	ARABIDOPSIS THALIANA PROLINE-RICH PROTEIN 3
10	Cell wall	AT4G14840	-2.419	2.91306e-05	Down	O23339	UNKNOWN PROTEIN
10	Cell wall	AT4G17030	-1.939	0.0291519	Down	O23547	ENCODES EXLB1 (EXPANSIN-LIKE B1), A MEMBER OF THE EXPANSIN FAMILY.
10	Cell wall	AT4G23990	-1.602	0.00201001	Down	Q0WVN5	ARABIDOPSIS THALIANA CELLULOSE SYNTHASE-LIKE G3
10	Cell wall	AT4G25820	2.096	0.277183	Up	Q9ZSU4	ENCODES A XYLOGLUCAN ENDOTRANSGLYCOSYLASE WITH A CLEAR PREFERENCE FOR NON-FUCOSYLATED XYLOGLUCAN POLYMER.
10	Cell wall	AT4G28250	-2.782	0.0340417	Down	A8MSF9	EXPANSIN B3
10	Cell wall	AT4G32410	1.906	0.0461052	Up	O48946	ANISOTROPY1
10	Cell wall	AT5G27870	-1.16	0.0112487	Down	Q3E8Z8	PLANT INVERTASE/PECTIN METHYLESTERASE INHIBITOR SUPERFAMILY
10	Cell wall	AT5G56290	-10.778	5.11145e-26	Down	Q9FMA3	ARABIDOPSIS PEROXIN 5
10	Cell wall	AT5G62150	2.224	0.233765	Up	Q9FIS3	PEPTIDOGLYCAN-BINDING LYSM DOMAIN-CONTAINING PROTEIN
11	Lipid metabolism	AT1G06360	1.999	0.176913	Up	Q9LMI3	FATTY ACID DESATURASE FAMILY PROTEIN
11	Lipid metabolism	AT1G43710	2.698	8.43282e-05	Up	Q9MA74	ARABIDOPSIS THALIANA SERINE DECARBOXYLASE 1
11	Lipid metabolism	AT1G45201	3.491	0.570216	Up	F4HRB4	ARABIDOPSIS THALIANA TRIACYLGLYCEROL LIPASE-LIKE 1
11	Lipid metabolism	AT1G49640	-1.191	0.00482379	Down	Q9FX92	ALPHA/BETA-HYDROLASES SUPERFAMILY PROTEIN
11	Lipid metabolism	AT1G49640	-1.191	0.00482379	Down	Q9FX92	ALPHA/BETA-HYDROLASES SUPERFAMILY PROTEIN
11	Lipid metabolism	AT1G66960	-1.09	0.0364474	Down	Q9FZI2	TERPENOID CYCLASES FAMILY PROTEIN
11	Lipid metabolism	AT1G74090	-1.454	0.0254401	Down	Q9C9C9	DESULFO-GLUCOSINOLATE SULFOTRANSFERASE 18
11	Lipid metabolism	AT1G74100	-2.075	0.000267589	Down	Q9C9D0	SULFOTRANSFERASE 16
11	Lipid metabolism	AT1G76100	-2.031	0.402408	Down	P11490	PLASTOCYANIN 1
11	Lipid metabolism	AT1G77700	5.615	0.00110095	Up	Q9CA24	PATHOGENESIS-RELATED THAUMATIN SUPERFAMILY PROTEIN
11	Lipid metabolism	AT1G78950	-2.77	0.312051	Down	B6EXY6	TERPENOID CYCLASES FAMILY PROTEIN
11	Lipid metabolism	AT2G07050	-1.372	0.0175842	Down	P38605	CYCLOARTENOL SYNTHASE 1
11	Lipid metabolism	AT2G25910	-3.323	0.0162346	Down	F4ITJ6	3'-5' EXONUCLEASE DOMAIN-CONTAINING PROTEIN / K HOMOLOGY DOMAIN-CONTAINING PROTEIN / KH DOMAIN-CONTAINING PROTEIN
11	Lipid metabolism	AT3G01570	4.096	0.525339	Up	Q9SS98	OLEOSIN FAMILY PROTEIN
11	Lipid metabolism	AT3G06460	2.84	0.00133166	Up	Q9SQU9	GNS1/SUR4 MEMBRANE PROTEIN FAMILY
11	Lipid metabolism	AT3G14360	2.159	0.313387	Up	F4JFU8	ALPHA/BETA-HYDROLASES SUPERFAMILY PROTEIN
11	Lipid metabolism	AT3G15650	-5.118	8.89739e-08	Down	F4J010	ALPHA/BETA-HYDROLASES SUPERFAMILY PROTEIN
11	Lipid metabolism	AT3G24360	-0.59	0.0514536	Down	Q9LK08	ATP-DEPENDENT CASEINOLYTIC (CLP) PROTEASE/CROTONASE FAMILY PROTEIN
11	Lipid metabolism	AT3G48990	2.228	0.0908655	Up	Q9SMT7	ACYL-ACTIVATING ENZYME 3
11	Lipid metabolism	AT3G51600	2.918	0.579668	Up	Q9XFS7	LIPID TRANSFER PROTEIN 5
11	Lipid metabolism	AT4G28130	2.496	0.778669	Up	F4JKI3	DIACYLGLYCEROL KINASE 6 (DGK6)
11	Lipid metabolism	AT4G28250	-2.782	0.0340417	Down	A8MSF9	EXPANSIN B3
11	Lipid metabolism	AT5G07010	2.075	0.436925	Up	Q8L5A7	ARABIDOPSIS THALIANA SULFOTRANSFERASE 2A
11	Lipid metabolism	AT5G09530	-4.617	4.5548e-09	Down	Q9LXB8	PRO-GLU-LEU
11	Lipid metabolism	AT5G38197	2.74	6.70346e-05	Up	A8MRC2	ENCODES A PROTEASE INHIBITOR/SEED STORAGE/LTP FAMILY PROTEIN
11	Lipid metabolism	AT5G42930	2.603	0.102464	Up	F4K4J2	ALPHA/BETA-HYDROLASES SUPERFAMILY PROTEIN
11	Lipid metabolism	AT5G51210	3.95	0.398937	Up	Q43284	OLEOSIN3
11	Lipid metabolism	AT5G55480	-4.643	0.00263127	Down	Q9FJ62	GLYCEROPHOSPHODIESTER PHOSPHODIESTERASE (GDPD) LIKE 4
12	Nitrogen metabolism	AT1G03410	-0.704	0.0303018	Down	Q43383	2A6
12	Nitrogen metabolism	AT1G06640	-0.732	0.0265997	Down	F4IDQ0	ENCODES A PROTEIN WHOSE SEQUENCE IS SIMILAR TO A 2-OXOGLUTARATE-DEPENDENT DIOXYGENASE
12	Nitrogen metabolism	AT3G05950	4.364	2.47985e-08	Up	Q9SFF9	RMLC-LIKE CUPINS SUPERFAMILY PROTEIN
12	Nitrogen metabolism	AT4G14630	2.541	0.000690232	Up	Q56XY5	GERMIN-LIKE PROTEIN 9
12	Nitrogen metabolism	AT5G09680	-1.182	0.00598769	Down	Q9LXD1	REDUCED LATERAL ROOT FORMATION
12	Nitrogen metabolism	AT5G38940	2.989	0.000429228	Up	Q9FMA8	RMLC-LIKE CUPINS SUPERFAMILY PROTEIN
12	Nitrogen metabolism	AT5G39130	5.49	3.26309e-13	Up	Q9FIC8	RMLC-LIKE CUPINS SUPERFAMILY PROTEIN
13	Amino acid metabolism	AT1G21280	-2.443	0.0249856	Down	Q84JT5	CONTAINS INTERPRO DOMAIN/S: RETROTRANSPOSON GAG PROTEIN (INTERPRO:IPR005162)
13	Amino acid metabolism	AT1G43710	2.698	8.43282e-05	Up	Q9MA74	ARABIDOPSIS THALIANA SERINE DECARBOXYLASE 1
13	Amino acid metabolism	AT2G15130	-4.878	1.4674e-06	Down	Q84LS2	PLANT BASIC SECRETORY PROTEIN (BSP) FAMILY PROTEIN
13	Amino acid metabolism	AT2G18540	2.752	0.14922	Up	F4IQK5	RMLC-LIKE CUPINS SUPERFAMILY PROTEIN
13	Amino acid metabolism	AT2G31350	1.783	0.0326318	Up	Q9SID3	GLYOXALASE 2-5
13	Amino acid metabolism	AT3G14460	-1.286	0.0141499	Down	Q9LRR5	LRR AND NB-ARC DOMAINS-CONTAINING DISEASE RESISTANCE PROTEIN
13	Amino acid metabolism	AT3G17390	2.097	0.0237353	Up	Q9LUT2	METHIONINE ADENOSYLTRANSFERASE 4
13	Amino acid metabolism	AT3G24360	-0.59	0.0514536	Down	Q9LK08	ATP-DEPENDENT CASEINOLYTIC (CLP) PROTEASE/CROTONASE FAMILY PROTEIN
13	Amino acid metabolism	AT3G24360	-0.59	0.0514536	Down	Q9LK08	ATP-DEPENDENT CASEINOLYTIC (CLP) PROTEASE/CROTONASE FAMILY PROTEIN
13	Amino acid metabolism	AT3G24360	-0.59	0.0514536	Down	Q9LK08	ATP-DEPENDENT CASEINOLYTIC (CLP) PROTEASE/CROTONASE FAMILY PROTEIN
13	Amino acid metabolism	AT4G16370	-0.615	0.0497405	Down	O23482	OLIGOPEPTIDE TRANSPORTER
13	Amino acid metabolism	AT4G28420	-2.097	0.0597882	Down	Q67Y55	TYROSINE TRANSAMINASE FAMILY PROTEIN
13	Amino acid metabolism	AT4G28420	-2.097	0.0597882	Down	Q67Y55	TYROSINE TRANSAMINASE FAMILY PROTEIN
13	Amino acid metabolism	AT4G33150	2.16	0.00241324	Up	F4JVY8	ENCODES TWO PROTEINS. ONE PROTEIN IS THE MONOFUNCTIONAL SACCHAROPINE DEHYDROGENASE INVOLVED IN LYSINE DEGRADATION. THE LONGER PROTEIN FROM THE SAME LKR/SDH LOCUS IS BIFUNCTIONAL AND ALSO HAS SACCHAROPINE DEHYDROGENASE ACTIVITY. THE MONOFUNCTIONAL SDH FUNCTIONS MAINLY TO ENHANCE THE FLUX OF LYSINE CATABOLISM. GENE EXPRESSION IS INDUCED BY ABSCISIC ACID, JASMONATE, AND UNDER SUCROSE STARVATION.
13	Amino acid metabolism	AT4G35640	-0.795	0.0215708	Down	Q8W2B8	SERINE ACETYLTRANSFERASE 3;2
13	Amino acid metabolism	AT5G48920	3.334	0.262496	Up	Q9FI79	TRACHEARY ELEMENT DIFFERENTIATION-RELATED 7
13	Amino acid metabolism	AT5G57480	-2.433	0.000812171	Down	Q9FKM3	P-LOOP CONTAINING NUCLEOSIDE TRIPHOSPHATE HYDROLASES SUPERFAMILY PROTEIN
14	Sulphur assimilation	AT4G04610	-0.89	0.0167231	Down	P92979	ENCODES A PROTEIN DISULFIDE ISOMERASE-LIKE (PDIL) PROTEIN, A MEMBER OF A MULTIGENE FAMILY WITHIN THE THIOREDOXIN (TRX) SUPERFAMILY. THIS PROTEIN ALSO BELONGS TO THE ADENOSINE 5'-PHOSPHOSULFATE REDUCTASE-LIKE (APRL) GROUP.
15	Metal handling	AT3G15353	-1.286	0.0107454	Down	F4IYQ2	METALLOTHIONEIN, BINDS TO AND DETOXIFIES EXCESS COPPER AND OTHER METALS, LIMITING OXIDATIVE DAMAGE
15	Metal handling	AT3G17390	2.097	0.0237353	Up	Q9LUT2	METHIONINE ADENOSYLTRANSFERASE 4
15	Metal handling	AT4G08570	1.837	0.0417296	Up	O81464	HEAVY METAL TRANSPORT/DETOXIFICATION SUPERFAMILY PROTEIN
16	Secondary metabolism	AT1G03410	-0.704	0.0303018	Down	Q43383	2A6
16	Secondary metabolism	AT1G06640	-0.732	0.0265997	Down	F4IDQ0	ENCODES A PROTEIN WHOSE SEQUENCE IS SIMILAR TO A 2-OXOGLUTARATE-DEPENDENT DIOXYGENASE
16	Secondary metabolism	AT1G21270	-1.773	0.0165054	Down	Q9LMP1	WALL-ASSOCIATED KINASE 2
16	Secondary metabolism	AT1G26380	2.005	0.00473457	Up	Q9FZC4	FAD-BINDING BERBERINE FAMILY PROTEIN
16	Secondary metabolism	AT1G33730	-1.469	0.0548573	Down	F4HRA1	CYTOCHROME P450, FAMILY 76, SUBFAMILY C, POLYPEPTIDE 5
16	Secondary metabolism	AT1G58180	-2.064	0.00857624	Down	Q9C6F5	A. THALIANA BETA CARBONIC ANHYDRASE 6
16	Secondary metabolism	AT1G66960	-1.09	0.0364474	Down	Q9FZI2	TERPENOID CYCLASES FAMILY PROTEIN
16	Secondary metabolism	AT1G74090	-1.454	0.0254401	Down	Q9C9C9	DESULFO-GLUCOSINOLATE SULFOTRANSFERASE 18
16	Secondary metabolism	AT1G74090	-1.454	0.0254401	Down	Q9C9C9	DESULFO-GLUCOSINOLATE SULFOTRANSFERASE 18
16	Secondary metabolism	AT1G74100	-2.075	0.000267589	Down	Q9C9D0	SULFOTRANSFERASE 16
16	Secondary metabolism	AT1G74100	-2.075	0.000267589	Down	Q9C9D0	SULFOTRANSFERASE 16
16	Secondary metabolism	AT1G77520	1.785	0.0132133	Up	Q9CAQ4	O-METHYLTRANSFERASE FAMILY PROTEIN
16	Secondary metabolism	AT1G77520	1.785	0.0132133	Up	Q9CAQ4	O-METHYLTRANSFERASE FAMILY PROTEIN
16	Secondary metabolism	AT1G77530	3.044	0.00058009	Up	Q9CAQ3	O-METHYLTRANSFERASE FAMILY PROTEIN
16	Secondary metabolism	AT1G77530	3.044	0.00058009	Up	Q9CAQ3	O-METHYLTRANSFERASE FAMILY PROTEIN
16	Secondary metabolism	AT1G78480	-1.486	0.0185669	Down	Q9M9G0	PRENYLTRANSFERASE FAMILY PROTEIN
16	Secondary metabolism	AT1G78950	-2.77	0.312051	Down	B6EXY6	TERPENOID CYCLASES FAMILY PROTEIN
16	Secondary metabolism	AT2G07050	-1.372	0.0175842	Down	P38605	CYCLOARTENOL SYNTHASE 1
16	Secondary metabolism	AT2G29350	-2.278	0.00279015	Down	Q9ZW18	SENESCENCE-ASSOCIATED GENE 13
16	Secondary metabolism	AT2G36800	-1.277	0.0375448	Down	Q9ZQ94	DON-GLUCOSYLTRANSFERASE 1
16	Secondary metabolism	AT2G37770	-0.505	0.00905847	Down	Q0PGJ6	ALDO-KETO REDUCTASE FAMILY 4 MEMBER C9
16	Secondary metabolism	AT2G40230	2.024	0.0053367	Up	Q9XEF2	HXXXD-TYPE ACYL-TRANSFERASE FAMILY PROTEIN
16	Secondary metabolism	AT2G48100	-9.934	2.10076e-11	Down	F4IN68	EXONUCLEASE FAMILY PROTEIN
16	Secondary metabolism	AT3G09220	2.806	0.0322576	Up	Q9SR40	LACCASE 7
16	Secondary metabolism	AT3G48990	2.228	0.0908655	Up	Q9SMT7	ACYL-ACTIVATING ENZYME 3
16	Secondary metabolism	AT3G57020	-2.973	0.00141146	Down	Q9M1J6	CALCIUM-DEPENDENT PHOSPHOTRIESTERASE SUPERFAMILY PROTEIN
16	Secondary metabolism	AT3G60290	-1.566	0.00526057	Down	F4JAP7	2-OXOGLUTARATE (2OG) AND FE(II)-DEPENDENT OXYGENASE SUPERFAMILY PROTEIN
16	Secondary metabolism	AT3G63520	-0.967	0.0471928	Down	O65572	CAROTENOID CLEAVAGE DIOXYGENASE 1
16	Secondary metabolism	AT4G13660	1.613	0.0338949	Up	Q9SVP6	ENCODES A PINORESINOL REDUCTASE INVOLVED IN LIGNAN BIOSYNTHESIS. EXPRESSED STRONGLY IN ROOTS AND LESS STRONGLY IN STEMS. SHOWS PREFERENCE FOR PINORESINOL AND NOT LARICIRESINOL.
16	Secondary metabolism	AT4G13660	1.613	0.0338949	Up	Q9SVP6	ENCODES A PINORESINOL REDUCTASE INVOLVED IN LIGNAN BIOSYNTHESIS. EXPRESSED STRONGLY IN ROOTS AND LESS STRONGLY IN STEMS. SHOWS PREFERENCE FOR PINORESINOL AND NOT LARICIRESINOL.
16	Secondary metabolism	AT4G28420	-2.097	0.0597882	Down	Q67Y55	TYROSINE TRANSAMINASE FAMILY PROTEIN
16	Secondary metabolism	AT4G28420	-2.097	0.0597882	Down	Q67Y55	TYROSINE TRANSAMINASE FAMILY PROTEIN
16	Secondary metabolism	AT5G01040	2.151	0.0602013	Up	Q9LFD2	LACCASE 8
16	Secondary metabolism	AT5G01050	3.623	0.0898268	Up	Q9LFD1	PUTATIVE LACCASE, A MEMBER OF LACCASE FAMILY OF GENES (17 MEMBERS IN ARABIDOPSIS).
16	Secondary metabolism	AT5G03260	2.421	0.00989071	Up	Q8VZA1	LACCASE 11
16	Secondary metabolism	AT5G03260	2.421	0.00989071	Up	Q8VZA1	LACCASE 11
16	Secondary metabolism	AT5G05390	1.668	0.0226067	Up	Q9FLB5	LACCASE 12
16	Secondary metabolism	AT5G07870	-2.29	0.193189	Down	Q9SD97	HXXXD-TYPE ACYL-TRANSFERASE FAMILY PROTEIN
16	Secondary metabolism	AT5G07990	-1.233	0.0083331	Down	Q9SD85	CYTOCHROME P450 75B1
16	Secondary metabolism	AT5G09680	-1.182	0.00598769	Down	Q9LXD1	REDUCED LATERAL ROOT FORMATION
16	Secondary metabolism	AT5G17540	2.272	0.0213054	Up	Q9LF70	HXXXD-TYPE ACYL-TRANSFERASE FAMILY PROTEIN
16	Secondary metabolism	AT5G23230	3.381	5.00523e-06	Up	Q9FMX7	NICOTINAMIDASE 2
16	Secondary metabolism	AT5G27870	-1.16	0.0112487	Down	Q3E8Z8	PLANT INVERTASE/PECTIN METHYLESTERASE INHIBITOR SUPERFAMILY
16	Secondary metabolism	AT5G40310	-11.709	9.74434e-23	Down	Q9FNE7	EXONUCLEASE FAMILY PROTEIN
16	Secondary metabolism	AT5G42930	2.603	0.102464	Up	F4K4J2	ALPHA/BETA-HYDROLASES SUPERFAMILY PROTEIN
16	Secondary metabolism	AT5G48920	3.334	0.262496	Up	Q9FI79	TRACHEARY ELEMENT DIFFERENTIATION-RELATED 7
16	Secondary metabolism	AT5G49850	1.748	0.0248727	Up	Q9LTA8	MANNOSE-BINDING LECTIN SUPERFAMILY PROTEIN
16	Secondary metabolism	AT5G57590	-0.646	0.0375368	Down	B0F481	BIOTIN AUXOTROPH 1
16	Secondary metabolism	AT5G60020	2.45	0.00166833	Up	Q9FJD5	LAC17 APPEARS TO HAVE LACCASE ACTIVITY BASED ON ENZYME ASSAYS PERFORMED USING LAC17 MUTANTS. NOTABLY, THESE MUTANTS APPEAR TO HAVE A REDUCED DEPOSITION OF G LIGNIN UNITS. LAC17 IS EXPRESSED IN INTERFASCICULAR FIBERS AND LIKELY CONTRIBUTES TO LIGNIN BIOSYNTHESIS, AND HENCE, CELL WALL BIOSYNTHESIS, THERE.
16	Secondary metabolism	AT5G60020	2.45	0.00166833	Up	Q9FJD5	LAC17 APPEARS TO HAVE LACCASE ACTIVITY BASED ON ENZYME ASSAYS PERFORMED USING LAC17 MUTANTS. NOTABLY, THESE MUTANTS APPEAR TO HAVE A REDUCED DEPOSITION OF G LIGNIN UNITS. LAC17 IS EXPRESSED IN INTERFASCICULAR FIBERS AND LIKELY CONTRIBUTES TO LIGNIN BIOSYNTHESIS, AND HENCE, CELL WALL BIOSYNTHESIS, THERE.
17	Hormones	AT1G03410	-0.704	0.0303018	Down	Q43383	2A6
17	Hormones	AT1G06640	-0.732	0.0265997	Down	F4IDQ0	ENCODES A PROTEIN WHOSE SEQUENCE IS SIMILAR TO A 2-OXOGLUTARATE-DEPENDENT DIOXYGENASE
17	Hormones	AT1G21270	-1.773	0.0165054	Down	Q9LMP1	WALL-ASSOCIATED KINASE 2
17	Hormones	AT1G22340	-6.028	1.11614e-06	Down	Q9LME8	UDP-GLUCOSYL TRANSFERASE 85A7
17	Hormones	AT1G22370	-6.891	1.47453e-07	Down	Q9LMF0	UDP-GLUCOSYL TRANSFERASE 85A5
17	Hormones	AT1G23080	2.063	0.136574	Up	A8MQX0	ARABIDOPSIS PIN-FORMED 7
17	Hormones	AT1G23080	2.063	0.136574	Up	A8MQX0	ARABIDOPSIS PIN-FORMED 7
17	Hormones	AT1G30570	-2.768	0.00283283	Down	Q9SA72	HERCULES RECEPTOR KINASE 2
17	Hormones	AT1G32770	2.615	0.198451	Up	Q9LPI7	NAC DOMAIN CONTAINING PROTEIN 12
17	Hormones	AT1G50360	2.432	0.000447179	Up	F4I507	MYOSIN VIII A
17	Hormones	AT1G52340	-2.087	0.291625	Down	Q9C826	ABA DEFICIENT 2
17	Hormones	AT1G63710	2.251	0.0431244	Up	Q9CAD6	CYTOCHROME P450, FAMILY 86, SUBFAMILY A, POLYPEPTIDE 7
17	Hormones	AT1G66960	-1.09	0.0364474	Down	Q9FZI2	TERPENOID CYCLASES FAMILY PROTEIN
17	Hormones	AT1G67560	-0.683	0.0316761	Down	Q9CAG3	ARABIDOPSIS THALIANA LIPOXYGENASE 6
17	Hormones	AT1G74090	-1.454	0.0254401	Down	Q9C9C9	DESULFO-GLUCOSINOLATE SULFOTRANSFERASE 18
17	Hormones	AT1G74100	-2.075	0.000267589	Down	Q9C9D0	SULFOTRANSFERASE 16
17	Hormones	AT1G74670	-1.423	0.000749344	Down	Q6NMQ7	GA-STIMULATED ARABIDOPSIS 6
17	Hormones	AT1G77700	5.615	0.00110095	Up	Q9CA24	PATHOGENESIS-RELATED THAUMATIN SUPERFAMILY PROTEIN
17	Hormones	AT1G78950	-2.77	0.312051	Down	B6EXY6	TERPENOID CYCLASES FAMILY PROTEIN
17	Hormones	AT2G07050	-1.372	0.0175842	Down	P38605	CYCLOARTENOL SYNTHASE 1
17	Hormones	AT2G23200	-1.849	0.00252753	Down	O22187	PROTEIN KINASE SUPERFAMILY PROTEIN
17	Hormones	AT2G36800	-1.277	0.0375448	Down	Q9ZQ94	DON-GLUCOSYLTRANSFERASE 1
17	Hormones	AT2G36800	-1.277	0.0375448	Down	Q9ZQ94	DON-GLUCOSYLTRANSFERASE 1
17	Hormones	AT2G39360	-2.008	0.0240566	Down	O80623	PROTEIN KINASE SUPERFAMILY PROTEIN
17	Hormones	AT2G45750	-1.221	0.0166056	Down	O80844	S-ADENOSYL-L-METHIONINE-DEPENDENT METHYLTRANSFERASES SUPERFAMILY PROTEIN
17	Hormones	AT2G46690	2.259	0.839845	Up	Q9ZUZ3	SAUR-LIKE AUXIN-RESPONSIVE PROTEIN FAMILY
17	Hormones	AT2G46770	3.24	0.120578	Up	Q84WP6	ARABIDOPSIS NAC DOMAIN CONTAINING PROTEIN 43
17	Hormones	AT2G47750	2.254	0.0706571	Up	O82243	PUTATIVE INDOLE-3-ACETIC ACID-AMIDO SYNTHETASE GH3.9
17	Hormones	AT3G01570	4.096	0.525339	Up	Q9SS98	OLEOSIN FAMILY PROTEIN
17	Hormones	AT3G06460	2.84	0.00133166	Up	Q9SQU9	GNS1/SUR4 MEMBRANE PROTEIN FAMILY
17	Hormones	AT3G11930	2.964	6.96069e-06	Up	B9DG73	ADENINE NUCLEOTIDE ALPHA HYDROLASES-LIKE SUPERFAMILY PROTEIN
17	Hormones	AT3G16360	2.272	0.191212	Up	F4J1I8	HPT PHOSPHOTRANSMITTER 4
17	Hormones	AT3G21510	2.297	0.0994357	Up	Q9ZNV9	HISTIDINE-CONTAINING PHOSPHOTRANSMITTER 1
17	Hormones	AT3G22400	-1.067	0.00728843	Down	Q9LUW0	ARABIDOPSIS THALIANA LIPOXYGENASE 5
17	Hormones	AT3G28890	-2.125	0.107449	Down	Q9LJW7	RECEPTOR LIKE PROTEIN 43
17	Hormones	AT3G30180	2.124	0.0124629	Up	Q940V4	BRASSINOSTEROID-6-OXIDASE 2
17	Hormones	AT3G45140	-4.766	4.88991e-05	Down	P38418	ARABIODOPSIS THALIANA LIPOXYGENASE 2
17	Hormones	AT3G46290	2.494	0.318884	Up	Q9LX66	HERCULES RECEPTOR KINASE 1
17	Hormones	AT3G46680	-7.343	0.00194071	Down	Q9SNB0	UDP-GLYCOSYLTRANSFERASE SUPERFAMILY PROTEIN
17	Hormones	AT3G50150	-3.033	0.0135157	Down	Q9SN03	PLANT PROTEIN OF UNKNOWN FUNCTION (DUF247)
17	Hormones	AT3G50190	-4.231	8.55133e-07	Down	F4IZC0	PLANT PROTEIN OF UNKNOWN FUNCTION (DUF247)
17	Hormones	AT3G51550	-2.32	0.000717129	Down	Q9SCZ4	FERONIA
17	Hormones	AT3G60130	-0.72	0.0260546	Down	A8MSC6	BETA GLUCOSIDASE 16
17	Hormones	AT3G60290	-1.566	0.00526057	Down	F4JAP7	2-OXOGLUTARATE (2OG) AND FE(II)-DEPENDENT OXYGENASE SUPERFAMILY PROTEIN
17	Hormones	AT3G63520	-0.967	0.0471928	Down	O65572	CAROTENOID CLEAVAGE DIOXYGENASE 1
17	Hormones	AT4G28420	-2.097	0.0597882	Down	Q67Y55	TYROSINE TRANSAMINASE FAMILY PROTEIN
17	Hormones	AT4G28420	-2.097	0.0597882	Down	Q67Y55	TYROSINE TRANSAMINASE FAMILY PROTEIN
17	Hormones	AT4G32810	2.849	1.34346e-05	Up	Q8VY26	ENCODES A PROTEIN WITH SIMILARITY TO CAROTENOID CLEAVING DEOXYGENASES, THE ENZYMES THAT CLEAVE BETA-CAROTENE. INVOLVED IN THE PRODUCTION OF A GRAFT TRANSMISSABLE SIGNAL TO SUPPRESS AXILLARY BRANCHING. PROTEIN IS LOCALIZED TO CHLOROPLAST STROMA AND EXPRESSED PRIMARILY IN ROOT TIP. MUTANTS IN THE GENE EXHIBIT INCREASED SHOOT BRANCHING, AND LIGHT-DEPENDENT DEFECTS IN HOOK OPENING AND HYPOCOTYL/ROOT …
17	Hormones	AT5G02090	2.58	0.744112	Up	Q9LZM2	UNKNOWN PROTEIN
17	Hormones	AT5G07010	2.075	0.436925	Up	Q8L5A7	ARABIDOPSIS THALIANA SULFOTRANSFERASE 2A
17	Hormones	AT5G08370	2.822	0.00175897	Up	Q8RX86	ALPHA-GALACTOSIDASE 2
17	Hormones	AT5G11290	-3.212	0.0012587	Down	Q5EAF1	PLANT PROTEIN OF UNKNOWN FUNCTION (DUF247)
17	Hormones	AT5G44300	-2.344	0.318841	Down	Q9FKV8	DORMANCY/AUXIN ASSOCIATED FAMILY PROTEIN
17	Hormones	AT5G44300	-2.344	0.318841	Down	Q9FKV8	DORMANCY/AUXIN ASSOCIATED FAMILY PROTEIN
17	Hormones	AT5G47180	-7.478	0.00145732	Down	Q9LVU1	PLANT VAMP (VESICLE-ASSOCIATED MEMBRANE PROTEIN) FAMILY PROTEIN
17	Hormones	AT5G49850	1.748	0.0248727	Up	Q9LTA8	MANNOSE-BINDING LECTIN SUPERFAMILY PROTEIN
17	Hormones	AT5G54380	-2.133	0.030267	Down	Q9LK35	THESEUS1
17	Hormones	AT5G55250	-1.256	0.0536802	Down	Q9FLN8	ENCODES AN ENZYME WHICH SPECIFICALLY CONVERTS IAA TO ITS METHYL ESTER FORM MELIAA. THIS GENE BELONGS TO THE FAMILY OF CARBOXYL METHYLTRANSFERASES WHOSE MEMBERS CATALYZE THE TRANSFER OF THE METHYL GROUP FROM S-ADENOSYL-L-METHIONINE TO CARBOXYLIC ACID-CONTAINING SUBSTRATES TO FORM SMALL MOLECULE METHYL ESTERS. EXPRESSION OF TCP GENES IS DOWNREGULATED IN MUTANT IAMT1-D.
17	Hormones	AT5G61350	-2.363	0.00666181	Down	Q9FLJ8	PROTEIN KINASE SUPERFAMILY PROTEIN
17	Hormones	AT5G65980	2.328	0.259532	Up	Q9FKY4	AUXIN EFFLUX CARRIER FAMILY PROTEIN
18	Co-factor and vitamine metabolism	AT2G40850	-2.164	0.0472857	Down	O22199	PHOSPHOINOSITIDE 4-KINASE GAMMA 1
18	Co-factor and vitamine metabolism	AT4G16370	-0.615	0.0497405	Down	O23482	OLIGOPEPTIDE TRANSPORTER
18	Co-factor and vitamine metabolism	AT5G34780	2.443	0.0330493	Up	F4KIN4	PUTATIVE KETOPANTOATE REDUCTASE (KPR). THIS ENZYME IS SPECULATED TO BE THE MISSING ENZYME IN THE BIOSYNTHESIS OF PANTOTHENATE.
18	Co-factor and vitamine metabolism	AT5G51030	-4.218	0.389877	Down	Q9FI45	NAD(P)-BINDING ROSSMANN-FOLD SUPERFAMILY PROTEIN
19	Tetrapyrrole synthesis	AT1G14140	-3.962	0.000673685	Down	Q9XI74	UNCOUPLING PROTEIN 3
19	Tetrapyrrole synthesis	AT2G48100	-9.934	2.10076e-11	Down	F4IN68	EXONUCLEASE FAMILY PROTEIN
19	Tetrapyrrole synthesis	AT4G03440	-1.912	0.00188671	Down	Q9ZT72	ANKYRIN REPEAT FAMILY PROTEIN
19	Tetrapyrrole synthesis	AT4G05040	1.604	0.041039	Up	Q94A85	ANKYRIN REPEAT FAMILY PROTEIN
19	Tetrapyrrole synthesis	AT4G14400	-4.361	7.25179e-06	Down	Q8LPS2	ACCELERATED CELL DEATH 6
19	Tetrapyrrole synthesis	AT5G40310	-11.709	9.74434e-23	Down	Q9FNE7	EXONUCLEASE FAMILY PROTEIN
19	Tetrapyrrole synthesis	AT5G57510	2.541	0.365169	Up	Q9FKM0	UNKNOWN PROTEIN
20	Stress: biotic and abiotic response	AT1G09080	2.035	0.00358393	Up	Q8H1B3	BINDING PROTEIN 3
20	Stress: biotic and abiotic response	AT1G15890	-1.761	0.0519149	Down	Q9LMP6	DISEASE RESISTANCE PROTEIN (CC-NBS-LRR CLASS) FAMILY
20	Stress: biotic and abiotic response	AT1G17860	-1.751	0.040514	Down	Q9LMU2	KUNITZ FAMILY TRYPSIN AND PROTEASE INHIBITOR PROTEIN
20	Stress: biotic and abiotic response	AT1G18390	-2.106	0.0706977	Down	P0C5E2	PROTEIN KINASE SUPERFAMILY PROTEIN
20	Stress: biotic and abiotic response	AT1G23130	2.003	0.00398409	Up	O49304	POLYKETIDE CYCLASE/DEHYDRASE AND LIPID TRANSPORT SUPERFAMILY PROTEIN
20	Stress: biotic and abiotic response	AT1G23130	2.003	0.00398409	Up	O49304	POLYKETIDE CYCLASE/DEHYDRASE AND LIPID TRANSPORT SUPERFAMILY PROTEIN
20	Stress: biotic and abiotic response	AT1G40390	8.109	0.00313926	Up	F4I7W9	DNASE I-LIKE SUPERFAMILY PROTEIN
20	Stress: biotic and abiotic response	AT1G43760	-9.806	7.40431e-16	Down	F4ICS8	DNASE I-LIKE SUPERFAMILY PROTEIN
20	Stress: biotic and abiotic response	AT1G45616	-3.318	0.000275069	Down	Q9C637	RECEPTOR LIKE PROTEIN 6
20	Stress: biotic and abiotic response	AT1G45616	-3.318	0.000275069	Down	Q9C637	RECEPTOR LIKE PROTEIN 6
20	Stress: biotic and abiotic response	AT1G54540	2.302	0.2013	Up	Q9SLI0	LATE EMBRYOGENESIS ABUNDANT (LEA) HYDROXYPROLINE-RICH GLYCOPROTEIN FAMILY
20	Stress: biotic and abiotic response	AT1G56680	-1.788	0.000236144	Down	Q9FXB8	CHITINASE FAMILY PROTEIN
20	Stress: biotic and abiotic response	AT1G58180	-2.064	0.00857624	Down	Q9C6F5	A. THALIANA BETA CARBONIC ANHYDRASE 6
20	Stress: biotic and abiotic response	AT1G58602	-3.785	0.0118938	Down	Q0WV58	LRR AND NB-ARC DOMAINS-CONTAINING DISEASE RESISTANCE PROTEIN
20	Stress: biotic and abiotic response	AT1G58602	-3.785	0.0118938	Down	Q0WV58	LRR AND NB-ARC DOMAINS-CONTAINING DISEASE RESISTANCE PROTEIN
20	Stress: biotic and abiotic response	AT1G61190	-1.354	0.0437464	Down	O22727	PUTATIVE CC-NB-LRR RESISTANCE GENE. IT'S ORTHOLOG IN ECOTYPE WEI-0 RPP39 (R_190-WEI-0, ACCESSION NUMBER JQ045573, PMID:22359513) HAS BEEN SHOWN EXPERIMENTALLY TO RECOGNIZE THE EFFECTOR ATR39-1 PRODUCED BY HYALOPERONOSPORA ARABIDOPSIDIS (HPA).
20	Stress: biotic and abiotic response	AT1G62740	-0.637	0.0296301	Down	Q5XEP2	HOP2
20	Stress: biotic and abiotic response	AT1G62740	-0.637	0.0296301	Down	Q5XEP2	HOP2
20	Stress: biotic and abiotic response	AT1G69550	-4.606	3.26513e-06	Down	F4I270	DISEASE RESISTANCE PROTEIN (TIR-NBS-LRR CLASS)
20	Stress: biotic and abiotic response	AT1G72060	3.787	0.403482	Up	Q9C7G9	SERINE-TYPE ENDOPEPTIDASE INHIBITORS
20	Stress: biotic and abiotic response	AT1G77700	5.615	0.00110095	Up	Q9CA24	PATHOGENESIS-RELATED THAUMATIN SUPERFAMILY PROTEIN
20	Stress: biotic and abiotic response	AT1G80920	1.539	0.0419693	Up	Q9SAG8	A NUCLEAR ENCODED SOLUBLE PROTEIN FOUND IN THE CHLOROPLAST STROMA.
20	Stress: biotic and abiotic response	AT2G07785	-8.808	5.28162e-34	Down	Q3EC42	NADH DEHYDROGENASE FAMILY PROTEIN
20	Stress: biotic and abiotic response	AT2G15130	-4.878	1.4674e-06	Down	Q84LS2	PLANT BASIC SECRETORY PROTEIN (BSP) FAMILY PROTEIN
20	Stress: biotic and abiotic response	AT2G16050	2.119	0.0500296	Up	F4IJF7	CYSTEINE/HISTIDINE-RICH C1 DOMAIN FAMILY PROTEIN
20	Stress: biotic and abiotic response	AT2G21770	2.125	0.00193394	Up	Q9SJ22	CELLULOSE SYNTHASE, RELATED TO CESA6.
20	Stress: biotic and abiotic response	AT2G31953	-1.254	0.000872747	Down	P82785	LOW-MOLECULAR-WEIGHT CYSTEINE-RICH 76
20	Stress: biotic and abiotic response	AT2G36800	-1.277	0.0375448	Down	Q9ZQ94	DON-GLUCOSYLTRANSFERASE 1
20	Stress: biotic and abiotic response	AT2G37770	-0.505	0.00905847	Down	Q0PGJ6	ALDO-KETO REDUCTASE FAMILY 4 MEMBER C9
20	Stress: biotic and abiotic response	AT2G38290	-2.672	0.00153008	Down	Q9M6N7	AMMONIUM TRANSPORTER 2
20	Stress: biotic and abiotic response	AT2G40230	2.024	0.0053367	Up	Q9XEF2	HXXXD-TYPE ACYL-TRANSFERASE FAMILY PROTEIN
20	Stress: biotic and abiotic response	AT2G40330	-2.428	0.0677037	Down	Q8S8E3	PYR1-LIKE 6
20	Stress: biotic and abiotic response	AT2G43610	2.809	0.197704	Up	O22842	CHITINASE FAMILY PROTEIN
20	Stress: biotic and abiotic response	AT2G43620	-2.798	0.00490396	Down	O22841	CHITINASE FAMILY PROTEIN
20	Stress: biotic and abiotic response	AT2G45750	-1.221	0.0166056	Down	O80844	S-ADENOSYL-L-METHIONINE-DEPENDENT METHYLTRANSFERASES SUPERFAMILY PROTEIN
20	Stress: biotic and abiotic response	AT3G04190	1.636	0.053138	Up	Q9M8X5	RMLC-LIKE CUPINS SUPERFAMILY PROTEIN
20	Stress: biotic and abiotic response	AT3G05950	4.364	2.47985e-08	Up	Q9SFF9	RMLC-LIKE CUPINS SUPERFAMILY PROTEIN
20	Stress: biotic and abiotic response	AT3G06460	2.84	0.00133166	Up	Q9SQU9	GNS1/SUR4 MEMBRANE PROTEIN FAMILY
20	Stress: biotic and abiotic response	AT3G08560	-5.549	0.0667346	Down	Q9C9Z8	VACUOLAR H+-ATPASE SUBUNIT E ISOFORM 2
20	Stress: biotic and abiotic response	AT3G11930	2.964	6.96069e-06	Up	B9DG73	ADENINE NUCLEOTIDE ALPHA HYDROLASES-LIKE SUPERFAMILY PROTEIN
20	Stress: biotic and abiotic response	AT3G14460	-1.286	0.0141499	Down	Q9LRR5	LRR AND NB-ARC DOMAINS-CONTAINING DISEASE RESISTANCE PROTEIN
20	Stress: biotic and abiotic response	AT3G16330	2.268	0.00965518	Up	O04324	UNKNOWN PROTEIN
20	Stress: biotic and abiotic response	AT3G16920	-0.784	0.0263198	Down	Q9LSP9	ENCODES A CHITINASE-LIKE PROTEIN EXPRESSED PREDOMINANTLY IN STEMS. MUTANTS ACCUMULATE LIGNING IN ETIOLATED HYPOCOTYLS.
20	Stress: biotic and abiotic response	AT3G19660	2.068	0.122031	Up	Q9LJN0	UNKNOWN PROTEIN
20	Stress: biotic and abiotic response	AT3G20820	-1.449	0.000420416	Down	Q9LT39	LEUCINE-RICH REPEAT (LRR) FAMILY PROTEIN
20	Stress: biotic and abiotic response	AT3G21600	2.549	0.395461	Up	F4IXM9	SENESCENCE/DEHYDRATION-ASSOCIATED PROTEIN-RELATED
20	Stress: biotic and abiotic response	AT3G25510	-2.918	7.23588e-06	Down	F4J910	DISEASE RESISTANCE PROTEIN (TIR-NBS-LRR CLASS), PUTATIVE
20	Stress: biotic and abiotic response	AT3G28890	-2.125	0.107449	Down	Q9LJW7	RECEPTOR LIKE PROTEIN 43
20	Stress: biotic and abiotic response	AT3G28890	-2.125	0.107449	Down	Q9LJW7	RECEPTOR LIKE PROTEIN 43
20	Stress: biotic and abiotic response	AT3G44630	-2.317	0.0112719	Down	F4J359	DISEASE RESISTANCE PROTEIN (TIR-NBS-LRR CLASS) FAMILY
20	Stress: biotic and abiotic response	AT3G46530	-4.251	0.00421595	Down	Q9M667	RECOGNITION OF PERONOSPORA PARASITICA 13
20	Stress: biotic and abiotic response	AT3G46530	-4.251	0.00421595	Down	Q9M667	RECOGNITION OF PERONOSPORA PARASITICA 13
20	Stress: biotic and abiotic response	AT4G08450	-2.485	0.135393	Down	Q9SW60	DISEASE RESISTANCE PROTEIN (TIR-NBS-LRR CLASS) FAMILY
20	Stress: biotic and abiotic response	AT4G11490	-2.755	0.00688792	Down	Q9LDN1	CYSTEINE-RICH RLK (RECEPTOR-LIKE PROTEIN KINASE) 33
20	Stress: biotic and abiotic response	AT4G11650	-1.219	0.00309658	Down	P50700	OSMOTIN 34
20	Stress: biotic and abiotic response	AT4G11650	-1.219	0.00309658	Down	P50700	OSMOTIN 34
20	Stress: biotic and abiotic response	AT4G14630	2.541	0.000690232	Up	Q56XY5	GERMIN-LIKE PROTEIN 9
20	Stress: biotic and abiotic response	AT4G19800	1.729	0.0367154	Up	O81861	GLYCOSYL HYDROLASE FAMILY PROTEIN WITH CHITINASE INSERTION DOMAIN
20	Stress: biotic and abiotic response	AT4G19840	-3.325	0.000752042	Down	O81865	PHLOEM PROTEIN 2-A1
20	Stress: biotic and abiotic response	AT4G20280	-2.751	1.61483e-24	Down	Q9M565	TBP-ASSOCIATED FACTOR 11
20	Stress: biotic and abiotic response	AT4G21850	-4.742	8.21089e-08	Down	Q84JT6	METHIONINE SULFOXIDE REDUCTASE B9
20	Stress: biotic and abiotic response	AT4G23190	-2.812	0.0740401	Down	Q9ZP16	RECEPTOR LIKE PROTEIN KINASE 3
20	Stress: biotic and abiotic response	AT4G23290	-1.37	0.000220257	Down	F4JNH7	CYSTEINE-RICH RLK (RECEPTOR-LIKE PROTEIN KINASE) 21
20	Stress: biotic and abiotic response	AT4G23570	-0.528	0.0394438	Down	Q9SUR9	CLOSELY RELATED TO SGT1B, MAY FUNCTION IN SCF(TIR1) MEDIATED PROTEIN DEGRADATION. ATSGT1A AND ATSGT1B ARE FUNCTIONALLY REDUNDANT IN THE RESISTANCE TO PATHOGENES. ATSGT1B WAS MORE HIGHLY EXPRESSED THAN ATSGT1. THE N-TERMINAL TPR DOMAIN OF ATSGT1A REDUCES THE STEADY-STATE LEVEL OF ARABIDOPSIS SGT1 PROTEINS WHEREAS THE SAME DOMAIN FROM ATSGT1B ENHANCES SGT1 ACCUMULATION. THE TPR DOMAIN IS DISPENSABL…
20	Stress: biotic and abiotic response	AT4G25750	1.875	0.0539977	Up	Q9SW08	ATP-BINDING CASSETTE G4
20	Stress: biotic and abiotic response	AT4G27190	-0.894	0.0434552	Down	Q9T048	NB-ARC DOMAIN-CONTAINING DISEASE RESISTANCE PROTEIN
20	Stress: biotic and abiotic response	AT4G28250	-2.782	0.0340417	Down	A8MSF9	EXPANSIN B3
20	Stress: biotic and abiotic response	AT4G30650	1.784	0.0160654	Up	C0SVK6	LOW TEMPERATURE AND SALT RESPONSIVE PROTEIN FAMILY
20	Stress: biotic and abiotic response	AT4G30650	1.784	0.0160654	Up	C0SVK6	LOW TEMPERATURE AND SALT RESPONSIVE PROTEIN FAMILY
20	Stress: biotic and abiotic response	AT4G31470	2.462	0.574589	Up	Q9SV22	CAP (CYSTEINE-RICH SECRETORY PROTEINS, ANTIGEN 5, AND PATHOGENESIS-RELATED 1 PROTEIN) SUPERFAMILY PROTEIN
20	Stress: biotic and abiotic response	AT4G32410	1.906	0.0461052	Up	O48946	ANISOTROPY1
20	Stress: biotic and abiotic response	AT4G33150	2.16	0.00241324	Up	F4JVY8	ENCODES TWO PROTEINS. ONE PROTEIN IS THE MONOFUNCTIONAL SACCHAROPINE DEHYDROGENASE INVOLVED IN LYSINE DEGRADATION. THE LONGER PROTEIN FROM THE SAME LKR/SDH LOCUS IS BIFUNCTIONAL AND ALSO HAS SACCHAROPINE DEHYDROGENASE ACTIVITY. THE MONOFUNCTIONAL SDH FUNCTIONS MAINLY TO ENHANCE THE FLUX OF LYSINE CATABOLISM. GENE EXPRESSION IS INDUCED BY ABSCISIC ACID, JASMONATE, AND UNDER SUCROSE STARVATION.
20	Stress: biotic and abiotic response	AT4G36990	2.465	0.0051194	Up	C0SVM0	ARABIDOPSIS THALIANA CLASS B HEAT SHOCK FACTOR B1
20	Stress: biotic and abiotic response	AT4G39640	2.255	0.621765	Up	Q8VYW6	GAMMA-GLUTAMYL TRANSPEPTIDASE 1
20	Stress: biotic and abiotic response	AT4G39917	2.33	0.4792	Up	P82760	LOW-MOLECULAR-WEIGHT CYSTEINE-RICH 45
20	Stress: biotic and abiotic response	AT5G09680	-1.182	0.00598769	Down	Q9LXD1	REDUCED LATERAL ROOT FORMATION
20	Stress: biotic and abiotic response	AT5G15870	2.075	0.0610993	Up	Q9LFT3	GLYCOSYL HYDROLASE FAMILY 81 PROTEIN
20	Stress: biotic and abiotic response	AT5G17540	2.272	0.0213054	Up	Q9LF70	HXXXD-TYPE ACYL-TRANSFERASE FAMILY PROTEIN
20	Stress: biotic and abiotic response	AT5G18930	2.379	0.0116936	Up	Q3E9D5	BUSHY AND DWARF 2
20	Stress: biotic and abiotic response	AT5G24090	-0.881	0.0120701	Down	P19172	CHITINASE A
20	Stress: biotic and abiotic response	AT5G35200	-6.382	0.0812149	Down	Q9LHS0	ENTH/ANTH/VHS SUPERFAMILY PROTEIN
20	Stress: biotic and abiotic response	AT5G37670	1.556	0.0388191	Up	Q9FHQ3	HSP20-LIKE CHAPERONES SUPERFAMILY PROTEIN
20	Stress: biotic and abiotic response	AT5G38940	2.989	0.000429228	Up	Q9FMA8	RMLC-LIKE CUPINS SUPERFAMILY PROTEIN
20	Stress: biotic and abiotic response	AT5G39130	5.49	3.26309e-13	Up	Q9FIC8	RMLC-LIKE CUPINS SUPERFAMILY PROTEIN
20	Stress: biotic and abiotic response	AT5G46790	-1.228	0.0497169	Down	Q8VZS8	PYR1-LIKE 1
20	Stress: biotic and abiotic response	AT5G47260	2.321	0.0110851	Up	Q9LVT3	ATP BINDING
20	Stress: biotic and abiotic response	AT5G51440	1.711	0.0198689	Up	Q9FGM9	HSP20-LIKE CHAPERONES SUPERFAMILY PROTEIN
20	Stress: biotic and abiotic response	AT5G52860	3.662	0.0144637	Up	Q9FLX5	ATP-BINDING CASSETTE G8
20	Stress: biotic and abiotic response	AT5G54855	1.572	0.0463265	Up	Q94EJ3	POLLEN OLE E 1 ALLERGEN AND EXTENSIN FAMILY PROTEIN
20	Stress: biotic and abiotic response	AT5G57625	-2.459	0.000358833	Down	Q9FKL1	CAP (CYSTEINE-RICH SECRETORY PROTEINS, ANTIGEN 5, AND PATHOGENESIS-RELATED 1 PROTEIN) SUPERFAMILY PROTEIN
20	Stress: biotic and abiotic response	AT5G57625	-2.459	0.000358833	Down	Q9FKL1	CAP (CYSTEINE-RICH SECRETORY PROTEINS, ANTIGEN 5, AND PATHOGENESIS-RELATED 1 PROTEIN) SUPERFAMILY PROTEIN
20	Stress: biotic and abiotic response	ATMG01250	-9.705	5.05782e-17	Down	P92555	HYPOTHETICAL PROTEIN
21	Redox	AT1G03410	-0.704	0.0303018	Down	Q43383	2A6
21	Redox	AT1G06640	-0.732	0.0265997	Down	F4IDQ0	ENCODES A PROTEIN WHOSE SEQUENCE IS SIMILAR TO A 2-OXOGLUTARATE-DEPENDENT DIOXYGENASE
21	Redox	AT1G31020	1.709	0.053815	Up	Q93VQ9	THIOREDOXIN O2
21	Redox	AT1G77490	-1.491	0.0157036	Down	Q42593	THYLAKOIDAL ASCORBATE PEROXIDASE
21	Redox	AT3G09510	-6.528	0.00202083	Down	Q9SF52	RIBONUCLEASE H-LIKE SUPERFAMILY PROTEIN
21	Redox	AT3G09640	-1.651	0.0140132	Down	Q1PER6	ASCORBATE PEROXIDASE 1B
21	Redox	AT3G26855	-0.797	3.6105e-06	Down	F4JDR1	RNA-DIRECTED DNA POLYMERASE (REVERSE TRANSCRIPTASE)-RELATED FAMILY PROTEIN
21	Redox	AT4G39640	2.255	0.621765	Up	Q8VYW6	GAMMA-GLUTAMYL TRANSPEPTIDASE 1
21	Redox	AT5G05390	1.668	0.0226067	Up	Q9FLB5	LACCASE 12
21	Redox	AT5G09680	-1.182	0.00598769	Down	Q9LXD1	REDUCED LATERAL ROOT FORMATION
21	Redox	AT5G14070	-1.195	0.0071711	Down	Q8LF89	ENCODES GLUTAREDOXIN ROXY2. ROXY2, TOGETHER WITH ROXY1 (AT3G02000), CONTROLS ANTHER DEVELOPMENT. ROXY1 ROXY2 DOUBLE MUTANTS ARE STERILE AND DO NOT PRODUCE POLLEN.
21	Redox	AT5G18100	2.955	0.0238012	Up	Q9FK60	COPPER/ZINC SUPEROXIDE DISMUTASE 3
21	Redox	AT5G63420	-0.689	0.0529602	Down	Q84W56	EMBRYO DEFECTIVE 2746
22	Polyamine	AT5G18930	2.379	0.0116936	Up	Q3E9D5	BUSHY AND DWARF 2
22	Polyamine	AT5G53120	-1.766	0.000820002	Down	F4KJ05	SPERMIDINE SYNTHASE 3
22	Polyamine	AT5G53120	-1.766	0.000820002	Down	F4KJ05	SPERMIDINE SYNTHASE 3
23	Nucleotide metabolism	AT1G03410	-0.704	0.0303018	Down	Q43383	2A6
23	Nucleotide metabolism	AT1G06640	-0.732	0.0265997	Down	F4IDQ0	ENCODES A PROTEIN WHOSE SEQUENCE IS SIMILAR TO A 2-OXOGLUTARATE-DEPENDENT DIOXYGENASE
23	Nucleotide metabolism	AT1G64880	-0.982	0.000654225	Down	Q6GKU7	RIBOSOMAL PROTEIN S5 FAMILY PROTEIN
23	Nucleotide metabolism	AT3G46940	-9.22	1.38146e-08	Down	Q9STG6	DUTP-PYROPHOSPHATASE-LIKE 1
23	Nucleotide metabolism	AT4G30530	2.199	0.0135879	Up	Q9M0A7	GAMMA-GLUTAMYL PEPTIDASE 1
23	Nucleotide metabolism	AT5G18860	-2.983	4.80233e-05	Down	Q8RY23	NUCLEOSIDE HYDROLASE 3
23	Nucleotide metabolism	AT5G28050	-5.732	0.0354357	Down	F4K5T6	CYTIDINE/DEOXYCYTIDYLATE DEAMINASE FAMILY PROTEIN
23	Nucleotide metabolism	AT5G28050	-5.732	0.0354357	Down	F4K5T6	CYTIDINE/DEOXYCYTIDYLATE DEAMINASE FAMILY PROTEIN
24	Biodegradation of Xenobiotics	AT1G49640	-1.191	0.00482379	Down	Q9FX92	ALPHA/BETA-HYDROLASES SUPERFAMILY PROTEIN
24	Biodegradation of Xenobiotics	AT2G31350	1.783	0.0326318	Up	Q9SID3	GLYOXALASE 2-5
24	Biodegradation of Xenobiotics	AT3G27320	-1.219	0.00356384	Down	Q9LK21	ALPHA/BETA-HYDROLASES SUPERFAMILY PROTEIN
25	C1-metabolism	AT3G46530	-4.251	0.00421595	Down	Q9M667	RECOGNITION OF PERONOSPORA PARASITICA 13
25	C1-metabolism	AT4G16370	-0.615	0.0497405	Down	O23482	OLIGOPEPTIDE TRANSPORTER
26	Miscellanious enzyme families	AT1G01280	2.807	0.00396663	Up	Q9LNJ4	MEMBER OF CYP703A CYP703A2 IS EXPRESSED SPECIFICALLY IN ANTHERS OF LAND PLANTS, CATALYZING THE IN-CHAIN HYDROXYLATION AT THE C-7 POSITION OF MEDIUM-CHAIN SATURATED FATTY ACIDS (LAURIC ACID IN-CHAIN HYDROXYLASE) WHICH IS INVOLVED IN POLLEN DEVELOPMENT (SPOROPOLLENIN SYNTHESIS).
26	Miscellanious enzyme families	AT1G02950	-3.593	0.000430121	Down	B3H520	GLUTATHIONE S-TRANSFERASE F4
26	Miscellanious enzyme families	AT1G03410	-0.704	0.0303018	Down	Q43383	2A6
26	Miscellanious enzyme families	AT1G06640	-0.732	0.0265997	Down	F4IDQ0	ENCODES A PROTEIN WHOSE SEQUENCE IS SIMILAR TO A 2-OXOGLUTARATE-DEPENDENT DIOXYGENASE
26	Miscellanious enzyme families	AT1G07040	1.676	0.0415157	Up	Q9LMJ7	UNKNOWN PROTEIN
26	Miscellanious enzyme families	AT1G09080	2.035	0.00358393	Up	Q8H1B3	BINDING PROTEIN 3
26	Miscellanious enzyme families	AT1G11350	-2.427	0.0116125	Down	Q9LPZ9	CALMODULIN-BINDING RECEPTOR-LIKE PROTEIN KINASE
26	Miscellanious enzyme families	AT1G14140	-3.962	0.000673685	Down	Q9XI74	UNCOUPLING PROTEIN 3
26	Miscellanious enzyme families	AT1G14550	-1.83	0.0301874	Down	Q9M9Q9	PEROXIDASE SUPERFAMILY PROTEIN
26	Miscellanious enzyme families	AT1G14550	-1.83	0.0301874	Down	Q9M9Q9	PEROXIDASE SUPERFAMILY PROTEIN
26	Miscellanious enzyme families	AT1G14890	2.045	0.0858775	Up	F4HXW0	PLANT INVERTASE/PECTIN METHYLESTERASE INHIBITOR SUPERFAMILY PROTEIN
26	Miscellanious enzyme families	AT1G18280	-1.33	0.00171165	Down	Q9LE56	BIFUNCTIONAL INHIBITOR/LIPID-TRANSFER PROTEIN/SEED STORAGE 2S ALBUMIN SUPERFAMILY PROTEIN
26	Miscellanious enzyme families	AT1G22340	-6.028	1.11614e-06	Down	Q9LME8	UDP-GLUCOSYL TRANSFERASE 85A7
26	Miscellanious enzyme families	AT1G22370	-6.891	1.47453e-07	Down	Q9LMF0	UDP-GLUCOSYL TRANSFERASE 85A5
26	Miscellanious enzyme families	AT1G26380	2.005	0.00473457	Up	Q9FZC4	FAD-BINDING BERBERINE FAMILY PROTEIN
26	Miscellanious enzyme families	AT1G33220	-1.38	0.00277892	Down	Q9LP27	GLYCOSYL HYDROLASE SUPERFAMILY PROTEIN
26	Miscellanious enzyme families	AT1G33730	-1.469	0.0548573	Down	F4HRA1	CYTOCHROME P450, FAMILY 76, SUBFAMILY C, POLYPEPTIDE 5
26	Miscellanious enzyme families	AT1G33811	6.145	0.0162824	Up	Q8L5Z1	GDSL-LIKE LIPASE/ACYLHYDROLASE SUPERFAMILY PROTEIN
26	Miscellanious enzyme families	AT1G34070	2.372	0.24987	Up	Q9FX16	CONTAINS INTERPRO DOMAIN/S: RETROTRANSPOSON GAG PROTEIN (INTERPRO:IPR005162)
26	Miscellanious enzyme families	AT1G43710	2.698	8.43282e-05	Up	Q9MA74	ARABIDOPSIS THALIANA SERINE DECARBOXYLASE 1
26	Miscellanious enzyme families	AT1G49570	-4.233	0.200891	Down	Q9FX85	PEROXIDASE SUPERFAMILY PROTEIN
26	Miscellanious enzyme families	AT1G49860	-3.341	0.0537128	Down	Q9C6C8	GLUTATHIONE S-TRANSFERASE (CLASS PHI) 14
26	Miscellanious enzyme families	AT1G50360	2.432	0.000447179	Up	F4I507	MYOSIN VIII A
26	Miscellanious enzyme families	AT1G52340	-2.087	0.291625	Down	Q9C826	ABA DEFICIENT 2
26	Miscellanious enzyme families	AT1G55940	2.174	0.0288544	Up	F4I3H7	CYTOCHROME P450, FAMILY 708, SUBFAMILY A, POLYPEPTIDE 1
26	Miscellanious enzyme families	AT1G56000	-3.356	6.04251e-08	Down	Q8VYV2	FAD/NAD(P)-BINDING OXIDOREDUCTASE FAMILY PROTEIN
26	Miscellanious enzyme families	AT1G63710	2.251	0.0431244	Up	Q9CAD6	CYTOCHROME P450, FAMILY 86, SUBFAMILY A, POLYPEPTIDE 7
26	Miscellanious enzyme families	AT1G64640	1.818	0.0242118	Up	Q6NLD7	EARLY NODULIN-LIKE PROTEIN 8 (ENODL8)
26	Miscellanious enzyme families	AT1G67090	-2.196	5.75483e-05	Down	F4HRR5	RIBULOSE BISPHOSPHATE CARBOXYLASE SMALL CHAIN 1A
26	Miscellanious enzyme families	AT1G74090	-1.454	0.0254401	Down	Q9C9C9	DESULFO-GLUCOSINOLATE SULFOTRANSFERASE 18
26	Miscellanious enzyme families	AT1G74100	-2.075	0.000267589	Down	Q9C9D0	SULFOTRANSFERASE 16
26	Miscellanious enzyme families	AT1G74590	2.042	0.068431	Up	Q9CA57	GLUTATHIONE S-TRANSFERASE TAU 10
26	Miscellanious enzyme families	AT1G77520	1.785	0.0132133	Up	Q9CAQ4	O-METHYLTRANSFERASE FAMILY PROTEIN
26	Miscellanious enzyme families	AT1G77530	3.044	0.00058009	Up	Q9CAQ3	O-METHYLTRANSFERASE FAMILY PROTEIN
26	Miscellanious enzyme families	AT1G77790	-1.329	0.000901528	Down	Q9CA15	GLYCOSYL HYDROLASE SUPERFAMILY PROTEIN
26	Miscellanious enzyme families	AT2G01180	-3.127	0.00081187	Down	Q9ZU49	ENCODES PHOSPHATIDATE PHOSPHATASE. UP-REGULATED BY GENOTOXIC STRESS (GAMMA RAY OR UV-B) AND ELICITOR TREATMENTS WITH MASTOPARAN AND HARPIN. EXPRESSED IN ROOTS AND LEAVES.
26	Miscellanious enzyme families	AT2G01630	-1.435	0.00555919	Down	A8MRK0	O-GLYCOSYL HYDROLASES FAMILY 17 PROTEIN
26	Miscellanious enzyme families	AT2G18140	-2.007	0.0688159	Down	Q9SI17	PEROXIDASE SUPERFAMILY PROTEIN
26	Miscellanious enzyme families	AT2G19800	2.914	0.0371615	Up	B4F7Q2	MYO-INOSITOL OXYGENASE 2
26	Miscellanious enzyme families	AT2G29350	-2.278	0.00279015	Down	Q9ZW18	SENESCENCE-ASSOCIATED GENE 13
26	Miscellanious enzyme families	AT2G36800	-1.277	0.0375448	Down	Q9ZQ94	DON-GLUCOSYLTRANSFERASE 1
26	Miscellanious enzyme families	AT2G37870	2.972	0.000202069	Up	Q9SHA0	BIFUNCTIONAL INHIBITOR/LIPID-TRANSFER PROTEIN/SEED STORAGE 2S ALBUMIN SUPERFAMILY PROTEIN
26	Miscellanious enzyme families	AT2G41460	-11.755	1.44415e-26	Down	B3H7C2	APURINIC ENDONUCLEASE-REDOX PROTEIN
26	Miscellanious enzyme families	AT2G45040	-5.009	2.08731e-10	Down	Q8GWW6	MATRIXIN FAMILY PROTEIN
26	Miscellanious enzyme families	AT2G45750	-1.221	0.0166056	Down	O80844	S-ADENOSYL-L-METHIONINE-DEPENDENT METHYLTRANSFERASES SUPERFAMILY PROTEIN
26	Miscellanious enzyme families	AT3G01190	-1.432	0.0376897	Down	Q43735	PEROXIDASE SUPERFAMILY PROTEIN
26	Miscellanious enzyme families	AT3G09640	-1.651	0.0140132	Down	Q1PER6	ASCORBATE PEROXIDASE 1B
26	Miscellanious enzyme families	AT3G18280	2.527	0.000293981	Up	Q9LJQ3	BIFUNCTIONAL INHIBITOR/LIPID-TRANSFER PROTEIN/SEED STORAGE 2S ALBUMIN SUPERFAMILY PROTEIN
26	Miscellanious enzyme families	AT3G28890	-2.125	0.107449	Down	Q9LJW7	RECEPTOR LIKE PROTEIN 43
26	Miscellanious enzyme families	AT3G28890	-2.125	0.107449	Down	Q9LJW7	RECEPTOR LIKE PROTEIN 43
26	Miscellanious enzyme families	AT3G30180	2.124	0.0124629	Up	Q940V4	BRASSINOSTEROID-6-OXIDASE 2
26	Miscellanious enzyme families	AT3G46530	-4.251	0.00421595	Down	Q9M667	RECOGNITION OF PERONOSPORA PARASITICA 13
26	Miscellanious enzyme families	AT3G46680	-7.343	0.00194071	Down	Q9SNB0	UDP-GLYCOSYLTRANSFERASE SUPERFAMILY PROTEIN
26	Miscellanious enzyme families	AT3G47780	2.897	0.0153585	Up	Q9STT5	ATP-BINDING CASSETTE A7
26	Miscellanious enzyme families	AT3G47790	2.305	0.245718	Up	Q8LPK0	ATP-BINDING CASSETTE A8
26	Miscellanious enzyme families	AT3G51600	2.918	0.579668	Up	Q9XFS7	LIPID TRANSFER PROTEIN 5
26	Miscellanious enzyme families	AT3G52970	-2.921	0.347024	Down	F4J864	CYTOCHROME P450, FAMILY 76, SUBFAMILY G, POLYPEPTIDE 1
26	Miscellanious enzyme families	AT3G57260	-1.355	0.0012472	Down	P33157	BETA 1,3-GLUCANASE
26	Miscellanious enzyme families	AT3G57270	-2.183	2.09116e-06	Down	Q9M2M0	BETA-1,3-GLUCANASE 1
26	Miscellanious enzyme families	AT3G60130	-0.72	0.0260546	Down	A8MSC6	BETA GLUCOSIDASE 16
26	Miscellanious enzyme families	AT3G60290	-1.566	0.00526057	Down	F4JAP7	2-OXOGLUTARATE (2OG) AND FE(II)-DEPENDENT OXYGENASE SUPERFAMILY PROTEIN
26	Miscellanious enzyme families	AT4G13310	-1.868	0.0185338	Down	F4JT00	CYTOCHROME P450, FAMILY 71, SUBFAMILY A, POLYPEPTIDE 20
26	Miscellanious enzyme families	AT4G16370	-0.615	0.0497405	Down	O23482	OLIGOPEPTIDE TRANSPORTER
26	Miscellanious enzyme families	AT4G19840	-3.325	0.000752042	Down	O81865	PHLOEM PROTEIN 2-A1
26	Miscellanious enzyme families	AT4G21760	-1.369	0.0136873	Down	Q9SVS1	BETA-GLUCOSIDASE 47
26	Miscellanious enzyme families	AT4G25750	1.875	0.0539977	Up	Q9SW08	ATP-BINDING CASSETTE G4
26	Miscellanious enzyme families	AT4G27140	4.053	0.0206915	Up	P15457	SEED STORAGE ALBUMIN 1 (SESA1)
26	Miscellanious enzyme families	AT4G28250	-2.782	0.0340417	Down	A8MSF9	EXPANSIN B3
26	Miscellanious enzyme families	AT4G34870	-7.811	8.12905e-07	Down	Q42406	ARABIDOPSIS THALIANA CYCLOPHILIN 1
26	Miscellanious enzyme families	AT4G36430	-2.432	0.139241	Down	O23237	PEROXIDASE SUPERFAMILY PROTEIN
26	Miscellanious enzyme families	AT5G04070	2.432	0.168362	Up	Q6NLR7	NAD(P)-BINDING ROSSMANN-FOLD SUPERFAMILY PROTEIN
26	Miscellanious enzyme families	AT5G06740	-1.542	0.0401257	Down	Q9FG33	CONCANAVALIN A-LIKE LECTIN PROTEIN KINASE FAMILY PROTEIN
26	Miscellanious enzyme families	AT5G07990	-1.233	0.0083331	Down	Q9SD85	CYTOCHROME P450 75B1
26	Miscellanious enzyme families	AT5G09530	-4.617	4.5548e-09	Down	Q9LXB8	PRO-GLU-LEU
26	Miscellanious enzyme families	AT5G18430	-5.796	0.0052212	Down	Q5PNZ0	GDSL-LIKE LIPASE/ACYLHYDROLASE SUPERFAMILY PROTEIN
26	Miscellanious enzyme families	AT5G24900	5.826	5.83887e-06	Up	Q6NKZ8	CYTOCHROME P450, FAMILY 714, SUBFAMILY A, POLYPEPTIDE 2
26	Miscellanious enzyme families	AT5G25140	-1.237	0.0455616	Down	P58050	CYTOCHROME P450, FAMILY 71, SUBFAMILY B, POLYPEPTIDE 13
26	Miscellanious enzyme families	AT5G27870	-1.16	0.0112487	Down	Q3E8Z8	PLANT INVERTASE/PECTIN METHYLESTERASE INHIBITOR SUPERFAMILY
26	Miscellanious enzyme families	AT5G38197	2.74	6.70346e-05	Up	A8MRC2	ENCODES A PROTEASE INHIBITOR/SEED STORAGE/LTP FAMILY PROTEIN
26	Miscellanious enzyme families	AT5G42250	-2.909	4.31421e-09	Down	Q9FH04	ZINC-BINDING ALCOHOL DEHYDROGENASE FAMILY PROTEIN
26	Miscellanious enzyme families	AT5G46040	-0.832	0.0353611	Down	Q9FNL8	MAJOR FACILITATOR SUPERFAMILY PROTEIN
26	Miscellanious enzyme families	AT5G48050	-2.863	0.0021301	Down	Q9FI33	CONTAINS INTERPRO DOMAIN/S: RETROTRANSPOSON GAG PROTEIN (INTERPRO:IPR005162)
26	Miscellanious enzyme families	AT5G49850	1.748	0.0248727	Up	Q9LTA8	MANNOSE-BINDING LECTIN SUPERFAMILY PROTEIN
26	Miscellanious enzyme families	AT5G51030	-4.218	0.389877	Down	Q9FI45	NAD(P)-BINDING ROSSMANN-FOLD SUPERFAMILY PROTEIN
26	Miscellanious enzyme families	AT5G51890	-1.048	0.0491941	Down	Q9LT91	ENCODES PEROXIDASE INVOLVED IN THE LIGNIFICATION OF TRACHEARY ELEMENTS (TE) IN ROOTS
26	Miscellanious enzyme families	AT5G52860	3.662	0.0144637	Up	Q9FLX5	ATP-BINDING CASSETTE G8
26	Miscellanious enzyme families	AT5G54740	5.396	0.000646651	Up	Q9FH31	SEED STORAGE ALBUMIN 5
26	Miscellanious enzyme families	AT5G57480	-2.433	0.000812171	Down	Q9FKM3	P-LOOP CONTAINING NUCLEOSIDE TRIPHOSPHATE HYDROLASES SUPERFAMILY PROTEIN
26	Miscellanious enzyme families	AT5G60900	-2.726	6.19997e-06	Down	Q39202	RECEPTOR-LIKE PROTEIN KINASE 1
26	Miscellanious enzyme families	AT5G61700	2.809	0.0281933	Up	Q9FLT8	ATP-BINDING CASSETTE A12
26	Miscellanious enzyme families	AT5G64080	-2.796	0.19523	Down	Q8VYI9	BIFUNCTIONAL INHIBITOR/LIPID-TRANSFER PROTEIN/SEED STORAGE 2S ALBUMIN SUPERFAMILY PROTEIN
26	Miscellanious enzyme families	ATMG01360	2.71	5.12471e-05	Up	P60620	CYTOCHROME OXIDASE
27	RNA: processing, transcription, regulation of transcription and binding	AT1G03410	-0.704	0.0303018	Down	Q43383	2A6
27	RNA: processing, transcription, regulation of transcription and binding	AT1G06640	-0.732	0.0265997	Down	F4IDQ0	ENCODES A PROTEIN WHOSE SEQUENCE IS SIMILAR TO A 2-OXOGLUTARATE-DEPENDENT DIOXYGENASE
27	RNA: processing, transcription, regulation of transcription and binding	AT1G21550	1.93	0.00576711	Up	Q9LPK5	CALCIUM-BINDING EF-HAND FAMILY PROTEIN
27	RNA: processing, transcription, regulation of transcription and binding	AT1G32770	2.615	0.198451	Up	Q9LPI7	NAC DOMAIN CONTAINING PROTEIN 12
27	RNA: processing, transcription, regulation of transcription and binding	AT1G33730	-1.469	0.0548573	Down	F4HRA1	CYTOCHROME P450, FAMILY 76, SUBFAMILY C, POLYPEPTIDE 5
27	RNA: processing, transcription, regulation of transcription and binding	AT1G40390	8.109	0.00313926	Up	F4I7W9	DNASE I-LIKE SUPERFAMILY PROTEIN
27	RNA: processing, transcription, regulation of transcription and binding	AT1G40390	8.109	0.00313926	Up	F4I7W9	DNASE I-LIKE SUPERFAMILY PROTEIN
27	RNA: processing, transcription, regulation of transcription and binding	AT1G43760	-9.806	7.40431e-16	Down	F4ICS8	DNASE I-LIKE SUPERFAMILY PROTEIN
27	RNA: processing, transcription, regulation of transcription and binding	AT1G43760	-9.806	7.40431e-16	Down	F4ICS8	DNASE I-LIKE SUPERFAMILY PROTEIN
27	RNA: processing, transcription, regulation of transcription and binding	AT1G48000	3.106	0.387487	Up	Q94CJ3	MYB DOMAIN PROTEIN 112
27	RNA: processing, transcription, regulation of transcription and binding	AT1G55950	6.6	1.10322e-05	Up	Q9LG15	DNA-BINDING STOREKEEPER PROTEIN-RELATED TRANSCRIPTIONAL REGULATOR
27	RNA: processing, transcription, regulation of transcription and binding	AT1G58470	-1.023	0.00233659	Down	Q9C652	RNA-BINDING PROTEIN 1
27	RNA: processing, transcription, regulation of transcription and binding	AT1G64255	-1.657	0.0441786	Down	F4I6P0	MUDR FAMILY TRANSPOSASE
27	RNA: processing, transcription, regulation of transcription and binding	AT1G68320	2.402	0.392944	Up	Q9C9G7	MYB DOMAIN PROTEIN 62
27	RNA: processing, transcription, regulation of transcription and binding	AT1G72060	3.787	0.403482	Up	Q9C7G9	SERINE-TYPE ENDOPEPTIDASE INHIBITORS
27	RNA: processing, transcription, regulation of transcription and binding	AT1G72100	2.849	0.0247904	Up	Q9C7H3	LATE EMBRYOGENESIS ABUNDANT DOMAIN-CONTAINING PROTEIN / LEA DOMAIN-CONTAINING PROTEIN
27	RNA: processing, transcription, regulation of transcription and binding	AT1G72730	1.798	0.0181778	Up	Q9CAI7	DEA(D/H)-BOX RNA HELICASE FAMILY PROTEIN
27	RNA: processing, transcription, regulation of transcription and binding	AT1G79040	-2.043	0.114491	Down	P27202	PHOTOSYSTEM II SUBUNIT R
27	RNA: processing, transcription, regulation of transcription and binding	AT2G01630	-1.435	0.00555919	Down	A8MRK0	O-GLYCOSYL HYDROLASES FAMILY 17 PROTEIN
27	RNA: processing, transcription, regulation of transcription and binding	AT2G02990	-1.786	0.00381881	Down	P42813	RIBONUCLEASE 1
27	RNA: processing, transcription, regulation of transcription and binding	AT2G07440	-1.371	0.0162892	Down	Q9ZQJ8	TWO-COMPONENT RESPONSIVE REGULATOR-RELATED / RESPONSE REGULATOR PROTEIN-RELATED
27	RNA: processing, transcription, regulation of transcription and binding	AT2G17040	-2.009	0.0115458	Down	F4IME8	NAC DOMAIN CONTAINING PROTEIN 36
27	RNA: processing, transcription, regulation of transcription and binding	AT2G17975	-0.727	0.0252671	Down	Q8S8K1	ZINC FINGER (RAN-BINDING) FAMILY PROTEIN
27	RNA: processing, transcription, regulation of transcription and binding	AT2G17975	-0.727	0.0252671	Down	Q8S8K1	ZINC FINGER (RAN-BINDING) FAMILY PROTEIN
27	RNA: processing, transcription, regulation of transcription and binding	AT2G30040	2.113	0.15439	Up	O64741	MITOGEN-ACTIVATED PROTEIN KINASE KINASE KINASE 14
27	RNA: processing, transcription, regulation of transcription and binding	AT2G31180	3.606	0.0280762	Up	Q9SJX8	ARABIDOPSIS THALIANA MYB DOMAIN PROTEIN 14
27	RNA: processing, transcription, regulation of transcription and binding	AT2G37770	-0.505	0.00905847	Down	Q0PGJ6	ALDO-KETO REDUCTASE FAMILY 4 MEMBER C9
27	RNA: processing, transcription, regulation of transcription and binding	AT2G42830	2.039	0.0703823	Up	P29385	AGAMOUS-LIKE 5
27	RNA: processing, transcription, regulation of transcription and binding	AT2G44380	2.272	0.00468433	Up	O64872	CYSTEINE/HISTIDINE-RICH C1 DOMAIN FAMILY PROTEIN
27	RNA: processing, transcription, regulation of transcription and binding	AT2G45830	-2.589	0.184398	Down	F4IH50	DOWNSTREAM TARGET OF AGL15 2
27	RNA: processing, transcription, regulation of transcription and binding	AT2G46770	3.24	0.120578	Up	Q84WP6	ARABIDOPSIS NAC DOMAIN CONTAINING PROTEIN 43
27	RNA: processing, transcription, regulation of transcription and binding	AT3G01570	4.096	0.525339	Up	Q9SS98	OLEOSIN FAMILY PROTEIN
27	RNA: processing, transcription, regulation of transcription and binding	AT3G05950	4.364	2.47985e-08	Up	Q9SFF9	RMLC-LIKE CUPINS SUPERFAMILY PROTEIN
27	RNA: processing, transcription, regulation of transcription and binding	AT3G10820	-0.283	7.05735e-09	Down	F4J4Y5	TRANSCRIPTION ELONGATION FACTOR (TFIIS) FAMILY PROTEIN
27	RNA: processing, transcription, regulation of transcription and binding	AT3G14460	-1.286	0.0141499	Down	Q9LRR5	LRR AND NB-ARC DOMAINS-CONTAINING DISEASE RESISTANCE PROTEIN
27	RNA: processing, transcription, regulation of transcription and binding	AT3G18990	-4.024	0.109135	Down	Q8L3W1	REPRODUCTIVE MERISTEM 39
27	RNA: processing, transcription, regulation of transcription and binding	AT3G22490	3.514	9.1927e-05	Up	Q9LJ97	SEED MATURATION PROTEIN
27	RNA: processing, transcription, regulation of transcription and binding	AT3G23550	2.343	0.135024	Up	Q9LUH3	MATE EFFLUX FAMILY PROTEIN
27	RNA: processing, transcription, regulation of transcription and binding	AT3G30210	2.311	0.250965	Up	Q9LRU5	ENCODES A PUTATIVE TRANSCRIPTION FACTOR, MEMBER OF THE R2R3 FACTOR GENE FAMILY (MYB121).
27	RNA: processing, transcription, regulation of transcription and binding	AT3G43590	-0.741	3.78211e-07	Down	Q9FYD1	ZINC KNUCKLE (CCHC-TYPE) FAMILY PROTEIN
27	RNA: processing, transcription, regulation of transcription and binding	AT3G46590	-3.981	0.1201	Down	Q9SNB9	ENCODES A PROTEIN THAT SPECIFICALLY BINDS PLANT TELOMERIC DNA (TTTAGGG)N REPEATS. INVOLVED IN BENDING DNA. EXPRESSED THROUGHOUT THE PLANT WITH HIGHEST LEVELS IN FLOWERS.
27	RNA: processing, transcription, regulation of transcription and binding	AT3G53400	-2.456	0.0132876	Down	Q9LFH7	BEST ARABIDOPSIS THALIANA PROTEIN MATCH IS: CONSERVED PEPTIDE UPSTREAM OPEN READING FRAME 47 (TAIR:AT5G03190.1)
27	RNA: processing, transcription, regulation of transcription and binding	AT3G61890	3.092	0.0346838	Up	Q9M276	HOMEOBOX 12
27	RNA: processing, transcription, regulation of transcription and binding	AT4G12350	1.921	0.0281747	Up	Q9SPG1	MYB DOMAIN PROTEIN 42
27	RNA: processing, transcription, regulation of transcription and binding	AT4G14630	2.541	0.000690232	Up	Q56XY5	GERMIN-LIKE PROTEIN 9
27	RNA: processing, transcription, regulation of transcription and binding	AT4G14840	-2.419	2.91306e-05	Down	O23339	UNKNOWN PROTEIN
27	RNA: processing, transcription, regulation of transcription and binding	AT4G17710	-10.345	1.80762e-14	Down	Q8L7H4	HOMEODOMAIN GLABROUS 4
27	RNA: processing, transcription, regulation of transcription and binding	AT4G20280	-2.751	1.61483e-24	Down	Q9M565	TBP-ASSOCIATED FACTOR 11
27	RNA: processing, transcription, regulation of transcription and binding	AT4G21850	-4.742	8.21089e-08	Down	Q84JT6	METHIONINE SULFOXIDE REDUCTASE B9
27	RNA: processing, transcription, regulation of transcription and binding	AT4G24020	-3.102	0.685828	Down	Q84TH9	NIN LIKE PROTEIN 7
27	RNA: processing, transcription, regulation of transcription and binding	AT4G31650	-5.956	0.24693	Down	O81782	TRANSCRIPTIONAL FACTOR B3 FAMILY PROTEIN
27	RNA: processing, transcription, regulation of transcription and binding	AT4G35920	-2.046	6.48348e-05	Down	Q8L7E9	MID1-COMPLEMENTING ACTIVITY 1
27	RNA: processing, transcription, regulation of transcription and binding	AT4G36160	3.651	0.108915	Up	O65508	NAC DOMAIN CONTAINING PROTEIN 76
27	RNA: processing, transcription, regulation of transcription and binding	AT4G36960	-7.501	1.57807e-07	Down	Q94AC3	RNA-BINDING (RRM/RBD/RNP MOTIFS) FAMILY PROTEIN
27	RNA: processing, transcription, regulation of transcription and binding	AT4G36990	2.465	0.0051194	Up	C0SVM0	ARABIDOPSIS THALIANA CLASS B HEAT SHOCK FACTOR B1
27	RNA: processing, transcription, regulation of transcription and binding	AT4G38480	2.56	1	Up	F4JTP6	TRANSDUCIN/WD40 REPEAT-LIKE SUPERFAMILY PROTEIN
27	RNA: processing, transcription, regulation of transcription and binding	AT4G40060	2.029	0.00714039	Up	Q940J1	ENCODES A HOMEODOMAIN LEUCINE ZIPPER CLASS I (HD-ZIP I) PROTEIN.
27	RNA: processing, transcription, regulation of transcription and binding	AT5G02090	2.58	0.744112	Up	Q9LZM2	UNKNOWN PROTEIN
27	RNA: processing, transcription, regulation of transcription and binding	AT5G03790	-8.449	3.95713e-14	Down	Q9LZR0	ENCODES A HOMEODOMAIN LEUCINE ZIPPER CLASS I (HD-ZIP I) MERISTEM IDENTITY REGULATOR THAT ACTS TOGETHER WITH LFY TO INDUCE CAL EXPRESSION. IT BINDS TO THE CAL PROMOTER PROXIMAL CAATNATTG ELEMENT. LMI1 ACTS PRIMARILY DOWNSTREAM OF LFY IN MERISTEM IDENTITY REGULATION. THE INTERACTION BETWEEN LFY, LMI1 AND CAL RESEMBLES A FEED-FORWARD LOOP TRANSCRIPTIONAL NETWORK MOTIF. THE GENE ALSO HAD ADDITIONAL L…
27	RNA: processing, transcription, regulation of transcription and binding	AT5G06510	3.718	0.00112132	Up	F4K3V7	NUCLEAR FACTOR Y, SUBUNIT A10
27	RNA: processing, transcription, regulation of transcription and binding	AT5G06770	3.462	0.00365072	Up	Q9FG30	KH DOMAIN-CONTAINING PROTEIN / ZINC FINGER (CCCH TYPE) FAMILY PROTEIN
27	RNA: processing, transcription, regulation of transcription and binding	AT5G07100	-1.128	0.0432139	Down	Q0V871	WRKY DNA-BINDING PROTEIN 26
27	RNA: processing, transcription, regulation of transcription and binding	AT5G09330	3.284	0.163198	Up	Q9FY82	NAC DOMAIN CONTAINING PROTEIN 82
27	RNA: processing, transcription, regulation of transcription and binding	AT5G09530	-4.617	4.5548e-09	Down	Q9LXB8	PRO-GLU-LEU
27	RNA: processing, transcription, regulation of transcription and binding	AT5G14040	-4.727	0.00838376	Down	Q9FMU6	MITOCHONDRIAL PHOSPHATE TRANSPORTER 3
27	RNA: processing, transcription, regulation of transcription and binding	AT5G18100	2.955	0.0238012	Up	Q9FK60	COPPER/ZINC SUPEROXIDE DISMUTASE 3
27	RNA: processing, transcription, regulation of transcription and binding	AT5G18860	-2.983	4.80233e-05	Down	Q8RY23	NUCLEOSIDE HYDROLASE 3
27	RNA: processing, transcription, regulation of transcription and binding	AT5G27870	-1.16	0.0112487	Down	Q3E8Z8	PLANT INVERTASE/PECTIN METHYLESTERASE INHIBITOR SUPERFAMILY
27	RNA: processing, transcription, regulation of transcription and binding	AT5G37540	1.652	0.0242625	Up	Q9FGI3	EUKARYOTIC ASPARTYL PROTEASE FAMILY PROTEIN
27	RNA: processing, transcription, regulation of transcription and binding	AT5G38940	2.989	0.000429228	Up	Q9FMA8	RMLC-LIKE CUPINS SUPERFAMILY PROTEIN
27	RNA: processing, transcription, regulation of transcription and binding	AT5G39030	-2.996	0.00021386	Down	Q9FID5	PROTEIN KINASE SUPERFAMILY PROTEIN
27	RNA: processing, transcription, regulation of transcription and binding	AT5G39130	5.49	3.26309e-13	Up	Q9FIC8	RMLC-LIKE CUPINS SUPERFAMILY PROTEIN
27	RNA: processing, transcription, regulation of transcription and binding	AT5G42290	3.024	0.00389614	Up	Q9FH00	TRANSCRIPTION ACTIVATOR-RELATED
27	RNA: processing, transcription, regulation of transcription and binding	AT5G43540	2.957	0.483263	Up	Q9FIY6	C2H2 AND C2HC ZINC FINGERS SUPERFAMILY PROTEIN
27	RNA: processing, transcription, regulation of transcription and binding	AT5G44300	-2.344	0.318841	Down	Q9FKV8	DORMANCY/AUXIN ASSOCIATED FAMILY PROTEIN
27	RNA: processing, transcription, regulation of transcription and binding	AT5G56290	-10.778	5.11145e-26	Down	Q9FMA3	ARABIDOPSIS PEROXIN 5
27	RNA: processing, transcription, regulation of transcription and binding	AT5G57510	2.541	0.365169	Up	Q9FKM0	UNKNOWN PROTEIN
27	RNA: processing, transcription, regulation of transcription and binding	AT5G61090	-0.995	1.61069e-05	Down	Q9FNQ6	POLYNUCLEOTIDYL TRANSFERASE, RIBONUCLEASE H-LIKE SUPERFAMILY PROTEIN
27	RNA: processing, transcription, regulation of transcription and binding	AT5G63420	-0.689	0.0529602	Down	Q84W56	EMBRYO DEFECTIVE 2746
27	RNA: processing, transcription, regulation of transcription and binding	AT5G64430	1.497	0.0493906	Up	Q9FGF3	OCTICOSAPEPTIDE/PHOX/BEM1P FAMILY PROTEIN
28	DNA: synthesis/chromatin structure, repair and unspecified	AT1G21270	-1.773	0.0165054	Down	Q9LMP1	WALL-ASSOCIATED KINASE 2
28	DNA: synthesis/chromatin structure, repair and unspecified	AT1G33730	-1.469	0.0548573	Down	F4HRA1	CYTOCHROME P450, FAMILY 76, SUBFAMILY C, POLYPEPTIDE 5
28	DNA: synthesis/chromatin structure, repair and unspecified	AT1G40390	8.109	0.00313926	Up	F4I7W9	DNASE I-LIKE SUPERFAMILY PROTEIN
28	DNA: synthesis/chromatin structure, repair and unspecified	AT1G43760	-9.806	7.40431e-16	Down	F4ICS8	DNASE I-LIKE SUPERFAMILY PROTEIN
28	DNA: synthesis/chromatin structure, repair and unspecified	AT1G64255	-1.657	0.0441786	Down	F4I6P0	MUDR FAMILY TRANSPOSASE
28	DNA: synthesis/chromatin structure, repair and unspecified	AT1G72060	3.787	0.403482	Up	Q9C7G9	SERINE-TYPE ENDOPEPTIDASE INHIBITORS
28	DNA: synthesis/chromatin structure, repair and unspecified	AT1G72730	1.798	0.0181778	Up	Q9CAI7	DEA(D/H)-BOX RNA HELICASE FAMILY PROTEIN
28	DNA: synthesis/chromatin structure, repair and unspecified	AT2G25910	-3.323	0.0162346	Down	F4ITJ6	3'-5' EXONUCLEASE DOMAIN-CONTAINING PROTEIN / K HOMOLOGY DOMAIN-CONTAINING PROTEIN / KH DOMAIN-CONTAINING PROTEIN
28	DNA: synthesis/chromatin structure, repair and unspecified	AT2G41460	-11.755	1.44415e-26	Down	B3H7C2	APURINIC ENDONUCLEASE-REDOX PROTEIN
28	DNA: synthesis/chromatin structure, repair and unspecified	AT2G47750	2.254	0.0706571	Up	O82243	PUTATIVE INDOLE-3-ACETIC ACID-AMIDO SYNTHETASE GH3.9
28	DNA: synthesis/chromatin structure, repair and unspecified	AT2G48100	-9.934	2.10076e-11	Down	F4IN68	EXONUCLEASE FAMILY PROTEIN
28	DNA: synthesis/chromatin structure, repair and unspecified	AT3G09510	-6.528	0.00202083	Down	Q9SF52	RIBONUCLEASE H-LIKE SUPERFAMILY PROTEIN
28	DNA: synthesis/chromatin structure, repair and unspecified	AT3G12710	2.918	0.00172776	Up	Q9LTW3	DNA GLYCOSYLASE SUPERFAMILY PROTEIN
28	DNA: synthesis/chromatin structure, repair and unspecified	AT3G26855	-0.797	3.6105e-06	Down	F4JDR1	RNA-DIRECTED DNA POLYMERASE (REVERSE TRANSCRIPTASE)-RELATED FAMILY PROTEIN
28	DNA: synthesis/chromatin structure, repair and unspecified	AT3G46590	-3.981	0.1201	Down	Q9SNB9	ENCODES A PROTEIN THAT SPECIFICALLY BINDS PLANT TELOMERIC DNA (TTTAGGG)N REPEATS. INVOLVED IN BENDING DNA. EXPRESSED THROUGHOUT THE PLANT WITH HIGHEST LEVELS IN FLOWERS.
28	DNA: synthesis/chromatin structure, repair and unspecified	AT4G04402	2.03	0.1645	Up	F4JGC7	TWO-COMPONENT PHOSPHORELAY MEDIATOR, PUTATIVE
28	DNA: synthesis/chromatin structure, repair and unspecified	AT5G27870	-1.16	0.0112487	Down	Q3E8Z8	PLANT INVERTASE/PECTIN METHYLESTERASE INHIBITOR SUPERFAMILY
28	DNA: synthesis/chromatin structure, repair and unspecified	AT5G40310	-11.709	9.74434e-23	Down	Q9FNE7	EXONUCLEASE FAMILY PROTEIN
28	DNA: synthesis/chromatin structure, repair and unspecified	AT5G64430	1.497	0.0493906	Up	Q9FGF3	OCTICOSAPEPTIDE/PHOX/BEM1P FAMILY PROTEIN
28	DNA: synthesis/chromatin structure, repair and unspecified	ATMG01250	-9.705	5.05782e-17	Down	P92555	HYPOTHETICAL PROTEIN
29	Protein: amino acid activation, synthesis, targeting, post-translational modification degradation, folding, glycosylation and assembly	AT1G01680	0.929	0.000711843	Up	Q9LQ92	PLANT U-BOX 54
29	Protein: amino acid activation, synthesis, targeting, post-translational modification degradation, folding, glycosylation and assembly	AT1G07040	1.676	0.0415157	Up	Q9LMJ7	UNKNOWN PROTEIN
29	Protein: amino acid activation, synthesis, targeting, post-translational modification degradation, folding, glycosylation and assembly	AT1G07930	-0.698	0.000522303	Down	F4HUA0	GTP BINDING ELONGATION FACTOR TU FAMILY PROTEIN
29	Protein: amino acid activation, synthesis, targeting, post-translational modification degradation, folding, glycosylation and assembly	AT1G09080	2.035	0.00358393	Up	Q8H1B3	BINDING PROTEIN 3
29	Protein: amino acid activation, synthesis, targeting, post-translational modification degradation, folding, glycosylation and assembly	AT1G11350	-2.427	0.0116125	Down	Q9LPZ9	CALMODULIN-BINDING RECEPTOR-LIKE PROTEIN KINASE
29	Protein: amino acid activation, synthesis, targeting, post-translational modification degradation, folding, glycosylation and assembly	AT1G11580	-1.853	0.00183974	Down	Q1JPL7	METHYLESTERASE PCR A (PMEPCRA)
29	Protein: amino acid activation, synthesis, targeting, post-translational modification degradation, folding, glycosylation and assembly	AT1G14320	1.543	0.0524841	Up	Q93VT9	RIBOSOMAL PROTEIN L10
29	Protein: amino acid activation, synthesis, targeting, post-translational modification degradation, folding, glycosylation and assembly	AT1G14320	1.543	0.0524841	Up	Q93VT9	RIBOSOMAL PROTEIN L10
29	Protein: amino acid activation, synthesis, targeting, post-translational modification degradation, folding, glycosylation and assembly	AT1G16770	2.585	0.100478	Up	Q45GQ0	UNKNOWN PROTEIN
29	Protein: amino acid activation, synthesis, targeting, post-translational modification degradation, folding, glycosylation and assembly	AT1G17860	-1.751	0.040514	Down	Q9LMU2	KUNITZ FAMILY TRYPSIN AND PROTEASE INHIBITOR PROTEIN
29	Protein: amino acid activation, synthesis, targeting, post-translational modification degradation, folding, glycosylation and assembly	AT1G18390	-2.106	0.0706977	Down	P0C5E2	PROTEIN KINASE SUPERFAMILY PROTEIN
29	Protein: amino acid activation, synthesis, targeting, post-translational modification degradation, folding, glycosylation and assembly	AT1G18660	-0.691	0.000673068	Down	F4ICB5	ZINC FINGER (C3HC4-TYPE RING FINGER) FAMILY PROTEIN
29	Protein: amino acid activation, synthesis, targeting, post-translational modification degradation, folding, glycosylation and assembly	AT1G19390	-3.151	0.0247628	Down	Q9LN59	WALL-ASSOCIATED KINASE FAMILY PROTEIN
29	Protein: amino acid activation, synthesis, targeting, post-translational modification degradation, folding, glycosylation and assembly	AT1G20990	-3.895	2.47287e-06	Down	F4HWC5	CYSTEINE/HISTIDINE-RICH C1 DOMAIN FAMILY PROTEIN
29	Protein: amino acid activation, synthesis, targeting, post-translational modification degradation, folding, glycosylation and assembly	AT1G21270	-1.773	0.0165054	Down	Q9LMP1	WALL-ASSOCIATED KINASE 2
29	Protein: amino acid activation, synthesis, targeting, post-translational modification degradation, folding, glycosylation and assembly	AT1G22340	-6.028	1.11614e-06	Down	Q9LME8	UDP-GLUCOSYL TRANSFERASE 85A7
29	Protein: amino acid activation, synthesis, targeting, post-translational modification degradation, folding, glycosylation and assembly	AT1G22370	-6.891	1.47453e-07	Down	Q9LMF0	UDP-GLUCOSYL TRANSFERASE 85A5
29	Protein: amino acid activation, synthesis, targeting, post-translational modification degradation, folding, glycosylation and assembly	AT1G22500	2.146	0.132421	Up	Q9SK92	ARABIDOPSIS THALIANA ARABIDOPSIS TOXICOS EN LEVADURA 15
29	Protein: amino acid activation, synthesis, targeting, post-translational modification degradation, folding, glycosylation and assembly	AT1G22720	3.08	0.0380969	Up	F4I2Z2	PROTEIN KINASE SUPERFAMILY PROTEIN
29	Protein: amino acid activation, synthesis, targeting, post-translational modification degradation, folding, glycosylation and assembly	AT1G25390	-1.747	0.0544037	Down	Q9C6K9	PROTEIN KINASE SUPERFAMILY PROTEIN
29	Protein: amino acid activation, synthesis, targeting, post-translational modification degradation, folding, glycosylation and assembly	AT1G30570	-2.768	0.00283283	Down	Q9SA72	HERCULES RECEPTOR KINASE 2
29	Protein: amino acid activation, synthesis, targeting, post-translational modification degradation, folding, glycosylation and assembly	AT1G33730	-1.469	0.0548573	Down	F4HRA1	CYTOCHROME P450, FAMILY 76, SUBFAMILY C, POLYPEPTIDE 5
29	Protein: amino acid activation, synthesis, targeting, post-translational modification degradation, folding, glycosylation and assembly	AT1G40390	8.109	0.00313926	Up	F4I7W9	DNASE I-LIKE SUPERFAMILY PROTEIN
29	Protein: amino acid activation, synthesis, targeting, post-translational modification degradation, folding, glycosylation and assembly	AT1G40390	8.109	0.00313926	Up	F4I7W9	DNASE I-LIKE SUPERFAMILY PROTEIN
29	Protein: amino acid activation, synthesis, targeting, post-translational modification degradation, folding, glycosylation and assembly	AT1G40390	8.109	0.00313926	Up	F4I7W9	DNASE I-LIKE SUPERFAMILY PROTEIN
29	Protein: amino acid activation, synthesis, targeting, post-translational modification degradation, folding, glycosylation and assembly	AT1G42970	-6.16	0.133227	Down	P25857	GLYCERALDEHYDE-3-PHOSPHATE DEHYDROGENASE B SUBUNIT
29	Protein: amino acid activation, synthesis, targeting, post-translational modification degradation, folding, glycosylation and assembly	AT1G43710	2.698	8.43282e-05	Up	Q9MA74	ARABIDOPSIS THALIANA SERINE DECARBOXYLASE 1
29	Protein: amino acid activation, synthesis, targeting, post-translational modification degradation, folding, glycosylation and assembly	AT1G43760	-9.806	7.40431e-16	Down	F4ICS8	DNASE I-LIKE SUPERFAMILY PROTEIN
29	Protein: amino acid activation, synthesis, targeting, post-translational modification degradation, folding, glycosylation and assembly	AT1G43760	-9.806	7.40431e-16	Down	F4ICS8	DNASE I-LIKE SUPERFAMILY PROTEIN
29	Protein: amino acid activation, synthesis, targeting, post-translational modification degradation, folding, glycosylation and assembly	AT1G43760	-9.806	7.40431e-16	Down	F4ICS8	DNASE I-LIKE SUPERFAMILY PROTEIN
29	Protein: amino acid activation, synthesis, targeting, post-translational modification degradation, folding, glycosylation and assembly	AT1G51930	-1.227	0.00376806	Down	Q6AWX4	RING/U-BOX SUPERFAMILY PROTEIN
29	Protein: amino acid activation, synthesis, targeting, post-translational modification degradation, folding, glycosylation and assembly	AT1G57860	-2.341	6.17957e-07	Down	Q0WSS0	TRANSLATION PROTEIN SH3-LIKE FAMILY PROTEIN
29	Protein: amino acid activation, synthesis, targeting, post-translational modification degradation, folding, glycosylation and assembly	AT1G57860	-2.341	6.17957e-07	Down	Q0WSS0	TRANSLATION PROTEIN SH3-LIKE FAMILY PROTEIN
29	Protein: amino acid activation, synthesis, targeting, post-translational modification degradation, folding, glycosylation and assembly	AT1G60190	2.065	0.00984904	Up	O80742	ENCODES PUB19, A PLANT U-BOX ARMADILLO REPEAT PROTEIN. INVOLVED IN SALT INHIBITION OF GERMINATION TOGETHER WITH PUB18.
29	Protein: amino acid activation, synthesis, targeting, post-translational modification degradation, folding, glycosylation and assembly	AT1G63710	2.251	0.0431244	Up	Q9CAD6	CYTOCHROME P450, FAMILY 86, SUBFAMILY A, POLYPEPTIDE 7
29	Protein: amino acid activation, synthesis, targeting, post-translational modification degradation, folding, glycosylation and assembly	AT1G64880	-0.982	0.000654225	Down	Q6GKU7	RIBOSOMAL PROTEIN S5 FAMILY PROTEIN
29	Protein: amino acid activation, synthesis, targeting, post-translational modification degradation, folding, glycosylation and assembly	AT1G72060	3.787	0.403482	Up	Q9C7G9	SERINE-TYPE ENDOPEPTIDASE INHIBITORS
29	Protein: amino acid activation, synthesis, targeting, post-translational modification degradation, folding, glycosylation and assembly	AT1G72370	-1.296	0.0027582	Down	B9DG17	ACIDIC PROTEIN ASSOCIATED TO 40S RIBOSOMAL SUBUNIT OF RIBOSOMES. INVOLVED IN POLYSOME FORMATION DURING ACTIVE PROTEIN SYNTHESIS. EXPRESSED IN ACTIVELY GROWING TISSUE.
29	Protein: amino acid activation, synthesis, targeting, post-translational modification degradation, folding, glycosylation and assembly	AT1G72370	-1.296	0.0027582	Down	B9DG17	ACIDIC PROTEIN ASSOCIATED TO 40S RIBOSOMAL SUBUNIT OF RIBOSOMES. INVOLVED IN POLYSOME FORMATION DURING ACTIVE PROTEIN SYNTHESIS. EXPRESSED IN ACTIVELY GROWING TISSUE.
29	Protein: amino acid activation, synthesis, targeting, post-translational modification degradation, folding, glycosylation and assembly	AT1G72540	2.256	0.145808	Up	Q9CAH1	PROTEIN KINASE SUPERFAMILY PROTEIN
29	Protein: amino acid activation, synthesis, targeting, post-translational modification degradation, folding, glycosylation and assembly	AT1G72730	1.798	0.0181778	Up	Q9CAI7	DEA(D/H)-BOX RNA HELICASE FAMILY PROTEIN
29	Protein: amino acid activation, synthesis, targeting, post-translational modification degradation, folding, glycosylation and assembly	AT1G74060	-4.934	0.270315	Down	Q9C9C6	RIBOSOMAL PROTEIN L6 FAMILY PROTEIN
29	Protein: amino acid activation, synthesis, targeting, post-translational modification degradation, folding, glycosylation and assembly	AT1G74060	-4.934	0.270315	Down	Q9C9C6	RIBOSOMAL PROTEIN L6 FAMILY PROTEIN
29	Protein: amino acid activation, synthesis, targeting, post-translational modification degradation, folding, glycosylation and assembly	AT2G15310	-2.25	0.154201	Down	Q9SHU5	ADP-RIBOSYLATION FACTOR B1A
29	Protein: amino acid activation, synthesis, targeting, post-translational modification degradation, folding, glycosylation and assembly	AT2G20000	-10.147	6.85042e-28	Down	Q8LGU6	REQUIRED FOR CELL DIVISION AND CELL DIFFERENTIATION IN MERISTEMS. ENCODES A HOMOLOG OF THE CDC27 SUBUNIT OF THE ANAPHASE-PROMOTING COMPLEX (APC). UNLIKE OTHER CDC27 HOMOLOGS IN ARABIDOPSIS, ITS TRANSCRIPTION IS CELL CYCLE REGULATED. STRONG HBT MUTANTS GIVE RISE TO SEEDLINGS THAT LACK AN ANATOMICALLY RECOGNIZABLE QUIESCENT CENTER AND DIFFERENTIATED COLUMELLA ROOT CAP CELLS, THE CELL TYPES DERIVED …
29	Protein: amino acid activation, synthesis, targeting, post-translational modification degradation, folding, glycosylation and assembly	AT2G23200	-1.849	0.00252753	Down	O22187	PROTEIN KINASE SUPERFAMILY PROTEIN
29	Protein: amino acid activation, synthesis, targeting, post-translational modification degradation, folding, glycosylation and assembly	AT2G24640	-2.834	2.44848e-30	Down	C0Z3D8	UBIQUITIN-SPECIFIC PROTEASE 19
29	Protein: amino acid activation, synthesis, targeting, post-translational modification degradation, folding, glycosylation and assembly	AT2G30040	2.113	0.15439	Up	O64741	MITOGEN-ACTIVATED PROTEIN KINASE KINASE KINASE 14
29	Protein: amino acid activation, synthesis, targeting, post-translational modification degradation, folding, glycosylation and assembly	AT2G31880	-2.356	0.000431622	Down	Q9SKB2	EVERSHED
29	Protein: amino acid activation, synthesis, targeting, post-translational modification degradation, folding, glycosylation and assembly	AT2G37770	-0.505	0.00905847	Down	Q0PGJ6	ALDO-KETO REDUCTASE FAMILY 4 MEMBER C9
29	Protein: amino acid activation, synthesis, targeting, post-translational modification degradation, folding, glycosylation and assembly	AT2G39360	-2.008	0.0240566	Down	O80623	PROTEIN KINASE SUPERFAMILY PROTEIN
29	Protein: amino acid activation, synthesis, targeting, post-translational modification degradation, folding, glycosylation and assembly	AT2G39460	-6.033	0.0136346	Down	Q8LD46	ARABIDOPSIS THALIANA RIBOSOMAL PROTEIN L23A
29	Protein: amino acid activation, synthesis, targeting, post-translational modification degradation, folding, glycosylation and assembly	AT2G39460	-6.033	0.0136346	Down	Q8LD46	ARABIDOPSIS THALIANA RIBOSOMAL PROTEIN L23A
29	Protein: amino acid activation, synthesis, targeting, post-translational modification degradation, folding, glycosylation and assembly	AT2G40180	2.148	0.00254587	Up	F6LPR7	PHOSPHATASE 2C5
29	Protein: amino acid activation, synthesis, targeting, post-translational modification degradation, folding, glycosylation and assembly	AT2G40850	-2.164	0.0472857	Down	O22199	PHOSPHOINOSITIDE 4-KINASE GAMMA 1
29	Protein: amino acid activation, synthesis, targeting, post-translational modification degradation, folding, glycosylation and assembly	AT2G42005	-0.868	0.0314185	Down	F4ILY9	TRANSMEMBRANE AMINO ACID TRANSPORTER FAMILY PROTEIN
29	Protein: amino acid activation, synthesis, targeting, post-translational modification degradation, folding, glycosylation and assembly	AT2G42160	2.095	0.5234	Up	E5KGE0	BRAP2 RING ZNF UBP DOMAIN-CONTAINING PROTEIN 1
29	Protein: amino acid activation, synthesis, targeting, post-translational modification degradation, folding, glycosylation and assembly	AT2G42960	-1.163	0.0354578	Down	Q9SJG2	PROTEIN KINASE SUPERFAMILY PROTEIN
29	Protein: amino acid activation, synthesis, targeting, post-translational modification degradation, folding, glycosylation and assembly	AT2G42960	-1.163	0.0354578	Down	Q9SJG2	PROTEIN KINASE SUPERFAMILY PROTEIN
29	Protein: amino acid activation, synthesis, targeting, post-translational modification degradation, folding, glycosylation and assembly	AT2G45040	-5.009	2.08731e-10	Down	Q8GWW6	MATRIXIN FAMILY PROTEIN
29	Protein: amino acid activation, synthesis, targeting, post-translational modification degradation, folding, glycosylation and assembly	AT2G45750	-1.221	0.0166056	Down	O80844	S-ADENOSYL-L-METHIONINE-DEPENDENT METHYLTRANSFERASES SUPERFAMILY PROTEIN
29	Protein: amino acid activation, synthesis, targeting, post-translational modification degradation, folding, glycosylation and assembly	AT2G47750	2.254	0.0706571	Up	O82243	PUTATIVE INDOLE-3-ACETIC ACID-AMIDO SYNTHETASE GH3.9
29	Protein: amino acid activation, synthesis, targeting, post-translational modification degradation, folding, glycosylation and assembly	AT3G02810	-3.778	0.0190836	Down	Q9M8S2	LOST IN POLLEN TUBE GUIDANCE 2
29	Protein: amino acid activation, synthesis, targeting, post-translational modification degradation, folding, glycosylation and assembly	AT3G04770	-0.807	0.00373732	Down	F4J4W3	40S RIBOSOMAL PROTEIN SA B
29	Protein: amino acid activation, synthesis, targeting, post-translational modification degradation, folding, glycosylation and assembly	AT3G07070	-2.406	0.000101482	Down	Q9SFT7	PROTEIN KINASE SUPERFAMILY PROTEIN
29	Protein: amino acid activation, synthesis, targeting, post-translational modification degradation, folding, glycosylation and assembly	AT3G07360	1.683	0.0251431	Up	Q3EBB0	ARABIDOPSIS THALIANA PLANT U-BOX 9
29	Protein: amino acid activation, synthesis, targeting, post-translational modification degradation, folding, glycosylation and assembly	AT3G09010	-2.449	0.000188376	Down	Q8LF75	PROTEIN KINASE SUPERFAMILY PROTEIN
29	Protein: amino acid activation, synthesis, targeting, post-translational modification degradation, folding, glycosylation and assembly	AT3G12700	1.613	0.0421686	Up	F4J9V9	NANA
29	Protein: amino acid activation, synthesis, targeting, post-translational modification degradation, folding, glycosylation and assembly	AT3G15353	-1.286	0.0107454	Down	F4IYQ2	METALLOTHIONEIN, BINDS TO AND DETOXIFIES EXCESS COPPER AND OTHER METALS, LIMITING OXIDATIVE DAMAGE
29	Protein: amino acid activation, synthesis, targeting, post-translational modification degradation, folding, glycosylation and assembly	AT3G16330	2.268	0.00965518	Up	O04324	UNKNOWN PROTEIN
29	Protein: amino acid activation, synthesis, targeting, post-translational modification degradation, folding, glycosylation and assembly	AT3G46290	2.494	0.318884	Up	Q9LX66	HERCULES RECEPTOR KINASE 1
29	Protein: amino acid activation, synthesis, targeting, post-translational modification degradation, folding, glycosylation and assembly	AT3G48340	2.567	0.174244	Up	Q9STL4	CYSTEINE ENDOPEPTIDASE 2
29	Protein: amino acid activation, synthesis, targeting, post-translational modification degradation, folding, glycosylation and assembly	AT3G48340	2.567	0.174244	Up	Q9STL4	CYSTEINE ENDOPEPTIDASE 2
29	Protein: amino acid activation, synthesis, targeting, post-translational modification degradation, folding, glycosylation and assembly	AT3G51550	-2.32	0.000717129	Down	Q9SCZ4	FERONIA
29	Protein: amino acid activation, synthesis, targeting, post-translational modification degradation, folding, glycosylation and assembly	AT3G51600	2.918	0.579668	Up	Q9XFS7	LIPID TRANSFER PROTEIN 5
29	Protein: amino acid activation, synthesis, targeting, post-translational modification degradation, folding, glycosylation and assembly	AT3G52140	-0.714	0.0280374	Down	F4J5R9	FRIENDLY MITOCHONDRIA
29	Protein: amino acid activation, synthesis, targeting, post-translational modification degradation, folding, glycosylation and assembly	AT3G57490	-0.469	0.0308764	Down	Q9SCM3	RIBOSOMAL PROTEIN S5 FAMILY PROTEIN
29	Protein: amino acid activation, synthesis, targeting, post-translational modification degradation, folding, glycosylation and assembly	AT3G57490	-0.469	0.0308764	Down	Q9SCM3	RIBOSOMAL PROTEIN S5 FAMILY PROTEIN
29	Protein: amino acid activation, synthesis, targeting, post-translational modification degradation, folding, glycosylation and assembly	AT3G59420	-2.596	0.0243047	Down	Q9LX29	CRINKLY4
29	Protein: amino acid activation, synthesis, targeting, post-translational modification degradation, folding, glycosylation and assembly	AT3G60130	-0.72	0.0260546	Down	A8MSC6	BETA GLUCOSIDASE 16
29	Protein: amino acid activation, synthesis, targeting, post-translational modification degradation, folding, glycosylation and assembly	AT3G62870	-0.896	0.0458675	Down	Q9LZH9	RIBOSOMAL PROTEIN L7AE/L30E/S12E/GADD45 FAMILY PROTEIN
29	Protein: amino acid activation, synthesis, targeting, post-translational modification degradation, folding, glycosylation and assembly	AT3G62870	-0.896	0.0458675	Down	Q9LZH9	RIBOSOMAL PROTEIN L7AE/L30E/S12E/GADD45 FAMILY PROTEIN
29	Protein: amino acid activation, synthesis, targeting, post-translational modification degradation, folding, glycosylation and assembly	AT4G05050	-2.194	6.95464e-05	Down	F4JGM3	UBIQUITIN 11
29	Protein: amino acid activation, synthesis, targeting, post-translational modification degradation, folding, glycosylation and assembly	AT4G05050	-2.194	6.95464e-05	Down	F4JGM3	UBIQUITIN 11
29	Protein: amino acid activation, synthesis, targeting, post-translational modification degradation, folding, glycosylation and assembly	AT4G05200	-3.128	0.0264829	Down	Q9M0X5	CYSTEINE-RICH RLK (RECEPTOR-LIKE PROTEIN KINASE) 25
29	Protein: amino acid activation, synthesis, targeting, post-translational modification degradation, folding, glycosylation and assembly	AT4G09800	-5.387	0.67815	Down	P34788	S18 RIBOSOMAL PROTEIN
29	Protein: amino acid activation, synthesis, targeting, post-translational modification degradation, folding, glycosylation and assembly	AT4G09800	-5.387	0.67815	Down	P34788	S18 RIBOSOMAL PROTEIN
29	Protein: amino acid activation, synthesis, targeting, post-translational modification degradation, folding, glycosylation and assembly	AT4G10520	-1.979	0.00990829	Down	Q9ZSB0	SUBTILASE FAMILY PROTEIN
29	Protein: amino acid activation, synthesis, targeting, post-translational modification degradation, folding, glycosylation and assembly	AT4G11320	1.531	0.0446489	Up	Q9SUS9	PAPAIN FAMILY CYSTEINE PROTEASE
29	Protein: amino acid activation, synthesis, targeting, post-translational modification degradation, folding, glycosylation and assembly	AT4G14840	-2.419	2.91306e-05	Down	O23339	UNKNOWN PROTEIN
29	Protein: amino acid activation, synthesis, targeting, post-translational modification degradation, folding, glycosylation and assembly	AT4G16370	-0.615	0.0497405	Down	O23482	OLIGOPEPTIDE TRANSPORTER
29	Protein: amino acid activation, synthesis, targeting, post-translational modification degradation, folding, glycosylation and assembly	AT4G20140	-1.567	0.00823462	Down	C0LGQ5	GASSHO1
29	Protein: amino acid activation, synthesis, targeting, post-translational modification degradation, folding, glycosylation and assembly	AT4G20520	-9.166	1.22986e-08	Down	Q9SUM7	RNA BINDING
29	Protein: amino acid activation, synthesis, targeting, post-translational modification degradation, folding, glycosylation and assembly	AT4G21410	-2.413	0.0273743	Down	Q8S9L6	CYSTEINE-RICH RLK (RECEPTOR-LIKE PROTEIN KINASE) 29
29	Protein: amino acid activation, synthesis, targeting, post-translational modification degradation, folding, glycosylation and assembly	AT4G21760	-1.369	0.0136873	Down	Q9SVS1	BETA-GLUCOSIDASE 47
29	Protein: amino acid activation, synthesis, targeting, post-translational modification degradation, folding, glycosylation and assembly	AT4G22030	-1.906	0.045754	Down	O65451	CONTAINS INTERPRO DOMAIN/S: F-BOX DOMAIN, CYCLIN-LIKE (INTERPRO:IPR001810), F-BOX DOMAIN, SKP2-LIKE (INTERPRO:IPR022364), PROTEIN OF UNKNOWN FUNCTION DUF295 (INTERPRO:IPR005174)
29	Protein: amino acid activation, synthesis, targeting, post-translational modification degradation, folding, glycosylation and assembly	AT4G23130	-1.121	0.0531193	Down	Q9C5S8	CYSTEINE-RICH RLK (RECEPTOR-LIKE PROTEIN KINASE) 5
29	Protein: amino acid activation, synthesis, targeting, post-translational modification degradation, folding, glycosylation and assembly	AT4G23160	-2.27	0.0454315	Down	O65468	CYSTEINE-RICH RLK (RECEPTOR-LIKE PROTEIN KINASE) 8
29	Protein: amino acid activation, synthesis, targeting, post-translational modification degradation, folding, glycosylation and assembly	AT4G23230	-3.478	5.90419e-06	Down	Q8W4G6	CYSTEINE-RICH RLK (RECEPTOR-LIKE PROTEIN KINASE) 15
29	Protein: amino acid activation, synthesis, targeting, post-translational modification degradation, folding, glycosylation and assembly	AT4G23570	-0.528	0.0394438	Down	Q9SUR9	CLOSELY RELATED TO SGT1B, MAY FUNCTION IN SCF(TIR1) MEDIATED PROTEIN DEGRADATION. ATSGT1A AND ATSGT1B ARE FUNCTIONALLY REDUNDANT IN THE RESISTANCE TO PATHOGENES. ATSGT1B WAS MORE HIGHLY EXPRESSED THAN ATSGT1. THE N-TERMINAL TPR DOMAIN OF ATSGT1A REDUCES THE STEADY-STATE LEVEL OF ARABIDOPSIS SGT1 PROTEINS WHEREAS THE SAME DOMAIN FROM ATSGT1B ENHANCES SGT1 ACCUMULATION. THE TPR DOMAIN IS DISPENSABL…
29	Protein: amino acid activation, synthesis, targeting, post-translational modification degradation, folding, glycosylation and assembly	AT4G23990	-1.602	0.00201001	Down	Q0WVN5	ARABIDOPSIS THALIANA CELLULOSE SYNTHASE-LIKE G3
29	Protein: amino acid activation, synthesis, targeting, post-translational modification degradation, folding, glycosylation and assembly	AT4G25750	1.875	0.0539977	Up	Q9SW08	ATP-BINDING CASSETTE G4
29	Protein: amino acid activation, synthesis, targeting, post-translational modification degradation, folding, glycosylation and assembly	AT4G27140	4.053	0.0206915	Up	P15457	SEED STORAGE ALBUMIN 1 (SESA1)
29	Protein: amino acid activation, synthesis, targeting, post-translational modification degradation, folding, glycosylation and assembly	AT4G27870	-2.06	1	Down	Q8LPT3	VACUOLAR IRON TRANSPORTER (VIT) FAMILY PROTEIN
29	Protein: amino acid activation, synthesis, targeting, post-translational modification degradation, folding, glycosylation and assembly	AT4G30530	2.199	0.0135879	Up	Q9M0A7	GAMMA-GLUTAMYL PEPTIDASE 1
29	Protein: amino acid activation, synthesis, targeting, post-translational modification degradation, folding, glycosylation and assembly	AT4G31470	2.462	0.574589	Up	Q9SV22	CAP (CYSTEINE-RICH SECRETORY PROTEINS, ANTIGEN 5, AND PATHOGENESIS-RELATED 1 PROTEIN) SUPERFAMILY PROTEIN
29	Protein: amino acid activation, synthesis, targeting, post-translational modification degradation, folding, glycosylation and assembly	AT4G31650	-5.956	0.24693	Down	O81782	TRANSCRIPTIONAL FACTOR B3 FAMILY PROTEIN
29	Protein: amino acid activation, synthesis, targeting, post-translational modification degradation, folding, glycosylation and assembly	AT4G32100	2.383	0.000383538	Up	F4JTI5	BETA-1,3-N-ACETYLGLUCOSAMINYLTRANSFERASE FAMILY PROTEIN
29	Protein: amino acid activation, synthesis, targeting, post-translational modification degradation, folding, glycosylation and assembly	AT4G34670	-7.112	0.00526149	Down	Q42262	RIBOSOMAL PROTEIN S3AE
29	Protein: amino acid activation, synthesis, targeting, post-translational modification degradation, folding, glycosylation and assembly	AT4G34670	-7.112	0.00526149	Down	Q42262	RIBOSOMAL PROTEIN S3AE
29	Protein: amino acid activation, synthesis, targeting, post-translational modification degradation, folding, glycosylation and assembly	AT4G35920	-2.046	6.48348e-05	Down	Q8L7E9	MID1-COMPLEMENTING ACTIVITY 1
29	Protein: amino acid activation, synthesis, targeting, post-translational modification degradation, folding, glycosylation and assembly	AT5G01950	-2.013	0.0127351	Down	F4KAX4	LEUCINE-RICH REPEAT PROTEIN KINASE FAMILY PROTEIN
29	Protein: amino acid activation, synthesis, targeting, post-translational modification degradation, folding, glycosylation and assembly	AT5G01950	-2.013	0.0127351	Down	F4KAX4	LEUCINE-RICH REPEAT PROTEIN KINASE FAMILY PROTEIN
29	Protein: amino acid activation, synthesis, targeting, post-translational modification degradation, folding, glycosylation and assembly	AT5G05110	2.324	0.744693	Up	Q8LC76	CYSTATIN/MONELLIN FAMILY PROTEIN
29	Protein: amino acid activation, synthesis, targeting, post-translational modification degradation, folding, glycosylation and assembly	AT5G06740	-1.542	0.0401257	Down	Q9FG33	CONCANAVALIN A-LIKE LECTIN PROTEIN KINASE FAMILY PROTEIN
29	Protein: amino acid activation, synthesis, targeting, post-translational modification degradation, folding, glycosylation and assembly	AT5G06770	3.462	0.00365072	Up	Q9FG30	KH DOMAIN-CONTAINING PROTEIN / ZINC FINGER (CCCH TYPE) FAMILY PROTEIN
29	Protein: amino acid activation, synthesis, targeting, post-translational modification degradation, folding, glycosylation and assembly	AT5G17540	2.272	0.0213054	Up	Q9LF70	HXXXD-TYPE ACYL-TRANSFERASE FAMILY PROTEIN
29	Protein: amino acid activation, synthesis, targeting, post-translational modification degradation, folding, glycosylation and assembly	AT5G21930	-7.598	0.000726292	Down	B9DFX7	ARABIDOPSIS HEAVY METAL ATPASE 8
29	Protein: amino acid activation, synthesis, targeting, post-translational modification degradation, folding, glycosylation and assembly	AT5G23210	-1.005	0.0113919	Down	A8MQN9	SERINE CARBOXYPEPTIDASE-LIKE 34
29	Protein: amino acid activation, synthesis, targeting, post-translational modification degradation, folding, glycosylation and assembly	AT5G23230	3.381	5.00523e-06	Up	Q9FMX7	NICOTINAMIDASE 2
29	Protein: amino acid activation, synthesis, targeting, post-translational modification degradation, folding, glycosylation and assembly	AT5G28490	2.151	0.498753	Up	Q6NNI3	LIGHT-DEPENDENT SHORT HYPOCOTYLS 1
29	Protein: amino acid activation, synthesis, targeting, post-translational modification degradation, folding, glycosylation and assembly	AT5G35200	-6.382	0.0812149	Down	Q9LHS0	ENTH/ANTH/VHS SUPERFAMILY PROTEIN
29	Protein: amino acid activation, synthesis, targeting, post-translational modification degradation, folding, glycosylation and assembly	AT5G36100	4.148	0.0473691	Up	F4K2W9	UNKNOWN PROTEIN
29	Protein: amino acid activation, synthesis, targeting, post-translational modification degradation, folding, glycosylation and assembly	AT5G37540	1.652	0.0242625	Up	Q9FGI3	EUKARYOTIC ASPARTYL PROTEASE FAMILY PROTEIN
29	Protein: amino acid activation, synthesis, targeting, post-translational modification degradation, folding, glycosylation and assembly	AT5G39030	-2.996	0.00021386	Down	Q9FID5	PROTEIN KINASE SUPERFAMILY PROTEIN
29	Protein: amino acid activation, synthesis, targeting, post-translational modification degradation, folding, glycosylation and assembly	AT5G41520	-1.145	0.012302	Down	A8MRV0	RIBOSOMAL PROTEIN S10E B
29	Protein: amino acid activation, synthesis, targeting, post-translational modification degradation, folding, glycosylation and assembly	AT5G41520	-1.145	0.012302	Down	A8MRV0	RIBOSOMAL PROTEIN S10E B
29	Protein: amino acid activation, synthesis, targeting, post-translational modification degradation, folding, glycosylation and assembly	AT5G44700	-1.257	0.0530037	Down	Q9FIZ3	EMBRYO SAC DEVELOPMENT ARREST 23
29	Protein: amino acid activation, synthesis, targeting, post-translational modification degradation, folding, glycosylation and assembly	AT5G46790	-1.228	0.0497169	Down	Q8VZS8	PYR1-LIKE 1
29	Protein: amino acid activation, synthesis, targeting, post-translational modification degradation, folding, glycosylation and assembly	AT5G48430	1.599	0.0402548	Up	Q9LV70	EUKARYOTIC ASPARTYL PROTEASE FAMILY PROTEIN
29	Protein: amino acid activation, synthesis, targeting, post-translational modification degradation, folding, glycosylation and assembly	AT5G51750	-2.38	0.0658962	Down	Q9FLI4	SUBTILASE 1.3
29	Protein: amino acid activation, synthesis, targeting, post-translational modification degradation, folding, glycosylation and assembly	AT5G52860	3.662	0.0144637	Up	Q9FLX5	ATP-BINDING CASSETTE G8
29	Protein: amino acid activation, synthesis, targeting, post-translational modification degradation, folding, glycosylation and assembly	AT5G54380	-2.133	0.030267	Down	Q9LK35	THESEUS1
29	Protein: amino acid activation, synthesis, targeting, post-translational modification degradation, folding, glycosylation and assembly	AT5G54740	5.396	0.000646651	Up	Q9FH31	SEED STORAGE ALBUMIN 5
29	Protein: amino acid activation, synthesis, targeting, post-translational modification degradation, folding, glycosylation and assembly	AT5G55480	-4.643	0.00263127	Down	Q9FJ62	GLYCEROPHOSPHODIESTER PHOSPHODIESTERASE (GDPD) LIKE 4
29	Protein: amino acid activation, synthesis, targeting, post-translational modification degradation, folding, glycosylation and assembly	AT5G56290	-10.778	5.11145e-26	Down	Q9FMA3	ARABIDOPSIS PEROXIN 5
29	Protein: amino acid activation, synthesis, targeting, post-translational modification degradation, folding, glycosylation and assembly	AT5G57480	-2.433	0.000812171	Down	Q9FKM3	P-LOOP CONTAINING NUCLEOSIDE TRIPHOSPHATE HYDROLASES SUPERFAMILY PROTEIN
29	Protein: amino acid activation, synthesis, targeting, post-translational modification degradation, folding, glycosylation and assembly	AT5G60390	-5.139	0.186773	Down	A8MSE8	GTP BINDING ELONGATION FACTOR TU FAMILY PROTEIN
29	Protein: amino acid activation, synthesis, targeting, post-translational modification degradation, folding, glycosylation and assembly	AT5G60900	-2.726	6.19997e-06	Down	Q39202	RECEPTOR-LIKE PROTEIN KINASE 1
29	Protein: amino acid activation, synthesis, targeting, post-translational modification degradation, folding, glycosylation and assembly	AT5G61090	-0.995	1.61069e-05	Down	Q9FNQ6	POLYNUCLEOTIDYL TRANSFERASE, RIBONUCLEASE H-LIKE SUPERFAMILY PROTEIN
29	Protein: amino acid activation, synthesis, targeting, post-translational modification degradation, folding, glycosylation and assembly	AT5G61350	-2.363	0.00666181	Down	Q9FLJ8	PROTEIN KINASE SUPERFAMILY PROTEIN
29	Protein: amino acid activation, synthesis, targeting, post-translational modification degradation, folding, glycosylation and assembly	AT5G64430	1.497	0.0493906	Up	Q9FGF3	OCTICOSAPEPTIDE/PHOX/BEM1P FAMILY PROTEIN
29	Protein: amino acid activation, synthesis, targeting, post-translational modification degradation, folding, glycosylation and assembly	AT5G64820	2.733	0.110974	Up	Q9LV95	UNKNOWN PROTEIN
29	Protein: amino acid activation, synthesis, targeting, post-translational modification degradation, folding, glycosylation and assembly	AT5G67360	-2.602	1.62003e-06	Down	O65351	ENCODES A SUBTILISIN-LIKE SERINE PROTEASE ESSENTIAL FOR MUCILAGE RELEASE FROM SEED COATS.
29	Protein: amino acid activation, synthesis, targeting, post-translational modification degradation, folding, glycosylation and assembly	ATMG00220	2.672	0.00148337	Up	P42792	APOCYTOCHROME B
30	Signaling	AT1G03410	-0.704	0.0303018	Down	Q43383	2A6
30	Signaling	AT1G06640	-0.732	0.0265997	Down	F4IDQ0	ENCODES A PROTEIN WHOSE SEQUENCE IS SIMILAR TO A 2-OXOGLUTARATE-DEPENDENT DIOXYGENASE
30	Signaling	AT1G11350	-2.427	0.0116125	Down	Q9LPZ9	CALMODULIN-BINDING RECEPTOR-LIKE PROTEIN KINASE
30	Signaling	AT1G11350	-2.427	0.0116125	Down	Q9LPZ9	CALMODULIN-BINDING RECEPTOR-LIKE PROTEIN KINASE
30	Signaling	AT1G12040	3.267	0.00219027	Up	O65375	LEUCINE-RICH REPEAT/EXTENSIN 1
30	Signaling	AT1G18390	-2.106	0.0706977	Down	P0C5E2	PROTEIN KINASE SUPERFAMILY PROTEIN
30	Signaling	AT1G19390	-3.151	0.0247628	Down	Q9LN59	WALL-ASSOCIATED KINASE FAMILY PROTEIN
30	Signaling	AT1G21270	-1.773	0.0165054	Down	Q9LMP1	WALL-ASSOCIATED KINASE 2
30	Signaling	AT1G21550	1.93	0.00576711	Up	Q9LPK5	CALCIUM-BINDING EF-HAND FAMILY PROTEIN
30	Signaling	AT1G21880	-0.776	0.0441197	Down	Q5XF34	LYSM DOMAIN GPI-ANCHORED PROTEIN 1 PRECURSOR
30	Signaling	AT1G25390	-1.747	0.0544037	Down	Q9C6K9	PROTEIN KINASE SUPERFAMILY PROTEIN
30	Signaling	AT1G25390	-1.747	0.0544037	Down	Q9C6K9	PROTEIN KINASE SUPERFAMILY PROTEIN
30	Signaling	AT1G25390	-1.747	0.0544037	Down	Q9C6K9	PROTEIN KINASE SUPERFAMILY PROTEIN
30	Signaling	AT1G30570	-2.768	0.00283283	Down	Q9SA72	HERCULES RECEPTOR KINASE 2
30	Signaling	AT1G30570	-2.768	0.00283283	Down	Q9SA72	HERCULES RECEPTOR KINASE 2
30	Signaling	AT1G30570	-2.768	0.00283283	Down	Q9SA72	HERCULES RECEPTOR KINASE 2
30	Signaling	AT1G32920	2.28	0.104469	Up	Q93WI1	UNKNOWN PROTEIN
30	Signaling	AT1G35160	-0.658	0.041782	Down	F4HWQ5	14-3-3 PROTEIN G-BOX FACTOR14 PHI
30	Signaling	AT1G40390	8.109	0.00313926	Up	F4I7W9	DNASE I-LIKE SUPERFAMILY PROTEIN
30	Signaling	AT1G43760	-9.806	7.40431e-16	Down	F4ICS8	DNASE I-LIKE SUPERFAMILY PROTEIN
30	Signaling	AT1G45616	-3.318	0.000275069	Down	Q9C637	RECEPTOR LIKE PROTEIN 6
30	Signaling	AT1G52520	-4.043	6.1347e-06	Down	Q9SSQ4	FAR1-RELATED SEQUENCE 6
30	Signaling	AT1G54540	2.302	0.2013	Up	Q9SLI0	LATE EMBRYOGENESIS ABUNDANT (LEA) HYDROXYPROLINE-RICH GLYCOPROTEIN FAMILY
30	Signaling	AT1G55190	1.833	0.0319403	Up	Q9C889	PRENYLATED RAB ACCEPTOR 1.F2
30	Signaling	AT1G63710	2.251	0.0431244	Up	Q9CAD6	CYTOCHROME P450, FAMILY 86, SUBFAMILY A, POLYPEPTIDE 7
30	Signaling	AT2G17975	-0.727	0.0252671	Down	Q8S8K1	ZINC FINGER (RAN-BINDING) FAMILY PROTEIN
30	Signaling	AT2G21770	2.125	0.00193394	Up	Q9SJ22	CELLULOSE SYNTHASE, RELATED TO CESA6.
30	Signaling	AT2G23200	-1.849	0.00252753	Down	O22187	PROTEIN KINASE SUPERFAMILY PROTEIN
30	Signaling	AT2G23200	-1.849	0.00252753	Down	O22187	PROTEIN KINASE SUPERFAMILY PROTEIN
30	Signaling	AT2G23200	-1.849	0.00252753	Down	O22187	PROTEIN KINASE SUPERFAMILY PROTEIN
30	Signaling	AT2G26190	5.104	0.08454	Up	O64851	CALMODULIN-BINDING FAMILY PROTEIN
30	Signaling	AT2G26330	-3.371	0.000988439	Down	Q42371	ERECTA
30	Signaling	AT2G26330	-3.371	0.000988439	Down	Q42371	ERECTA
30	Signaling	AT2G27030	-0.674	0.00211522	Down	F4IVN6	ENCODES A CALMODULIN THAT HAS HIGHER AFFINITY TO KINESIN-LIKE CALMODULIN BINDING MOTOR PROTEIN THAN CAM4 OR CAM6.
30	Signaling	AT2G30040	2.113	0.15439	Up	O64741	MITOGEN-ACTIVATED PROTEIN KINASE KINASE KINASE 14
30	Signaling	AT2G31880	-2.356	0.000431622	Down	Q9SKB2	EVERSHED
30	Signaling	AT2G31880	-2.356	0.000431622	Down	Q9SKB2	EVERSHED
30	Signaling	AT2G37290	-0.261	0.0273183	Down	F4IQ28	YPT/RAB-GAP DOMAIN OF GYP1P SUPERFAMILY PROTEIN
30	Signaling	AT2G38290	-2.672	0.00153008	Down	Q9M6N7	AMMONIUM TRANSPORTER 2
30	Signaling	AT2G39360	-2.008	0.0240566	Down	O80623	PROTEIN KINASE SUPERFAMILY PROTEIN
30	Signaling	AT2G39360	-2.008	0.0240566	Down	O80623	PROTEIN KINASE SUPERFAMILY PROTEIN
30	Signaling	AT2G39360	-2.008	0.0240566	Down	O80623	PROTEIN KINASE SUPERFAMILY PROTEIN
30	Signaling	AT2G40850	-2.164	0.0472857	Down	O22199	PHOSPHOINOSITIDE 4-KINASE GAMMA 1
30	Signaling	AT2G45750	-1.221	0.0166056	Down	O80844	S-ADENOSYL-L-METHIONINE-DEPENDENT METHYLTRANSFERASES SUPERFAMILY PROTEIN
30	Signaling	AT3G09010	-2.449	0.000188376	Down	Q8LF75	PROTEIN KINASE SUPERFAMILY PROTEIN
30	Signaling	AT3G09010	-2.449	0.000188376	Down	Q8LF75	PROTEIN KINASE SUPERFAMILY PROTEIN
30	Signaling	AT3G13600	6.777	0.0285747	Up	Q9LHN9	CALMODULIN-BINDING FAMILY PROTEIN
30	Signaling	AT3G14460	-1.286	0.0141499	Down	Q9LRR5	LRR AND NB-ARC DOMAINS-CONTAINING DISEASE RESISTANCE PROTEIN
30	Signaling	AT3G16360	2.272	0.191212	Up	F4J1I8	HPT PHOSPHOTRANSMITTER 4
30	Signaling	AT3G16360	2.272	0.191212	Up	F4J1I8	HPT PHOSPHOTRANSMITTER 4
30	Signaling	AT3G20820	-1.449	0.000420416	Down	Q9LT39	LEUCINE-RICH REPEAT (LRR) FAMILY PROTEIN
30	Signaling	AT3G21510	2.297	0.0994357	Up	Q9ZNV9	HISTIDINE-CONTAINING PHOSPHOTRANSMITTER 1
30	Signaling	AT3G21510	2.297	0.0994357	Up	Q9ZNV9	HISTIDINE-CONTAINING PHOSPHOTRANSMITTER 1
30	Signaling	AT3G22060	-2.117	0.0214883	Down	Q9LRJ9	CONTAINS PFAM PROFILE: PF01657 DOMAIN OF UNKNOWN FUNCTION THAT IS USUALLY ASSOCIATED WITH PROTEIN KINASE DOMAIN PFAM:PF00069, HOWEVER THIS PROTEIN DOES NOT HAVE THE PROTEIN KINASE DOMAIN
30	Signaling	AT3G28890	-2.125	0.107449	Down	Q9LJW7	RECEPTOR LIKE PROTEIN 43
30	Signaling	AT3G28890	-2.125	0.107449	Down	Q9LJW7	RECEPTOR LIKE PROTEIN 43
30	Signaling	AT3G28890	-2.125	0.107449	Down	Q9LJW7	RECEPTOR LIKE PROTEIN 43
30	Signaling	AT3G28890	-2.125	0.107449	Down	Q9LJW7	RECEPTOR LIKE PROTEIN 43
30	Signaling	AT3G43590	-0.741	3.78211e-07	Down	Q9FYD1	ZINC KNUCKLE (CCHC-TYPE) FAMILY PROTEIN
30	Signaling	AT3G46290	2.494	0.318884	Up	Q9LX66	HERCULES RECEPTOR KINASE 1
30	Signaling	AT3G46290	2.494	0.318884	Up	Q9LX66	HERCULES RECEPTOR KINASE 1
30	Signaling	AT3G46290	2.494	0.318884	Up	Q9LX66	HERCULES RECEPTOR KINASE 1
30	Signaling	AT3G51550	-2.32	0.000717129	Down	Q9SCZ4	FERONIA
30	Signaling	AT3G51550	-2.32	0.000717129	Down	Q9SCZ4	FERONIA
30	Signaling	AT3G51550	-2.32	0.000717129	Down	Q9SCZ4	FERONIA
30	Signaling	AT3G54040	-2.346	0.000117576	Down	Q9LCZ9	PAR1 PROTEIN
30	Signaling	AT3G59420	-2.596	0.0243047	Down	Q9LX29	CRINKLY4
30	Signaling	AT3G59420	-2.596	0.0243047	Down	Q9LX29	CRINKLY4
30	Signaling	AT4G05200	-3.128	0.0264829	Down	Q9M0X5	CYSTEINE-RICH RLK (RECEPTOR-LIKE PROTEIN KINASE) 25
30	Signaling	AT4G05200	-3.128	0.0264829	Down	Q9M0X5	CYSTEINE-RICH RLK (RECEPTOR-LIKE PROTEIN KINASE) 25
30	Signaling	AT4G11490	-2.755	0.00688792	Down	Q9LDN1	CYSTEINE-RICH RLK (RECEPTOR-LIKE PROTEIN KINASE) 33
30	Signaling	AT4G20140	-1.567	0.00823462	Down	C0LGQ5	GASSHO1
30	Signaling	AT4G20520	-9.166	1.22986e-08	Down	Q9SUM7	RNA BINDING
30	Signaling	AT4G21410	-2.413	0.0273743	Down	Q8S9L6	CYSTEINE-RICH RLK (RECEPTOR-LIKE PROTEIN KINASE) 29
30	Signaling	AT4G21410	-2.413	0.0273743	Down	Q8S9L6	CYSTEINE-RICH RLK (RECEPTOR-LIKE PROTEIN KINASE) 29
30	Signaling	AT4G23130	-1.121	0.0531193	Down	Q9C5S8	CYSTEINE-RICH RLK (RECEPTOR-LIKE PROTEIN KINASE) 5
30	Signaling	AT4G23130	-1.121	0.0531193	Down	Q9C5S8	CYSTEINE-RICH RLK (RECEPTOR-LIKE PROTEIN KINASE) 5
30	Signaling	AT4G23160	-2.27	0.0454315	Down	O65468	CYSTEINE-RICH RLK (RECEPTOR-LIKE PROTEIN KINASE) 8
30	Signaling	AT4G23160	-2.27	0.0454315	Down	O65468	CYSTEINE-RICH RLK (RECEPTOR-LIKE PROTEIN KINASE) 8
30	Signaling	AT4G23190	-2.812	0.0740401	Down	Q9ZP16	RECEPTOR LIKE PROTEIN KINASE 3
30	Signaling	AT4G23230	-3.478	5.90419e-06	Down	Q8W4G6	CYSTEINE-RICH RLK (RECEPTOR-LIKE PROTEIN KINASE) 15
30	Signaling	AT4G23230	-3.478	5.90419e-06	Down	Q8W4G6	CYSTEINE-RICH RLK (RECEPTOR-LIKE PROTEIN KINASE) 15
30	Signaling	AT4G23290	-1.37	0.000220257	Down	F4JNH7	CYSTEINE-RICH RLK (RECEPTOR-LIKE PROTEIN KINASE) 21
30	Signaling	AT4G32410	1.906	0.0461052	Up	O48946	ANISOTROPY1
30	Signaling	AT4G35920	-2.046	6.48348e-05	Down	Q8L7E9	MID1-COMPLEMENTING ACTIVITY 1
30	Signaling	AT4G38480	2.56	1	Up	F4JTP6	TRANSDUCIN/WD40 REPEAT-LIKE SUPERFAMILY PROTEIN
30	Signaling	AT4G38830	-3.305	0.00160041	Down	Q9T0J1	CYSTEINE-RICH RLK (RECEPTOR-LIKE PROTEIN KINASE) 26
30	Signaling	AT4G38830	-3.305	0.00160041	Down	Q9T0J1	CYSTEINE-RICH RLK (RECEPTOR-LIKE PROTEIN KINASE) 26
30	Signaling	AT5G01950	-2.013	0.0127351	Down	F4KAX4	LEUCINE-RICH REPEAT PROTEIN KINASE FAMILY PROTEIN
30	Signaling	AT5G01950	-2.013	0.0127351	Down	F4KAX4	LEUCINE-RICH REPEAT PROTEIN KINASE FAMILY PROTEIN
30	Signaling	AT5G01950	-2.013	0.0127351	Down	F4KAX4	LEUCINE-RICH REPEAT PROTEIN KINASE FAMILY PROTEIN
30	Signaling	AT5G01950	-2.013	0.0127351	Down	F4KAX4	LEUCINE-RICH REPEAT PROTEIN KINASE FAMILY PROTEIN
30	Signaling	AT5G06740	-1.542	0.0401257	Down	Q9FG33	CONCANAVALIN A-LIKE LECTIN PROTEIN KINASE FAMILY PROTEIN
30	Signaling	AT5G06740	-1.542	0.0401257	Down	Q9FG33	CONCANAVALIN A-LIKE LECTIN PROTEIN KINASE FAMILY PROTEIN
30	Signaling	AT5G06740	-1.542	0.0401257	Down	Q9FG33	CONCANAVALIN A-LIKE LECTIN PROTEIN KINASE FAMILY PROTEIN
30	Signaling	AT5G07340	-2.243	3.71215e-05	Down	F4K6M8	CALRETICULIN FAMILY PROTEIN
30	Signaling	AT5G09680	-1.182	0.00598769	Down	Q9LXD1	REDUCED LATERAL ROOT FORMATION
30	Signaling	AT5G12940	-1.854	0.0310622	Down	Q9LXU5	LEUCINE-RICH REPEAT (LRR) FAMILY PROTEIN
30	Signaling	AT5G21930	-7.598	0.000726292	Down	B9DFX7	ARABIDOPSIS HEAVY METAL ATPASE 8
30	Signaling	AT5G28490	2.151	0.498753	Up	Q6NNI3	LIGHT-DEPENDENT SHORT HYPOCOTYLS 1
30	Signaling	AT5G37770	-2.301	0.108779	Down	P25070	CALMODULIN-LIKE 24
30	Signaling	AT5G39030	-2.996	0.00021386	Down	Q9FID5	PROTEIN KINASE SUPERFAMILY PROTEIN
30	Signaling	AT5G39030	-2.996	0.00021386	Down	Q9FID5	PROTEIN KINASE SUPERFAMILY PROTEIN
30	Signaling	AT5G39030	-2.996	0.00021386	Down	Q9FID5	PROTEIN KINASE SUPERFAMILY PROTEIN
30	Signaling	AT5G39030	-2.996	0.00021386	Down	Q9FID5	PROTEIN KINASE SUPERFAMILY PROTEIN
30	Signaling	AT5G42930	2.603	0.102464	Up	F4K4J2	ALPHA/BETA-HYDROLASES SUPERFAMILY PROTEIN
30	Signaling	AT5G44700	-1.257	0.0530037	Down	Q9FIZ3	EMBRYO SAC DEVELOPMENT ARREST 23
30	Signaling	AT5G51750	-2.38	0.0658962	Down	Q9FLI4	SUBTILASE 1.3
30	Signaling	AT5G51890	-1.048	0.0491941	Down	Q9LT91	ENCODES PEROXIDASE INVOLVED IN THE LIGNIFICATION OF TRACHEARY ELEMENTS (TE) IN ROOTS
30	Signaling	AT5G54380	-2.133	0.030267	Down	Q9LK35	THESEUS1
30	Signaling	AT5G54380	-2.133	0.030267	Down	Q9LK35	THESEUS1
30	Signaling	AT5G54380	-2.133	0.030267	Down	Q9LK35	THESEUS1
30	Signaling	AT5G54855	1.572	0.0463265	Up	Q94EJ3	POLLEN OLE E 1 ALLERGEN AND EXTENSIN FAMILY PROTEIN
30	Signaling	AT5G57010	-1.875	0.0273759	Down	Q058N0	CALMODULIN-BINDING FAMILY PROTEIN
30	Signaling	AT5G60900	-2.726	6.19997e-06	Down	Q39202	RECEPTOR-LIKE PROTEIN KINASE 1
30	Signaling	AT5G60900	-2.726	6.19997e-06	Down	Q39202	RECEPTOR-LIKE PROTEIN KINASE 1
30	Signaling	AT5G61350	-2.363	0.00666181	Down	Q9FLJ8	PROTEIN KINASE SUPERFAMILY PROTEIN
30	Signaling	AT5G61350	-2.363	0.00666181	Down	Q9FLJ8	PROTEIN KINASE SUPERFAMILY PROTEIN
30	Signaling	AT5G61350	-2.363	0.00666181	Down	Q9FLJ8	PROTEIN KINASE SUPERFAMILY PROTEIN
30	Signaling	AT5G62570	-1.347	0.0120579	Down	C0SVV6	CALMODULIN BINDING PROTEIN-LIKE
30	Signaling	AT5G67360	-2.602	1.62003e-06	Down	O65351	ENCODES A SUBTILISIN-LIKE SERINE PROTEASE ESSENTIAL FOR MUCILAGE RELEASE FROM SEED COATS.
30	Signaling	ATMG01250	-9.705	5.05782e-17	Down	P92555	HYPOTHETICAL PROTEIN
31	Cell: organization, division, cycle and vesicle transport	AT1G07710	-1.641	0.050309	Down	Q9LQP7	ANKYRIN REPEAT FAMILY PROTEIN
31	Cell: organization, division, cycle and vesicle transport	AT1G17860	-1.751	0.040514	Down	Q9LMU2	KUNITZ FAMILY TRYPSIN AND PROTEASE INHIBITOR PROTEIN
31	Cell: organization, division, cycle and vesicle transport	AT1G20060	2.688	0.150078	Up	F4HR11	ATP BINDING MICROTUBULE MOTOR FAMILY PROTEIN
31	Cell: organization, division, cycle and vesicle transport	AT1G40390	8.109	0.00313926	Up	F4I7W9	DNASE I-LIKE SUPERFAMILY PROTEIN
31	Cell: organization, division, cycle and vesicle transport	AT1G43760	-9.806	7.40431e-16	Down	F4ICS8	DNASE I-LIKE SUPERFAMILY PROTEIN
31	Cell: organization, division, cycle and vesicle transport	AT1G50360	2.432	0.000447179	Up	F4I507	MYOSIN VIII A
31	Cell: organization, division, cycle and vesicle transport	AT1G52360	-2.172	0.000422594	Down	F4ICX0	COATOMER, BETA' SUBUNIT
31	Cell: organization, division, cycle and vesicle transport	AT1G55190	1.833	0.0319403	Up	Q9C889	PRENYLATED RAB ACCEPTOR 1.F2
31	Cell: organization, division, cycle and vesicle transport	AT2G20000	-10.147	6.85042e-28	Down	Q8LGU6	REQUIRED FOR CELL DIVISION AND CELL DIFFERENTIATION IN MERISTEMS. ENCODES A HOMOLOG OF THE CDC27 SUBUNIT OF THE ANAPHASE-PROMOTING COMPLEX (APC). UNLIKE OTHER CDC27 HOMOLOGS IN ARABIDOPSIS, ITS TRANSCRIPTION IS CELL CYCLE REGULATED. STRONG HBT MUTANTS GIVE RISE TO SEEDLINGS THAT LACK AN ANATOMICALLY RECOGNIZABLE QUIESCENT CENTER AND DIFFERENTIATED COLUMELLA ROOT CAP CELLS, THE CELL TYPES DERIVED …
31	Cell: organization, division, cycle and vesicle transport	AT2G26560	2.688	0.122198	Up	O48723	PHOSPHOLIPASE A 2A
31	Cell: organization, division, cycle and vesicle transport	AT2G30040	2.113	0.15439	Up	O64741	MITOGEN-ACTIVATED PROTEIN KINASE KINASE KINASE 14
31	Cell: organization, division, cycle and vesicle transport	AT2G38290	-2.672	0.00153008	Down	Q9M6N7	AMMONIUM TRANSPORTER 2
31	Cell: organization, division, cycle and vesicle transport	AT3G11030	2.494	0.0125504	Up	Q9SRL3	TRICHOME BIREFRINGENCE-LIKE 32
31	Cell: organization, division, cycle and vesicle transport	AT3G12110	-5.301	0.127093	Down	P53496	ACTIN-11
31	Cell: organization, division, cycle and vesicle transport	AT3G23090	1.97	0.0496944	Up	F4J2V3	TPX2 (TARGETING PROTEIN FOR XKLP2) PROTEIN FAMILY
31	Cell: organization, division, cycle and vesicle transport	AT3G48990	2.228	0.0908655	Up	Q9SMT7	ACYL-ACTIVATING ENZYME 3
31	Cell: organization, division, cycle and vesicle transport	AT4G03440	-1.912	0.00188671	Down	Q9ZT72	ANKYRIN REPEAT FAMILY PROTEIN
31	Cell: organization, division, cycle and vesicle transport	AT4G05040	1.604	0.041039	Up	Q94A85	ANKYRIN REPEAT FAMILY PROTEIN
31	Cell: organization, division, cycle and vesicle transport	AT4G10520	-1.979	0.00990829	Down	Q9ZSB0	SUBTILASE FAMILY PROTEIN
31	Cell: organization, division, cycle and vesicle transport	AT4G14400	-4.361	7.25179e-06	Down	Q8LPS2	ACCELERATED CELL DEATH 6
31	Cell: organization, division, cycle and vesicle transport	AT4G17730	-2.368	0.0128934	Down	A8MS65	MEMBER OF SYP2 GENE FAMILY
31	Cell: organization, division, cycle and vesicle transport	AT4G34870	-7.811	8.12905e-07	Down	Q42406	ARABIDOPSIS THALIANA CYCLOPHILIN 1
31	Cell: organization, division, cycle and vesicle transport	AT5G01300	1.741	0.0202143	Up	B3H785	PEBP (PHOSPHATIDYLETHANOLAMINE-BINDING PROTEIN) FAMILY PROTEIN
31	Cell: organization, division, cycle and vesicle transport	AT5G14070	-1.195	0.0071711	Down	Q8LF89	ENCODES GLUTAREDOXIN ROXY2. ROXY2, TOGETHER WITH ROXY1 (AT3G02000), CONTROLS ANTHER DEVELOPMENT. ROXY1 ROXY2 DOUBLE MUTANTS ARE STERILE AND DO NOT PRODUCE POLLEN.
31	Cell: organization, division, cycle and vesicle transport	AT5G47180	-7.478	0.00145732	Down	Q9LVU1	PLANT VAMP (VESICLE-ASSOCIATED MEMBRANE PROTEIN) FAMILY PROTEIN
31	Cell: organization, division, cycle and vesicle transport	ATMG01250	-9.705	5.05782e-17	Down	P92555	HYPOTHETICAL PROTEIN
32	#N/A	AT3G19660	2.068	0.122031	Up	Q9LJN0	UNKNOWN PROTEIN
33	Development: Storage proteins, inhibitors and unspecified	AT1G03890	2.872	0.129285	Up	Q9ZWA9	RMLC-LIKE CUPINS SUPERFAMILY PROTEIN
33	Development: Storage proteins, inhibitors and unspecified	AT1G32770	2.615	0.198451	Up	Q9LPI7	NAC DOMAIN CONTAINING PROTEIN 12
33	Development: Storage proteins, inhibitors and unspecified	AT1G33110	-1.278	0.00383371	Down	F4HPH5	MATE EFFLUX FAMILY PROTEIN
33	Development: Storage proteins, inhibitors and unspecified	AT1G40087	-2.273	0.0209628	Down	F4I6H5	PLANT TRANSPOSASE (PTTA/EN/SPM FAMILY)
33	Development: Storage proteins, inhibitors and unspecified	AT1G40390	8.109	0.00313926	Up	F4I7W9	DNASE I-LIKE SUPERFAMILY PROTEIN
33	Development: Storage proteins, inhibitors and unspecified	AT1G43760	-9.806	7.40431e-16	Down	F4ICS8	DNASE I-LIKE SUPERFAMILY PROTEIN
33	Development: Storage proteins, inhibitors and unspecified	AT2G17040	-2.009	0.0115458	Down	F4IME8	NAC DOMAIN CONTAINING PROTEIN 36
33	Development: Storage proteins, inhibitors and unspecified	AT2G18540	2.752	0.14922	Up	F4IQK5	RMLC-LIKE CUPINS SUPERFAMILY PROTEIN
33	Development: Storage proteins, inhibitors and unspecified	AT2G23110	2.669	0.000663724	Up	O64820	LATE EMBRYOGENESIS ABUNDANT PROTEIN, GROUP 6
33	Development: Storage proteins, inhibitors and unspecified	AT2G26560	2.688	0.122198	Up	O48723	PHOSPHOLIPASE A 2A
33	Development: Storage proteins, inhibitors and unspecified	AT2G36640	3.696	0.00463333	Up	Q9SKP0	EMBRYONIC CELL PROTEIN 63
33	Development: Storage proteins, inhibitors and unspecified	AT2G37770	-0.505	0.00905847	Down	Q0PGJ6	ALDO-KETO REDUCTASE FAMILY 4 MEMBER C9
33	Development: Storage proteins, inhibitors and unspecified	AT2G40230	2.024	0.0053367	Up	Q9XEF2	HXXXD-TYPE ACYL-TRANSFERASE FAMILY PROTEIN
33	Development: Storage proteins, inhibitors and unspecified	AT2G42830	2.039	0.0703823	Up	P29385	AGAMOUS-LIKE 5
33	Development: Storage proteins, inhibitors and unspecified	AT2G46770	3.24	0.120578	Up	Q84WP6	ARABIDOPSIS NAC DOMAIN CONTAINING PROTEIN 43
33	Development: Storage proteins, inhibitors and unspecified	AT3G11030	2.494	0.0125504	Up	Q9SRL3	TRICHOME BIREFRINGENCE-LIKE 32
33	Development: Storage proteins, inhibitors and unspecified	AT3G21600	2.549	0.395461	Up	F4IXM9	SENESCENCE/DEHYDRATION-ASSOCIATED PROTEIN-RELATED
33	Development: Storage proteins, inhibitors and unspecified	AT3G22490	3.514	9.1927e-05	Up	Q9LJ97	SEED MATURATION PROTEIN
33	Development: Storage proteins, inhibitors and unspecified	AT3G23090	1.97	0.0496944	Up	F4J2V3	TPX2 (TARGETING PROTEIN FOR XKLP2) PROTEIN FAMILY
33	Development: Storage proteins, inhibitors and unspecified	AT3G30200	-3.802	0.00083269	Down	F4J5F4	PLANT TRANSPOSASE (PTTA/EN/SPM FAMILY)
33	Development: Storage proteins, inhibitors and unspecified	AT4G17710	-10.345	1.80762e-14	Down	Q8L7H4	HOMEODOMAIN GLABROUS 4
33	Development: Storage proteins, inhibitors and unspecified	AT4G27140	4.053	0.0206915	Up	P15457	SEED STORAGE ALBUMIN 1 (SESA1)
33	Development: Storage proteins, inhibitors and unspecified	AT4G28520	3.32	0.0240612	Up	F4JLA9	CRUCIFERIN C
33	Development: Storage proteins, inhibitors and unspecified	AT4G35690	3.003	0.000333553	Up	O81800	ARABIDOPSIS PROTEIN OF UNKNOWN FUNCTION (DUF241)
33	Development: Storage proteins, inhibitors and unspecified	AT4G36160	3.651	0.108915	Up	O65508	NAC DOMAIN CONTAINING PROTEIN 76
33	Development: Storage proteins, inhibitors and unspecified	AT5G01950	-2.013	0.0127351	Down	F4KAX4	LEUCINE-RICH REPEAT PROTEIN KINASE FAMILY PROTEIN
33	Development: Storage proteins, inhibitors and unspecified	AT5G02090	2.58	0.744112	Up	Q9LZM2	UNKNOWN PROTEIN
33	Development: Storage proteins, inhibitors and unspecified	AT5G07330	3.431	0.337542	Up	Q9LY27	UNKNOWN PROTEIN
33	Development: Storage proteins, inhibitors and unspecified	AT5G09330	3.284	0.163198	Up	Q9FY82	NAC DOMAIN CONTAINING PROTEIN 82
33	Development: Storage proteins, inhibitors and unspecified	AT5G23660	2.194	0.22226	Up	O82587	ENCODES A MEMBER OF THE SWEET SUCROSE EFFLUX TRANSPORTER FAMILY PROTEINS.
33	Development: Storage proteins, inhibitors and unspecified	AT5G27980	2.132	0.0357443	Up	Q8GWT7	SEED MATURATION PROTEIN
33	Development: Storage proteins, inhibitors and unspecified	AT5G44300	-2.344	0.318841	Down	Q9FKV8	DORMANCY/AUXIN ASSOCIATED FAMILY PROTEIN
33	Development: Storage proteins, inhibitors and unspecified	AT5G54740	5.396	0.000646651	Up	Q9FH31	SEED STORAGE ALBUMIN 5
33	Development: Storage proteins, inhibitors and unspecified	AT5G62040	-1.511	0.0122034	Down	Q9FIT4	BROTHER OF FT AND TFL1
33	Development: Storage proteins, inhibitors and unspecified	AT5G63420	-0.689	0.0529602	Down	Q84W56	EMBRYO DEFECTIVE 2746
33	Development: Storage proteins, inhibitors and unspecified	AT5G64430	1.497	0.0493906	Up	Q9FGF3	OCTICOSAPEPTIDE/PHOX/BEM1P FAMILY PROTEIN
34	Transporters	AT1G03410	-0.704	0.0303018	Down	Q43383	2A6
34	Transporters	AT1G06640	-0.732	0.0265997	Down	F4IDQ0	ENCODES A PROTEIN WHOSE SEQUENCE IS SIMILAR TO A 2-OXOGLUTARATE-DEPENDENT DIOXYGENASE
34	Transporters	AT1G06680	-2.574	0.055501	Down	Q42029	OXYGEN EVOLVING COMPLEX SUBUNIT 23 KDA
34	Transporters	AT1G09080	2.035	0.00358393	Up	Q8H1B3	BINDING PROTEIN 3
34	Transporters	AT1G14140	-3.962	0.000673685	Down	Q9XI74	UNCOUPLING PROTEIN 3
34	Transporters	AT1G16820	-0.797	1.11195e-07	Down	F4I600	VACUOLAR ATP SYNTHASE CATALYTIC SUBUNIT-RELATED / V-ATPASE-RELATED / VACUOLAR PROTON PUMP-RELATED
34	Transporters	AT1G26380	2.005	0.00473457	Up	Q9FZC4	FAD-BINDING BERBERINE FAMILY PROTEIN
34	Transporters	AT1G33110	-1.278	0.00383371	Down	F4HPH5	MATE EFFLUX FAMILY PROTEIN
34	Transporters	AT1G40390	8.109	0.00313926	Up	F4I7W9	DNASE I-LIKE SUPERFAMILY PROTEIN
34	Transporters	AT1G43760	-9.806	7.40431e-16	Down	F4ICS8	DNASE I-LIKE SUPERFAMILY PROTEIN
34	Transporters	AT1G52340	-2.087	0.291625	Down	Q9C826	ABA DEFICIENT 2
34	Transporters	AT1G52360	-2.172	0.000422594	Down	F4ICX0	COATOMER, BETA' SUBUNIT
34	Transporters	AT1G67090	-2.196	5.75483e-05	Down	F4HRR5	RIBULOSE BISPHOSPHATE CARBOXYLASE SMALL CHAIN 1A
34	Transporters	AT1G69230	3.081	0.0317602	Up	Q9LE54	SPIRAL1-LIKE2
34	Transporters	AT1G70290	1.905	0.0228983	Up	Q0WUI9	ENCODES AN ENZYME PUTATIVELY INVOLVED IN TREHALOSE BIOSYNTHESIS. THOUGH THE PROTEIN HAS BOTH TREHALOSE-6-PHOSPHATE SYNTHASE (TPS)-LIKE AND TREHALOSE-6-PHOSPHATE PHOSPHATASE (TPP)-LIKE DOMAINS, NEITHER ACTIVITY HAS BEEN DETECTED IN ENZYMATIC ASSAYS NOR HAS THE PROTEIN BEEN ABLE TO COMPLEMENT YEAST TPS OR TPP MUTANTS.
34	Transporters	AT2G38290	-2.672	0.00153008	Down	Q9M6N7	AMMONIUM TRANSPORTER 2
34	Transporters	AT2G42005	-0.868	0.0314185	Down	F4ILY9	TRANSMEMBRANE AMINO ACID TRANSPORTER FAMILY PROTEIN
34	Transporters	AT3G05950	4.364	2.47985e-08	Up	Q9SFF9	RMLC-LIKE CUPINS SUPERFAMILY PROTEIN
34	Transporters	AT3G08560	-5.549	0.0667346	Down	Q9C9Z8	VACUOLAR H+-ATPASE SUBUNIT E ISOFORM 2
34	Transporters	AT3G23550	2.343	0.135024	Up	Q9LUH3	MATE EFFLUX FAMILY PROTEIN
34	Transporters	AT3G47780	2.897	0.0153585	Up	Q9STT5	ATP-BINDING CASSETTE A7
34	Transporters	AT3G47790	2.305	0.245718	Up	Q8LPK0	ATP-BINDING CASSETTE A8
34	Transporters	AT3G60130	-0.72	0.0260546	Down	A8MSC6	BETA GLUCOSIDASE 16
34	Transporters	AT4G04850	-3.725	0.0036308	Down	Q9M0Z3	MEMBER OF PUTATIVE POTASSIUM TRANSPORTER FAMILY
34	Transporters	AT4G14630	2.541	0.000690232	Up	Q56XY5	GERMIN-LIKE PROTEIN 9
34	Transporters	AT4G16370	-0.615	0.0497405	Down	O23482	OLIGOPEPTIDE TRANSPORTER
34	Transporters	AT4G25750	1.875	0.0539977	Up	Q9SW08	ATP-BINDING CASSETTE G4
34	Transporters	AT4G28700	-2.149	0.00772427	Down	Q9SVT8	AMMONIUM TRANSPORTER 1;4
34	Transporters	AT4G33520	-6.779	0.00057091	Down	F4JIZ4	ARABIDOPSIS THALIANA HEAVY METAL ATPASE 6
34	Transporters	AT4G36160	3.651	0.108915	Up	O65508	NAC DOMAIN CONTAINING PROTEIN 76
34	Transporters	AT5G09330	3.284	0.163198	Up	Q9FY82	NAC DOMAIN CONTAINING PROTEIN 82
34	Transporters	AT5G14040	-4.727	0.00838376	Down	Q9FMU6	MITOCHONDRIAL PHOSPHATE TRANSPORTER 3
34	Transporters	AT5G21930	-7.598	0.000726292	Down	B9DFX7	ARABIDOPSIS HEAVY METAL ATPASE 8
34	Transporters	AT5G25430	-0.387	0.0394438	Down	Q3E954	HCO3- TRANSPORTER FAMILY
34	Transporters	AT5G38940	2.989	0.000429228	Up	Q9FMA8	RMLC-LIKE CUPINS SUPERFAMILY PROTEIN
34	Transporters	AT5G39130	5.49	3.26309e-13	Up	Q9FIC8	RMLC-LIKE CUPINS SUPERFAMILY PROTEIN
34	Transporters	AT5G46040	-0.832	0.0353611	Down	Q9FNL8	MAJOR FACILITATOR SUPERFAMILY PROTEIN
34	Transporters	AT5G52860	3.662	0.0144637	Up	Q9FLX5	ATP-BINDING CASSETTE G8
34	Transporters	AT5G54800	-2.293	4.02924e-05	Down	Q9M5A9	ARABIDOPSIS GLUCOSE 6-PHOSPHATE/PHOSPHATE TRANSLOCATOR 1
34	Transporters	AT5G55480	-4.643	0.00263127	Down	Q9FJ62	GLYCEROPHOSPHODIESTER PHOSPHODIESTERASE (GDPD) LIKE 4
34	Transporters	AT5G61700	2.809	0.0281933	Up	Q9FLT8	ATP-BINDING CASSETTE A12
34	Transporters	AT5G64080	-2.796	0.19523	Down	Q8VYI9	BIFUNCTIONAL INHIBITOR/LIPID-TRANSFER PROTEIN/SEED STORAGE 2S ALBUMIN SUPERFAMILY PROTEIN
34	Transporters	AT5G65980	2.328	0.259532	Up	Q9FKY4	AUXIN EFFLUX CARRIER FAMILY PROTEIN
35	No ontology, Hypothetical or unknown proteins	AT1G01453	4.157	0.0683056	Up	B3H6G3	UNKNOWN PROTEIN
35	No ontology, Hypothetical or unknown proteins	AT1G09610	1.59	0.0396796	Up	Q6NMK1	GLUCURONOXYLAN METHYLTRANSFERASE 3
35	No ontology, Hypothetical or unknown proteins	AT1G12030	3.403	0.00283748	Up	O65376	PROTEIN OF UNKNOWN FUNCTION (DUF506)
35	No ontology, Hypothetical or unknown proteins	AT1G15040	1.996	0.210787	Up	Q8H0Z4	GLUTAMINE AMIDOTRANSFERASE
35	No ontology, Hypothetical or unknown proteins	AT1G23850	-1.96	0.0316249	Down	Q9LRA9	UNKNOWN PROTEIN
35	No ontology, Hypothetical or unknown proteins	AT1G27020	1.701	0.0421669	Up	O04551	UNKNOWN PROTEIN
35	No ontology, Hypothetical or unknown proteins	AT1G30280	2.137	0.817949	Up	Q9C752	CHAPERONE DNAJ-DOMAIN SUPERFAMILY PROTEIN
35	No ontology, Hypothetical or unknown proteins	AT1G33055	3.33	0.0624215	Up	Q94K21	UNKNOWN PROTEIN
35	No ontology, Hypothetical or unknown proteins	AT1G54470	-1.626	0.0258017	Down	F4HWX5	RESISTANCE TO PERONOSPORA PARASITICA 27
35	No ontology, Hypothetical or unknown proteins	AT1G67330	1.81	0.022262	Up	Q9FYG0	PROTEIN OF UNKNOWN FUNCTION (DUF579)
35	No ontology, Hypothetical or unknown proteins	AT1G76020	-1.054	0.0325428	Down	A0JQ12	THIOREDOXIN SUPERFAMILY PROTEIN
35	No ontology, Hypothetical or unknown proteins	AT2G20980	-3.255	0.00430317	Down	Q5XVE2	MINICHROMOSOME MAINTENANCE 10
35	No ontology, Hypothetical or unknown proteins	AT2G24762	2.164	0.503426	Up	Q8S8A0	GLUTAMINE DUMPER 4
35	No ontology, Hypothetical or unknown proteins	AT2G24960	-1.478	0.0293597	Down	B3H6H6	UNKNOWN PROTEIN
35	No ontology, Hypothetical or unknown proteins	AT2G28580	-2.605	0.00203142	Down	Q5S4X4	PLANT PROTEIN OF UNKNOWN FUNCTION (DUF247)
35	No ontology, Hypothetical or unknown proteins	AT2G31930	3.25	0.352783	Up	F4IRU6	UNKNOWN PROTEIN
35	No ontology, Hypothetical or unknown proteins	AT2G40000	3.84	1	Up	O04203	ARABIDOPSIS ORTHOLOG OF SUGAR BEET HS1 PRO-1 2
35	No ontology, Hypothetical or unknown proteins	AT3G05550	3.538	0.0181846	Up	Q9M9W0	HYPOXIA-RESPONSIVE FAMILY PROTEIN
35	No ontology, Hypothetical or unknown proteins	AT3G11810	-1.971	0.0406731	Down	Q9SF17	UNKNOWN PROTEIN
35	No ontology, Hypothetical or unknown proteins	AT3G12590	-3.886	0.0104887	Down	F4J9U2	UNKNOWN PROTEIN
35	No ontology, Hypothetical or unknown proteins	AT3G14280	3.169	1.11705e-05	Up	Q9LUL9	UNKNOWN PROTEIN
35	No ontology, Hypothetical or unknown proteins	AT3G25240	2	0.00657284	Up	Q9LSF2	PROTEIN OF UNKNOWN FUNCTION (DUF506)
35	No ontology, Hypothetical or unknown proteins	AT3G27025	2.466	0.10974	Up	F4JEW1	UNKNOWN PROTEIN
35	No ontology, Hypothetical or unknown proteins	AT3G27640	-2.471	0.0610668	Down	Q94C55	TRANSDUCIN/WD40 REPEAT-LIKE SUPERFAMILY PROTEIN
35	No ontology, Hypothetical or unknown proteins	AT3G30725	2.114	0.0132744	Up	Q3EAV6	GLUTAMINE DUMPER 6
35	No ontology, Hypothetical or unknown proteins	AT3G47560	-1.598	0.0112779	Down	F4JBL2	ALPHA/BETA-HYDROLASES SUPERFAMILY PROTEIN
35	No ontology, Hypothetical or unknown proteins	AT3G48510	2.674	9.13566e-05	Up	Q9SMP6	UNKNOWN PROTEIN
35	No ontology, Hypothetical or unknown proteins	AT3G49250	-3.404	0.0186418	Down	Q94A79	DEFECTIVE IN MERISTEM SILENCING 3
35	No ontology, Hypothetical or unknown proteins	AT3G49570	-0.7	0.030725	Down	Q9SCK2	RESPONSE TO LOW SULFUR 3
35	No ontology, Hypothetical or unknown proteins	AT3G56360	-1.528	0.00922021	Down	Q9LY04	UNKNOWN PROTEIN
35	No ontology, Hypothetical or unknown proteins	AT3G61280	-3.046	0.290696	Down	B3H4G0	CONTAINS INTERPRO DOMAIN/S: LIPOPOLYSACCHARIDE-MODIFYING PROTEIN (INTERPRO:IPR006598), PROTEIN OF UNKNOWN FUNCTION DUF821, CAP10-LIKE (INTERPRO:IPR008539)
35	No ontology, Hypothetical or unknown proteins	AT4G00910	2.006	0.13167	Up	O23086	ALUMINIUM ACTIVATED MALATE TRANSPORTER FAMILY PROTEIN
35	No ontology, Hypothetical or unknown proteins	AT4G09890	1.981	0.0446104	Up	Q9T0E8	PROTEIN OF UNKNOWN FUNCTION (DUF3511)
35	No ontology, Hypothetical or unknown proteins	AT4G27435	2.107	0.269662	Up	Q940M6	PROTEIN OF UNKNOWN FUNCTION (DUF1218)
35	No ontology, Hypothetical or unknown proteins	AT4G30460	4.491	0.0286423	Up	Q9M0B4	GLYCINE-RICH PROTEIN
35	No ontology, Hypothetical or unknown proteins	AT5G06380	2.006	0.0853476	Up	Q9FNH0	UNKNOWN PROTEIN
35	No ontology, Hypothetical or unknown proteins	AT5G07570	3.525	0.00480832	Up	Q9LY06	GLYCINE/PROLINE-RICH PROTEIN
35	No ontology, Hypothetical or unknown proteins	AT5G14090	1.83	0.0384348	Up	Q5XV40	UNKNOWN PROTEIN
35	No ontology, Hypothetical or unknown proteins	AT5G17350	3.279	0.154663	Up	Q9LF49	UNKNOWN PROTEIN
35	No ontology, Hypothetical or unknown proteins	AT5G19100	2.381	0.0091616	Up	Q3E9C8	EUKARYOTIC ASPARTYL PROTEASE FAMILY PROTEIN
35	No ontology, Hypothetical or unknown proteins	AT5G19190	-1.945	0.00738788	Down	Q8GYS0	UNKNOWN PROTEIN
35	No ontology, Hypothetical or unknown proteins	AT5G25250	-1.659	0.0358203	Down	Q501E6	FLOTILLIN 1
35	No ontology, Hypothetical or unknown proteins	AT5G39220	-1.526	0.0139918	Down	Q84JL7	ALPHA/BETA-HYDROLASES SUPERFAMILY PROTEIN
35	No ontology, Hypothetical or unknown proteins	AT5G42905	-3.351	0.0102057	Down	F4K355	POLYNUCLEOTIDYL TRANSFERASE, RIBONUCLEASE H-LIKE SUPERFAMILY PROTEIN
35	No ontology, Hypothetical or unknown proteins	AT5G48440	-0.902	0.0534459	Down	F4K1P8	FAD-DEPENDENT OXIDOREDUCTASE FAMILY PROTEIN
35	No ontology, Hypothetical or unknown proteins	AT5G49050	1.995	0.366286	Up	Q9FI65	FUNCTIONS IN: MOLECULAR_FUNCTION UNKNOWN
35	No ontology, Hypothetical or unknown proteins	AT5G53220	-1.656	0.00852837	Down	Q5BPG9	UNKNOWN PROTEIN
35	No ontology, Hypothetical or unknown proteins	AT5G61495	2.204	0.103399	Up	F4K3I2	UNKNOWN PROTEIN
35	No ontology, Hypothetical or unknown proteins	AT5G65687	3.447	0.0012258	Up	Q6NMN6	MAJOR FACILITATOR SUPERFAMILY PROTEIN
35	No ontology, Hypothetical or unknown proteins	AT5G66100	11.575	5.03133e-18	Up	Q8RWR2	WINGED-HELIX DNA-BINDING TRANSCRIPTION FACTOR FAMILY PROTEIN
35	No ontology, Hypothetical or unknown proteins	AT5G66780	2.388	0.0883684	Up	Q9FL02	UNKNOWN PROTEIN
35	No ontology, Hypothetical or unknown proteins	AT5G66985	2.411	0.458877	Up	Q8L9T9	UNKNOWN PROTEIN
35	No ontology, Hypothetical or unknown proteins	ATMG00710	-0.971	0.0494569	Down	P92512	HYPOTHETICAL PROTEIN
35	No ontology, Hypothetical or unknown proteins	ATMG00850	-9.881	3.37111e-12	Down	P92522	HYPOTHETICAL PROTEIN
35	No ontology, Hypothetical or unknown proteins	ATMG00860	-10.366	5.3933e-15	Down	P92523	HYPOTHETICAL PROTEIN
