# Supplementary material for: Transcriptome Analysis of the Response to NaCl in Suaeda maritima Provides an Insight into Salt Tolerance Mechanisms in Halophytes
Source: PLoS One. 2016 Sep 28;11(9):e0163485. doi: 10.1371/journal.pone.0163485 (PMC5040429; doi:10.1371/journal.pone.0163485)
Supplement: S12 File — (XLSX) [file pone.0163485.s012.xlsx]

## Sheet: Summary
BIN ID	BIN NAME	Assigned Genes (TAIR)	Homologs in Smeritima	Up	Down
1	Photosynthesis	657	391	3	30
2	Major carbohydrates	379	238	4	5
3	Minor carbohydrates	320	173	5	4
4	Glycolysis	138	71	0	4
5	Fermentation	40	26	0	1
6	Gluconeogenesis/glyoxylate cycle	17	11	0	1
7	OPP cycle	56	30	1	0		Transcriptome Analysis of the Response to NaCl in Suaeda maritima Provides an Insight into Salt Tolerance Mechanisms in Halophytes
8	TCA/organic acid transformations	143	96	1	2		Sachin Ashruba Gharata, Shaifaly Parmar, Subodh Tambat, Madavan Vasudevan, Birendra Prasad Shaw
9	Mitochondrial electron transport / ATP synthesis	319	165	4	3		PLoS One
10	Cell wall	1185	538	12	12
11	Lipid metabolism	1105	549	14	14		S12 File. ESTs sequences of the genes showing 2-fold or greater changes and/or showing significant differential expression at p £ 0.05 that were assigned to different BINs of the MapMan metabolic pathways.
12	Nitrogen metabolism	89	49	4	3
13	Amino acid metabolism	684	417	6	11
14	Sulphur assimilation	16	10	0	1
15	Metal handling	178	85	2	1
16	Secondary metabolism	1235	563	22	28
17	Hormones	1922	903	22	38
18	Co-factor and vitamine metabolism	172	117	1	3
19	Tetrapyrrole synthesis	249	154	2	5
20	Stress: biotic and abiotic response	2648	1078	40	52
21	Redox	635	298	4	9
22	Polyamine	43	23	1	2
23	Nucleotide metabolism	302	180	1	7
24	Biodegradation of Xenobiotics	49	27	1	2
25	C1-metabolism	55	35	0	2
26	Miscellanious enzyme families	3681	1626	32	60
27	RNA: processing, transcription, regulation of transcription and binding	7109	3402	39	41
28	DNA: synthesis/chromatin structure, repair and unspecified	3943	692	7	13
29	Protein: amino acid activation, synthesis, targeting, post-translational modification degradation, folding, glycosylation and assembly	9039	4229	47	98
30	Signaling	3304	1627	23	99
31	Cell: organization, division, cycle and vesicle transport	1487	836	11	15
33	Development: Storage proteins, inhibitors and unspecified	1937	812	25	11
34	Transporters	2274	1206	18	25
35	No ontology, Hypothetical or unknown proteins	7476	1830	32	23

## Sheet: BIN_Data
	Transcriptome Analysis of the Response to NaCl in Suaeda maritima Provides an Insight into Salt Tolerance Mechanisms in Halophytes
	Sachin Ashruba Gharata, Shaifaly Parmar, Subodh Tambat, Madavan Vasudevan, Birendra Prasad Shaw
	PLoS One
	S12 File. ESTs sequences of the genes showing 2-fold or greater changes and/or showing significant differential expression at p £ 0.05 that were assigned to different BINs of the MapMan metabolic pathways.
BINCODE	BIN NAME	IDENTIFIER	FC	pvalue	Regulation	UniProt_ID	Transcript_ID	Sequence
1	Photosynthesis	AT3G54890	-2.542	0.105288	Down	A8MS75	Smeritima31719_c0_seq1_len=1046	TCTTCTTCTTGTTGTTGTCTCACCGCAGCAAGGAGCAGCCAGCATCGAGAGAGCAACAATGGCGATGGCGTCGTCGAGCGGGCTGAGGAGCTGCAGCGCCGTGGGCGTACCGAGCCTGCTTGCGCCTTCATCCCGGTCCGGCCGCTCCGGGCTGCCGTTCTGCGCCTACGCCACCACCTCCGGCCGCGTCACCATGTCCGCCGAGTGGTTCCCCGGCCAGCCCCGCCCCGCCCACCTCGACGGCTCCTCGCCAGGAGACTTCGGGTTCGACCCCCTGGGCCTCGCCACCGTGCCGGAGAACTTCGAGCGGTTCAAGGAGTCCGAGATCTACCACTGCCGCTGGGCCATGCTCTGCGTGCCTGGGGTGCTGGTGCCGGAGGCGCTGGGACTGGGCAACTG…
1	Photosynthesis	AT3G54890	-2.542	0.105288	Down	A8MS75	Smeritima31719_c0_seq1_len=1046	TCTTCTTCTTGTTGTTGTCTCACCGCAGCAAGGAGCAGCCAGCATCGAGAGAGCAACAATGGCGATGGCGTCGTCGAGCGGGCTGAGGAGCTGCAGCGCCGTGGGCGTACCGAGCCTGCTTGCGCCTTCATCCCGGTCCGGCCGCTCCGGGCTGCCGTTCTGCGCCTACGCCACCACCTCCGGCCGCGTCACCATGTCCGCCGAGTGGTTCCCCGGCCAGCCCCGCCCCGCCCACCTCGACGGCTCCTCGCCAGGAGACTTCGGGTTCGACCCCCTGGGCCTCGCCACCGTGCCGGAGAACTTCGAGCGGTTCAAGGAGTCCGAGATCTACCACTGCCGCTGGGCCATGCTCTGCGTGCCTGGGGTGCTGGTGCCGGAGGCGCTGGGACTGGGCAACTG…
1	Photosynthesis	AT1G67090	-2.196	5.75483e-05	Down	F4HRR5	Smeritima45339_c0_seq1_len=817	TGGTTACCATTAAAACGTATATAGTCGACATATTGTATAATATTATGCGTCCGTGCATATACATAGCCACCGATAGCATTCACATACGAGCATGCTTTCTCGAGCCATGTTGGTACATGAACATGGACATACACATATTCTTAGGAACAAATAAGAAAGATAAATGGAGAAGGAAAACCCAAAGCAATGTCAGAGTTGACAAAACTGCAATGGCACTTTATATATGGCCTGTCGTGAGTGAGCTGTTTAGGCCTTGCCGGACTCCTCGCAGCCCGGTGGCTTGAAGGCGATGAAGCTGACGCACTGCACCTGGCGCATGTTGTCGAATCCGATGATGCGGACATACGCGTCAGGGTACTCCTTCTTGACCTCCTCCACCTCGTTGATCACCTGTGTGGC…
1	Photosynthesis	AT1G20990	-3.895	2.47287e-06	Down	F4HWC5	Smeritima24758_c0_seq1_len=1051	ATTGAAGAAGATAACTCTTGAAGTTTTGAGAGCTCTTCACAACTTTATATTGATTCAATAAAAAGAAGGACGCTATGACGTGCACACATTCGGTCCTAAAAGAAGAGCATTTTGGTGATCGATTTATATTCGAGTGTGACGGGTGTAGTGAAATGGGTTATGGCACTTGCTACACTTGCCCAAATAGTTCATGTGACTACCATCTTCATAGGGCTTGCAAAAATGCTTCTTCCACAATGTTTCACCCTTTTTTCAATCAAGATCAATTTATACTCGATAAAACATCTATAATAACACTGCAACCATCACCGCCACCTTTATGTGTTGCTTGTGGGACAAGCGTAGCACAAGGATGGCGGTATGTGTTATCGCGGTTGAGTACCAATGGTGTGATAACTA…
1	Photosynthesis	AT2G27030	-0.674	0.00211522	Down	F4IVN6	Smeritima8123_c0_seq1_len=740	GGCCTCAAGTGACCCTTCCACCCCGCCTCCCATCCTCGAGGTATGTGCCACCACAAGGAGCACTTGTTCAATTTTCTAAAAAAAAAATTTCTAAAGTAAGGCTGTGGGATGATGGCAGGAAGATAAAAGAAAAACAGAAGAATAAGTTAAAATGACTTATTCACGCATATTCTTTTGACAGCAAGAAGAACTTTTAGTATATACATTCCTTACAAACAAACAAAAGGCAGATAAACAATGTTGTATAGGAACTTCAACACACACTGTACAATATTCCCACTTTGCTGACATAAGTTATGGAAATTTCATGGTTTACTTGAGTGTCGCTACCAGTATTTTGCTTCTCTGATGATTTTTATCAACTTCCTCATCTGTTAACTTCTCTCCAAGGTATGTCAT…
1	Photosynthesis	AT2G39730	-2.532	0.0885116	Down	F4IVZ7	Smeritima38401_c0_seq1_len=585	ATCTTGGCGAAGACAAGCTCACACTGGAAGGATTTTCCTTGACCCTTGCCTCCCCAGATACCCAAGATGAGTGGGATCTTGATGTTGGGCAGGGTCATGAAGTTCTTGGAGAGATGGACAACAAGCTTGTCCATGAAAGCAGGAGCGATGTAGAAGCCTCCCATGGTGTTGTCGAAGTCGTACTTCTTGAGTCCCTGGCTGACGTACTCGTAGGAGCTGAGGACGGCCTCGTGGGTGCCGTCGCCAGTGGGCGCCTGGAAGAGGGAGTCCACGATGCCCTTCCCTCTGGTGATGTCCTGCTGGTCGTCGGAGATATCGTACGCAAGACCCTTCCACTTGTCGGTGTTCCTCTTCTCGTCGATGTTTTCCGCTGCCATGACTGTGAACCTGTTGGCCTTG…
1	Photosynthesis	AT5G28450	-2.382	0.494691	Down	F4K8I1	Smeritima27625_c0_seq1_len=333	TCATTTTTTACATCGGCTACAACACCAGGGTACAAGTACACATCCAACAAGCATGCATTGCTCCACAATTACATACCATCATCCACGGTCTACTTCCCAGGAAAGAAAAAAATCAAGTTCCACCAGCGATCTTCTTCCCCGTGGTAGCACACTCCTCGGATTAGTTGCTAACTCCCACCGTGTTCCTTACTTGGGGGCAAAGGCCCGGAAGATGGTGGCGTGGCCGGGGTCGGCGAGGTGAGCGAAGAGGTTGTCGATGGGGCCGGTGCCGGTGTACTCGGCCTGGAACCACGCGCCCATGACGGCGAGCATGGCGAGGCGGCCGTTCTTGAT
1	Photosynthesis	AT3G16330	2.268	0.00965518	Up	O04324	Smeritima42126_c0_seq1_len=1340	ACCCACAAGCATAAAATCAACAAAAAAAAAAATTCAAAAAGGAAAATTATGAAATAGTAAAATCATACATGATTACATGCACAATATAATGTGTACACCATAATAATACATAGTACATGTTATCATTCAAAACAAATAGTTTGGATGGCCTAATTATATTAATATTGTAACAATTGAATACGACTTTGAGCCCTTAATTGATCGTAAAATTTCTTAATGAATTCCTCAGCTTCATAATCAACTTGAACATTTCCTTCATTTTCATCTTCAGATAAATAATCTGATATCATAATTGGAAATGGCGATGAAACAATTGGACTACTACAATTCTCACCAGGTGCTAGATCATAGCCGTCTAGACGTAAATTGAATGAATATTCTGGTGTTTTAGGCACTACA…
1	Photosynthesis	AT1G76100	-2.031	0.402408	Down	P11490	Smeritima36025_c1_seq1_len=597	TGCATGCATGACACGTCCGGTCTGACCCATCAACAATGAACCCAAACTCGCAAGAACAGCGATATGGAGCTAGCTTAATTAGTTGACGGTGACCTTTCCGACCATGCCGGCCCCGGCGTGCGGCTCGCAGTAGAAGCCGTAGGTGCCGGGCACGGTGAGGGTGACGGAGAAGGTCTCGCCGGGGGCGTTGAGGTACTCCTCCTGGGAGATCTTGGAGACGTCGACGCCGGAGGGCACGGCGTCCTCGTCAAACACCACGTTGTGCGGGTACCCGGCGTTGTTCTTGAAGGTGATGGTCTCGCCGGCCTTGACGCTGAAGTCGTTGGGCTCGAACACCAGCACGCCGCCGTTGGCGCCCAGGAGCACGTCCTGCGCCATCGCCGACCCGCCCAGCAGCAT…
1	Photosynthesis	AT1G42970	-6.16	0.133227	Down	P25857	Smeritima444843_c0_seq1_len=419	AACTGTGAGGAGGGGAGATTCAGTGTGGTGGGGGACTGAGTGTGGCAGGGACTCCCCAGCAGTGAGGGTCTCTCTCTTCCTCTTGTGCTCTTGCTGGGGCTGGTGGTCCAGGGGTCTTACTCCTTGGAGGCCATGTGGGCCATGAGGTCCACCACCCTGTTGCTGTAGCCAAATTCATTGTCATACCAGGAAATGAGCTTGACAAAGTGGTCGTTGAGGGCAATGCCAGCCCCAGCGTCGAAGGTGGAGGAGTGGGTGTCGCTGTTGAAGTCAGAGGAGACCACCTGGTGCTCAGTGTAGCCCAGGATGCCCTTGAGGGGGCCCTCCGACGCCTGCTTCACCACCTTCTTGATGTCATCATATTTGGCAGGTTTTTCCAGATGGCAGGTCAGGTCCACT…
1	Photosynthesis	AT1G79040	-2.043	0.114491	Down	P27202	Smeritima29906_c0_seq1_len=607	CAAGCGCAGACAGACAGAACTTGAGAGAGCGCACGCGAGATGGCAGCCTCCATGATCACCTCGCCGATTGTGGCGCCGACGAGCGTGCCGTCCCTCTCCCGCCGGGGCTCCTCCTTCGCCGTCGTCTGCAGCGGTGGCAAGAAGATCAAGGTCGATAAGCCCCTCGGACTCGGAGGCGGCTTGACAGTCGACATCGACGCCAACGGCAGGAAGGTCGGCAAGAAGGGCGTGTACCAGTTTGTTGACAAGTACGGTGCCAACGTCGACGGCTACAGCCCAATCTACACGCCAGAGGAATGGTCTGAATCTGGTGACCGCTACGCCGGCGGAACGACCGGGCTTCTTATCTGGGCCGTCACCCTCGCCGGCCTCCTCGGCGGCGGCGTCCTCCTCGTCTAC…
1	Photosynthesis	AT3G47470	-3.112	0.178109	Down	P27521	Smeritima28387_c0_seq1_len=657	CAGCCGCCCGTTCTTGATCTCCTTGAGCTTGAGCTCCTCGAACTTGGCGGGGTCCTTGGAGAAGCCGAGCGGGTCGAAGGCGCCGCCGGGGTACTTCTTCTTCTCCGGGTCCTTCTCCATGGTGCGCTGCTGCTCCGCGAAGGCGATGGCCAGGAACTCGATCGCCAGGATGGTCGGCAGGTTGCCCCACGGCACCGGGTTGCCCAGGTACGTCGCCTGCCCGTCGGGGAGCGCCGCCCACTCCTGCGCCTTCACCCAGTTGCCCAGTCCCAGCGCCTCCGGCACCAGCACCCCAGGCACGCAGAGCATGGCCCAGCGGCAGTGGTAGATCTCGGACTCCTTGAACCGCTCGAAGTTCTCCGGCACGGTGGCGAGGCCCAGGGGGTCGAACCCGAAGTC…
1	Photosynthesis	AT3G47470	-3.112	0.178109	Down	P27521	Smeritima28387_c0_seq1_len=657	CAGCCGCCCGTTCTTGATCTCCTTGAGCTTGAGCTCCTCGAACTTGGCGGGGTCCTTGGAGAAGCCGAGCGGGTCGAAGGCGCCGCCGGGGTACTTCTTCTTCTCCGGGTCCTTCTCCATGGTGCGCTGCTGCTCCGCGAAGGCGATGGCCAGGAACTCGATCGCCAGGATGGTCGGCAGGTTGCCCCACGGCACCGGGTTGCCCAGGTACGTCGCCTGCCCGTCGGGGAGCGCCGCCCACTCCTGCGCCTTCACCCAGTTGCCCAGTCCCAGCGCCTCCGGCACCAGCACCCCAGGCACGCAGAGCATGGCCCAGCGGCAGTGGTAGATCTCGGACTCCTTGAACCGCTCGAAGTTCTCCGGCACGGTGGCGAGGCCCAGGGGGTCGAACCCGAAGTC…
1	Photosynthesis	ATCG00720	-8.919	3.39799e-32	Down	P56773	Smeritima33707_c0_seq2_len=12775	GTAGGCCCCTACGGGCTACTACACCCCTTCGCTGACGCCATAAAACTCTTCACCAAAGAGCCCCTAAAACCCGCCACATCTACCATCACCCTCTACATCACCGCCCCGACCTTAGCTCTCACCATCGCTCTTCTACTATGAACCCCCCTCCCCATACCCAACCCCCTGGTCAACCTCAACCTAGGCCTCCTATTTATTCTAGCCACCTCTAGCCTAGCCGTTTACTCAATCCTCTGATCAGGGTGAGCATCAAACTCAAACTACGCCCTGATCGGCGCACTGCGAGCAGTAGCCCAAACAATCTCATATGAAGTCACCCTAGCCATCATTCTACTATCAACATTACTAATAAGTGGCTCCTTTAACCTCTCCACCCTTATCACAACACAAGAACACCTC…
1	Photosynthesis	AT5G01530	-2.183	0.0551018	Down	Q07473	Smeritima38378_c0_seq1_len=1140	CATTAAGTCACCATTGGTTCATATTTTACAAATCACCAAGTCCCAGCAGCTCTCCTATGTGATCAGACCTGCATTAATCAACAAAGGATCTGTGCGATACCCTCTCATCCATCACTCGTCATACAAAACCAAAGCACGTTCGTTACACGGACGCGCGTTCGTCCATTTTGCTGCTGAGCTGACAGAAATTGCTCGACCACCGACCACTTAAGAGGAGCCCAAGGTGTCGAAGATGGTGGTGTGCAGCGGGTCGCTGAGGTGGGTGGCCCAGTTGTTGAGTGGCCCCTTGCCGGTGGCGGCGGCCTGCACGGCGAAGCCGAGGAAGGCGACCATGGCGAGGCGGGCGTGCTTGATCTCCGCCAGCTGCAGAGTCTCCTTCTTCTCCGGGTCCGCCGCGAG…
1	Photosynthesis	AT1G61520	-2.712	0.0185628	Down	Q2V2R9	Smeritima40642_c0_seq1_len=715	CTTGATCTCCTTCACCTTGAGCTCAGCGAAGGTGACAGGGTCGTCGGCAAGGCCGAGCGGGTCGAAGTACTGGCCGCCGGGGTAGAGGTCGTTGCCCTCGCCGACACCGTCGAGACCATTGATGCGGAACCCTTCAACCAGACCCATGAGAAGGACCTGGAAGCCCAGCACGGCAAGGATGCTCTGCGCGTGGACGAGGTTGGGGTTCCCAAGGTAATCGAGGCCACCCTCGGAGAAGATCTGCGAGCCGGCCTTGAACCAGACGGGCTCCTTGAACTCGACGCCCACCCACTTCTGGAGCACCTCGGGGAAGACGCACCCAAGAGCGCCAAGCATCGCCCACCGCCCGTGGATCACCTCCAGCGCCCTGTTCCTCGCGAACGCCTCCGGGTCGGCAGA…
1	Photosynthesis	AT1G61520	-2.712	0.0185628	Down	Q2V2R9	Smeritima40642_c0_seq1_len=715	CTTGATCTCCTTCACCTTGAGCTCAGCGAAGGTGACAGGGTCGTCGGCAAGGCCGAGCGGGTCGAAGTACTGGCCGCCGGGGTAGAGGTCGTTGCCCTCGCCGACACCGTCGAGACCATTGATGCGGAACCCTTCAACCAGACCCATGAGAAGGACCTGGAAGCCCAGCACGGCAAGGATGCTCTGCGCGTGGACGAGGTTGGGGTTCCCAAGGTAATCGAGGCCACCCTCGGAGAAGATCTGCGAGCCGGCCTTGAACCAGACGGGCTCCTTGAACTCGACGCCCACCCACTTCTGGAGCACCTCGGGGAAGACGCACCCAAGAGCGCCAAGCATCGCCCACCGCCCGTGGATCACCTCCAGCGCCCTGTTCCTCGCGAACGCCTCCGGGTCGGCAGA…
1	Photosynthesis	AT2G34420	-2.448	0.0755483	Down	Q39141	Smeritima45318_c1_seq2_len=835	AAGCAGAAGAACAGAGATGCCTTGATTAATCTGAGAAAATAGCCAGATATTACACAAACACCATCTTGTAGTGTACACACACCAACTCCTCATCTCGAATCGCCCTCACATGCAACATCTATCAGTCCGGACTACTCAATCTCAGAACGGGAAGAAGCAGAGATCGACGACGACACACATGCAGCAGCATCCATCAGCCATGAAGTTGTCGGCCTAGAGGTTGAGCTGACCGCGCTCACTTGCCGGGGACGAAGTTGGTGGCGAAGGCCCAGGCGTTGTTGTTGACGGGGTCGGCGAGGTGGTCGGCGAGGTTCTCGAGGGGGCCCTTGCCGGTGACGATGGCCTGCACGAAGAAGCCAAACATAGAGAACATGGCGAGGCGACCGTTCTTGACTTCCT…
1	Photosynthesis	AT2G34420	-2.448	0.0755483	Down	Q39141	Smeritima45318_c1_seq2_len=835	AAGCAGAAGAACAGAGATGCCTTGATTAATCTGAGAAAATAGCCAGATATTACACAAACACCATCTTGTAGTGTACACACACCAACTCCTCATCTCGAATCGCCCTCACATGCAACATCTATCAGTCCGGACTACTCAATCTCAGAACGGGAAGAAGCAGAGATCGACGACGACACACATGCAGCAGCATCCATCAGCCATGAAGTTGTCGGCCTAGAGGTTGAGCTGACCGCGCTCACTTGCCGGGGACGAAGTTGGTGGCGAAGGCCCAGGCGTTGTTGTTGACGGGGTCGGCGAGGTGGTCGGCGAGGTTCTCGAGGGGGCCCTTGCCGGTGACGATGGCCTGCACGAAGAAGCCAAACATAGAGAACATGGCGAGGCGACCGTTCTTGACTTCCT…
1	Photosynthesis	AT2G34430	-2.632	0.0114219	Down	Q39142	Smeritima45318_c1_seq1_len=631	AAGCAGAAGAACAGAGATGCCTTGATTAATCTGAGAAAATAGCCAGATATTACACAAACACCATCTTGTAGTGTACACACACCAACTCCTCATCTCGAATCGCCCTCACATGCAACATCTATCAGTCCGGACTACTCAATCTCAGAACGGGAAGAAGCAGAGATCGACGACGACACACATGCAGCAGCATCCATCAGCCATGAAGTTGTCGGCCTAGAGGTTGAGCTGACCGCGCTCACTTGCCGGGGACGAAGTTGGTGGCGAAGGCCCAGGCGTTGTTGTTGACGGGGTCGGCGAGGTGGTCGGCGAGGTTCTCGAGGGGGCCCTTGCCGGTGACGATGGCCTGCACGAAGAAGCCGAACATGGAGAACATGGCGAGGCGGCCGTTCTTGATCTCCT…
1	Photosynthesis	AT2G34430	-2.632	0.0114219	Down	Q39142	Smeritima45318_c1_seq1_len=631	AAGCAGAAGAACAGAGATGCCTTGATTAATCTGAGAAAATAGCCAGATATTACACAAACACCATCTTGTAGTGTACACACACCAACTCCTCATCTCGAATCGCCCTCACATGCAACATCTATCAGTCCGGACTACTCAATCTCAGAACGGGAAGAAGCAGAGATCGACGACGACACACATGCAGCAGCATCCATCAGCCATGAAGTTGTCGGCCTAGAGGTTGAGCTGACCGCGCTCACTTGCCGGGGACGAAGTTGGTGGCGAAGGCCCAGGCGTTGTTGTTGACGGGGTCGGCGAGGTGGTCGGCGAGGTTCTCGAGGGGGCCCTTGCCGGTGACGATGGCCTGCACGAAGAAGCCGAACATGGAGAACATGGCGAGGCGGCCGTTCTTGATCTCCT…
1	Photosynthesis	AT2G30570	-3.114	0.264102	Down	Q39194	Smeritima2343_c0_seq1_len=590	CCGCGAAACATCTCTCAGAATGGAAACGCTTAGATACAAATATCCATCTCTGGAATTACATTACACCGATCATGGCGATGCTCGCGAGCGGATTACATGAGACGACGGGAGAAACTATGTGTAGCTTAGAGGGAGAGGCCGCCGGACTCCTCGTCCTCGTCGAGGCCGGAGGTGTAGACGGTGTAGAGCGACCAGATGAGGCCGAAGACGCCCAGGAGGATCCACCCCAGCAGGTTGTTGCTCAGCCCCAGGCTCAGCCCGGTGCCCTCCGTCGACATCCGCTCGTCGACCAGCGCCAGCGCCGGCCCCGCGGACGCGGTCACCGCGCCCGCCGCGGCGAGCAGGGACGCGCTGGCCCCGCGGACGGTGGCGGCAGGGGTCGCCTCCTTGGCGTCCTTG…
1	Photosynthesis	AT2G07785	-8.808	5.28162e-34	Down	Q3EC42	Smeritima33707_c0_seq3_len=16589	CAACCCCCCCCCCCCATGCTTACAAGCAAGTACAGCAATCAACCTTCAACTATCACACATCAACTGCAACTCCAAAGCCACCCCTCACCCACTAGGATACCAACAAACCTACCCACCCTTAACAGTACATAGTACATAAAGCCATTTACCGTACATAGCACATTACAGTCAAATCCCTTCTCGCCCCCATGGATGACCCCCCTCAGATAGGGGTCCCTTGACCACCATCCTCCGTGAAATCAATATCCCGCACAAGAGTGCTACTCTCCTCGCTCCGGGCCCATAACACTTGGGGGTAGCTAAAGTGAACTGTATCCGACATCTGGTTCCTACTTCAGGGCCATAAAGCCTAAATAGCCCACACGTTCCCCTTAAATAAGACATCACGATGGATCACAG…
1	Photosynthesis	AT1G06680	-2.574	0.055501	Down	Q42029	Smeritima21367_c0_seq1_len=956	ACACATGAATCCTTGAGGGAAATCGACCTCTTAGTTCATCCATCCTCATGTACAAATCAAAGAAACACACATGCATGCCCTCGATCGGTCTCTACATGGTGCATCCCTGAGGAAATTTCCATTAAACTCGCCGGTCGGTCGTGTATATTTATGCGACGCTGAAGGATCCTGCGGCGTTCTCGACGAACTTCTTGGCGCCCTTGAACCACCTCTTGTCTCCGGCTTGCGCCTTGCAGACGTAGAGCTTGCCGTCGGCGACGGTGGCGGTGATGAGCTGGTGCTTCCCTCCCTCGTCTCCGTCCGCGGTCCTCGTGAGCACCGTTATGCTGTAGTACTGCTTACCGTCCACCACCGGCGCCGAGCTCTCCAGCACGTTCGCCGTCGCCACAGCGTCTGACT…
1	Photosynthesis	AT3G01850	2.108	0.40262	Up	Q94K13	Smeritima517558_c0_seq1_len=989	TTGGAGAATTTACCCATTCCTCCTCTTAATGAATATGCTAAATGTTAACAATAATAAACTTCATTCAAAAATAAAATTAACAATTTGATTTTTTATTTAAATGTTTATTGACAGAATCTTTAAGAAGTTGAATAACTTGAGGTGGATTTTTAGCTTGAATAACTGCGGTTCCAGACACAATCATATTTGCTCCTGCCATAGCGCAAACATCTATGTTATTTGGACCGATACCTCCATCAACTTCAATGTCCATTGTGGGATATTTTTCTCTCAACAATTCTATTTTTGGCATCATGTCTTTCATAAATTTCTGACCACCAAATCCAGGTTCAACCGTCATCACTAAAATCATATCAGCCATATCTATATATTCTTCAACACATGTAACCGGAGTGCCAG…
1	Photosynthesis	AT1G72060	3.787	0.403482	Up	Q9C7G9	Smeritima421647_c0_seq1_len=383	GCATGATCAATGATTATTAGGTATGGTTATTAAGATAGATGAAAGCTAATTATTAATTAGGGTAGATTGATTAACCCTAGCATTTAAGTTTCTCGCCATTGGTAAGGTGAAGAGTGCAGTCATCCCTCGGAGCAAGGCAGCAATTCATGCACCCACCTACTTGAATTCGTCCCATCCCTGGGCATATCATGTATTCTGTTTCGAAGCAAACCTGTGGACATATTTTCTCCTCATCTTGTGCCTCCACCTTCATATTTCCTCCCATCGATATTATCATCCCGAAGATGAGAAGAAGAAGAACGAAGCTAAGCTTGTTGGTAGGAGCCATAATACAATGCTATTTTATTGTATATATTTCTTTTAAAGGAGGTTTTGTTTTTAAG
1	Photosynthesis	AT3G46530	-4.251	0.00421595	Down	Q9M667	Smeritima26632_c0_seq2_len=1888	AGATAGTACCCGCAAATACTTCACATGCTCCAATAATCCTTTAGGTAATATAGTGTCCATGGCATCCAATGAACGTATATTTTCAAGTACCAAGTTATCAGGAAAGTCTGAACTCACTTCCACATGTCCATAAAGAGATAAATATTGAATGTGATGAAGATCTTTTTTACCTTTCTTACTCTTCTCCCAATACTGTCTCTCATGCATAGAAACTGATCTTGCTACATCATACACTAGATCATGCAAAGTATACACGATTGCTTCTCCAACTTCATTTGTTTTGTCTACTGTCAAGAAGGAGATCCTTAACAACTCATTAATATAGTCTTCACACTTGTCCTCCAACGTGAAGTTTTCATCATAAGGTTTTTGAACCAGGCCTAAAGCTATCCATCTACT…
1	Photosynthesis	AT5G54270	-2.01	0.689903	Down	Q9S7M0	Smeritima408602_c0_seq1_len=325	AATAGCTCCATCCTCCACACGTCTCAAACCATCTCCACACTCTTCAGTTTTCATTGTTTGGAGAACACACAATACACCTCCCACCTTAGCAGCGCAATGGCGACCACCACCATGTCCCTCTCCTCGACCTTCGCCGGCAAGTCGGTGAAGAACGTGGCTTCATCAGCTCTCTTTGGTGAGGCCCGTGTCACTATGCGCAAGACCGCTGCAAAGGCCAAGCCGGTTTCATCAGGCAGCCCATGGTACGGTGCCGACCGTGTGCTCTACCTCGGCCCGCTTTCCGGAGAGCCCCCGAGCTACTTGACCGGCGAGTTCCCCGGCGACT
1	Photosynthesis	AT2G05100	-1.882	0.012517	Down	Q9SHR7	Smeritima45318_c1_seq4_len=1052	CGATTCTTCCATCCATTCCCTCGTGCACACCTTGTGCTTAATTAATTTACATTGCGCGCAGCTAGCGAGAGGACCTCTCGCTCGCTCGATCATGGTACAAATAAACACACAAAGTACGTGCAGCTACACGTTGATCCACGACGTACAAGTACACATGCATATCTCGTCCGATGGACGGACGGACGGACGGACGGCTAAACACATTTAGCTTCCGGGGGCGAAGTTGGTGGCGAAGGCCCACGCGTTGTTGTTGACCGGGTCGGCGACGTGGTCGAAGAGGTTCTCTACGGGCCCCTTTCCGGTGACGATGGCCTGCACGAAGAAGCCGAACATGGAGAACATGGCGAGGCGGCCGTTCTTGAGCTCCTTCACCTTGAGCTCGGCGGCGGTGTCGGGGTC…
1	Photosynthesis	AT2G05100	-1.882	0.012517	Down	Q9SHR7	Smeritima45318_c1_seq4_len=1052	CGATTCTTCCATCCATTCCCTCGTGCACACCTTGTGCTTAATTAATTTACATTGCGCGCAGCTAGCGAGAGGACCTCTCGCTCGCTCGATCATGGTACAAATAAACACACAAAGTACGTGCAGCTACACGTTGATCCACGACGTACAAGTACACATGCATATCTCGTCCGATGGACGGACGGACGGACGGACGGCTAAACACATTTAGCTTCCGGGGGCGAAGTTGGTGGCGAAGGCCCACGCGTTGTTGTTGACCGGGTCGGCGACGTGGTCGAAGAGGTTCTCTACGGGCCCCTTTCCGGTGACGATGGCCTGCACGAAGAAGCCGAACATGGAGAACATGGCGAGGCGGCCGTTCTTGAGCTCCTTCACCTTGAGCTCGGCGGCGGTGTCGGGGTC…
1	Photosynthesis	AT4G12800	-2.367	0.208712	Down	Q9SUI4	Smeritima29101_c0_seq1_len=614	ATTTCTAGCTGCAGGCAGAGCAGAGTTGAGCGTGTGGGAGTCGAAGGAGATCGAGATGGCTACTGCATATGCTCCTCCGATGGCAAGCCAGGTGATGAAGAGCGGCTTGGTGTGCTCCAAGCCGAGGGGACTGTCCGGCGCTTCACTCACCAGGAGGCCCCGCTTCGTCGTCAAGGCCGTCAAGTCCGACAAGGGGACGTACCAGGTGGTCCAGCCCATCAACGGCGACCCATTCATCGGCAGCCTGGAGACGCCCGTCACCTCCAGCCCCCTCGTCGCGTGGTACCTCTCCAACCTCCCCGCGTACCGCACCGCCGTCAGCCCGCTCCTCCGCGGCATCGAGGTCGGCCTCGCCCACGGCTACCTCCTCGTCGGCCCCTTCGCGCTCACCGGCCCGCT…
1	Photosynthesis	AT3G61470	-2.629	0.00825842	Down	Q9SYW8	Smeritima45138_c1_seq5_len=739	TACACCACCACAGCCCCACTCCTAGAGAGCACGCACATCGGACACGCACGAAGTCTCCTCGACCAGCGAGCAATGGCGACCACCGCGATGGCGCTCTCCCCCTCGTCCTTCGCCGGGAAGGCGGTGAAGGACCTGCCGTCGTCGGCGCTCTTCGGGGAGGCGCGCGTCACCATGCGCAAGACCGCGGCCAAGGCCAAGCCGGTGTCGTCGGGCAGCCCGTGGTACGGCTCCGACCGCGTGCTCTACCTCGGCCCGCTCTCCGGCGACCCCCCGAGCTACCTCACCGGTGAGTTCCCCGGCGACTACGGATGGGACACCGCGGGGCTCTCGGCCGACCCCGAGACCTTCGCCAAGAACCGGGAGCTGGAGGTGATCCACTGCCGGTGGGCCATGCTGGGC…
1	Photosynthesis	AT3G61470	-2.629	0.00825842	Down	Q9SYW8	Smeritima45138_c1_seq5_len=739	TACACCACCACAGCCCCACTCCTAGAGAGCACGCACATCGGACACGCACGAAGTCTCCTCGACCAGCGAGCAATGGCGACCACCGCGATGGCGCTCTCCCCCTCGTCCTTCGCCGGGAAGGCGGTGAAGGACCTGCCGTCGTCGGCGCTCTTCGGGGAGGCGCGCGTCACCATGCGCAAGACCGCGGCCAAGGCCAAGCCGGTGTCGTCGGGCAGCCCGTGGTACGGCTCCGACCGCGTGCTCTACCTCGGCCCGCTCTCCGGCGACCCCCCGAGCTACCTCACCGGTGAGTTCCCCGGCGACTACGGATGGGACACCGCGGGGCTCTCGGCCGACCCCGAGACCTTCGCCAAGAACCGGGAGCTGGAGGTGATCCACTGCCGGTGGGCCATGCTGGGC…
2	Major carbohydrates	AT1G33110	-1.278	0.00383371	Down	F4HPH5	Smeritima39807_c0_seq2_len=1966	CCCACTATATAACTCACTCCTTCACCTTCTTATCTCCGCCTCATCATCCTTCTTAAACCCTAACTTTCTCTCTCTCTCTCTTTTTTTTTCCTGTCTTTTCATAGGAAAAATCATAGAAAAAAAGTTATTATGTCAAACGGCAATTGGTCGAAAACTTTAGACGACCAAAAAGTTCCGTTCTTGGAGAAATACAACAACAATCATTTATCAGAAAATGATGATTATCAATCATCAAAGCAATTAGTGCAACATAGAAGTTATGAAGATGATGATGATGAAGAAGAATATTTGGTTGAGAATGGTACTCTTGTTAGAAGAGTTTGGATTGAATCAAAGAAGCTATGGCACGTTGTTGGTCCTTCAATCATTAGCCGAATTGCTTCTTATACTATGTTGGTT…
2	Major carbohydrates	AT1G11720	-0.684	0.0313077	Down	F4IAG1	Smeritima45103_c0_seq41_len=2230	AAAAAACAAGGTAGAAAAAGCAGGCGTTTAATTCAGCTATAAAAGTGTTTCCAAAACCCCCTTCTTTCTTCCGCCTCTTTCAAAAGCCCTAATTTCATTTCCTCTCTCTAAAACCCTACCTTAAACCCTTCATTTCCTTCCTTCAATCACAATTTTTTCAATGGCGATGTCATTTTGGGGTGTTGCTGTCAAGGGAAAGGATGTTTGTGAGGTTCCCGTTGAGGAGGGCAGTGTTATCCACCTTTCTCAGGTTACTTTGAGCGATGTTAAGAAGGAGAGTGATCCCGTAGTCATACATGTTAAGGTGAATGGCACGAAGCATGTGTTGGGAATTTTAAAGCAGGATACTCCTCAGTTGTCTTTTGATTTGGTGTTTGACGTTGACTTTGAAATCTCTCA…
2	Major carbohydrates	AT3G23090	1.97	0.0496944	Up	F4J2V3	Smeritima28230_c0_seq1_len=1738	CACCACGTGACAACACATATTTATGTATATGAGGTTGTAAATTTCAATTGCCACAAAATGAGTAAGAGCAAGCATAAGCAAACTCAAGATAATTTACAAGATATAAGTTAACAAAGATTTACATTTCTCATCACACACAAGCAGTCAAGCACAAGAATACAACATACACTTGAATAGTTGAATGAGAGTGTTTGCCGCATGGAGTTGTTTAACTTGGAAGTTGGAACATCATCCTCAGAAAATGAATAGATAAATTAAATCTACATTTCTTAAGGTTAAAAGTAAAGTATTCATCAATGGCTCAGGATGCCCACATTAACAGGGAGCATTCCATGGAGACTTGTTCTTGTTCAGTTTCCTCATTGTCTCCGCATGTCTCGGACTCAAACTCTGATGTGC…
2	Major carbohydrates	AT4G33150	2.16	0.00241324	Up	F4JVY8	Smeritima44495_c0_seq1_len=4063	GTTTTATTTTTATTTTTTTATCTTCTCTTCTCCTATCTTTATTCCTATCTCTGTCTCTTTTGTTTCCTAAACAAACTCGGCATGTGTACAAGTTACAAAAGAAATCAAATTGTAGGAGAATTTGTTTATATATAGTGTGTTATACGTCTCTGACTCTAGAATCACAAAATACTCCATGCTTTGCTTACAGTTACAGTCGTTGACAAGTGATCATCATTTTATCATCTTCTACACTTGATCATAATAATCTAGAGATCAACCATTATAATCTTCAAATTTTTCTGGGTTTTCAAGAGGGATTTTTCATTCACACAATTGCATGTCATAATCCCAACAAATAAAGTTTCGAACTTGAAATTTCAGTAGGGAAAATAATTGCAGTTGAAGTTACATTAACAT…
2	Major carbohydrates	AT4G34870	-7.811	8.12905e-07	Down	Q42406	Smeritima32322_c0_seq1_len=768	TGGGTATTTAGCCTAGGTTAATAAAAACTACGTCCACCCAAAAACCTGTAAACAAACGATCATAGCAGCTTTCTTTTTTGTTGTTGTTATTTAGTTTTTATTTCATAATCATAAACTTAACTCTGCAATCCAGCTAGGCATGGAAGGGAACAAGGAAAACATGGAACCCAAAGGGAACTGCAGCAAGAGCACAAAGATTCTAGGATATTGCAAGCAAATGTGGTGGAGGGGTGCTCTCCTGAGCTACAGAAGGAATGGTCTGGTGGTTAAGATAAAACACAAGTCAAACTTATTCGAGTTGTCCACAGTCAGCAATGGTGATCTTCTTGCTGGTCTTGCCATTCCTGGACCCAAAGCGCTCCATGGCCTCCACAATATTCATGCCTTCTTTCACCTTGC…
2	Major carbohydrates	AT1G77700	5.615	0.00110095	Up	Q9CA24	Smeritima6839_c0_seq1_len=1144	ATTAGTCTTCTATCTATCTTTCATTTTGCTCAGAAAAATTCAGAATTTGTAGTACTCCACATTATATTGGTCTCCAAATGGCAACCATAATGAAGCTACATCATCTTGTTATCTGTACCATCTTTTGGCATTTGCTTATTTCTGAGGTAACAGGACATTTAGTGCCTATAGTGGTGATCAACAAATGCCCCTTCACAATATGGCCGGCAACAGCCCCTAACACAGCCCACCCAGTCATCGCCAATGGCGGCTTTGTCCTGGGATCGGACCAGTCCTCAGTCATACACGCCCCATGGGACTGGAGCGGCCGCATATGGGCACGTACTGGCTGCAATTTCAGGGCATCATCACACAATAATAACAATCAAACAAATACTAACCCCACAACACGGGCCTCAC…
2	Major carbohydrates	AT5G54800	-2.293	4.02924e-05	Down	Q9M5A9	Smeritima40889_c0_seq1_len=1961	TATTGACAACGTTTGCATATTTGATGATGAGTCTAAAAATGGGGCATTAACTTTTTGGTGAACATGTGATAGCCTTAACTTGAGTAGTGACTTTCTTGAAAGTGAGAGATTGCTCAGTTGCGTGGTTAGAGCTTCTTTCCCAATCCCAAAAGATCTGGTATCAATTCTCATCCCGTCTTTGTGGCTTTCTACCATGAAATTATAAAAAAAAGGTAATGGCTTTCCGACTTGCAAAAAGAGATCACTAGATTAATCAGGGCTTTATGCTTAGTTATTTGAATCCCAAAAGTTTATTACAAAGATGCTCAGCTTCAAGCCTTGGAGCGCTAACATATACACAGCATGTCTAGGAATAACTTGGGGAGCAAAGAGATGAACTATTGAACATGTATTATCTAT…
2	Major carbohydrates	AT5G54800	-2.293	4.02924e-05	Down	Q9M5A9	Smeritima40889_c0_seq1_len=1961	TATTGACAACGTTTGCATATTTGATGATGAGTCTAAAAATGGGGCATTAACTTTTTGGTGAACATGTGATAGCCTTAACTTGAGTAGTGACTTTCTTGAAAGTGAGAGATTGCTCAGTTGCGTGGTTAGAGCTTCTTTCCCAATCCCAAAAGATCTGGTATCAATTCTCATCCCGTCTTTGTGGCTTTCTACCATGAAATTATAAAAAAAAGGTAATGGCTTTCCGACTTGCAAAAAGAGATCACTAGATTAATCAGGGCTTTATGCTTAGTTATTTGAATCCCAAAAGTTTATTACAAAGATGCTCAGCTTCAAGCCTTGGAGCGCTAACATATACACAGCATGTCTAGGAATAACTTGGGGAGCAAAGAGATGAACTATTGAACATGTATTATCTAT…
2	Major carbohydrates	AT3G06460	2.84	0.00133166	Up	Q9SQU9	Smeritima40133_c0_seq2_len=2274	ATAATAATAATAATAATAAAAATATTAATAATAATAATCACATATGGTTTAAATTATTACACAAAATATATAAAACAAACGTTACATAGGTATCACATCAAAATATTTTGAAAAACACGACTGGATTTTATATCGAAATGGTTTCGTCTGAAAAAAATATTTTTTTTAATCTGTTCACGTGTCTTACACAAATTTAAAACGAAAAAAATATTTGTACAAAACGCAAAGAAATGCGTAAAACGTTTATACACACGATAATATGCGGACTGTTAATTTCCAACACCTAACACGATAGTATACAATAATTATTACTATAACGTACGATAATAGACAGACTTATAAATTAATATATATATATATATATTGCATATCGTACATACACATTATGTGGTATTTTTT…
3	Minor carbohydrates	AT2G19800	2.914	0.0371615	Up	B4F7Q2	Smeritima181859_c0_seq1_len=1015	GTATAACGCTAGACATTTATGGATCAGTAAACCTATTGGATTTATTGTCAACATTTGTACATCAACTGAAATATAATGGTAAAAAATAAAATCGCTATGCTAGATGTATCAGAGCTGTTGAGACCAGAGGCAGCATTTGCATCCAAACCTATTGGACGATACAGGGATTATGACATAGACCACGAGGATCCTATAAAAGAAAGAGTGAGAATCACATACACCGAGATGCATACGAACCAAACAATAGATTACGTAAAAAAAAAGATGGCTGAATGGTTGTCTTTCGATAAATTTGAGGCCACTATTATGGAAGCATTGGAATCCCTCAACGACTTAGTAGACGAAAGCGATCCTGACGTAAATATTCCCAACATTGTTCACGCATTTCAAACTGCCGAA…
3	Minor carbohydrates	AT4G17030	-1.939	0.0291519	Down	O23547	Smeritima30692_c0_seq1_len=1125	TAAGCAAGTAGTAATAATGGCCTTTATTCCACATTATTATTACATCTCTTCTTCAATCTTTGCTCTAATTTTCGTTCTTCTCTTTGATAATTCTCATTATTGTTTCAACCCAAAACTTCTGAATGCGTCCAACTTCTATCAGGGTTCGGGTTCAGGTTTCAGGTGGTCTCCTGCTAGTGCTACTTGGTATGGACCCTCTGATGGGGCAGGAAGCGATGGTGGGGCGTGTGGATATACAAATACAGTAGAAAGGCCTCCATATTCTTCCATGGTTTCAGCTGCTGGATCCTCAATCTATGAGTTTGGTGATGGATGTGGAGTTTGCTATCAGGTGAAATGTACGGGGAATGAAGCATGTTCAGGAAATGCAGTAACCGTGACAATAACGGATGAATGTCC…
3	Minor carbohydrates	AT2G37770	-0.505	0.00905847	Down	Q0PGJ6	Smeritima32716_c0_seq1_len=659	TGGCACTAAATCAATCACAAACCCACTATAATAACACTGATTTGAAATTATCAGGAAACAAACGGGTGCTGAATCAACAAATAATACCATTAAGAAAATAATGCTCCAGGCTATGATTATACATGCACTTGTTTACAAGATGCCTCATTATCAATTTAAAAAACAACTATATTCTTAATTAAAATTTTGAGTAGTGACGCGTACAAAATACAGATCAATGTAGTCAAGGTGCAATCCTTATCTTGAGAGTCCTATTCAAGGCCTTGGAGAGATCTTCTGGAGCATGATCACTGCACATGTTTACCTCCGGTTCATTGCCATAAACAAAAGCATGGAAGATATGTCTATAACTTTTTATGAAGTCACAAATTTCAACTCCTCTGCAAAAGAACCTTTTTT…
3	Minor carbohydrates	AT1G70290	1.905	0.0228983	Up	Q0WUI9	Smeritima27661_c0_seq1_len=2341	TCAAGTTCTTCAATAATCTTATGATTCTTATCAATGCACATAAAATAAAGTACAAAAAAATGAAAAATAATAACCAAGAAAATTACTTAAATATGGGGAATATTTACAAAGGGTTCCACATCTGGGAAAAGATTATCAAGGTGGTATGGAAAAAAAAAACTGTGTTCTCTATATCATCAGAAGAGAGTTTTCTGTGTGAGAAAAGATTAACAAAAGAAAAACATATACAAACCTCTTTTTCCTTTTTCTTTTTTTTGGTTATCCATTAATCACGCAACCTAATCCCCCCTTTTATCAACAGCTAAACCTCCAAAACTAACACTACACCCCGATTTTCATCATACCAACCCCAAAACTCAAAAACTCGCGCTTCCTACCATATTCAAAGAATGCTGTATA…
3	Minor carbohydrates	AT5G24900	5.826	5.83887e-06	Up	Q6NKZ8	Smeritima219612_c0_seq1_len=2065	GGGCTGAGCAATATCTAAGAAACAAGTATAACTAGATATATTTTTGGATTTTAACTAGACTCATTTTAGGTTTATGACACCTCTAGTATAATTCAATTATGGTTAGTAGTTACATAATAATTATAAATTTTGAATAAGAATAGAGAATTTTAATACATTTAATAAAACTTATTAAAAAATGTCAATTATATTCTATCCTTTTTAGACCTCTCCGGTATCTTAAGTTTGTAGGTAAATATCTTTCATTTAGATACTAAAAATAAATATATCTTGTATACTTTTTTAGGAAATCTTGCCCAACCCTGTTTGTGCTTAATATGTTTTCTAATAATATTTTGTATTTCATAACAAATAGATTAATAAAAATAATATATATATCAACAATTTTAATAATGAAAG…
3	Minor carbohydrates	AT5G08370	2.822	0.00175897	Up	Q8RX86	Smeritima21258_c0_seq1_len=2091	TTTTTTTTCGTTTTTACAATAAAATTATATTAACATGTACACACGTGCGCAACAGCGGCGACAATTTTCAGCGGTTTGAAAACTGCGAGTTGCCCGATGAATTGTGTACTCCGTTCCATTTCGTAGTTTTATTCTTACGTCAGCGATGATACAGTTTTTGTTTTTTAATTTTAATTTTTTTGTTTTGTTTTTGATATTATTGCTGAATCAGCGTGTCTCGTCGGGATGATTCGGGCTTCATTTTTTCACGAAATCGTTGGCCGTCCTCAGCGGATAGACTTGCGTGAACGGGTTGTAAGGTTTGTAGAAGTTTTGTTTGATCGGGTTCTGTTGGACGTCCGCTTTCAATATGACAACACCGGTGGGATTCACTTTGACCTTGATCTTTGTTTGTGGAGA…
3	Minor carbohydrates	AT1G06690	-0.717	0.028199	Down	Q94A68	Smeritima39689_c0_seq1_len=1914	CTTATCAATTATAATTAGTACAATTTCTCCAAACAGGCAAAACAGGGCCATTACTCTGAGCACTGTCATGACTCATGGCCTCCATTCCATGCACTCTTACACGGTTGTCCGAATGATACCTGACTTTGCTTAGGTGTCATACCCATTGTCATGATCACTAACCCGGGTTAAGCTTGCATGCACGAATAGGGCGTGTCATGTCAATATATAGTCATCATGTCATGCCAACATAACAAGCAAAGCTTGAAGATATGTAACAAGCAAAACTTGCAATATTAAATCATGGGTTTACTTAACAAGCATAAAGATATGTAATTATACATTTCAGGATATGTAATTGTAACCATGTCGGTATATGCATCGAGGCCAGGAAGCTCGGGATGGACATTTGGGTGGGGG…
3	Minor carbohydrates	AT5G42250	-2.909	4.31421e-09	Down	Q9FH04	Smeritima22227_c0_seq1_len=1538	GCCTCAAACATCAGCTTAGGATTTTGTTTGAGATGATCCGTCCTGCAATAGAGGATAATAAAAATCTACTGCTTGTGTCATTTTATCTAATAAATACTGGTTTAGATTTTCAAAATAAGCAAATAAATAAGAATTAACATTTGAGTACATCCAAGCTAAGTTTTGGTATCTAAATGTACTACCATTATTACAAATTTTAGCACAAATGAAAATGACCATTTCATTGTAACAAGGAATGAAAGAAACAACTTCATCCTTAATCCATCCACAGCACACATCGAATGCATTTTCCAGCCATGAGCATTTCATATGCTTTATTAATCTCTTCAAATTTCATTTCATGTGTCACAAAGCCGTCGAGCTGAATTTCCTTGTTCATGTAGTGTTTTGCAAGCATAG…
3	Minor carbohydrates	AT1G07040	1.676	0.0415157	Up	Q9LMJ7	Smeritima36094_c0_seq6_len=2859	CTTTTATATAGACGCTCAGACGCAATCCGCAACCGCAAGGCAACTATAGAAGTGGTGAAACTGAAATCGCATCAGATAAACCCCTCTACAACTGAAAATGGTAGTCCTTTTGAGGTGTTACAAACCCTTCTTTCTCCCGCCATATCTCTCCCCTCTTTCTCTCTCCAAAACCCCATTTCAATTTCAATCCCAATCCCAATCCCAATCCCCATCCCCATCCCCTGTTGCTCCCAACTCCCAAGGCTTCGAATCGAACCCTCTTCCCCCTCATCGGTGACCTGACTGGGTTTGTTGTTCGAATTGCTGTTGGGTTATTGTGATTGTATTTGGTGGAGAAAGTCCTCATCAGAATTCAGAAGAAAGACAATCCACAATCCTAATTGTATTTGTATCTGAAGA…
4	Glycolysis	AT1G40087	-2.273	0.0209628	Down	F4I6H5	Smeritima44575_c0_seq11_len=2681	CAATTTTTCAATCTCTCGTCCCTAATAATTCTCTCTCTAAATTCATCCGAACTGCTTCTTCCACCCCATGAACTCATCAGTTGATTCCTTTAAGTCATATTACTCAGAACTTTAATAAGCATTCACAAACTTCATCTGTGCTTTGAAGGTTAAGTTTCGGCATTGAATTCATTCAGAAACGCAATCAAGAAGAGAGTTATTGTTTCGCACACTTATCGATCGCAATTAGGATTGGGATGAGTTATCGGAGTAAGAAAACATTTGCAGCTCGTGGTGGTGATCCATTTGCGTCAGAGAACCAGCAGCTGCCATCTGCCTCAAATTCAACCCATAAACCAAAACCACCCATGCCACTTCTCGATGGAACTGCTAATAAATGGGGACCATTCAACCCTCCAA…
4	Glycolysis	AT3G30200	-3.802	0.00083269	Down	F4J5F4	Smeritima33653_c0_seq1_len=1556	GAGAGCCACAAAGTGTGCAACCACAGAGTGCACAACAGCAACAAAATGCAAAGCACCAACAAAATGCAAAGCAACAAAAGGCAGATCTGCAGCAACAAAAGAAATTGGTGCGTCCAGGGGCTATGTCGAGCTATGCTAATCTTCGAAGAACTCAAGCGATGTACATGCGTCAAGAAGGCCGTGAAATTGACATCCCAAATGCACCCAACAATGTTAGTGCAAATGAAGGCCATGAATTTGATCAACAACCAACATGTGACGAAAATGCAACAACCGTAGAAGACCAAATGACGACTCCAAATCAAGCTTCAAAAAAGAAGAATCGAGGCCCCACAAAGTTAGTTTATGCTCATGCACGTAAGTTAGAAGAACGGCCTCCCATCATCTTAAACTCATACG…
4	Glycolysis	AT1G42970	-6.16	0.133227	Down	P25857	Smeritima444843_c0_seq1_len=419	AACTGTGAGGAGGGGAGATTCAGTGTGGTGGGGGACTGAGTGTGGCAGGGACTCCCCAGCAGTGAGGGTCTCTCTCTTCCTCTTGTGCTCTTGCTGGGGCTGGTGGTCCAGGGGTCTTACTCCTTGGAGGCCATGTGGGCCATGAGGTCCACCACCCTGTTGCTGTAGCCAAATTCATTGTCATACCAGGAAATGAGCTTGACAAAGTGGTCGTTGAGGGCAATGCCAGCCCCAGCGTCGAAGGTGGAGGAGTGGGTGTCGCTGTTGAAGTCAGAGGAGACCACCTGGTGCTCAGTGTAGCCCAGGATGCCCTTGAGGGGGCCCTCCGACGCCTGCTTCACCACCTTCTTGATGTCATCATATTTGGCAGGTTTTTCCAGATGGCAGGTCAGGTCCACT…
4	Glycolysis	AT2G42600	-0.717	0.0463114	Down	Q5GM68	Smeritima25118_c0_seq1_len=3869	AAAAATGATTTACTCCGTATTATTATTATTTTTTTTCATTTGAAAGATGACGTGGACTGTAAAATGTGAATTGGAAAAAAGTTCAACTGGATTATACACAAAAGCAGATACTCATAATTATAGATTAAAAGGAGGAAAAAACAACAGTGCAGTTTCAGTATGCACAAACAGTTTTAAATACAAAAACCATGTCCTTCTCTACACTACACTGGACACCAGGTAACATCAGTAAAAAAAACAAACAATGCAGGTATGAATACCCCAACATCATTTTGTACCCTAAAGCTTCACGCCAATGATTGCACAAGATCATCGAGCATTGGCCAACAGCAGAAGAGCCGAGATAAAATATGTTCAGGAATAGTGCAGAGCAACTCATCTCAGTTAACCAGTGTTCTG…
5	Fermentation	AT5G42250	-2.909	4.31421e-09	Down	Q9FH04	Smeritima22227_c0_seq1_len=1538	GCCTCAAACATCAGCTTAGGATTTTGTTTGAGATGATCCGTCCTGCAATAGAGGATAATAAAAATCTACTGCTTGTGTCATTTTATCTAATAAATACTGGTTTAGATTTTCAAAATAAGCAAATAAATAAGAATTAACATTTGAGTACATCCAAGCTAAGTTTTGGTATCTAAATGTACTACCATTATTACAAATTTTAGCACAAATGAAAATGACCATTTCATTGTAACAAGGAATGAAAGAAACAACTTCATCCTTAATCCATCCACAGCACACATCGAATGCATTTTCCAGCCATGAGCATTTCATATGCTTTATTAATCTCTTCAAATTTCATTTCATGTGTCACAAAGCCGTCGAGCTGAATTTCCTTGTTCATGTAGTGTTTTGCAAGCATAG…
6	Gluconeogenesis/glyoxylate cycle	AT3G21720	-2.358	5.5569e-06	Down	P28297	Smeritima40913_c0_seq1_len=1660	AAAGCACGAAATTCCAATAATAATCAAAAGTCCAACAATATTGCATACATGTCAAACTCCAAAATTTCCCAACCTATAGCTTTTATGCAATTATTTGGAAAAAAAAAAAATTGAAATTACAATAAAACCCTCCAACTTCCCCACCTACTCGTATTTCGTACTACATACAACAAATTGTAAAATAGTCACCCAAATTTTGATACCACTTAGTCTAATCCACTACTATAAATAGAAGCATAACTAAAGCCATCATCATACAATTCACAACACTATCTTCTCTTAAAACGTGACATTCTTCCTTACTACAAATTCTCTCTTCCTCTTTTAAACAAAAATAAATAAAAGATATGGGTTCTCTAGATGCTAGCAATGCAGCTGTAGGGAGGACTACAGTGCACC…
7	OPP cycle	AT3G01850	2.108	0.40262	Up	Q94K13	Smeritima517558_c0_seq1_len=989	TTGGAGAATTTACCCATTCCTCCTCTTAATGAATATGCTAAATGTTAACAATAATAAACTTCATTCAAAAATAAAATTAACAATTTGATTTTTTATTTAAATGTTTATTGACAGAATCTTTAAGAAGTTGAATAACTTGAGGTGGATTTTTAGCTTGAATAACTGCGGTTCCAGACACAATCATATTTGCTCCTGCCATAGCGCAAACATCTATGTTATTTGGACCGATACCTCCATCAACTTCAATGTCCATTGTGGGATATTTTTCTCTCAACAATTCTATTTTTGGCATCATGTCTTTCATAAATTTCTGACCACCAAATCCAGGTTCAACCGTCATCACTAAAATCATATCAGCCATATCTATATATTCTTCAACACATGTAACCGGAGTGCCAG…
8	TCA/organic acid transformations	AT5G27980	2.132	0.0357443	Up	Q8GWT7	Smeritima44908_c0_seq13_len=1490	TTTACATCCTTGTCCTTGCTCCTTAAAAAGGGAGAATAAGGGTGTTACTGTTCATTGAACAGTAACTTTGAGGTGAGTTGTCAAGTGTGGCCCCCTGTTTTGTCTATCCTCTACCTCCAGCTTTCCTCATTCCATTTTTGCTCTTCCGTCTTCCCCCTTTTCTAATTTTCATTCATTGCTTCTCCATCCCCACTGCTACCTATAGCTGGGGATTTCATGTTCTTCCATTTTTCCCTTTCCATTTTTCATTGCTTCTCCTAATTTCATCTACTTCCTTTCAATTTCAATTTCAATTGGTACTCAAGAGATTTTGGAGTATAGATCAGCTTCACGTTCGTGTCCCAAAGGAAGTTGTTGATGGCAGAAATAGTGAGAGAAAGAGATTAGAAGTGAAGGACC…
8	TCA/organic acid transformations	AT4G27870	-2.06	1	Down	Q8LPT3	Smeritima3898292_c0_seq1_len=314	CTTTGAATGTATGCCTTTCCGATAGACAGCAGTGTGATGCATACAAGAGAAACAACTCCTAGTGTTGCGAGCTTCAAGTACTTGTTATCGCTCTTGTAGAATGAAAATCCGTATATGATTGAAGGCGATACACCAAACATGAGGTGGGATATGACAGCGAGTGTTGCATGGAGTAGAAAGTGCCCCGGCCTCCCAAATTCCTGTGCATAATGCTGTGTGTTCTGCTCCTGCTTCAGCGCTCTGAGGTTATGAGCAAGAACAAGCAGTCCTCCAAAAACATTCGCGAGCCCCAAAGCTACTATATTCAATGTGGA
8	TCA/organic acid transformations	AT1G58180	-2.064	0.00857624	Down	Q9C6F5	Smeritima42774_c0_seq1_len=1076	TGCACAATGTCGACCGCCGCGGCTAACTGGTGCTACGCAACCGTCGCGCCCCGTGCCCGCTCCTCCACCATCGTCGCCAGCCTCGGCACCCCCGCGCCCTCCAACTCCTCCTCCTTCCGCCCCAAGCTCATCAGGAACACCCCCGTCCAGGCCGCGCCCGTCGCACCCGCATTGATGGACGCCGCCGTGGAGCGCCTCAAGACCGGGTTCGAGAAGTTCAAGACCGAGGTCTACGACAAGAAGCCCGATTTCTTCGAGCCCCTCAAGGCCGGCCAGGCGCCCAAGTACATGGTGTTCGCGTGTGCCGACTCCCGTGTGTGCCCCTCGGTCACCCTGGGCCTGGAGCCCGGCGAGGCCTTCACCATCCGCAACATCGCCAACATGGTCCCCTCCTACTGC…
9	Mitochondrial electron transport / ATP synthesis	ATMG01360	2.71	5.12471e-05	Up	P60620	Smeritima11404_c0_seq1_len=1531	CTATAAAATGAATTTTTTCAACTAATCATAAAGATATTGGAACTTTATATTTTTTATTTGGTATTTGATCAGGTATAATTGGATCATCACTTAGAATCTTAATTCGTCTTGAATTAAGACAAATTAATTCAATTATTAATAATAATCAATTATATAATGTTATTGTTACAATTCACGCTTTTATTATAATTTTTTTTATAACAATACCAATTGTTATTGGTGGATTTGGAAATTGGTTAATTCCTATAATAATAGGATGTCCTGATATATCTTTCCCACGATTAAATAACATTAGATTCTGATTATTACCACCCTCATTAATAATAATAATTTGTAGTTTTTTAATTAATAATGGAACAGGAACAGGATGAACTATTTACCCACCCTTATCAAATAATA…
9	Mitochondrial electron transport / ATP synthesis	ATMG00730	2.757	0.0300643	Up	P92514	Smeritima66302_c0_seq1_len=758	ATTTAAGCCCATGACCAATTTTAATAGCAATAAATACATTTAATCTAATAATCTCTAATGTAATAATTATAAATTTTAAATTTAATATTATATCATTAATAAATTTAATTATAATTATTAGTGTCTCAATATTATGATGACGAGATGTAATTCGAGAAAGAACATTTCAAGGTAATCATAATTTTTATATTATAAATTTAATTAAATTTAGAATAATTTTATTTATTATTTCTGAAATATTTTTATTTATTTCATTTTTCTGAAATTTCTTACATAATTCATTAGCTCCATCAATTGAATTAGGACTAAACTGACCACCTAAAAATATTAATTTTTTTAATCCATTATTAATTCCGCTATTAAATACAATTATTTTATTAACATCAAGATTTACTGTTA…
9	Mitochondrial electron transport / ATP synthesis	ATMG00160	2.22	0.0296097	Up	P93285	Smeritima52030_c0_seq1_len=692	TTTTTTTTTAATTAAAAATTTTTAATTCAATAAATAAATTTATTTAAATTAATTGATTCAATTTGAATTGGTATAAATCTATGGTTAATTCCACAAATTTCTGAACATTGTCCAAAATATATACCAGGGCGATTTATAAAAAGATTAATTTGATTTATTCGTCCAGGGATTGCATCAATTTTAATTGCTAATCTTGGGATAGTTCAAGAGTGAATTACATCATCTGATGAGATTAATAGTCGGATATTAAATTTATATGGAATAATAGTTTTATTATCTACTTCAATTAAACGAAAATTTTCTTTACTTAAATCATTGATTATATAAGATTCAAATTCAATATTTGAAAAATCTGAATATTCATATGATCAAAATCATTGATGACCAAAAATTTTAATT…
9	Mitochondrial electron transport / ATP synthesis	AT2G07785	-8.808	5.28162e-34	Down	Q3EC42	Smeritima33707_c0_seq3_len=16589	CAACCCCCCCCCCCCATGCTTACAAGCAAGTACAGCAATCAACCTTCAACTATCACACATCAACTGCAACTCCAAAGCCACCCCTCACCCACTAGGATACCAACAAACCTACCCACCCTTAACAGTACATAGTACATAAAGCCATTTACCGTACATAGCACATTACAGTCAAATCCCTTCTCGCCCCCATGGATGACCCCCCTCAGATAGGGGTCCCTTGACCACCATCCTCCGTGAAATCAATATCCCGCACAAGAGTGCTACTCTCCTCGCTCCGGGCCCATAACACTTGGGGGTAGCTAAAGTGAACTGTATCCGACATCTGGTTCCTACTTCAGGGCCATAAAGCCTAAATAGCCCACACGTTCCCCTTAAATAAGACATCACGATGGATCACAG…
9	Mitochondrial electron transport / ATP synthesis	AT5G64820	2.733	0.110974	Up	Q9LV95	Smeritima213312_c0_seq1_len=752	TTAAATTTCATCATTATCCTATCCAAGCACTTGTTTTAAGAGTATAAGAGAAGAAATCAAAAACCAAAACCAATTATATATAATCTTATAAATAAAGATCATGATATATTTTGAATGATCATGGCAAAATCAAGGGTTATAATTTGGGCATGTATTATAATTCCTATGATTATTGTACTAATTTGTTTAGCATATATTGGAGCATTACAAGAAAAAAGAGTGGAGAAAATCAACTATTTGATCAGTAATAGAGGACGCCATTATTGGAATAAGTTCAAGCTTCCACCTTTGTATGGCCTCTCCAACCTCTTCCTTTCTCCTGATTTTGAGGTAAAAGATGAACACCCTGATGTGCATCACAATGAAGCTGACATAGGAAAAGAAGGTATAACGGGGAAG…
9	Mitochondrial electron transport / ATP synthesis	AT4G21760	-1.369	0.0136873	Down	Q9SVS1	Smeritima207982_c0_seq1_len=336	CGATATTGGACAACTTTCAATGAACCAAATATCTTCAGCTTTGGTGGTTATGATGTTGGAGATACACCCCCAAATGGCCAAATAGATGTTCTTTTCCCTTTGGAGCAGATAATTGTACCAAAGGAAACTCGACAATGGAACCATATCGATCTTGTTGCTCACCATTTATTATTGGCTCATGCTTCTACAGCAAAGCTATATAAGGAAAAGTATCGGGTATGAACTTATGAGTCTATAATTTTTAGAGGTGTATTATATAAGTCAATGGTTTTTTGAGGAAGGAATTTGGGACCATTGTAATTTTTAGGGATCTTAAATTGTGCTCTTATTATTCGA
9	Mitochondrial electron transport / ATP synthesis	AT1G14140	-3.962	0.000673685	Down	Q9XI74	Smeritima16424_c0_seq1_len=820	TCTTCAAGAAGTACTATTCTGATATTGCTGGACCTGAGTATGCAGCCAAATACAAGACTCTGATATACTTAGCTGGTTCAGCTTCTGCTGAGGTGATTGCTGATGTTGCCCTTTGCCCTTTCGAGGCTGTTAAAGTCCGCGTGCAGACTCAACCTGGCTTTGCTCGTGGCCTGTCTGACGGACTTCCTAAGATTGTCAAGTCTGAAGGTGTTTCAGGATTGTACAAAGGATTAGCACCTCTTTGGGGTCGTCAGATTCCATACACAATGATGAAGTTTGCCTCATTTGAGACCATTGTGGAACTCATGTACAAGCATGCCATTCCAACACCGAAGAACGAGTGTAGCAAGACATTGCAGCTTGGTGTTAGTTTTGCTGGTGGATATGTCGCGGGAGTGT…
10	Cell wall	AT4G28250	-2.782	0.0340417	Down	A8MSF9	Smeritima203081_c0_seq1_len=712	AAATACCTTAAAATCTCATTTTATAAACAAATTTTAATCATATAATCAATAATTTTTGTAACCCTAGCAAAACTTAAGATGGCTTCTCTTACACGTGCTATGATCATAGTGGCACTTGTTGCTTGTTTTGCTTCTGTTGCTTATGCTACTGCTGGAACTGCCACTTATTACACTGTTTATACCCCATCATCATGTTATGGATTCCAAGACCAAGGGACAATGATAGCAGCCGTAAGCTCAGACATCTTCCAAAACAAGGCGGCATGCGGTAGCATGTACCGTGTTACATGCACCGGAGCCAATTGCAAAGGCGGTAGTGTGACCGTCAAAGTTGTGGATCTTTGCCCTGGTTGCTCAGCTAGCGGCTTTGATCTCTCCCAAGAAGCCTTCTCAGCCATC…
10	Cell wall	AT1G69530	-1.233	0.00248145	Down	B3H5D9	Smeritima34112_c0_seq1_len=1045	GTTAAAACAAACCCTTGTCATTATCAGGGTAGACAATTCCTTTACTCCTCTCTTTACCACAATTCCAAGTACCTTTGCTTGGCCTATATAAAGAACTCATTTTACTTTCATCACTTCAAACCACTTCATCACTTAACCCATAACCATCTTTCACTTGAATTGGTTACTACATTTTCTCTTATTTCCTCCCCTACAAACAATTATGGCAACCACTATTGCGTCCTCGGTTGCATTGCTACTAATTGCTTTCAATGTATGCCTACGAGGTGTACTCGCTTACGGTGGTGGTGGTTGGGTTAATGCCCATGCCACTTTCTACGGTGGAGGTGATGCTTCTGGCACAATGGGCGGGGCATGTGGATACGGAAATCTTTACAGCCAAGGGTACGGGACTAGCAC…
10	Cell wall	AT2G19800	2.914	0.0371615	Up	B4F7Q2	Smeritima181859_c0_seq1_len=1015	GTATAACGCTAGACATTTATGGATCAGTAAACCTATTGGATTTATTGTCAACATTTGTACATCAACTGAAATATAATGGTAAAAAATAAAATCGCTATGCTAGATGTATCAGAGCTGTTGAGACCAGAGGCAGCATTTGCATCCAAACCTATTGGACGATACAGGGATTATGACATAGACCACGAGGATCCTATAAAAGAAAGAGTGAGAATCACATACACCGAGATGCATACGAACCAAACAATAGATTACGTAAAAAAAAAGATGGCTGAATGGTTGTCTTTCGATAAATTTGAGGCCACTATTATGGAAGCATTGGAATCCCTCAACGACTTAGTAGACGAAAGCGATCCTGACGTAAATATTCCCAACATTGTTCACGCATTTCAAACTGCCGAA…
10	Cell wall	AT4G14840	-2.419	2.91306e-05	Down	O23339	Smeritima35878_c0_seq3_len=382	TCTTTAACACCCCCAAAAGATCATACCAGCTCACCAGCAATGGATCCAACCCAAGACAATATCTCTGAACTGCCAGAAAAAGAATTCAGAAGGTTGATTATTAAGCTAATCAAGGAGGCACCAGAGAAAGGTGAAGTCCAACTTAAAGAAATCAAAAACATGATACAGGATATGAAAGGAAAATTCTTCAGTGAAATAGATAGCATAAATAAAAAACAATCACAACTTCTGGAAATGAAAGACACACTTAGAGAAATACAAAATGCAGTGGAAAGTTTCAACAATAGACTAGAACAAGTAGAAGAAAGAACTTCAGAGCTCAAAGACAAGGCTTTTGAATTAACCCAATCCAACAAAAACAAAGAAAAAAGAATAAGAAAAT
10	Cell wall	AT4G17030	-1.939	0.0291519	Down	O23547	Smeritima30692_c0_seq1_len=1125	TAAGCAAGTAGTAATAATGGCCTTTATTCCACATTATTATTACATCTCTTCTTCAATCTTTGCTCTAATTTTCGTTCTTCTCTTTGATAATTCTCATTATTGTTTCAACCCAAAACTTCTGAATGCGTCCAACTTCTATCAGGGTTCGGGTTCAGGTTTCAGGTGGTCTCCTGCTAGTGCTACTTGGTATGGACCCTCTGATGGGGCAGGAAGCGATGGTGGGGCGTGTGGATATACAAATACAGTAGAAAGGCCTCCATATTCTTCCATGGTTTCAGCTGCTGGATCCTCAATCTATGAGTTTGGTGATGGATGTGGAGTTTGCTATCAGGTGAAATGTACGGGGAATGAAGCATGTTCAGGAAATGCAGTAACCGTGACAATAACGGATGAATGTCC…
10	Cell wall	AT4G32410	1.906	0.0461052	Up	O48946	Smeritima36883_c0_seq1_len=1314	TTTCATGTTAATATCAAAAAACACTGTATTTCTGTTGGCATATCTATCGTTCCTGTCTATACCATCAAACCTTTGAGGAAATTGGACATAACAAACTTTCTTCCCAGTTTGTGGATCCATCAGAAAGCACATAGACTCCCTAACTGCCTTGCTGTTGTTTAGGTAGTGGTCACAATCCAAATTTAACATGAAAGGTGCATTTGTTAGAACTGCAGAGACGCGAACCAGCGCATTCATTGCACCAGCTTTCTTGTGATGCTGGAAACCAGGTCTCTTCTCACGAGAGACATAAACCAAACGAGGGAGTTCATTTCCTTCGGTGTCATGTCCTCCACTGTGACCGAGGAATACTTGAATCATCCCAGGGTGATCTTTTGTATTATTTCCTGGCCATGGTGT…
10	Cell wall	AT1G23200	-0.734	0.0295675	Down	O49298	Smeritima43118_c0_seq1_len=2193	CATAATTCCATTAATGACGTCACAACCACCTTATCTTTATTTGTTTGCATCATTGCATTTATACACGCTAGCAGCGGCTCAGTTTCTCTACTTCCTCACAAGTCATCACTCCATATCTCCATTCCACCATCCTTATCTTAACCCCATTATCTAAAAGATGACAAGAAAAACAAAGTTTATGGTAATAATACCAATCTCAATTCTCACCCTATTGTTTCTAATGCTAAAACTCACCCTCAATAGCTCACAAAATCAACACACTAATCACCATCATAATCATCACCTACACGTCCAAAACCACCTACAAATTGCACAATCCCATTGCGAAGGCACACTCTACAAAGACCTTTGCGTCTCCACACTCTCCACCATCCCCGACCTTCACAAGAAGTCGTTGGC…
10	Cell wall	AT1G12040	3.267	0.00219027	Up	O65375	Smeritima9424_c0_seq1_len=1284	CAAATTTGAATTCTCATAGCTCTTTATTTTTGTACACAATCTTACACAAATTATAAGTATTCAACTTAAATTGTTTACATTATCTTACAACTGAACCACAAGTACACCCAAGATGGCATGCTAGTTATGTTAATGACATTCATACTCCTGACACTCTACTGGGTGATCTAACACAGCATCACACACCTTCTTACTCCTCTGTTGCTTCTTACCAGGCAAACAATTGTGGCGATCATCGAACACAACTCCCCTTGATGTCAAGTTCCCACATATACCTTCCTCCTCACAGAAGTAGTTGTCAGAAAGTGTGAAGTTAGCCAAGCTAGGCAACACACATATCCCATTACTCACATCTCCACTCATCATATTATTCGCGAAATTCAGCTGCTCTAGATGAGC…
10	Cell wall	AT2G32540	2.157	0.00776837	Up	O80891	Smeritima40183_c0_seq3_len=1931	AGGTGAGAGACTACGCTTTATGTCCTAACTTCTTACTCTTCCTTCCTTCATAAAATAGAAAGCCTCATCTTACCTTACTTCATTCACTACCTTCTTCTCATCGATCATCACTCTCGCTCGTTGTTCCTTCATCGATCCTCCCGGCCTTGTCCTCGATGGAAGCAAGTGCCGGACTTGTTGCCGGTTCTCATAACCGGAATGAGCTTGTTGTCATACATGGCCATGAAGAGCCAAAACCAGTGAAGGATTTGAGTGGACAAGTATGTGAGATATGTGGAGATGAGATCGGACTTACAGTTGATGGAGACCTGTTTGTTGCTTGTAATGAGTGTGGTTTTCCGGTGTGCCGGCCTTGCTACGAGTATGAAAGGAGAGAAGGCAGCCAAAACTGTCCTCAGT…
10	Cell wall	AT2G32610	2.104	0.00637772	Up	O80898	Smeritima56315_c0_seq1_len=1111	ACCTGCATTTAAAGGGTCTGCTCCTATCAATCTTTCTGATAGGCTTAACCAGGTGCTTCGTTGGGCCCTGGGTTCTGTCGAGATCTTCTTCAGTCGGCACAGCCCCTTATTGTATGGGTATAAAGGAGGCAAACTGAAGTTTCTTGAGCGTTTTGCGTATGTCAACACCACAGTTTACCCGTTCACCTCCCTACCACTGCTCGCCTATTGTATACTTCCAGCTGTTTGTCTGCTCACTGGAAAATTCATCATGCCCACGATAAGCACCTTTGCAAGTCTATTCTACCTTGGACTCTTTTTGTCAATCTTTGCCACTGGTATCCTTGAGCTCAAATGGAGTGGAGTTAGCATTGAAGAGTGGTGGAGAAATGAACAATTTTGGGTCATTGGTGGAGTGTC…
10	Cell wall	AT2G37770	-0.505	0.00905847	Down	Q0PGJ6	Smeritima32716_c0_seq1_len=659	TGGCACTAAATCAATCACAAACCCACTATAATAACACTGATTTGAAATTATCAGGAAACAAACGGGTGCTGAATCAACAAATAATACCATTAAGAAAATAATGCTCCAGGCTATGATTATACATGCACTTGTTTACAAGATGCCTCATTATCAATTTAAAAAACAACTATATTCTTAATTAAAATTTTGAGTAGTGACGCGTACAAAATACAGATCAATGTAGTCAAGGTGCAATCCTTATCTTGAGAGTCCTATTCAAGGCCTTGGAGAGATCTTCTGGAGCATGATCACTGCACATGTTTACCTCCGGTTCATTGCCATAAACAAAAGCATGGAAGATATGTCTATAACTTTTTATGAAGTCACAAATTTCAACTCCTCTGCAAAAGAACCTTTTTT…
10	Cell wall	AT4G23990	-1.602	0.00201001	Down	Q0WVN5	Smeritima38732_c0_seq1_len=2478	CTAGAAATAGTAATTTGTATAATAATTCTCATATACATTGCCAATATATAGTAGCAAGCTATATATATAGCTCACAAAACACTATTAATTACATACTTTTTTTTTGTTACAAGACATCTTTATTATGCCAATAAATTCAAGTAATCAACAATAATAGTTCGTTTAAGCTCCCAAATTCATTTCAACAGTAGTGCACTGCCCACTACCAAGCAAGTAGGCACATAATTGAAGCCAAAAATGCAGCAATCAAGGTGACCTTACTAGGCATTCTTCCTTTGTCACTCCTAAACAACATAGCCTCATAAATTGGCTTGCAATTAATCACCACAAAACAAGATAACAAAATCTGTAGAATTAGCCCTTCCATATTTCCTCTTGTAAATACCCCATTTAACCCCA…
10	Cell wall	AT1G11580	-1.853	0.00183974	Down	Q1JPL7	Smeritima38176_c0_seq1_len=720	TGGTAACGCGGCTGTTGTGTTCCAGGACTGTGACATCCACGCACGCAAGCCTAACGCAAACCAAAAGAACATGATCACGGCCCAGTCTAGAACTGATCCTAATCAAAACACGGGAATTGTGATCCAGAAATGTAGAATTGGAGCCACTTCGGACTTACAGGCCACAAAGAACAGCTTTCCCACGTATCTTGGTAGACCATGGAAAGAATACGCTAGGACAGTAATCATGCAATCGACTATAAGTGATGTGGTGCATTCAGCAGGGTGGCATGAATGGGACGGTGAGTTTGCACTTAAAACTTTGGATTATGCAGAGTATAAGAATAGCGGCCCAGGAGCTGAAACTTCAAAACGTGTGCAATTGAGAGGAGTCAGGGTGATTTCCGATGAGGCCGAGGC…
10	Cell wall	AT5G27870	-1.16	0.0112487	Down	Q3E8Z8	Smeritima42396_c0_seq2_len=1462	GAACACAACAGCCGCGTTACCAAATATGAAATCTACCGTTCCTGCAACTAGGCACTTGACGTAGAATTGTCTGTTTTTGTGGACGTATAGCGTGTCTTGGTAAGCTAGGATGTCGCATTGGTAGAATGCTGCGAAGTCACCTCCAACGCGAAGTGCAACTGCTTGGTGCTTTGATGGACCGGCGGTGTTTTCGAAGGTCAAGTCTCGGGCCAAGAACCCATCTCCGTTTATTGCAACAGTAGCAGAATCGAAGGTGGTACTTCCATCAACCACATTCTTGTTTCCAGTGATAATTGTCTTCGTCCTCCCTTCTCCAATAAACATAATATTCATCTTCTTCTTACCAACATCCACACTTTCTTTATACACTCCTGCTTTAATTCTAATCACATACCTCTT…
10	Cell wall	AT1G09080	2.035	0.00358393	Up	Q8H1B3	Smeritima26481_c0_seq1_len=886	TCTGTTGTCAAAATCTTCACCTCCCAAGTGAGTGTCACCAGCAGTGGACTTGACTTCAAATATTCCGTCTTCAATGGTCAAGATGGATACATCAAAAGTACCACCACCCAGATCAAAGATCAAAACGTTACGCTCTCCAGATGTTTTCTTGTCTAAACCATATGCAATGGCAGCTGCTGTAGGCTCATTGATGATGCGCATTACGTTCAAACCAGCAATGGTACCAGAATCTTTGGTAGCTTGACGTTGGGAATCATTGAAGTATGCAGGAACAGTGATTACAGCATTTGTTACTGTTTTTCCTAAGTAGGCTTCAGCAGTTTCCTTCATCTTGGTTAAAACCATTGACGATACCTCTTCTGGGGAGAAGATTTTGTTTTCTCCTTTGTAGGAAATTCT…
10	Cell wall	AT1G72060	3.787	0.403482	Up	Q9C7G9	Smeritima421647_c0_seq1_len=383	GCATGATCAATGATTATTAGGTATGGTTATTAAGATAGATGAAAGCTAATTATTAATTAGGGTAGATTGATTAACCCTAGCATTTAAGTTTCTCGCCATTGGTAAGGTGAAGAGTGCAGTCATCCCTCGGAGCAAGGCAGCAATTCATGCACCCACCTACTTGAATTCGTCCCATCCCTGGGCATATCATGTATTCTGTTTCGAAGCAAACCTGTGGACATATTTTCTCCTCATCTTGTGCCTCCACCTTCATATTTCCTCCCATCGATATTATCATCCCGAAGATGAGAAGAAGAAGAACGAAGCTAAGCTTGTTGGTAGGAGCCATAATACAATGCTATTTTATTGTATATATTTCTTTTAAAGGAGGTTTTGTTTTTAAG
10	Cell wall	AT5G62150	2.224	0.233765	Up	Q9FIS3	Smeritima25326_c0_seq1_len=767	CATACTTTTCTCTCTTCTCCACTTTCCACTCCTCACCCTCACCTCACTATCACCAAAAACTAAACCTTATTTAACCACCTAAAAAAATTCCCACCCAAAAACATTCCAAACACTTACTCTATTCTTCTTTTGTTATAAAACCATACAAAAACCTCCTAAAACCCCAAAACAATTTTAAATGGCTCCTCTAACCCCAACTCATCAAAGAAGATCATTATCATCATTTTCTTCGTCTACACATGGTATCAGAGCAACCCTGGCAATAGCAGACACTGCTTCATGGTATTGTTCCATTATCATAGTCGCCTTAATCTTGTTCATGATCACTTTCAGGGAAGACACCTTTAACTCTTACTATGATATTGATGTCGAAGCATATGATGATGATGATCATAATAA…
10	Cell wall	AT5G56290	-10.778	5.11145e-26	Down	Q9FMA3	Smeritima43327_c0_seq1_len=2708	GGGGGGGGGGGGGGGGGTGCCTGTGGCACTGCAGAAAGTGGGCCTGAGCCTCGAGGATGGCGGTGCTGCAGGGACCCGTCCAGGCTGCTATATGGCAAGCACTAAACCACTATGCCTACCGAGATGCGGTTTCCCCCGCAGAACGCCTTTATGCAGAAGTACACTCAGAAGAAGCCTTGTTCTTACTGGCGACCTGTTCTTACCGCTCAGGAAAGGCCTATAAAACATATAGACTCTTGAAAGGACACAGTTGTACTACCCCGCAATGCAAATGCCTGCTTGCGAAATGTTGTGTTGATCTCAGCAAGCTTGCAGAAGGGGATCAAATCTTATCGGGTGGAGTGTTTCATAAGCAGAAAAGCCACGATGATATTATCGTTCCTGAGTTTGGTGATTCAG…
10	Cell wall	AT3G22490	3.514	9.1927e-05	Up	Q9LJ97	Smeritima59343_c0_seq1_len=599	AAGTGCTTCTCCAATTGTTACCCCTTTTGCACTTTGGCTAGGCATTCCCTCCACCGACATAGCTGCTTCCATTCGCTCATGTGATGGTTGTGATTCATGCCATGGATTCCCTTCCACAGGAGGTTGATCAGAAGTTAGAGAATCTTGAGGATCAAGAAGACCAGCCTGGACATTCTTAGCAGCAGCTTGAAGCATAATCGAAGCCGGACCGCCTTTGATAGTCTTCCCAAAGGCCCTAGTTTCAGCATTCCTCATTGCAGCAGCATCCCTTGGTGAAATTGGCTGCTCCGCCATATCCCCTGACATCTCAAACACATCTTTGTACTTTATTGCTCCTTTTTCTCCTTCTTTCTGTCTTTCATCATGCTCTTCTTCTTGTTTTTGTGACATTTTTATGTA…
10	Cell wall	AT3G62680	-4.965	1.27711e-13	Down	Q9LZJ7	Smeritima36065_c0_seq1_len=968	TCTTCTATGTATTTTCATTATCTCATAAGTTTTAAAAAACCGTGAATCACACGGGGATTACCCAGTAAACTCGAATAAATTGCTACATATAGTAATTAAAAGGAATGAATTTTATTACACAAAGAACTTGTACATTGCGCAAGATTAATGACTAACCTTGGCATTTTATTTTGAATACAGAAAAAACACTAGACAAAAAAGAACAATAGTTTTGTATATCTAAATATCTCATACTAGGAGTACATCAAAAGACTCGCGCTGCAACAATGGAGTGATTTATAAATTAGTAGACCGGAGATGGAGTGTATTCAGGGGATTTGTAAGTTGGTGGGGTGTAATAGCCTGTGGGAGGGGAGTAAGTTGGGGGCTTGTACATAGGAGAGTAAGTTGGTGGAGTGT…
10	Cell wall	AT3G10890	2.592	0.306767	Up	Q9SG94	Smeritima39868_c0_seq3_len=438	TCACAACAAAATCCAAGCCCTTAAAGACATCTTCATCATAAACAGATGGGGACTTCTGAAGAGCTCGATATTGGCCATCGTTAAAAGCCAACATCCTGCACACTGATAATCCAACTGAAGATGCTTGTTGGAAGACCTCACTGACCTTTCCGCGAGTTGACTGATCAGCAGCAAAAACCATAAGCCAGTAGGTGTTAAACCCTGTGAAGTAGAAAGGTTTTCCGTTCACATAGAATTGGTTCCCTTTCTTCTCCGCCATTGTCCATGCCTCTTCATCAAATTCAGACAGCCCTGCATCAATTCCATCAAGAGGAGTAATTCTACACTGATCATCTGCATTGATACCGTGTTGCAAGACAATTAGCAGCAATAAAAAGACTGTGACATTCATGATTTTTC…
10	Cell wall	AT2G21770	2.125	0.00193394	Up	Q9SJ22	Smeritima44613_c0_seq1_len=3444	AATCACATGAAAAATAAATAAATAAATATGGCACCAAACAAACAACTCAAACTCTTGTACCAAACTCTCTAATATACACTATCTTCTTTCACTCACCCCACTTTTCATACAACTCTATTGTATGTTTGTATGATGATAAAGTTTTTCTTCTTATGATATAAAGAAGCAACAAAACTTGAGGAGGTTGTTTGTATGTTTTAGAGAAGTGGGGTAAAACGAAACGAAAAGGATTAAAGATGATGCATTCTGGGGTTCCTCAGTGTAACACTTGTGGTGAGCCTGTGGGGCTCGACTTGAATGGAAATGTGTTTGTAGCTTGCCATGAATGTAATTTCCCTGTTTGTAAAGAATGTGTTGATTATGAAATCAAAGAGGGTAAGAAGGCTTGTTTTCGTTGTG…
10	Cell wall	AT1G49320	-3.284	5.49704e-06	Down	Q9XI99	Smeritima31345_c0_seq1_len=1304	CACTCACTCACTCATTCACCCACTCACTCACTCTTTCGTTATCTTCTTTTTCATATATCTGCACTTCACACAATGGCTATGAATCACTGCATCCTCCTTCTTATGCTCATTTTCTCGGTTGGAGCAGTTGTTGCTGTGACTGCTAGTGATGTAACCCCAAGTCCAAAAGCTTATTGGAATATGAAATTTCCCAATGTTGCCATGCCAACACTCCTTCAATCTATGCTCCCAAATCCATCAGGGTTTGATTACACAATGGCTAAAGCAAGCTTCAACCAAAACCCCACCATAGAACTCGCTGGGTGTTTCATCTACCACAAGAAAACCACAAAGGCACAAAGTAAGAACAAAATATTTACTTCAATGTTCATCCGTGAAACCGACCTACTAAAAACCGGA…
10	Cell wall	AT4G25820	2.096	0.277183	Up	Q9ZSU4	Smeritima44685_c0_seq1_len=700	ATACACTCCATACAAACATATAAAAGTTTTTCTGTATTGATACAAAGCACTTTATAATACAAACGTATTTCTCATTTATGACATTTTGTACAAAAAGAATAATTATAATAAAAAAAAGATGTTGCACTTGCAGAAGCATATGATGAGTAGAAGTTTAACTGGTAAATTTGCATTCCTTAGGTACACCCTGTGGGAACCTTTGATTATCAGTGCAATAGTTGTAGATCATGAAGTTCCTCTGCACCCATCTCAGCTTCTGCTGGCTTGTGGTATCAAGCTGTTGGTTCATCCAAGTGGAGCTTGATCCAGACTCATGGCAGGATGATCTGCCGTTGGACCAAACACATGCATTGGCACTGAAGTTTCTGTAAGATGCTGTAAATGGAGCCTTGCTCCAAT…
11	Lipid metabolism	AT5G38197	2.74	6.70346e-05	Up	A8MRC2	Smeritima21149_c0_seq1_len=1267	AATAACCACTCACAAATGTCCACCTTCAATTGTCACCCTCAAATTGCATTGTCTCTTCTTTTTCTAAATTTATTTATCTAAATACAAATAATTAATCATCATGAGACTCCACTATCTAATTCCTCACTATAAATTCATGCTTTGGTCTACCTTAATCATCCCTCATCACCATACACTCTCTTACACTTGCATACAACGAACTCTTACTATATTTGCAATACTACTATTACAACGTTTTAATTCTACTTTATATAATCATAATCATCATCATCATCATGGCTATGAAGATGGCAACCCTTACCTTACTAGTAGCCGTTGTTGCGGCAGCACTGCTAATCGAAACACCAACGACAGAGGCGGCTACTTGTAATCCGATGGAGTTGACACCGTGTGCACCGG…
11	Lipid metabolism	AT4G28250	-2.782	0.0340417	Down	A8MSF9	Smeritima203081_c0_seq1_len=712	AAATACCTTAAAATCTCATTTTATAAACAAATTTTAATCATATAATCAATAATTTTTGTAACCCTAGCAAAACTTAAGATGGCTTCTCTTACACGTGCTATGATCATAGTGGCACTTGTTGCTTGTTTTGCTTCTGTTGCTTATGCTACTGCTGGAACTGCCACTTATTACACTGTTTATACCCCATCATCATGTTATGGATTCCAAGACCAAGGGACAATGATAGCAGCCGTAAGCTCAGACATCTTCCAAAACAAGGCGGCATGCGGTAGCATGTACCGTGTTACATGCACCGGAGCCAATTGCAAAGGCGGTAGTGTGACCGTCAAAGTTGTGGATCTTTGCCCTGGTTGCTCAGCTAGCGGCTTTGATCTCTCCCAAGAAGCCTTCTCAGCCATC…
11	Lipid metabolism	AT1G78950	-2.77	0.312051	Down	B6EXY6	Smeritima43228_c0_seq2_len=367	TTTTTCTCTCTTAAGAACTGAAGACGCCAGATGAGATCACCACAAGCCGTGACATGATTGCGATTTTCATAGAATTTACGACGAGCTTCTTCGACTTCTTCAATGGCCTCGGTTGTGCCGTGGTTGGGATCAAACTCCCATGTTTGGCGCCCTACAAAGTTGTTGGTGCTATATAAGTGTGGTTCATTTGCACCTTCTCCTATCTTTAGCCTCCACATTTTTTTCCCTTGTTACTTGTGTATGTATGATTTTGCTCAATTGCTGGCTACTTGGTATTGTATTAAATTATGGGAGAGTAGTGAGTGCAATAAATAATGCTTGTTCAATATCTGATCTAGTTATTGTGGAAAGTTTGTAATTACTTGCA
11	Lipid metabolism	AT1G45201	3.491	0.570216	Up	F4HRB4	Smeritima22909_c0_seq1_len=494	ATACCAAATATCCTGAATCCTGTTAACAGCCACCCCTCTCGATAGTAGGGGCCTGCTGTGAAACCAATCATAAGCCCTCTTATCAATTCCCACACCGCCTTTAGCCTTCCAAGAACAAGCCACCTCCATGCCGCAACTGTTTCTCTTAGCATCCCAAAGAAACTCTTCAGCAATGTTTGTTTTTCGACTACTGGCTTTGTTTGCTCTTCTTCAACTATCTTTCCATGATAGAGGCAATTAAAGTGGATGGATGTCCCAAAGTGCTTGAAAGTCATCATGGCATTATCAAGGGGAACCCAAGGCACAACATCGTGACCATAAACAATTCTATAGTACTTAATATTATGCTCTCTTAATTTATTTTTCATAAACATACCAAATTTTTCATCTCCAACTCTT…
11	Lipid metabolism	AT2G25910	-3.323	0.0162346	Down	F4ITJ6	Smeritima44228_c0_seq24_len=1094	TCCACCTTTCTTCCTTACTCTCTCTGTGAAGAAATTCCACTCTCATCATCGCCTGCGCCACTTCCGTCGATGCCGCCGCCACCTCAGGGCCTGGCAACAACCATGGTGTTGACACGCTTACTATCTTAGTTCCAATTCATATTGTCACCAAAGCATCTCAACTTCCTCAGGAACTTTTAAATCCCTCTCCTGGTAGGCAACTGGTTGTTGGGTTGATTGTGAAGGTGTAAATCTATCACGATATGGATTTCTATGCATTATACAGGCATTATATTTTCAGTTTGGTATAAAGTTACACAATGTAGTGGATACACAGGAGAGAAGAAGGATTTGATTGTATCTAAGGTGTCTTGGATATCAAGGGCATGGATGAGCTGGTTTCGGCGTGAATGATTGATT…
11	Lipid metabolism	AT3G15650	-5.118	8.89739e-08	Down	F4J010	Smeritima8676_c0_seq1_len=1153	CTTCATATATGCTACAAGCCTAAAAAAAACCAATCCAAAAAACTTATAATAGAATCTTAATGAAGTTACAAACAAAATTTAATACATAATCTTATTGGAGAACAGGCTCATAGCCGAAAAAAGTATCGTAGAATATATCATCTGTAAATAAACCATCCTATATATATTGTATGCGTGCCCTCAAACTGTATATTCTTCACTCTATTATCCCATTTGTTATTGTATACAAAGGTCAGAAGTTCCATTCTTGCTTGTATGATGAATGTTTTTTTGTAAGTTTTTGTACCATCTATCGTAGAGTTTTCAGCGAAAGCGTTCAAGTCCCAACCTTGATACCAAGAAGTTGCATACTTCATCCATTTCCATAGGTATTGTATAGTGTCCAAGGCTATCATAGCT…
11	Lipid metabolism	AT3G14360	2.159	0.313387	Up	F4JFU8	Smeritima4667_c0_seq1_len=936	TTACTATATATCAAATTAAACTAATCATAAAATATGGGTGCAAAAAACTTTGGTTGTTTTACTAAATATGTAAGTTTGCTTCCTGATGTAATGGAGGAAGTCAGCTTCTTGTATCTATGCAGACAACTCGTGTATTCTAGTGACTTTAGCCTAAGTGCTCTCTTACAACACAACATTCCTAAACACAAAGAGGACAAACACCTCCATAGGAAGTCCATAATCATCTCTATCATCATTCAAAAAATTTTGATGAATGTCGCATCGTTTTGGAAGAACCAAGGGATTGCAATTGAAAATTTTCTCAATGGCAACACATTCAGAAGGGAAAAAATTAAAGAAGACAATGAAGGTTTTATCTCAGTGTTGGGACACATTGACAATCGGATAAAGCTCGATGAA…
11	Lipid metabolism	AT4G28130	2.496	0.778669	Up	F4JKI3	Smeritima282643_c0_seq1_len=385	GGTTCCAAGTGGTACTGTAGCAATCGGAGGAGCGCGCGACAACTTCAGGTCACAAACTACCCCTAGAAGCCATCCGGCTGTGCCATCGCCGCCAGCCACTATGAGCCTCAGATTTTCCTCGATTTTAAAAGCCAAATCATCTCCCTTTTGTTTGAGGATTTCGAGATTGAGATACAAGTTACTTAACACTTTATCAGGTGATTCCTCTAACAAATCAATAACCTGGTGTTTGTTGAGAAGAGAACGATATGTAGAAAGAAGATCACCACCAAGTTGACCACCACTTTTGGAGTTGATAAACACGATTACAGGATACTTAGGAGCTTCTGATGAACATTCTTCTGTGTCGTCTATGTTCGGATTTAGTATATAATTAGGAATCAAG
11	Lipid metabolism	AT5G42930	2.603	0.102464	Up	F4K4J2	Smeritima32010_c0_seq2_len=1203	CTCATAAGCAAAACTGAAGTTGGTTAGTCCAATATATAATACATATGCTTCTTACAAACACACACAAGAAAGCCAACAATTTAAAAAGATGAAGGCTATAGCTAGTCGAGAGAATTCATCTCAATGGCTCGTTCTCGTCCTAGCCTCATCGAATTGACATAATCCCTGGGGCTATGAGCAGAAAGACCTGGGAGCATTAGTCCCACGACCCTCAACAATATCGAGCACCAGTCCTCCTCATAATCCACACCATACACATAACGCATTGTTAAGGCCCTCATCAACTCCCACACAGCATTCAAGTATGCCGGAATCAAGTATCTGATCCCGTAGAAGTTCTTGTTCGGCTCTTCTTCCACTTTCTCTTCATCGTAAAAGCTGTTGTAGTAGAGGCAAACA…
11	Lipid metabolism	AT1G76100	-2.031	0.402408	Down	P11490	Smeritima36025_c1_seq1_len=597	TGCATGCATGACACGTCCGGTCTGACCCATCAACAATGAACCCAAACTCGCAAGAACAGCGATATGGAGCTAGCTTAATTAGTTGACGGTGACCTTTCCGACCATGCCGGCCCCGGCGTGCGGCTCGCAGTAGAAGCCGTAGGTGCCGGGCACGGTGAGGGTGACGGAGAAGGTCTCGCCGGGGGCGTTGAGGTACTCCTCCTGGGAGATCTTGGAGACGTCGACGCCGGAGGGCACGGCGTCCTCGTCAAACACCACGTTGTGCGGGTACCCGGCGTTGTTCTTGAAGGTGATGGTCTCGCCGGCCTTGACGCTGAAGTCGTTGGGCTCGAACACCAGCACGCCGCCGTTGGCGCCCAGGAGCACGTCCTGCGCCATCGCCGACCCGCCCAGCAGCAT…
11	Lipid metabolism	AT2G07050	-1.372	0.0175842	Down	P38605	Smeritima43228_c0_seq1_len=2055	CCCTTCTAGTGGAATATATTCCTTTATTTTTTATACCCAAAAAAGAAAAAAATACTTATAGTACATAAGATAAGTTCATTTCTTTTCGTATAATAAAAATTAATTCGTACAATATCTCAATCAAGTTATCTCTCACATTTTTAGGATATGCGACAATAATATAGCTAGTTGCAACACTTACCTCTTTCAGACATGAATGATAACTCTCGCCCCAACCACCATCCTCCTTTTGTGTACCAAGAAGGAATTGAATAGCCTTCCTAATAGCACCACTATTTTTGTAGGTTCTGCCGGCAATTGCTAGCCCTTTAAGTGCAAACCATGTTCCATATGTGAAGCAAATACCCCAATTTCCATACCATGATCCATTAGGAAATTGAGACTTCTCAATGAATTGTG…
11	Lipid metabolism	AT5G51210	3.95	0.398937	Up	Q43284	Smeritima787530_c0_seq1_len=519	CATATTTTCTCAAAAACAAAAACCGATTAACAAAAAACAATTAAAAGCTACATGCATGCATAATTAATAAAAAGCTCCTCTCTTTGAACCCTCAGTGTGCTGCTGTGCTTGATGCCCCAACTGCTCAGCCTTCTCCTTCACATCATGTGCCGCATGAGCAATCTTATCCCTCGCGTAATCGATCTTGGTCGACCCAATCGGGTGCTTCCCGGTCACGTATCTGTACATCCAGTAGAACACAAAAGATGCAGTAGCTCCAAAACCACCAGAAGCCAAGAACCCACCAAGGATCAACCCAACAGTTATCACAGCAGGTACCAGAACAGGGCTGAAAATCACCAACAATGGGGTAGCAATAGCTAGACCAATAACGGTGGCTGCCAGCGTTAACCCGGAAAG…
11	Lipid metabolism	AT5G07010	2.075	0.436925	Up	Q8L5A7	Smeritima36221_c2_seq1_len=451	GCCTAAAACGGGAAATACCCTATCAATTGAAGTGGGACAAAAACCCATAGGTAAAACCGCTAAGAACCCGAACGTGAATTGTAACCTTACAAGGCTTATATCCACATCATAATAGCTACAACATTAATACATAATATTTAAAAAAAATAAAATACAATATGCTAAACCAAAATAAACATTGAAACGGATACATAAGATAGATTAATTAGCTAGGGAGCAATTTAAAAGATAAGCCAGTTCCTTGAAGTTTTTCATCCATGAGTTTAGTCATCCTCTCAACCATGGAAGGTGTAAAATGGTTGGTCCAATCCCCAACTTCTCCTTTCCTATAGAAACTCTTTTTTTCAAAGAAATTGATGATCACCCCACTCTTGTTAACTTCCAACTCTTTCATATTCT…
11	Lipid metabolism	AT1G74090	-1.454	0.0254401	Down	Q9C9C9	Smeritima101350_c0_seq1_len=1441	AATTTATAGCATAAAAATGATGCCTGTAAATGTTTGAAGAAAGCAGTCACTCTCAGGTTAACTACAAAATGTTATATTTTCTTTTTCATTTAGTTCATTTTGTTTTAAGTGGATAGATCTAAATTCAGAAAAACTGTATGGTCTTAGATTCTAAAAGGATCAATAATATTTTTTTTTTTGGAAATACAATTTTTTAAAAATAGCATGAAAGAAATGTTATTTAATAATATAATTTGTACATACAACGTTTTTTAGATGTTAATACGTAGTTCTTATTATCTGGATACTTATAAACTAAGAGTGATAAAAATAATACTAAGGTTGATATTTTTATACAAATTTAAAATATAAATAGTGTCAATGATATCAATATGTTTCAAAAGCGAGGTCAGTCCCTTT…
11	Lipid metabolism	AT1G74100	-2.075	0.000267589	Down	Q9C9D0	Smeritima44113_c0_seq1_len=1237	GGCCGATCACTAGTTATGTCCACAAAAGAAAGATTACATTCTATCTAGGATTTTTTTTGTATTTTTCAAGTAGTGGTATATTTTCCTAAATATATATTCAATTTCATTTTTCGTCACTGTAACTAATCCTCTTCTACTCATTCGAATGACAACCTTAAACCCCTCATCAGCCACAACACACCTTGAGGAAGAAGAGTTCAAACAGTTAGAAGATTCTCTTCCAAAAGAAATATGGTTAGGTAATCCAATGCACCTTTATCAAGGTTTTTGGTGCCTAAGTTTTGTTTTTAGAGGCATACTCTCATTTCAAACCAACTTTGACGCTCATGATACAGATATCTTATTAGCTAGTTTGCCCAAAACCGGCACAACATGGTTAAAATCCCTCCTTTACACAAT…
11	Lipid metabolism	AT1G77700	5.615	0.00110095	Up	Q9CA24	Smeritima6839_c0_seq1_len=1144	ATTAGTCTTCTATCTATCTTTCATTTTGCTCAGAAAAATTCAGAATTTGTAGTACTCCACATTATATTGGTCTCCAAATGGCAACCATAATGAAGCTACATCATCTTGTTATCTGTACCATCTTTTGGCATTTGCTTATTTCTGAGGTAACAGGACATTTAGTGCCTATAGTGGTGATCAACAAATGCCCCTTCACAATATGGCCGGCAACAGCCCCTAACACAGCCCACCCAGTCATCGCCAATGGCGGCTTTGTCCTGGGATCGGACCAGTCCTCAGTCATACACGCCCCATGGGACTGGAGCGGCCGCATATGGGCACGTACTGGCTGCAATTTCAGGGCATCATCACACAATAATAACAATCAAACAAATACTAACCCCACAACACGGGCCTCAC…
11	Lipid metabolism	AT5G55480	-4.643	0.00263127	Down	Q9FJ62	Smeritima43219_c0_seq1_len=1136	CGACACAATTTTCAATATAAACACATAAATTTCAAGTATACAACCCAATTTCAAGTATAAACACATATAAACACAATTTTCATACAAATTTAAAATGTGCTTCCTTCAGAATAAAAAAAAAAACAAGTTCATTTTCTCATGGCTACAATCAAAGAAAACGCGAAATGTAAGCAGGAGGAACCGCGACAATCAAAGCTAGGAGCGATAGTAAGTAAGAAACCGCGACTGCATGTTGGCCGGCTGATGGGGAACTCGTTGGGCTTGACGTGTTTTGTTGAACAGGTGGAAGAGCTGGCTGTCCAACATCGTCAGCTGTGAGGACTGGTGTAGGCGGAGTAGGTGCCACTGCTTCAGGTTCAGAGCCGAGGAGTGTAATGAGTCCACTAGGTTGTGCTGGCA…
11	Lipid metabolism	AT1G49640	-1.191	0.00482379	Down	Q9FX92	Smeritima41597_c0_seq1_len=1420	CAAACATCCATGAAATTTCCATTTCATTTAACACTTGTCACAATTTTCCTATTTTATTTTAAGTGCTTCCAGTTTCCATTTCATACTATTTGTGCCATCTTCTGGCTTATATATATAAAACGTATCTCATGACACAATTCAATTCATCCAAAACTTAACATACACATAATATTATTAGGAAAAATCATACTTCTAACTCTTTTACGTATATTCCAACTGTTGTAAGCCATGCCAGTAATCCACCAGAAAAAAGTAGTTGATGAGGTCTCTGGATGGCTTAGGGTCTTTGATGATGGTTCTGTGGACCGGACATGGACTGGTCCACCTGAACCTAAGTTCTTGCTCGACTCAGTTCCGGCCCATGAGGAATTCATTGAGGGGATTGCAGTGCGTGACGTG…
11	Lipid metabolism	AT1G49640	-1.191	0.00482379	Down	Q9FX92	Smeritima41597_c0_seq1_len=1420	CAAACATCCATGAAATTTCCATTTCATTTAACACTTGTCACAATTTTCCTATTTTATTTTAAGTGCTTCCAGTTTCCATTTCATACTATTTGTGCCATCTTCTGGCTTATATATATAAAACGTATCTCATGACACAATTCAATTCATCCAAAACTTAACATACACATAATATTATTAGGAAAAATCATACTTCTAACTCTTTTACGTATATTCCAACTGTTGTAAGCCATGCCAGTAATCCACCAGAAAAAAGTAGTTGATGAGGTCTCTGGATGGCTTAGGGTCTTTGATGATGGTTCTGTGGACCGGACATGGACTGGTCCACCTGAACCTAAGTTCTTGCTCGACTCAGTTCCGGCCCATGAGGAATTCATTGAGGGGATTGCAGTGCGTGACGTG…
11	Lipid metabolism	AT1G66960	-1.09	0.0364474	Down	Q9FZI2	Smeritima43228_c0_seq7_len=2288	TACCAAAACAATTTTTGACTTTTATTCAATTTTGTGATATAAATTAAATAAATTTTCTACTACTCCGTACAAATAATTTAGCCGTCTTTTACAATAAATAAATTGTCACTCCATTTCACTATAGTTTCCACACCATAATTTAATTCATTTACAAGAAACACAAATGTATTTATAACACCATCTTGGCTAAATCTAGCTAATTTTAGCCGATGGAACAAGTTTTCCATACTCAGCAAGTGCCCATAACGGAAAAATATTTCTGTACATTGGATAATGAAATATGCTGTTCTTCATTGCTGCACCTGTATTTTCCTATAAAGGCCCGGCCCAATACAATCTGTTGGGGAAAATCACCATTTTCTAGTTGTGAATTTATCAAAAGCTTTGCTGCACGATTGA…
11	Lipid metabolism	AT3G24360	-0.59	0.0514536	Down	Q9LK08	Smeritima33835_c0_seq1_len=1399	CTTATCTTATCCTCTTACCTTATTCCATATCAAAATAACAGATTTCCCTTCTCCCTCCTTTTTCTTCCCTTCAAAAAAAAAAATAACAAATTAAAACATCAAATTCAATAATCATTTGAAAAAAAAAAAAAAATGTCTAAAATTGAGAACTCAAAAATGGAAGTTGCAAATAGAAGACTTTCAAATGTAGCCAAACATCTTAACCCAAATCATTATCATCATCAACTTAATCATTTTTCCTCCATTTCTTTGTCAACTACTTCCATGGATGATAACTACCACAAGGTTCATGGCCATGTTTCCTTGGAACCTGTGACATGGAGACTTGCTACTGATGACTCTGGTAAGGAATTTGTTGATATCATTTATGAAAAAGCCGTTGGTGACGCCATTGCTAAG…
11	Lipid metabolism	AT1G06360	1.999	0.176913	Up	Q9LMI3	Smeritima19067_c0_seq1_len=1409	AAAAGCGTTTGTCACACTCACAGACTCGCTAACATATACGCGTGCTCACGCGTGTTATCATGATATATACGTGACTCATTCGTGATTAATAACGATCGAGATTGTTTTGCAGAGGCTGATTTACACGTTGCTGGCCACCGCGCAGGAGCTTCTGTTCGGCAAGAAATTGTTTTTCGACTGGCAGCTCGGCGACAACTGGGCGCTGAAGAGCATGGAGATTTTGGACAAAGAGTTGGCGGCGGTCGAAAATGATCGGAAAGACAGCGGTAGTCCGCGGCCGAAGGACCCGAACCAGCCGGAGTACGTGTACCGCCGGCAGATCGTCTGGTTCAACACCATCGGGTTCCTCGTGCTCCACTTGGGTGCCGTGTACGGCCTGTACTTGTTTTTGACATCGTC…
11	Lipid metabolism	AT5G09530	-4.617	4.5548e-09	Down	Q9LXB8	Smeritima43226_c0_seq6_len=1483	CTCAAATGTAATACAAAAACTTGAAAAAAAAAACATACTATTACACCCGCTATATTATGTCGAAGTATCAGAAAACATACATCAATGATAACAATATTATTATCGTACAAAAGGAATGATTTAAAATAATATCAAATTATACTAGTATGTGGAGGAACCATTGCACAGGGACACATGTAACTGAACAATCGTGGGAACATGAGATATGGTAACAAGCTATAAGTTGAGGAACCCAGGCAAGGTAGACCTCAGTAATTCGAGTCAGGTATATATTGTGGGCTCAATGCTCAGGCACCTCGGGTTTTGGCATCTCGTGCTCTTTTGGGGCCTCAGGTTTTGGCATTTCGTGTTCCTTAGGTGCCTCAGGTTTTGGTATTTCATGCTCTTTAGGGGCCTCCG…
11	Lipid metabolism	AT1G43710	2.698	8.43282e-05	Up	Q9MA74	Smeritima11008_c0_seq2_len=1971	TTTTTTTTAACGATAAACAAAGGATCCATGGATGGCTAAAGAGAGAGGCCATCCAAAACTTGTTTAACCAACAATTTCGAACAAATTAGTGTTTGTGGTTTACAAACCATAGTACACATTGAAGGAACTACAATGGCATAAATTTCTAGCATAGACATTGTGGCATGACATTTATAAAAGGCGTTTTCTACATATCACACTATCCACTTTAAAGTGTAATAATAGCCCAAGCATGAAAAGAAATACAAGTACATGTATTACTATATCATTACCAACAACAACGTTGATACACTGCTGGAAACACAAACACTAAATTTAAACACTTCAAAGTTTTTCATAAAGAAACACTACCCCAAACAAGTAAAATTTCACAAGTGCAAAGGACAAGAGCAGTTCTCC…
11	Lipid metabolism	AT3G48990	2.228	0.0908655	Up	Q9SMT7	Smeritima22859_c0_seq1_len=2203	TAAATAATATTCATTAAAATTATTATTATTATTAAAATCGTTGAAGATTATATTTAGCCTTTTTACCTACTGAACTTTGTAAAGATAAAGGCGTGACTTCCTGTTCACTTAAATAGCTGTAGTATGCATAATGTATACAAAATATACTATAATAAAATACATCTCAGTTGATATTTTATAGTTTTAAAAATGTTCAATCACCGTGGTAACGCATATTAAACGATAAAATTGAATACCGAAGGAAATAATACACAGCTGATTATATCGCTGATTTGTGTATTATTATTTACAGGGTAGGAGGCATGTTCGATGTTCCATATTGTAAAAAATGAATAAATAAATAAAACTATATTAGGCGAGGCTCGAAATCCGTTGCAACGCAATTTCGCTTAATCTGTT…
11	Lipid metabolism	AT3G06460	2.84	0.00133166	Up	Q9SQU9	Smeritima40133_c0_seq2_len=2274	ATAATAATAATAATAATAAAAATATTAATAATAATAATCACATATGGTTTAAATTATTACACAAAATATATAAAACAAACGTTACATAGGTATCACATCAAAATATTTTGAAAAACACGACTGGATTTTATATCGAAATGGTTTCGTCTGAAAAAAATATTTTTTTTAATCTGTTCACGTGTCTTACACAAATTTAAAACGAAAAAAATATTTGTACAAAACGCAAAGAAATGCGTAAAACGTTTATACACACGATAATATGCGGACTGTTAATTTCCAACACCTAACACGATAGTATACAATAATTATTACTATAACGTACGATAATAGACAGACTTATAAATTAATATATATATATATATATTGCATATCGTACATACACATTATGTGGTATTTTTT…
11	Lipid metabolism	AT3G01570	4.096	0.525339	Up	Q9SS98	Smeritima771440_c0_seq1_len=542	AAATTTTTAAGTAGTCCTAGCTCCTTCTTTCCCTTCATGTGCTTTGCTCTGGATTTTTTGTCCAGCATCCTTCGTCTTTTGCCCCACGTGCTCTGCAGCCTCCGCCATGCGCCTCTTTGCCGCTTCTATATTCTCCGGCACCATCGATTTACCACCTTGTCTGAAGTAATTGAGGATCCAAGAGAGAGACGAAAGCCCAGTAACACCAAAAGCACCAGAAGTCAAGAAGCCAGCAACAGCAAGACCAACAGTAAGAGTAGCAGGTACAAGAACTGGGCTAAAGAGGAGAAAAACTGGAGTCGCAACAGCAAGCCCAATTAAAGTACCCGCAAGGGTAATGCCAGCAAGGCAAAGAAGAGTCCCACCAACAGGAAGAAGAGTTACAATAGCAAGAATTTG…
11	Lipid metabolism	AT3G51600	2.918	0.579668	Up	Q9XFS7	Smeritima706155_c0_seq1_len=528	AAAAAAAAAAAAAGAAAAAAGACAACATATATAGTGATGGATCCATAAGCATGATCAAACTCGATTAATCCATCTTATTCTTCTCCGAATTAAGATGATATATCAACCTTACTGGACCTTGGTGCAATCAGTGGAAGGACTGATCTGGTAAGGAATATTGACGCCACACATATTAGGGAGACCAGCAGCTTTGCGCACATTAATGCCGCCAATACTGCCAGCTGCTGATTTCAGACAAGTACATACTGTCTTTCTATCTGCTGGGGTCTTAGCTGCACCCAACAGACCTTTAACTCCACCACAGCAACGTCCAAGAGGACCAGAACCCGTCAAATAAGGGAGGCAAGGGGTCATTCTAGACTGAACCTGACCACAGGTCAGTGCCTCTGCATGAGGTGC…
12	Nitrogen metabolism	AT1G06640	-0.732	0.0265997	Down	F4IDQ0	Smeritima43662_c0_seq1_len=1618	TTTTTTTACTACGCAAACCACGCGTGATTCATATTCATATAACAAAGCGGACAACAAATAAACATCGGTAGATTTTGCAATCAATTTATATTATTCTACAACCAATAATATATAAATGAAACCCTTAATTACTCATAAAATACAACTAGCTTCAATCCTGAATCCAAATACATCCATATCATATATATTTATATAGTCTTTATTATCAAAATAAAGATATAGGCTTCATTTGCATAAATGCATATACTAGCACATTGATTTCATCAAGAACAAGCACTCAATCAATCATTTCTTAGCTTGAACTCCTCCAAGACATGGGTACCATCTTGGCCTCTATTGTAATAGTGGCTCATATAATCTTTAAATGTGATCTTCTTGTAGATAGGTGGGTTTTCTTCA…
12	Nitrogen metabolism	AT1G03410	-0.704	0.0303018	Down	Q43383	Smeritima43227_c0_seq1_len=1689	GTCTCTTATTGCTAACTTCTTCAGTTCTTCTACCAACTATACTGATTGATGTTTATAGGCATAAGCATAACATATTAGCATCATGGAACATATATACTACCTACAAATTGTCCAACGATGAATGATTGAAAGTAAACCATACAATATTTGGTACTTAAAAATAATAACCTTAGGAAATAATATTACATTCAATGAAAGGAAATATTACATACAACACTTATTTTGTGGTTCGGTGACTTTAACAAGAGTAGTGTTTCTGATCAACTTTCAAGTACTAAGAACAACAATTTACGACCTATCTTCCATCTCCAAGATTTCATAGCCTGAACTTGTCTAATCCCGATTCATAAAGAGGCTTCGAGAAGAAATTAGTGTGAAACTCCTTAAGAGTGAACTCTT…
12	Nitrogen metabolism	AT4G14630	2.541	0.000690232	Up	Q56XY5	Smeritima23927_c0_seq1_len=889	AAAAAAAAAAAACTTATATCTTTCAATATGAATATGAAGTGTCTATTAGCTTTCTTCATGATCTCTCTTTTGGCCTCTTTGAGTCATGCCATTGAACTCGATTTTTGTGTCGGGGACCTTAGTGCTCCTAGAGGACCAAGCGGGTATGCTTGTAAAGATCCTACTAGTGTCACAACAGATGATTTTGTTTACACTGGTTTTCGTGGTGATAAGCCAACCACAAATGTTTTTGGCAATCACCTTACCCTAGCATTTTCGAATGCATACCCTGCCTTAAACGGCTTAGGTATCTCCTTGGCAAGGCTAGACTTTGCCGTGGGAGGAGTTATCCCTGTACACTCCCATCGAACATCAGAAGTTCTTATTCTCGCGAAAGGGACAATAATTGCAGGGTTTATC…
12	Nitrogen metabolism	AT5G39130	5.49	3.26309e-13	Up	Q9FIC8	Smeritima35279_c0_seq1_len=979	CAAGGAGTAAATTAAACTCACAATTTTATTCAATCAATCAAACAAATAAAAGTACGATACATGATGAATGAATCAAGTAGTACTTGATTATCATTCTTAGAATAACAAATTACTTTTTTTCTATGACACTATATATGTCTTTTGATTTATTTAAAACGTTACACAATTAAATGATCGATTTATATATTATATAGCTCTCTTGATTCTTCATATCATGGGTCTAGCTTATTCAAAAGTGCGTGTTTGAAGATTCTTGACAACTCGAGGATCAAGCTGGAAGGCCCTGGTAAGAACATCGACTGAGATAGGTGGGTTGGGGCCGAAAATCGCGGCAGCAGTAGTAACAACACCAGGATTTTGGCTACTAAATGCAGAGAGTGCAACCCCAGGAGTTTTTCC…
12	Nitrogen metabolism	AT5G38940	2.989	0.000429228	Up	Q9FMA8	Smeritima10453_c0_seq1_len=1294	TATTCAACAAAAAGCAACACAACACAAACAGAACTTGAGAATTATTAAGTAGTAACAAAGAACCAATCGCGAAACAACCGAAAATAACTTCCTCAAGACACTTGTCCAGGGTAATCAAATGAGTTTTTTGTACAATCACAAGTCTAAACACTAGACAATCAACATTTTTGTTATTCAAGTTAGAAGAAAAGAACAAGACTAAAAAAAGAAACAAAGAACTTAAGAGAAAAAGAACTCCTAGCAATCTGCAGACTTCGCCCACACCTTCATAATTCATATGCACAAGCTATGCAGTGATGACGAACAGCCTTAAAAGAAGATGAATAGAATACTCTGTTTACTTAAGTCCAGGCTGCTGATAAAACATTCAAAACTTTTGGAAATTTACCAAATAAAGTG…
12	Nitrogen metabolism	AT5G09680	-1.182	0.00598769	Down	Q9LXD1	Smeritima42156_c0_seq1_len=3436	AATCGAGCAGCATGCCCAGCATTTTCCAGTGAAAAACAGAATCAAAATTATAGGAAAATAAAAAAAGAATATAGCTCAAGTGAAACTAGAGGGAGAACGGAGAAGCACCATACCCTCCTCTCCATTTTTTTTTAAATTTTATTTATTTATTATTGGAAAAAAGCTAAATACACATTAAATAGTTGAGTTATAACCAATGGCAGCCTCTGTCGATCGCCAATATCACCCGGCGGCGAGCATGAACGGCGTCGTTCGCACCCCATTTACCACCACCCACCAGCGTTCAGGCTCACCAATCCGCAGCAATTACAACAATAATTTGACTAATCCCCTCCCTAATTCTTTAATTAAACAGCCAAGTGATAACAATAATAGTAGCAGTAATCGCTTTTATTATAG…
12	Nitrogen metabolism	AT3G05950	4.364	2.47985e-08	Up	Q9SFF9	Smeritima29291_c0_seq1_len=992	TTTTTTTTGACAAGCAAGTAAAATTTATCATTCCATTGCACACGTACATTGATCATACATCATAATATGTATTAATGAATACAGATTTCAATCAATACTTTAATAATAAAGAACTTGAAACCAAGGATCCGATAACTAACGTCAATGAGTCTTTAATTAAACAGGACATACACACTTAATAAGTTGATTCATAAAACTTGGACTGAAGATCCTTCACAATTCTTTCATCCAACTGGAAGGCTTTGCTGAGAACATCAACGTTAATAGGCGGCTTAGACCCAAACACGGCATTGGCGATGCTAAGAACTCCTGGATTCTGGCTACTCAATGAAGAAAGAGCAACAGCTGGGTATTTACCAATGTTGACTTGGAAATGGATTAGACCTTGGGGAAATATGA…
13	Amino acid metabolism	AT2G18540	2.752	0.14922	Up	F4IQK5	Smeritima646365_c0_seq1_len=1737	CTCTCTTTCCCTCCTTTGCTCTTCTTGTTCCTCTTCCTTTCTTTTTTGTTCTTCCTCTTCTTCTCTTTCACGCTCCTCTTCCTCTTCCCTAGCCTCTTCCTCCCTCCTTTCTTGCTCCTCTCTTTCCCGTCTTCTTTGCTCTTCCTGTTCCTGCTCTTTTCTTTTCTCTTCTTCCTTGCGTCTTTGTCGTTCTTCCTCTTCTTCCTTTTTCCTAGCCTCCTCTTCCTCCCTCCTTTTTTCCTCCGCTTCACGCCTTCTCTGCTCTTCCTCTTCTTGTCGTCTTTGTTCTTCCTCTTTCTCATGTTTTTTCCGTTCTCTCTCATGCTCTTCTTCTTCCCGTTTTCTTTTCTCTTCCTCTTCTTTCTTTCTCCTAGCCTCCTCTTCCTCCTTCCTTCTTTT…
13	Amino acid metabolism	AT4G33150	2.16	0.00241324	Up	F4JVY8	Smeritima44495_c0_seq1_len=4063	GTTTTATTTTTATTTTTTTATCTTCTCTTCTCCTATCTTTATTCCTATCTCTGTCTCTTTTGTTTCCTAAACAAACTCGGCATGTGTACAAGTTACAAAAGAAATCAAATTGTAGGAGAATTTGTTTATATATAGTGTGTTATACGTCTCTGACTCTAGAATCACAAAATACTCCATGCTTTGCTTACAGTTACAGTCGTTGACAAGTGATCATCATTTTATCATCTTCTACACTTGATCATAATAATCTAGAGATCAACCATTATAATCTTCAAATTTTTCTGGGTTTTCAAGAGGGATTTTTCATTCACACAATTGCATGTCATAATCCCAACAAATAAAGTTTCGAACTTGAAATTTCAGTAGGGAAAATAATTGCAGTTGAAGTTACATTAACAT…
13	Amino acid metabolism	AT4G16370	-0.615	0.0497405	Down	O23482	Smeritima40443_c0_seq1_len=2665	CACCTTAACTAAACCGAAAACTTCTAATTGTTAGTGTGATTATTTGTAATACATATTAGGTTAGGGGCATAAATCTCAAAAATGATCATAGTTAGCGCTAATTCAAAAGTCCTAGCTATAATGGTCACTGATCAGCACAACCAAAATTGATGGAGTATAAAAATTTCAACAACATTGGGATTCAACAGCAAAACACTTTTAAATGCGTTATTTTTTGGGTTCTTAAGACGGCAAAGCTATACCACATCCTAATCTGACTGTAACAGCTGCATAGACATTAATACTACTAATTAACTTCGGTGGTATATATGGACGGTTTTCTTCAAGATCAATATCAATGCACAGGACATGTTGCTACCACAATCCCTGGGGCGGTAGGGCATGATGCTAAGGGGCAAT…
13	Amino acid metabolism	AT4G28420	-2.097	0.0597882	Down	Q67Y55	Smeritima23616_c0_seq1_len=1585	ATAACAACTCTTTGAAACATGTATTATATGCATCAAACCTCCCATTCATTACAAAACAATTTTCTTAAGCCATGCATGCCTTATCAAATTTTGATGCATTGTAGAGCATCCAATCAAATAAGATTGGATGTTGCGTGCAACTTTAGCTTTAGATCCATGAAGTTCAAGCATGGCATGGGCGGCAAAATGAGATATTATGTGATTACAAACAACTGGACAAAAGTGCGTCGAAATACTAACATGGAAAATTTACGAGACAATTACTTGTTTCCAGAGATATGCATGCGAGAGATGGAGCATGCGAAGAAGTATCCCCATGCAAAGTTGATTAAACTTGGAGTGGGTGACACTACACAACCTATTCCGTACACCGTTTCTTCCGTCATGTCAAAGTATGCT…
13	Amino acid metabolism	AT4G28420	-2.097	0.0597882	Down	Q67Y55	Smeritima23616_c0_seq1_len=1585	ATAACAACTCTTTGAAACATGTATTATATGCATCAAACCTCCCATTCATTACAAAACAATTTTCTTAAGCCATGCATGCCTTATCAAATTTTGATGCATTGTAGAGCATCCAATCAAATAAGATTGGATGTTGCGTGCAACTTTAGCTTTAGATCCATGAAGTTCAAGCATGGCATGGGCGGCAAAATGAGATATTATGTGATTACAAACAACTGGACAAAAGTGCGTCGAAATACTAACATGGAAAATTTACGAGACAATTACTTGTTTCCAGAGATATGCATGCGAGAGATGGAGCATGCGAAGAAGTATCCCCATGCAAAGTTGATTAAACTTGGAGTGGGTGACACTACACAACCTATTCCGTACACCGTTTCTTCCGTCATGTCAAAGTATGCT…
13	Amino acid metabolism	AT1G21280	-2.443	0.0249856	Down	Q84JT5	Smeritima35511_c0_seq2_len=1690	ATTATGAGTAATAACCCTGTAGGGCCCCCATAGATCTACATGTAGCATTTGAAAAGGTCTTACAGTATGTATTGAGCTAAGAGGAAATGACAGCCTACATTGCCTAGCTGCAGGACAAACACTGCATATTACATTATTTTGAAACTGTGAGACACTACATTCTGGCAAAATGTGCCTCAATTGAGTAACAGGTAAATGACCTAGCCTAAGATGCCATAGCTTCAAGTCATCTACTGTATTTAGCTTATTTGTCAAAACTACTGATGGGACTGGAGAGGGTGAATGAGACTGTAAAGCATGATAGAGACCTCCTGAAACTCTACCAAGTAGAAGTGGAGGTTTTGTCAATGTAGGTTCCTGCTAGATTAGCCTGAACAGAAGAAGCAGAAGGACCAGAAA…
13	Amino acid metabolism	AT2G15130	-4.878	1.4674e-06	Down	Q84LS2	Smeritima32347_c0_seq1_len=955	GTGTATCACTAAAACAAAAGGATTTATTCAATGTTTATAGGACTTCTATGAAGTTTAGAATTAAACGATTACAAGACATGTATTAGAGTACAATACATTATTATATAATCCTCAATAACAATATCAATTCAAACGGTTTAGGGTGCACTTGAACGTATGTATATATACGCCATAGTAATTAAATTAATTCCCATACTTGGCCTTATAATCAGACCAAAGTTGATCAACACTTTTACCCAACAAATCCTCAAAGAAGCTGTCACTATAACCATCTCTCATCTTTTTATTAAGCTCTGCTACAAACCCACCCATCAAACTCTCACAATAGTCCAAGAACCTAGCCGTGATGCTATAGCCAGCGTCCCATCTGTCGCCGCCCCCTGGTTTCACCCAATCAGC…
13	Amino acid metabolism	AT4G35640	-0.795	0.0215708	Down	Q8W2B8	Smeritima43803_c0_seq1_len=2126	CATTACATCAAAAAAATCTTACAATTTTCAAATTTCAAATTTCAAAAAAATCATTTCCTCCCTCCTAAAATCCCTAATTTCCTAAACTTTACCTCTCATTTTCCCGTAACGGCTACCCGTTACCTCATTCTTTCCTTACATATTAATTCCTCCACTCTCTCTCTCCAAAAAAAAAAAAAAAAAAACACCAATTTTTAATAAATCCAAAATCAATTGAATAAAGAGTGACAAAATCAGTGACATGAGATGAACTTAATTGTTTATTCAAATAATTCAATAACTTTATCCCACAAATCCCCATCAATTTCCTCCAAATTTTTGTGCTTTATATATACCCATAACAACCGACCTTCTCAATCTCAATCTCACTTCATTCTCTCTCCTCTCAAATCACACACA…
13	Amino acid metabolism	AT5G48920	3.334	0.262496	Up	Q9FI79	Smeritima520566_c0_seq1_len=623	ATCAAATATCCCAACAATAACCAACTCATTTGAAATGGACTTGTCAAACAACCCCTTCAACCCACACCCTCGTCCTCACCCACCTCCCACTCCCGTCCCACCACCACCCTCTCCACACCCCCACCCACAACCAAGAATCCTACTCATTGTCCTTGTCTCAATAGGATGTCTCTTACTTCTCGGTGCTTGTTTGTGTGCCATTTGGTGGATCATCAAGAGGCGCAAGGAAAAGAAAGTTACTTATGAGAGTAAAAACGTTGATATTGACGAGCATTTGAGAGTGCAAGAAGTGACGGTGCCTGGTCATTGTGGCAAGAAAAAAGTGTTGGTAAGTGTGGATGATGATATTCGTGTGCACAAAGATGCTCACAAGAACGAGGTTGATAAGGTTAGTAACGG…
13	Amino acid metabolism	AT5G57480	-2.433	0.000812171	Down	Q9FKM3	Smeritima20613_c0_seq1_len=1814	GAGCAATACTCTGTCTCAAAAAAATAAAAAAGAAAAAAAGCCCTCCAAAATTCCTAGAGAGAAAAAACTTAAACAAAAAGATGATGATGGAAAGAAATAATGATAATATGTTTATGAAATTAGGGTCATTGATAGCAACTTTGATGTTTGTTAAGGCCATGTATGAGCAATACATCCCATATCGATGGAGAGAATCGATCCAATCGTACCTCTACCGGTACACCGGACGGATTGTGAGGTTTTTTTCTCCGTATCTTCATATTACCTTTGAAGAATACACGGGTGAACGATTTGATCGAAGTGAGGCTTATTACACCATTGAAACATACCTTAGTGAGAGGACGCCCGAAAAGGCTAGAAGATTAAAGGGGAACTTTGTTAAGGGTGGTAAAGCCTTGG…
13	Amino acid metabolism	AT3G24360	-0.59	0.0514536	Down	Q9LK08	Smeritima33835_c0_seq1_len=1399	CTTATCTTATCCTCTTACCTTATTCCATATCAAAATAACAGATTTCCCTTCTCCCTCCTTTTTCTTCCCTTCAAAAAAAAAAATAACAAATTAAAACATCAAATTCAATAATCATTTGAAAAAAAAAAAAAAATGTCTAAAATTGAGAACTCAAAAATGGAAGTTGCAAATAGAAGACTTTCAAATGTAGCCAAACATCTTAACCCAAATCATTATCATCATCAACTTAATCATTTTTCCTCCATTTCTTTGTCAACTACTTCCATGGATGATAACTACCACAAGGTTCATGGCCATGTTTCCTTGGAACCTGTGACATGGAGACTTGCTACTGATGACTCTGGTAAGGAATTTGTTGATATCATTTATGAAAAAGCCGTTGGTGACGCCATTGCTAAG…
13	Amino acid metabolism	AT3G24360	-0.59	0.0514536	Down	Q9LK08	Smeritima33835_c0_seq1_len=1399	CTTATCTTATCCTCTTACCTTATTCCATATCAAAATAACAGATTTCCCTTCTCCCTCCTTTTTCTTCCCTTCAAAAAAAAAAATAACAAATTAAAACATCAAATTCAATAATCATTTGAAAAAAAAAAAAAAATGTCTAAAATTGAGAACTCAAAAATGGAAGTTGCAAATAGAAGACTTTCAAATGTAGCCAAACATCTTAACCCAAATCATTATCATCATCAACTTAATCATTTTTCCTCCATTTCTTTGTCAACTACTTCCATGGATGATAACTACCACAAGGTTCATGGCCATGTTTCCTTGGAACCTGTGACATGGAGACTTGCTACTGATGACTCTGGTAAGGAATTTGTTGATATCATTTATGAAAAAGCCGTTGGTGACGCCATTGCTAAG…
13	Amino acid metabolism	AT3G24360	-0.59	0.0514536	Down	Q9LK08	Smeritima33835_c0_seq1_len=1399	CTTATCTTATCCTCTTACCTTATTCCATATCAAAATAACAGATTTCCCTTCTCCCTCCTTTTTCTTCCCTTCAAAAAAAAAAATAACAAATTAAAACATCAAATTCAATAATCATTTGAAAAAAAAAAAAAAATGTCTAAAATTGAGAACTCAAAAATGGAAGTTGCAAATAGAAGACTTTCAAATGTAGCCAAACATCTTAACCCAAATCATTATCATCATCAACTTAATCATTTTTCCTCCATTTCTTTGTCAACTACTTCCATGGATGATAACTACCACAAGGTTCATGGCCATGTTTCCTTGGAACCTGTGACATGGAGACTTGCTACTGATGACTCTGGTAAGGAATTTGTTGATATCATTTATGAAAAAGCCGTTGGTGACGCCATTGCTAAG…
13	Amino acid metabolism	AT3G14460	-1.286	0.0141499	Down	Q9LRR5	Smeritima45195_c0_seq18_len=3172	CAACAGCAACAGCAACAGCAACAAGCAACTGCAACAGCAACAGCAACAGTAGCAGAAGCAGCAACAGCAACAAGCAACAGCAACAGCAACATTCGCCCTCGCCTCCTCAACTTCACACTGGTGTACTCCGATCCCACATTCTCTACATCATTGTTACATCATCGGAAACATCTTTGGAAGTACCGGTTTCTTTGTCGGAATCACAGGAGTAGTAAATTTCTTCGTCTGAAGAATCGGAATCATCTGAGTCTGTATCCTGGTTTTTTTTGCCGAGGCCTTTCATATCAATCCAGATGTTTGGCACATGCTGTATAATTTTCCAACCGTCTTTCTCCGGAGCATGATGTTCCTTCAGTGCAGGGCATTTATTTATTATCAGAGTCACCAGTGAAGGTGGCA…
13	Amino acid metabolism	AT3G17390	2.097	0.0237353	Up	Q9LUT2	Smeritima28585_c0_seq2_len=1626	GGGAAACCTATGCAAATACTAATATATTTAATAGTGTATCTTTAATAGTGTAACACTATGAACAGGTGGCAACATTTGATTCGTTAATGTTAAAAAAAAATCATAATAAAAAAATTCTACGCATTTGTTTTTAATCATACACAGTGTGTAAGAAGTCTGCCATTTATCACTCGACCAAAACCTTAGGTTTTTCCCAGGGAAATATGTCACGACCAAAATGTCCATATGTGCTTGTCTTTTGGTAGATTGGGTTTCGTAGATTTAAATCCCTGACTATTCTTCCTGGTCTTAAATCAAAATTATTGTTTACAATTTTCAACAATTCTTTTTGAGATTTAATAGATGTGCCATAGTGGAAAAGTGTAATTGATATTGGCTCTGCTACTCCAATAGCATAAG…
13	Amino acid metabolism	AT1G43710	2.698	8.43282e-05	Up	Q9MA74	Smeritima11008_c0_seq2_len=1971	TTTTTTTTAACGATAAACAAAGGATCCATGGATGGCTAAAGAGAGAGGCCATCCAAAACTTGTTTAACCAACAATTTCGAACAAATTAGTGTTTGTGGTTTACAAACCATAGTACACATTGAAGGAACTACAATGGCATAAATTTCTAGCATAGACATTGTGGCATGACATTTATAAAAGGCGTTTTCTACATATCACACTATCCACTTTAAAGTGTAATAATAGCCCAAGCATGAAAAGAAATACAAGTACATGTATTACTATATCATTACCAACAACAACGTTGATACACTGCTGGAAACACAAACACTAAATTTAAACACTTCAAAGTTTTTCATAAAGAAACACTACCCCAAACAAGTAAAATTTCACAAGTGCAAAGGACAAGAGCAGTTCTCC…
13	Amino acid metabolism	AT2G31350	1.783	0.0326318	Up	Q9SID3	Smeritima59519_c0_seq1_len=1548	TGATTTTACAGGTGCCATTGTCCAGAAGCGACCACAGCCCACAGGAAAACAAACTCATCAACCAAATTGCTGATAACTTAAACTCATCAAACTCAAATTGTCTACTGAATTTCTGATAACTTGATAAACTTCATCAACCAACTGTCCGTTGACATTAATTTCTTGAACAAAAATTAATTTCAACTACGTAGTATATATATATATAAATAATTTGGTGAAATGTTCAAGTTTCATCAACTCAGAATTTCCCTTTCAACTCCCAACAATTTCTTCCATTTTCCTCCCAAAAGATTTTCAAACATCAAAAATCTCAGATTTCAAATGGGTTTTCATTCAACACCATCTCATAGTTCAAAGTACTTGTTTCGCCAACTTTTTGAGAAGGATTCTTCCACTTAC…
14	Sulphur assimilation	AT4G04610	-0.89	0.0167231	Down	P92979	Smeritima42643_c0_seq1_len=2019	CACATAACCAATGTAAATCACAAATATTATATACGGAATTCAGATATTTATTAGTTGATATCTCTGGTACAATCACACCAAATGAGATTTGTTCAAACACAACCCACGTAATTTACACACCCTAACCAACATCGGCACACCACACGCCATTACTCTCACAATCTCATCGATTCCACCCATTTGAAAACTAAAAAATCTATAATGTCCCTAACGAAAGCCCGCAAAACTGGAGGAAAAGAAGGAAACGAAAAAGTATATGAACAAGAAAATTCAAACTTGCAACAAAGCAAGTCATCACGTAACTCACTAATGACTACAAAAGAACCTCCCCTTAGAATCATAAAGGGGAAGTGGGGATTGCACCCTACTTTCAGAGTTCCTGCCATCTTTGCTGTGAAG…
15	Metal handling	AT3G15353	-1.286	0.0107454	Down	F4IYQ2	Smeritima23871_c0_seq1_len=815	TTTTTTTATCATAAGACTGAAAGCCCTTTTTAATTTAGCACTATAACCAGGCATATAAGGCCATTACACAAGGCTGTAAAATAAAACTGGAAAATATACTAAATGAGGATAGTATATATGTAGTGCAACACTTTATTCTAGTAGAAATATGTCTCCTATTTCATATGTAACTCAGCAGCTCATATCCAAGGATATTCATGTGAGCCACTTTAGGTAAGTTTCAGTGCAGGTGCTCGCTCAGTGACAGTTGCAGTTGGTGCAAGTGCAGCTACCGCCGCACTTGCACTTGCAACCATTCTCAGCACCCTCGGTCATCATGAACTCAGAGTACTCAGTCTCGGTGGTCTCAACACCGTATTGGTTTCCCTTCTTCACACACTGGCTCCTGTCTGCACAGCT…
15	Metal handling	AT4G08570	1.837	0.0417296	Up	O81464	Smeritima35159_c0_seq1_len=1223	CTTATGACAAAACAAACAATAAAATCAACTACAAAAAAAAAAGAGCCATTTACATACAACTTGTTTGTATGATACAATTCAAAATTTACAACCATGCAAGGTTTTAGCCAAAACAAACAAGAAAGCCAATACAAACAATGGAAAAAGACCTCTATACCTTACAACTTGCTTTTATGATACAATTCAAAAGACCGTGCATTAGTTAATTTCCTGAAACCGACCGATAGGGAAGAGAAGCTCTAACCAACTGACCTATATATCCCCACTCTCACCATGCATTATTTTTTATAATGATGATTTGCCTAGTTCAAGAATAAAGACCCTACTCTTAATTAATCTAATATGCATATATAAAAACATGCAAATACATACAAACGAACCTAATTACAAGTAAAAGAC…
15	Metal handling	AT3G17390	2.097	0.0237353	Up	Q9LUT2	Smeritima28585_c0_seq2_len=1626	GGGAAACCTATGCAAATACTAATATATTTAATAGTGTATCTTTAATAGTGTAACACTATGAACAGGTGGCAACATTTGATTCGTTAATGTTAAAAAAAAATCATAATAAAAAAATTCTACGCATTTGTTTTTAATCATACACAGTGTGTAAGAAGTCTGCCATTTATCACTCGACCAAAACCTTAGGTTTTTCCCAGGGAAATATGTCACGACCAAAATGTCCATATGTGCTTGTCTTTTGGTAGATTGGGTTTCGTAGATTTAAATCCCTGACTATTCTTCCTGGTCTTAAATCAAAATTATTGTTTACAATTTTCAACAATTCTTTTTGAGATTTAATAGATGTGCCATAGTGGAAAAGTGTAATTGATATTGGCTCTGCTACTCCAATAGCATAAG…
16	Secondary metabolism	AT5G57590	-0.646	0.0375368	Down	B0F481	Smeritima39295_c0_seq1_len=1878	CTTGTAACAAAAAGTCAAAAACCCAATTATAGAATCCGAAATTTCTATTTCGAACAAACAAAGCCCCAAAAACCCTTTTTCTTTTTGTTTTCTTCCAAAAACCCTACTACCTAGTACCTACATCAATTCATTTCCATCATTTTCTTCTTTGTTCCATCACCTCACCATCGTCAACCAAAAAACTCAATGACTTCTCTTCAATGCAGTCTTCAAAACTCACCCACGAATCTCCGCCGTCAATTCAACCTCCAATCCCCAATCTACGGCCACCATAAAACCCGAGTTCAGCTTCAACTACAACCTCCTTCAGCTTGCCTAAACGTCGACGTTTTACAGCAGAAAAACCACAGCAATGCGCCGGAAATTGGCGCCAAAACTAAGGCGATTATTGACGATGAA…
16	Secondary metabolism	AT1G78950	-2.77	0.312051	Down	B6EXY6	Smeritima43228_c0_seq2_len=367	TTTTTCTCTCTTAAGAACTGAAGACGCCAGATGAGATCACCACAAGCCGTGACATGATTGCGATTTTCATAGAATTTACGACGAGCTTCTTCGACTTCTTCAATGGCCTCGGTTGTGCCGTGGTTGGGATCAAACTCCCATGTTTGGCGCCCTACAAAGTTGTTGGTGCTATATAAGTGTGGTTCATTTGCACCTTCTCCTATCTTTAGCCTCCACATTTTTTTCCCTTGTTACTTGTGTATGTATGATTTTGCTCAATTGCTGGCTACTTGGTATTGTATTAAATTATGGGAGAGTAGTGAGTGCAATAAATAATGCTTGTTCAATATCTGATCTAGTTATTGTGGAAAGTTTGTAATTACTTGCA
16	Secondary metabolism	AT1G33730	-1.469	0.0548573	Down	F4HRA1	Smeritima40189_c0_seq1_len=1168	ACTCCAGCCTGGGCAACAAGAGCCAAACTCTGTCTCAAAAAAAAAAAATTTTTTTTTATAACGTTTTTGTTTTTGTATTTTGGTTTTGAGGTAATATTATGGAGCACGCAACTCTAGCAATGTTACTTGCAATTTGGTTTATTTGTTTTAATTTCATTAAAATGGTTTTTAAACAACATCAACGTACCAAAAACCTCCTTCCACCTGGTCCTAAACCACTTCCTATAATTGGCAATATTCTTGAAGTTGGTAATAAACCTCATCAATCATTTGCTAACCTTGCTCAAATTCATGGCCCTCTAATATCTCTACGCCTAGGAAGTGTAACCACCATTGTTGTTTCTTCCGCTGAGGTAGCAAAAGAAATGTTCTTAAAAAACGACCATGCTCTCTCTAACC…
16	Secondary metabolism	AT1G06640	-0.732	0.0265997	Down	F4IDQ0	Smeritima43662_c0_seq1_len=1618	TTTTTTTACTACGCAAACCACGCGTGATTCATATTCATATAACAAAGCGGACAACAAATAAACATCGGTAGATTTTGCAATCAATTTATATTATTCTACAACCAATAATATATAAATGAAACCCTTAATTACTCATAAAATACAACTAGCTTCAATCCTGAATCCAAATACATCCATATCATATATATTTATATAGTCTTTATTATCAAAATAAAGATATAGGCTTCATTTGCATAAATGCATATACTAGCACATTGATTTCATCAAGAACAAGCACTCAATCAATCATTTCTTAGCTTGAACTCCTCCAAGACATGGGTACCATCTTGGCCTCTATTGTAATAGTGGCTCATATAATCTTTAAATGTGATCTTCTTGTAGATAGGTGGGTTTTCTTCA…
16	Secondary metabolism	AT2G48100	-9.934	2.10076e-11	Down	F4IN68	Smeritima44565_c0_seq1_len=2379	GCCACAGCTCCCTGCTGGTTCCCCCCTGGATACCCAGAAGCTAAGAAGGTGGCCGAGGAGGCGGCCCTCGAGGCTCCAGAATTCCCACTGCCCTCTCATCAGCCTGCCCAGAGCTTCGGGCTCTGGGTGCCCCAGATGCACAAGCAGGCCTCAGCATTTGTGGACATCCAGGCGGAGCCCCAGAACAGGGGTCCGGCGGTGCCCCCAGCGTGGCCCAAGATGGTGACGGAGTCGTGCTACTTCCCTGCGCAGAGGGGATCGGCCTGCCGCTTGCCAGCCGCCCCAAGGCTGACAGAGAGGCCCTCGGGAGTCCGCATCTCAGCCCCCAGGAAGAGGAAGACGATCGCCCACTCTTCCAGCCCTTGCTTGGTCACAGGTTACACAGATGCCAAGAGAACC…
16	Secondary metabolism	AT3G60290	-1.566	0.00526057	Down	F4JAP7	Smeritima32133_c0_seq1_len=2064	TGGTTGATCATAATTTACAACAAAAATACCATTTTCGACCAAAAAAAAAATTCAAAAGACCTACTATTAACCTTTTCGACCATCATCTTGCCTATAAATAATTTTCTATTGACACAATCAATAACCACTACAAAATGCTTAAAGAAGCGTTCATAACTACATTCATGAATGGCTGATGAATGGGTATAAATAGCTTGCTTTTGATTTGATTTTTAAGGTGTCACAATCTAATAAGAACAAATAGACACCCTTTATTTTTTTTTAACAAACCAACGACTAAATATATTAGTTAAGGACCATGAGGTTTGAAGAATATGCTGCAATTGTTTACCCTATATCACCATGAGATGGGAGCACTTCTCCTTGACAACCGACACTTTATCCACTAAAGAAATATAA…
16	Secondary metabolism	AT5G42930	2.603	0.102464	Up	F4K4J2	Smeritima32010_c0_seq2_len=1203	CTCATAAGCAAAACTGAAGTTGGTTAGTCCAATATATAATACATATGCTTCTTACAAACACACACAAGAAAGCCAACAATTTAAAAAGATGAAGGCTATAGCTAGTCGAGAGAATTCATCTCAATGGCTCGTTCTCGTCCTAGCCTCATCGAATTGACATAATCCCTGGGGCTATGAGCAGAAAGACCTGGGAGCATTAGTCCCACGACCCTCAACAATATCGAGCACCAGTCCTCCTCATAATCCACACCATACACATAACGCATTGTTAAGGCCCTCATCAACTCCCACACAGCATTCAAGTATGCCGGAATCAAGTATCTGATCCCGTAGAAGTTCTTGTTCGGCTCTTCTTCCACTTTCTCTTCATCGTAAAAGCTGTTGTAGTAGAGGCAAACA…
16	Secondary metabolism	AT3G63520	-0.967	0.0471928	Down	O65572	Smeritima44172_c0_seq5_len=1383	TCTTCCCATGCATTGGCATTATGGGATACGAAGCAATTTGGCAGCTCAAACCATTTGATAGAAGCCTCAGTGGTTGCATATCGTGGTATTACACCAAAACGAGCCTTTTTTGTGGAGTCAAAACTGAAAGCTATTTTATTGTCCTTCAACATTACCATAGGTCTAAAGTATAAAGGGAGATCCATGATAATAGCAAAATTCTGAGTAATGGCAAAATCATGCATCATAATAGGTGCTGGGATTGTTATTGGTACAGGGTCATGCATGAAACCATCCTTTGATATTACTCTATAAGTGATGTATGGTGGTAATTGAGAGTACCCAAAAGTAAACATCTCCCCTGTGAATGGGTCAACCTTTGGATGAGCTGTAAAAGAGTGGGTCAAACGTTTATCATAG…
16	Secondary metabolism	AT2G07050	-1.372	0.0175842	Down	P38605	Smeritima43228_c0_seq1_len=2055	CCCTTCTAGTGGAATATATTCCTTTATTTTTTATACCCAAAAAAGAAAAAAATACTTATAGTACATAAGATAAGTTCATTTCTTTTCGTATAATAAAAATTAATTCGTACAATATCTCAATCAAGTTATCTCTCACATTTTTAGGATATGCGACAATAATATAGCTAGTTGCAACACTTACCTCTTTCAGACATGAATGATAACTCTCGCCCCAACCACCATCCTCCTTTTGTGTACCAAGAAGGAATTGAATAGCCTTCCTAATAGCACCACTATTTTTGTAGGTTCTGCCGGCAATTGCTAGCCCTTTAAGTGCAAACCATGTTCCATATGTGAAGCAAATACCCCAATTTCCATACCATGATCCATTAGGAAATTGAGACTTCTCAATGAATTGTG…
16	Secondary metabolism	AT2G37770	-0.505	0.00905847	Down	Q0PGJ6	Smeritima32716_c0_seq1_len=659	TGGCACTAAATCAATCACAAACCCACTATAATAACACTGATTTGAAATTATCAGGAAACAAACGGGTGCTGAATCAACAAATAATACCATTAAGAAAATAATGCTCCAGGCTATGATTATACATGCACTTGTTTACAAGATGCCTCATTATCAATTTAAAAAACAACTATATTCTTAATTAAAATTTTGAGTAGTGACGCGTACAAAATACAGATCAATGTAGTCAAGGTGCAATCCTTATCTTGAGAGTCCTATTCAAGGCCTTGGAGAGATCTTCTGGAGCATGATCACTGCACATGTTTACCTCCGGTTCATTGCCATAAACAAAAGCATGGAAGATATGTCTATAACTTTTTATGAAGTCACAAATTTCAACTCCTCTGCAAAAGAACCTTTTTT…
16	Secondary metabolism	AT5G27870	-1.16	0.0112487	Down	Q3E8Z8	Smeritima42396_c0_seq2_len=1462	GAACACAACAGCCGCGTTACCAAATATGAAATCTACCGTTCCTGCAACTAGGCACTTGACGTAGAATTGTCTGTTTTTGTGGACGTATAGCGTGTCTTGGTAAGCTAGGATGTCGCATTGGTAGAATGCTGCGAAGTCACCTCCAACGCGAAGTGCAACTGCTTGGTGCTTTGATGGACCGGCGGTGTTTTCGAAGGTCAAGTCTCGGGCCAAGAACCCATCTCCGTTTATTGCAACAGTAGCAGAATCGAAGGTGGTACTTCCATCAACCACATTCTTGTTTCCAGTGATAATTGTCTTCGTCCTCCCTTCTCCAATAAACATAATATTCATCTTCTTCTTACCAACATCCACACTTTCTTTATACACTCCTGCTTTAATTCTAATCACATACCTCTT…
16	Secondary metabolism	AT1G03410	-0.704	0.0303018	Down	Q43383	Smeritima43227_c0_seq1_len=1689	GTCTCTTATTGCTAACTTCTTCAGTTCTTCTACCAACTATACTGATTGATGTTTATAGGCATAAGCATAACATATTAGCATCATGGAACATATATACTACCTACAAATTGTCCAACGATGAATGATTGAAAGTAAACCATACAATATTTGGTACTTAAAAATAATAACCTTAGGAAATAATATTACATTCAATGAAAGGAAATATTACATACAACACTTATTTTGTGGTTCGGTGACTTTAACAAGAGTAGTGTTTCTGATCAACTTTCAAGTACTAAGAACAACAATTTACGACCTATCTTCCATCTCCAAGATTTCATAGCCTGAACTTGTCTAATCCCGATTCATAAAGAGGCTTCGAGAAGAAATTAGTGTGAAACTCCTTAAGAGTGAACTCTT…
16	Secondary metabolism	AT4G28420	-2.097	0.0597882	Down	Q67Y55	Smeritima23616_c0_seq1_len=1585	ATAACAACTCTTTGAAACATGTATTATATGCATCAAACCTCCCATTCATTACAAAACAATTTTCTTAAGCCATGCATGCCTTATCAAATTTTGATGCATTGTAGAGCATCCAATCAAATAAGATTGGATGTTGCGTGCAACTTTAGCTTTAGATCCATGAAGTTCAAGCATGGCATGGGCGGCAAAATGAGATATTATGTGATTACAAACAACTGGACAAAAGTGCGTCGAAATACTAACATGGAAAATTTACGAGACAATTACTTGTTTCCAGAGATATGCATGCGAGAGATGGAGCATGCGAAGAAGTATCCCCATGCAAAGTTGATTAAACTTGGAGTGGGTGACACTACACAACCTATTCCGTACACCGTTTCTTCCGTCATGTCAAAGTATGCT…
16	Secondary metabolism	AT4G28420	-2.097	0.0597882	Down	Q67Y55	Smeritima23616_c0_seq1_len=1585	ATAACAACTCTTTGAAACATGTATTATATGCATCAAACCTCCCATTCATTACAAAACAATTTTCTTAAGCCATGCATGCCTTATCAAATTTTGATGCATTGTAGAGCATCCAATCAAATAAGATTGGATGTTGCGTGCAACTTTAGCTTTAGATCCATGAAGTTCAAGCATGGCATGGGCGGCAAAATGAGATATTATGTGATTACAAACAACTGGACAAAAGTGCGTCGAAATACTAACATGGAAAATTTACGAGACAATTACTTGTTTCCAGAGATATGCATGCGAGAGATGGAGCATGCGAAGAAGTATCCCCATGCAAAGTTGATTAAACTTGGAGTGGGTGACACTACACAACCTATTCCGTACACCGTTTCTTCCGTCATGTCAAAGTATGCT…
16	Secondary metabolism	AT5G03260	2.421	0.00989071	Up	Q8VZA1	Smeritima17608_c0_seq1_len=395	AGATTGTGCCATTGCACTCCAGCTGGGGTGACAGAGTGAGACCCTGTCAAAAAAAAAAAAAAAAAAAGATAATGATGAATTAACATTTAGGAAGATCGGCGGGTGGACGTGGCACCTTCTGATTCGGTAATTTTCCATCAAGAACAAGCCATGCCATTCTTAGTCCCCAACTTATGTGCACCTCAAAGTGACAATGCATGAACCACACTCCTGGGTTATCTGCTTTGAATCGAATGGCAACCCAACCACCGGATGGCACTCCAACGGTGTTCCTCGAAACAGGATCAACAAGATTATACTTGGCAGGATCCGTCTTGGGGTCGAAGTTACCAAAACCTTGTCCAACGACGTAGAAGTCATAGCCATGAAGATGAAGAGGGTGACTCTCAGCACTA
16	Secondary metabolism	AT5G03260	2.421	0.00989071	Up	Q8VZA1	Smeritima17608_c0_seq1_len=395	AGATTGTGCCATTGCACTCCAGCTGGGGTGACAGAGTGAGACCCTGTCAAAAAAAAAAAAAAAAAAAGATAATGATGAATTAACATTTAGGAAGATCGGCGGGTGGACGTGGCACCTTCTGATTCGGTAATTTTCCATCAAGAACAAGCCATGCCATTCTTAGTCCCCAACTTATGTGCACCTCAAAGTGACAATGCATGAACCACACTCCTGGGTTATCTGCTTTGAATCGAATGGCAACCCAACCACCGGATGGCACTCCAACGGTGTTCCTCGAAACAGGATCAACAAGATTATACTTGGCAGGATCCGTCTTGGGGTCGAAGTTACCAAAACCTTGTCCAACGACGTAGAAGTCATAGCCATGAAGATGAAGAGGGTGACTCTCAGCACTA
16	Secondary metabolism	AT1G58180	-2.064	0.00857624	Down	Q9C6F5	Smeritima42774_c0_seq1_len=1076	TGCACAATGTCGACCGCCGCGGCTAACTGGTGCTACGCAACCGTCGCGCCCCGTGCCCGCTCCTCCACCATCGTCGCCAGCCTCGGCACCCCCGCGCCCTCCAACTCCTCCTCCTTCCGCCCCAAGCTCATCAGGAACACCCCCGTCCAGGCCGCGCCCGTCGCACCCGCATTGATGGACGCCGCCGTGGAGCGCCTCAAGACCGGGTTCGAGAAGTTCAAGACCGAGGTCTACGACAAGAAGCCCGATTTCTTCGAGCCCCTCAAGGCCGGCCAGGCGCCCAAGTACATGGTGTTCGCGTGTGCCGACTCCCGTGTGTGCCCCTCGGTCACCCTGGGCCTGGAGCCCGGCGAGGCCTTCACCATCCGCAACATCGCCAACATGGTCCCCTCCTACTGC…
16	Secondary metabolism	AT1G74090	-1.454	0.0254401	Down	Q9C9C9	Smeritima101350_c0_seq1_len=1441	AATTTATAGCATAAAAATGATGCCTGTAAATGTTTGAAGAAAGCAGTCACTCTCAGGTTAACTACAAAATGTTATATTTTCTTTTTCATTTAGTTCATTTTGTTTTAAGTGGATAGATCTAAATTCAGAAAAACTGTATGGTCTTAGATTCTAAAAGGATCAATAATATTTTTTTTTTTGGAAATACAATTTTTTAAAAATAGCATGAAAGAAATGTTATTTAATAATATAATTTGTACATACAACGTTTTTTAGATGTTAATACGTAGTTCTTATTATCTGGATACTTATAAACTAAGAGTGATAAAAATAATACTAAGGTTGATATTTTTATACAAATTTAAAATATAAATAGTGTCAATGATATCAATATGTTTCAAAAGCGAGGTCAGTCCCTTT…
16	Secondary metabolism	AT1G74090	-1.454	0.0254401	Down	Q9C9C9	Smeritima101350_c0_seq1_len=1441	AATTTATAGCATAAAAATGATGCCTGTAAATGTTTGAAGAAAGCAGTCACTCTCAGGTTAACTACAAAATGTTATATTTTCTTTTTCATTTAGTTCATTTTGTTTTAAGTGGATAGATCTAAATTCAGAAAAACTGTATGGTCTTAGATTCTAAAAGGATCAATAATATTTTTTTTTTTGGAAATACAATTTTTTAAAAATAGCATGAAAGAAATGTTATTTAATAATATAATTTGTACATACAACGTTTTTTAGATGTTAATACGTAGTTCTTATTATCTGGATACTTATAAACTAAGAGTGATAAAAATAATACTAAGGTTGATATTTTTATACAAATTTAAAATATAAATAGTGTCAATGATATCAATATGTTTCAAAAGCGAGGTCAGTCCCTTT…
16	Secondary metabolism	AT1G74100	-2.075	0.000267589	Down	Q9C9D0	Smeritima44113_c0_seq1_len=1237	GGCCGATCACTAGTTATGTCCACAAAAGAAAGATTACATTCTATCTAGGATTTTTTTTGTATTTTTCAAGTAGTGGTATATTTTCCTAAATATATATTCAATTTCATTTTTCGTCACTGTAACTAATCCTCTTCTACTCATTCGAATGACAACCTTAAACCCCTCATCAGCCACAACACACCTTGAGGAAGAAGAGTTCAAACAGTTAGAAGATTCTCTTCCAAAAGAAATATGGTTAGGTAATCCAATGCACCTTTATCAAGGTTTTTGGTGCCTAAGTTTTGTTTTTAGAGGCATACTCTCATTTCAAACCAACTTTGACGCTCATGATACAGATATCTTATTAGCTAGTTTGCCCAAAACCGGCACAACATGGTTAAAATCCCTCCTTTACACAAT…
16	Secondary metabolism	AT1G74100	-2.075	0.000267589	Down	Q9C9D0	Smeritima44113_c0_seq1_len=1237	GGCCGATCACTAGTTATGTCCACAAAAGAAAGATTACATTCTATCTAGGATTTTTTTTGTATTTTTCAAGTAGTGGTATATTTTCCTAAATATATATTCAATTTCATTTTTCGTCACTGTAACTAATCCTCTTCTACTCATTCGAATGACAACCTTAAACCCCTCATCAGCCACAACACACCTTGAGGAAGAAGAGTTCAAACAGTTAGAAGATTCTCTTCCAAAAGAAATATGGTTAGGTAATCCAATGCACCTTTATCAAGGTTTTTGGTGCCTAAGTTTTGTTTTTAGAGGCATACTCTCATTTCAAACCAACTTTGACGCTCATGATACAGATATCTTATTAGCTAGTTTGCCCAAAACCGGCACAACATGGTTAAAATCCCTCCTTTACACAAT…
16	Secondary metabolism	AT1G77530	3.044	0.00058009	Up	Q9CAQ3	Smeritima23362_c0_seq1_len=1581	TTAAAAAGTCACGTATCAGATATGGATTGATAACAATTGAAAAACTAAAATGCACTCCATACAAAATTCACTTCTGACTTCATAGCAACATCCAAACACCATACAATAAACTACTAGACCAACCCAACAGTGCACAAAACTGCATTAAAAAAATAACCATATAATGAAATACTACTTTCCTCCTATATTATTTGTAACACTTATTAGACATTTTCTCTCTACTTTATATCAAATCGTCGTAAATAATATAAAACAGATATAGTAATAACCCTCTAAAGCAACATCGATCGATACGGAAGTTATATATTGATGCAAGTACAATTTTTACAAGTCAAGGATAAGCTTCAATGACAGATTGGACAGCTTGAATAGGCTTGACATTATAATGACTAAACCCTG…
16	Secondary metabolism	AT1G77530	3.044	0.00058009	Up	Q9CAQ3	Smeritima23362_c0_seq1_len=1581	TTAAAAAGTCACGTATCAGATATGGATTGATAACAATTGAAAAACTAAAATGCACTCCATACAAAATTCACTTCTGACTTCATAGCAACATCCAAACACCATACAATAAACTACTAGACCAACCCAACAGTGCACAAAACTGCATTAAAAAAATAACCATATAATGAAATACTACTTTCCTCCTATATTATTTGTAACACTTATTAGACATTTTCTCTCTACTTTATATCAAATCGTCGTAAATAATATAAAACAGATATAGTAATAACCCTCTAAAGCAACATCGATCGATACGGAAGTTATATATTGATGCAAGTACAATTTTTACAAGTCAAGGATAAGCTTCAATGACAGATTGGACAGCTTGAATAGGCTTGACATTATAATGACTAAACCCTG…
16	Secondary metabolism	AT1G77520	1.785	0.0132133	Up	Q9CAQ4	Smeritima26006_c0_seq1_len=1673	ATTTGAACACAACGCCTTATCATCATGAGCTATATATGGACCATACACTTTAAATTTAAAGGCACAACACTACAAGACTTGACAGTAGGCAGTAGCGATGACATTGGGGCAGGGCAGGGCAGGGCGGGTGCAGATATCCCCTCCTCCACATCGACCTCAAGTTGGCACTTGGCAGTTGACAGTAGGCATGGTGAAACATAGTGAAGCAAAAGATTTATCATTTATTGACATATGTGAAGCACCATTTAGAAGGTCGTATAAAGTACAGTATACAATATCATGATTGATAGAAAATCAGACCAACAAAATGCAAACATATAAAAAAAAGGAGGAATTTTACACCAACATTTAGTTAATCTTCTTCAAAAATTCCATGACTTTAGTATCATAAGCTGAGCA…
16	Secondary metabolism	AT1G77520	1.785	0.0132133	Up	Q9CAQ4	Smeritima26006_c0_seq1_len=1673	ATTTGAACACAACGCCTTATCATCATGAGCTATATATGGACCATACACTTTAAATTTAAAGGCACAACACTACAAGACTTGACAGTAGGCAGTAGCGATGACATTGGGGCAGGGCAGGGCAGGGCGGGTGCAGATATCCCCTCCTCCACATCGACCTCAAGTTGGCACTTGGCAGTTGACAGTAGGCATGGTGAAACATAGTGAAGCAAAAGATTTATCATTTATTGACATATGTGAAGCACCATTTAGAAGGTCGTATAAAGTACAGTATACAATATCATGATTGATAGAAAATCAGACCAACAAAATGCAAACATATAAAAAAAAGGAGGAATTTTACACCAACATTTAGTTAATCTTCTTCAAAAATTCCATGACTTTAGTATCATAAGCTGAGCA…
16	Secondary metabolism	AT5G48920	3.334	0.262496	Up	Q9FI79	Smeritima520566_c0_seq1_len=623	ATCAAATATCCCAACAATAACCAACTCATTTGAAATGGACTTGTCAAACAACCCCTTCAACCCACACCCTCGTCCTCACCCACCTCCCACTCCCGTCCCACCACCACCCTCTCCACACCCCCACCCACAACCAAGAATCCTACTCATTGTCCTTGTCTCAATAGGATGTCTCTTACTTCTCGGTGCTTGTTTGTGTGCCATTTGGTGGATCATCAAGAGGCGCAAGGAAAAGAAAGTTACTTATGAGAGTAAAAACGTTGATATTGACGAGCATTTGAGAGTGCAAGAAGTGACGGTGCCTGGTCATTGTGGCAAGAAAAAAGTGTTGGTAAGTGTGGATGATGATATTCGTGTGCACAAAGATGCTCACAAGAACGAGGTTGATAAGGTTAGTAACGG…
16	Secondary metabolism	AT5G60020	2.45	0.00166833	Up	Q9FJD5	Smeritima11687_c0_seq1_len=654	ATTGTACAATGGCCCTGGAAATCCGTTGAAGGTATAGGCGTCCGACACGTTAGGGCCACCGCCACTTTGAAGAGCTTGACTGATAACAGCTTCAGTGTCATTGTTCCACCACTCACCAAACATAATGGTTTTCTCGGCATGAGGTTTAGGGAATGGATAGGATTCATTTTTCTTGGGAAGAATGATGATAGGTCCATGAAGAGTAGCTCTTAACCAAGAGATGTGAGCATGCCAGAAAAGAGTCCCTCTTTGACCTTTGATAGTGAAGTTGTACACATAGTTTTGGTTCGATTGGATTGGGCATTGTGTTACGTAGGCTGGACCGTCTGCCCATTGGCTCCCTAGTTGTCGAATTCCATGCCAGTGGATAGTAACATTGTTTTTGACATGATTTACAAC…
16	Secondary metabolism	AT5G60020	2.45	0.00166833	Up	Q9FJD5	Smeritima11687_c0_seq1_len=654	ATTGTACAATGGCCCTGGAAATCCGTTGAAGGTATAGGCGTCCGACACGTTAGGGCCACCGCCACTTTGAAGAGCTTGACTGATAACAGCTTCAGTGTCATTGTTCCACCACTCACCAAACATAATGGTTTTCTCGGCATGAGGTTTAGGGAATGGATAGGATTCATTTTTCTTGGGAAGAATGATGATAGGTCCATGAAGAGTAGCTCTTAACCAAGAGATGTGAGCATGCCAGAAAAGAGTCCCTCTTTGACCTTTGATAGTGAAGTTGTACACATAGTTTTGGTTCGATTGGATTGGGCATTGTGTTACGTAGGCTGGACCGTCTGCCCATTGGCTCCCTAGTTGTCGAATTCCATGCCAGTGGATAGTAACATTGTTTTTGACATGATTTACAAC…
16	Secondary metabolism	AT5G05390	1.668	0.0226067	Up	Q9FLB5	Smeritima22910_c0_seq1_len=2138	CTTGACATTAAAGAATTGGAAATATTATTAATTATAATTTGAAAAAAAAAAAAAAACTATATTACATAATGTTGAACACCAAATTACATTTGGTTTCACTGCTGTATTATTGACTTGAGATGCTTATTAAGCTTGCTCAAAAAAATGAACACCTCTTTTATATCCCTCACTTTTTGAAAATGTGTATACATGTATATAAATTTCGAAGTTTAAAATATTATAAAATCTCCACTCTCTTCTTGTGCTTGTTTGGTGCCCCCCAAAAATATAATAAATTCCAAACTTAAGGAAAAAATAATTTTAATTAAGCAAATTGGCTTATTAACATTTGGGGAAATCTTTAGGTGGTGGTATCAAAGATTCATTAGGTCCTTTGCCATTATCAACCAAAAATGCCAT…
16	Secondary metabolism	AT5G23230	3.381	5.00523e-06	Up	Q9FMX7	Smeritima24608_c0_seq1_len=1212	CACCAATCATATGGATTACAGGTACAAACTAGCTTATTTGATGTGTTGATTTTGACTCTGAGGTTTTGCAAAATGTACAGTTTATCCCAAGTAATGAAGCCTATGTTTGAAGATTGAACTAGCCGTGTCGTGTCGTGTTCTTTTCGAGTTGAAATCTGTAATGTCCTTAGTAACTCCTGATGCAGGAAGTTGCAAGAACAGAGATGCTTGGTGGTTTATGTTCCTAGTTTGTAACGTTCCGAAGTTAATGCTTCTTATCAATCAAAGGGAACATTCATCAACTGGTTTATTGTTTTATACAACAATCACACAATACAAATTTATGGTACAACAGGGTAATACATGTCATTAAGAGTTAGTACATGTATCATCTATTGAGTCTTCGGACTCGAGTTTTGA…
16	Secondary metabolism	AT5G40310	-11.709	9.74434e-23	Down	Q9FNE7	Smeritima44565_c1_seq3_len=6275	TAATGTTGACAGTGGGGTGTTAAGTTTGCCATTATTATTATTATTACTATGTGGGAGTCTAAGTCTCTTTTGATCACACTTTAAAGACCAAAAGGTAGAAGCGCAAAGACGTTATCTGTCCAATATTACAAACCTAGTAAGTGGTGGAATTTGGCCTTGAACCCAGATCTGTAACTCCAGAGCCGAAGTGCTTCACCCACCTCCCTGTGGTGCCTCTACAGAAAAAGAGGTAAGCAGGCATTCCGAAAGCTGGTGGGCCGGGGGGCTGGCCTTGTACTCAGAAGCCATGGAAGTCCCACGTGGGGTGGCTAGTGGTGTAAGGACAGAGGTCTCGGATGGGCAGAGGGATGTGGACAGGCGCGAGGGCGCGCGGCAGGGACTCGGGGGACTGGGAGTGGC…
16	Secondary metabolism	AT1G26380	2.005	0.00473457	Up	Q9FZC4	Smeritima22714_c0_seq1_len=2164	TACAACAACAGGCAGCAAAAAAGTTTACAGCATTCTAGACGTTGAAACAGATTATGCTCTGCCTCTGAGATCTTTAAAACTTGTAAAAAGATTAAAATTTGACGTACAAGATAAAACTTGTATTATACAGTATTAGCAAACACACCAAATTACACAAAAATTGAGTGCACGCGTGCTTGTGTACAACTGACTACTACACTAAAAATTCAAGCCAAACAACTATGAGTTTTTCCTGTTATTAGCATTATTACACATCAACTTCAGAGAATATAATTTAATCACTAGACTTTCGGAAACATGATCAATTTTGCACACTCGCTAGTAGACTACCACCCGTGCTCCCTGTGGTGCTTATTTAGCTTATGGAAGTGAAATTTTTTGGACTTCTTCATCTTCTTA…
16	Secondary metabolism	AT1G66960	-1.09	0.0364474	Down	Q9FZI2	Smeritima43228_c0_seq7_len=2288	TACCAAAACAATTTTTGACTTTTATTCAATTTTGTGATATAAATTAAATAAATTTTCTACTACTCCGTACAAATAATTTAGCCGTCTTTTACAATAAATAAATTGTCACTCCATTTCACTATAGTTTCCACACCATAATTTAATTCATTTACAAGAAACACAAATGTATTTATAACACCATCTTGGCTAAATCTAGCTAATTTTAGCCGATGGAACAAGTTTTCCATACTCAGCAAGTGCCCATAACGGAAAAATATTTCTGTACATTGGATAATGAAATATGCTGTTCTTCATTGCTGCACCTGTATTTTCCTATAAAGGCCCGGCCCAATACAATCTGTTGGGGAAAATCACCATTTTCTAGTTGTGAATTTATCAAAAGCTTTGCTGCACGATTGA…
16	Secondary metabolism	AT5G17540	2.272	0.0213054	Up	Q9LF70	Smeritima8504_c0_seq1_len=1701	GTGATTAATAGATAATATGGTACATATAACAACAATCACACTAATTATAATTGAATGCATGATTTACTTGACATAATAGTAATCACTAACATTACATGACATCTTGAATAGACTGCAAGTAACGTAACAATCACAGTCTAATCTTATTTACAATAAATATCACATGGTAAACTAATTTACTCCATTTCTCTGAACTACTCCTTAAAGATTGGATGTTCTGAAACTGCGAGGATGTTTGGAAGCATCATGTACCAACTTGTTCATCTCTTGAGCAAAAACCTCCATAACATCTCTAGGTAAAGAAATAGACACCACAATCCCTTTCTCTCCCTTCTCATCCTTAATCGAAACATAAAAACCTCCGATCAATGCTCCGATCCCACTTTCAGCTGGCCCTAT…
16	Secondary metabolism	AT5G01050	3.623	0.0898268	Up	Q9LFD1	Smeritima702870_c0_seq1_len=1666	GGTCACTATAATATATTATACACCTATTCCCGATTTTGAAGCGTCAAAACAAAATTGTGATAGAGAATGTCACGAACTGGATTGGCCGTTAATTTGCAGATACAAAATTGTGCTGGAGACTCAAAAAGTTCAAAACAATTGTCAAAAGTGTTCCTCCAACAATCAAACGGAATGCCAACATGACATGTATTGCAACAGATTTTCAGAGAAAATTATTACTGCTAATAGACAAGTTCCTGGTCCACCAATACGAGTTTGTGAAAACGATATAATGGTAATAGACATTGTTAACCGTATACCCGGTCATAGCATTTCGGTACACTGGAGAGGTCAGTGGCAAAAAGAGACTCCGGTAATGGATGGAGCACCTATGGTAACACAATGTCCAATACTACCGCA…
16	Secondary metabolism	AT5G01040	2.151	0.0602013	Up	Q9LFD2	Smeritima38567_c0_seq1_len=2316	CTGTAACTGAATTCAAATATAGTACAACTGATCAAAAATATAAATCATCAAAATATGTCAGGCAAAATTCTACCCCTGCTGCATAAGAGCTCTTATCTGCCTGTTTTTACAAACATCAGAAAGAAAGCAGCTCTTTTCAGCTCTTAATTTTTTAATTTTTTTCACCCCTGACTTATCTAACCATAACAAAAACCAATTAAAAAAAACAAAACAAAATACAACAACAAAAAAAAAACTAAGAACAATTTCCCAAATAATGATGAATTAAGTAATAATTCCTTTGTGTTTGTTTTCTATGCAGTGAATAAAAATTTCTGTCCTCTGTACTTGGGTATTATTGTATCCATTCTTCTATACTGTAGACTTTGATCAACATATTGGAAGATCCGCAGGTGGATG…
16	Secondary metabolism	AT1G21270	-1.773	0.0165054	Down	Q9LMP1	Smeritima45127_c0_seq4_len=2589	CCTGAACCTGAGTACGTATTAAAAAAATTGAAATCTTATACAATTTTGGGCTCAAACATGTTACACGATATTCTGCATATAATCACTTCACATTTCACACTCCTTATTTTCACAAAGACATGTATAATTGACATCCACAAAACAGCAAAACAAAAGCATAAAACCATAAATCATATAATCACCTGCCAATTTCCAAAGATGAAAGCAATGTTGGATTGTATACATTTGATTCAATGCCACTGCTACAACCTCCATATTCATCTGATTTCGGAACTCCGGTGAGCAAAGTCTTGCAATCTTCTTGAACCGATTCGTCGTCATTCCATGGATGTGATCCCTTTCTTTTAATTGTGTCTAATTCCATTGCAGCTTCCTTCATTGTAGGCCTCTCTTCTCCTT…
16	Secondary metabolism	AT5G49850	1.748	0.0248727	Up	Q9LTA8	Smeritima33126_c0_seq2_len=2012	TTTTTTTGATATAAGACGCAAACCATGAGCTTTATTATACAAGTCAAAAAGCAGACTACATGCACAAATGACCACTATGACATGCATACATAATACAGTTGAGACTAGTAAACATAAGCAGAAACCTATCACACAACAACACAAGCATATTTACAAGCATGTTTATTACAACTAACTTCATATTACTTGTAAAATTTTTGCAGCATATTTTTGAATGGACCTCTGTCAAGTGGATATTCACGGGGTGACTGTTCATCGTTCATCCAATACTGCATATGGACTCCGATAGCATCCAAGAAAGCTCCGCTCCTTCCATGGAACCCAACTACTTTACCTTCTTTATTTGCCGAAGAAAAATGTGTGCCTAGGGCTTTTCCATATGGTCCATATTTTGCTCTG…
16	Secondary metabolism	AT5G09680	-1.182	0.00598769	Down	Q9LXD1	Smeritima42156_c0_seq1_len=3436	AATCGAGCAGCATGCCCAGCATTTTCCAGTGAAAAACAGAATCAAAATTATAGGAAAATAAAAAAAGAATATAGCTCAAGTGAAACTAGAGGGAGAACGGAGAAGCACCATACCCTCCTCTCCATTTTTTTTTAAATTTTATTTATTTATTATTGGAAAAAAGCTAAATACACATTAAATAGTTGAGTTATAACCAATGGCAGCCTCTGTCGATCGCCAATATCACCCGGCGGCGAGCATGAACGGCGTCGTTCGCACCCCATTTACCACCACCCACCAGCGTTCAGGCTCACCAATCCGCAGCAATTACAACAATAATTTGACTAATCCCCTCCCTAATTCTTTAATTAAACAGCCAAGTGATAACAATAATAGTAGCAGTAATCGCTTTTATTATAG…
16	Secondary metabolism	AT3G57020	-2.973	0.00141146	Down	Q9M1J6	Smeritima40558_c0_seq1_len=1368	TCATCATAATTGATTTATCTATCAAAACATACATACATATTTTTCTCTTTAATTTATTTCAAACATGTATTCAACACCATTTTTCATTGTCTTCATTGTAGGATGCTTGGTAGCTTTGGCTCTCCATATCTACTTATTCTCACCAATATCAACGCCTCAAATACTTCAAGTGTCTTCACTATCTTTAGCTAAATCTTATGTTCCTCCTAATGCCCACTTACAGGAAGTGACAAAAATAGGAGAAGGGATTCTAAAAAAGCCAGAAGATGTATGTTTGGATAAAGATGGGACATTGTACACAGCTAGTAGAGATGGTTGGATCAAAAGATTGCACAAAAATGGTTCATCTTTGGAGAATTGGAAGTGGGTGAATAGTACCACTTTGCTTGGTATGGCCAC…
16	Secondary metabolism	AT1G78480	-1.486	0.0185669	Down	Q9M9G0	Smeritima42961_c0_seq10_len=2094	AGCATTTGGACTTTGGTATGTAAACGTAGGTTATGGACCCTAGCTAGATTTTAAAAATATTTAAGCCTCAAACGTGCAAGTAATTACAAACTTTCCACAATAACTAGATCAGATATTGAACAAGCATTATTTATTGCACTCACTACTCTCCCATAATTTAATACAATACCAAGTAGCCAGCAATTGAGCAAAATCATACATACACAAGTAACAAGGGAAAAAAATGTGGAGGCTAAAGATAGGAGAAGGTGCAAATGAACCACACTTATATAGCACCAACAACTTTGTAGGGCGCCAAACATGGGAGTTTGATCCCAACCACGGCACAACCGAGGCCATTGAAGAAGTCGAAGAAGCTCGTCGTAAATTCTATGAAAATCGCAATCATGTCACGGCTTG…
16	Secondary metabolism	AT5G07990	-1.233	0.0083331	Down	Q9SD85	Smeritima24819_c0_seq1_len=1881	GGTCATTGATCAATATAGTGCAAGATGATAAAACAAATGCTTTTGAAAGTTGATTGTTTATACTCCACATTTCGTACTATACATGGATAACAATTAACAAGTAACGTACACAAAGAAATCCAGGAAAACACTTAGATTTAAGAAAACACAATTGCATCAAATCCTTGGTCTAGTACCATCTTGTATTCTTGATATTTTTTTTTTATAACCCTACATTATTATTTTATTATATGATATTGTATATTTTTAAGCGATCATCACATTTGATTATGATACATGTGATGAGGAAGCCTTGGAACAGCACAAGCATTAAGAGGATTCTTCTTAGGATTTGAGAGACCAAATATCTCTTCCATGTCAATATCTTCTGGCTTTATGTTATTTGGCAATTTCCAATCG…
16	Secondary metabolism	AT5G07870	-2.29	0.193189	Down	Q9SD97	Smeritima26489_c0_seq1_len=581	AATTTAATTAGTACCCATTAACTGGCGATGAAACAGCAGCCATAAATTCCTCATCTAATTCAAGAGCATCCATTGCATACGCAGGCAAACATATTTCAAGATCAACGCTTCCTCCACCTTCATACCCTTCATACGACGTTACTTTCCCAGTAAATTTATGTGCATACCCACTACGAATCGCTACCGCTTTTCCGATCCCAAATTCATTTCCATACATGTTGAACCTCGGTGAACTCCCCATCATGATGCTGTTCAATTTTTCGGATTCGAAAAGCTGAGCAAGCTGGTAAATAAATGGAGATTCAAGCCACTTATTAACAAAGTCACGTATAACTTTGTCGTTGTGGTTCTCTAGCGTGCGATGTATCAATGACGCTGCCCATCCTAGGCTATGATCAT…
16	Secondary metabolism	AT3G48990	2.228	0.0908655	Up	Q9SMT7	Smeritima22859_c0_seq1_len=2203	TAAATAATATTCATTAAAATTATTATTATTATTAAAATCGTTGAAGATTATATTTAGCCTTTTTACCTACTGAACTTTGTAAAGATAAAGGCGTGACTTCCTGTTCACTTAAATAGCTGTAGTATGCATAATGTATACAAAATATACTATAATAAAATACATCTCAGTTGATATTTTATAGTTTTAAAAATGTTCAATCACCGTGGTAACGCATATTAAACGATAAAATTGAATACCGAAGGAAATAATACACAGCTGATTATATCGCTGATTTGTGTATTATTATTTACAGGGTAGGAGGCATGTTCGATGTTCCATATTGTAAAAAATGAATAAATAAATAAAACTATATTAGGCGAGGCTCGAAATCCGTTGCAACGCAATTTCGCTTAATCTGTT…
16	Secondary metabolism	AT3G09220	2.806	0.0322576	Up	Q9SR40	Smeritima29051_c0_seq1_len=1301	TGCTGCACTCAATGACGAGCTATACTTTAGCATTGCCAACCACACTCTCACTGTTGTTGAGGCGGATGCCATCTACACAAAGCCCTTCAAAGCTAACACCATCCTTATTACCCCTGGACAAACCACCAATGTTCTTCTGACTACAAAAAACCACCACCCCAATGCAACGTTCCTCATGGCTGCTCGAGCTTATGCAACTGGACCAGCAACTTTCGACAATACAACCACAGCTGCGATCCTAGAGTATGCACACGATCCTTCTCATAAACACAAAAAACACACCAAACTTGCAGTTTTTAAACCCAAACTCCCCTTTTTCAATGACACTACATTTGCAGCTAAGTTTACTAACAAACTAAGAAGTCTTGCAAACTCCAAATTCCCTGCAAATGTGCCTAA…
16	Secondary metabolism	AT4G13660	1.613	0.0338949	Up	Q9SVP6	Smeritima26229_c0_seq1_len=1464	TTTGAAAGAAGCTTTATGATATACAATTCGTTTTAACAAGTAACGATACTATCAAATAGTTTACCAAACCTGTTGTGAAGCATTTCGAAATACCCTAGGCCTTCATATAGTAGTGCAACAAGGTAAAATTTATTACTTTATGTTATATTCGTAATGAACTATTCAATGATAAGCCCAGACGTAAAGTTCAATTCATCAGAAAATATTATTGAGCTTTCATAATATATAAGTGATCATAACACGAACACAAAAGCAAAAGTTTACATTCGTTTATAAAAACTGTGATGAACGTTTTTCTTTCAAATCAAGGCAGAGGCAGAGAAAAACTTGCATCTTAAACGAACTGATTAAGGTACTCATCCACAGTGGTGTATTTGACATCAGGATAAAGTGCAGAAG…
16	Secondary metabolism	AT4G13660	1.613	0.0338949	Up	Q9SVP6	Smeritima26229_c0_seq1_len=1464	TTTGAAAGAAGCTTTATGATATACAATTCGTTTTAACAAGTAACGATACTATCAAATAGTTTACCAAACCTGTTGTGAAGCATTTCGAAATACCCTAGGCCTTCATATAGTAGTGCAACAAGGTAAAATTTATTACTTTATGTTATATTCGTAATGAACTATTCAATGATAAGCCCAGACGTAAAGTTCAATTCATCAGAAAATATTATTGAGCTTTCATAATATATAAGTGATCATAACACGAACACAAAAGCAAAAGTTTACATTCGTTTATAAAAACTGTGATGAACGTTTTTCTTTCAAATCAAGGCAGAGGCAGAGAAAAACTTGCATCTTAAACGAACTGATTAAGGTACTCATCCACAGTGGTGTATTTGACATCAGGATAAAGTGCAGAAG…
16	Secondary metabolism	AT2G40230	2.024	0.0053367	Up	Q9XEF2	Smeritima54619_c0_seq1_len=1831	TTTTTTAATAAAACAAGATAATATTCCAATATAATACTTAAAAAAGACGACACATACAAGCAATAAAACACATTACATCGATATCTCACATCTTAACAAGCATATAGTTATGATTGTTGTAGAGGAGACTTATTAGCACATCACATAACCATTCCCGCTTTCACACTAATCTTCATTTTATTTTAGATGAAAGGGATCGGAGCTTAATTAACTACTACTAAGTAGTTTATTTGAGCTAAATTTACAAGAAAGCAAACAAATAAACAACACACTCTCTTGAGTCTTGAGTCTTGACTCTTGAGCAACATCCACGATCTTTCGCATACTATTATATTTCAAACGAGGGCTTCCCAATTCCTCGCATTGAAGAACAATGCATTTTCCTTTTTCAAACAACGG…
16	Secondary metabolism	AT2G36800	-1.277	0.0375448	Down	Q9ZQ94	Smeritima35195_c0_seq1_len=1843	CCCAATTATTTCTCGATTAAAATGTTGAGGAGTTCCTTTTCTGTACATCTTACAATTTCAGCTTTATATCAAAAGCAAGATTACATAATTTTGGAACTTGGAATATTAGCTGAGTAAAGGCATCCAACAAAAACACAGGTGATATCAAGATCAGGCACCAAACCAAGCCGATATCGAATAAACAGTTGCTGTGTGGCTGTGTTTGTGTCAAGCCACTGTTTCATCTTCCTCATTATTTCTCATCTGTTGTTTGATGACTTCTTCGATCATTAATTTCAAACCTCTGTCGGAAGATCCGCCTTTTCCCACTGCTCTCTTAGCGCACTCTGCAAGTGTCGCCGCTCTTGCTCTCATCTCTGCCCCTTCTCCATCACTCATCACCACCTCAACTGCGTGGGT…
16	Secondary metabolism	AT2G29350	-2.278	0.00279015	Down	Q9ZW18	Smeritima91624_c0_seq1_len=1024	TGTTACTGGAGGCACTAAAGGAATCGGATATGCAGTTGTGGAAGAGCTAGCGCAATTTGGAGCGAGGGTTCATACATGTGCTAGAAACGAGTCTGATCTCCAAGCTTGCAAACGCCAATGGGATGCCAAAGGCTATCAAGTCACTTGTTCTGTTTGTGATGTTACATCCCGACCACAAAGAGAAAACTTGATGGAAATCGTCTCCTCTCAATTCTCTGCCAAACTTCATATCTTGGTAAACAATGTTGGGACTTACATTCTGAAGCCAACAACTGAGTACACAGCGGAAGAATATGCAGCCGTAATGACCACCAACCTTGAATCAACTTACCATCTCAACCAACTTGCTCATCCTCTCCTCAAGGCATCTGGGTTTGGCAGCGTCATCTTGATGTCTTC…
17	Hormones	AT1G23080	2.063	0.136574	Up	A8MQX0	Smeritima36358_c0_seq1_len=867	TAGACCATCATTATGGTCCTTAATGAAGGTGGTTGGGGTTAAACTCCTTGCTAACCCCAACTCTTATTCTTGCATTATTGGCATTATTTGGGCCTTTTTTTGCTTGTAGGTTCAATTTTCAGTTGCCAAGCATTGTGGATGGATCGATACTCATCATGTCAAAAGCTGGGACTGGCACTGCTATGTTTAGTATGGGCATGTTCATGGCTTTGCAAGAGAAGCTTATTGCGTGTGGACCAAAGTTGACCATCTTTGGGATGATTTTAAAGTTCGTGGCCGGCCCTGCAGCCATGGCTATCGCTTCGGTTCTTGTTGGTTTGCACGGTGATGTTCTACGCGTAGCCATCATCCAGGCAGCATTACCTCAATCTATCACTTCCTTCATATACGCAAAGGAAT…
17	Hormones	AT1G23080	2.063	0.136574	Up	A8MQX0	Smeritima36358_c0_seq1_len=867	TAGACCATCATTATGGTCCTTAATGAAGGTGGTTGGGGTTAAACTCCTTGCTAACCCCAACTCTTATTCTTGCATTATTGGCATTATTTGGGCCTTTTTTTGCTTGTAGGTTCAATTTTCAGTTGCCAAGCATTGTGGATGGATCGATACTCATCATGTCAAAAGCTGGGACTGGCACTGCTATGTTTAGTATGGGCATGTTCATGGCTTTGCAAGAGAAGCTTATTGCGTGTGGACCAAAGTTGACCATCTTTGGGATGATTTTAAAGTTCGTGGCCGGCCCTGCAGCCATGGCTATCGCTTCGGTTCTTGTTGGTTTGCACGGTGATGTTCTACGCGTAGCCATCATCCAGGCAGCATTACCTCAATCTATCACTTCCTTCATATACGCAAAGGAAT…
17	Hormones	AT3G60130	-0.72	0.0260546	Down	A8MSC6	Smeritima11428_c0_seq1_len=2128	CATAGTTGAAAACCGAGGTCAAAAGGTAACAACAATAGGGAAAATGACGGTTTTGAAAATTATAACACGATAGATGGACAGCAGTACAGCACGGTGCCACACTACACTATCAAGTGCGGTACCAGTTTTAATTTGTCCCTAATATATAGTTTCGGGTACACTTAGACAAATGACGGCAAATATCAAGTGCATTTATAACTAAATTTAACCAAATTAGACGATGTAAAGAACTTTTATTATTCAACTCAACATTGCTAATTGCCAATAACCATCATACCCTGAAGCTAAGCCATTACAAAGAACAAGTTACATAGTGTTGAAATTACTGTCATCAGTCATGTATACATGACTCTCGAGCGATTCTAACCTCTGCGAAGTAAGTTCTTGAACCAATAAGCC…
17	Hormones	AT1G78950	-2.77	0.312051	Down	B6EXY6	Smeritima43228_c0_seq2_len=367	TTTTTCTCTCTTAAGAACTGAAGACGCCAGATGAGATCACCACAAGCCGTGACATGATTGCGATTTTCATAGAATTTACGACGAGCTTCTTCGACTTCTTCAATGGCCTCGGTTGTGCCGTGGTTGGGATCAAACTCCCATGTTTGGCGCCCTACAAAGTTGTTGGTGCTATATAAGTGTGGTTCATTTGCACCTTCTCCTATCTTTAGCCTCCACATTTTTTTCCCTTGTTACTTGTGTATGTATGATTTTGCTCAATTGCTGGCTACTTGGTATTGTATTAAATTATGGGAGAGTAGTGAGTGCAATAAATAATGCTTGTTCAATATCTGATCTAGTTATTGTGGAAAGTTTGTAATTACTTGCA
17	Hormones	AT3G11930	2.964	6.96069e-06	Up	B9DG73	Smeritima47683_c0_seq1_len=1356	GTCAGATAGATATATAATGTTTAAGGTAATACATTGTAGGCCATAATTAAAATGTTGCAACAATTTTGATTTGGAAGTACTACGTACTAAATTTACTTAAAAAATTTCAAGCCAGGATGCTTGAGATTGAGGTAGTGTTATGGTTTTAAGATGTTGGCTATTAGGTTAAAGGCCAGGTGTGCTAAAGGTTTTGCTAGGGTGGGGGCATCGGTGCTAACTGCATGCTAAGTTAGGTGGGTTAAGTGGTTATGCCCAGTTGCTTTAAATTATCCTAGCGAGCAGGTCTAATTTAGGAGAAGCTAACCTGAAGCATGCAGCTAGCTATAAACTCTGACAGAAACTGAATATAAGCTACCTTAAACATAACTTAATAATAAGCTACTATATCTTTCTTAAACA…
17	Hormones	AT1G50360	2.432	0.000447179	Up	F4I507	Smeritima34925_c0_seq1_len=6354	ATCTTTATTGGAAACATTAAAGAAGCTGAATTGTACAACGGGGTTAAAATTAATTTTAAATTAAAAGAATTTTTGTTGAACAACATAGTTATCATTATGATAATTTGTTTTCATATAAATAAAACATTGTTTTACACACTAATAAATACAGACAGGCCGCATGTGTGTCGCAAAATATGATGTAGATGTATGGTTGATGCTGCTGTTTGGTGTGTACGTGGTGTTTTATGATACATTTCGAAAAATAAAATAAAAATATTGTAGTACATTTTTTTTAAAGTTTTATTACAAATAAGTTAAATTTTGTTTAGAAGTCGCCTTCTGGGTGGAGGTCGAATCTGGGTGGGAAGGCGAATCCGTCGAATTGTGGTTTAACGGGCGGCCTGTGTCCAATTGGGC…
17	Hormones	AT1G06640	-0.732	0.0265997	Down	F4IDQ0	Smeritima43662_c0_seq1_len=1618	TTTTTTTACTACGCAAACCACGCGTGATTCATATTCATATAACAAAGCGGACAACAAATAAACATCGGTAGATTTTGCAATCAATTTATATTATTCTACAACCAATAATATATAAATGAAACCCTTAATTACTCATAAAATACAACTAGCTTCAATCCTGAATCCAAATACATCCATATCATATATATTTATATAGTCTTTATTATCAAAATAAAGATATAGGCTTCATTTGCATAAATGCATATACTAGCACATTGATTTCATCAAGAACAAGCACTCAATCAATCATTTCTTAGCTTGAACTCCTCCAAGACATGGGTACCATCTTGGCCTCTATTGTAATAGTGGCTCATATAATCTTTAAATGTGATCTTCTTGTAGATAGGTGGGTTTTCTTCA…
17	Hormones	AT3G50190	-4.231	8.55133e-07	Down	F4IZC0	Smeritima36329_c0_seq2_len=1308	GATAGTGCTTGATGCTATTTTTCTTCTTCATCTAATCCTTGGCTCAGGTGATCTTCCCATTCTGAAAAAGCTAAGAACACTCTTAGGGTTTATAAGTCGTGATATCTTTCTTTCGGAGAACCAAATTCCTTTTTTCGTTCTTAAGCGTATCTATGACGAAACATTTGTCGAACCCTCGTTAATTTCTATTACTAGAAACTTCATAGATTGTTTTAGTGAGATTCCTGGATCAAGGGATGAGACTAATGTGGACATGGGTGATGCATCAAAGGACATTGCACATCTTGTAGATTTCTTGTGGAAATATTGTCGTTCATCTTTTGAGATGCACAAAAGGAAACAGCAGGAACATGCAGTGGCTATCACAAATAATGGATTAACAACGGGTGCAAATATTTC…
17	Hormones	AT3G16360	2.272	0.191212	Up	F4J1I8	Smeritima25609_c0_seq1_len=783	CGGAAACTGTGTAAAATTATCATTAATTCATAAGATGCATACAATATTTCTCTTACATGGGAAGTTTAAGCACAATAAAACATGCACAACTCTCCCATATATATCATCACGTAAAGATCAGGAAGCACATCCTACATACTTCCTAGTGAGACTGACAGATTTAAATCATAAACTCTCACAAAATTCACCAAAACCACATTTCTGAGCTCTAGTCCCCCAGAACCATTCATCTAGCGTGAACGAGTTGCCATATTCCTTGGTCCAACCTGCCTTACTAACTGGAAGTAAGATTCAAGCTTCCTCTTCAGCGTTGCATATTCTCTTTTGAATTGCTGGAATGTCCTCATGCAGCCATCAGTGTTTCTTGCCCTGCAAAACTCCTTAAACTGGTTGCATTCA…
17	Hormones	AT3G60290	-1.566	0.00526057	Down	F4JAP7	Smeritima32133_c0_seq1_len=2064	TGGTTGATCATAATTTACAACAAAAATACCATTTTCGACCAAAAAAAAAATTCAAAAGACCTACTATTAACCTTTTCGACCATCATCTTGCCTATAAATAATTTTCTATTGACACAATCAATAACCACTACAAAATGCTTAAAGAAGCGTTCATAACTACATTCATGAATGGCTGATGAATGGGTATAAATAGCTTGCTTTTGATTTGATTTTTAAGGTGTCACAATCTAATAAGAACAAATAGACACCCTTTATTTTTTTTTAACAAACCAACGACTAAATATATTAGTTAAGGACCATGAGGTTTGAAGAATATGCTGCAATTGTTTACCCTATATCACCATGAGATGGGAGCACTTCTCCTTGACAACCGACACTTTATCCACTAAAGAAATATAA…
17	Hormones	AT2G23200	-1.849	0.00252753	Down	O22187	Smeritima44989_c0_seq3_len=2144	AAAACAAATTAAAAAAATGGTTCTGTTTCTTCTATTAATTTTATGTCCTATTTTCAATCTTGCGGAATCATTAAACAACACATCTCCTTCAACTTATCATCCAAAAGAACACAAACTCATTAACTTCGGCCTCCAAAAATCCTCTAATGATGGTGGTCCATGGTTGAGTGACGAAGATTTTGTAGATGCTTCGCCACTAACCTCCACCGCTGCCATGCCGGTAGATGCCATAGCTCCGTACAATGTGGCCCGTGTATTTCGAACCCCAACAAATTATTCAGTCCCTGTGTCAACTTCCGGTCCCATATTCATTCGCCTTTTCTTATATCCACCTTCTTCAACATCGTACAACAACATAGACATCAGACAATCTTTCTTATCACTAACGGTAAATGGAGT…
17	Hormones	AT3G63520	-0.967	0.0471928	Down	O65572	Smeritima44172_c0_seq5_len=1383	TCTTCCCATGCATTGGCATTATGGGATACGAAGCAATTTGGCAGCTCAAACCATTTGATAGAAGCCTCAGTGGTTGCATATCGTGGTATTACACCAAAACGAGCCTTTTTTGTGGAGTCAAAACTGAAAGCTATTTTATTGTCCTTCAACATTACCATAGGTCTAAAGTATAAAGGGAGATCCATGATAATAGCAAAATTCTGAGTAATGGCAAAATCATGCATCATAATAGGTGCTGGGATTGTTATTGGTACAGGGTCATGCATGAAACCATCCTTTGATATTACTCTATAAGTGATGTATGGTGGTAATTGAGAGTACCCAAAAGTAAACATCTCCCCTGTGAATGGGTCAACCTTTGGATGAGCTGTAAAAGAGTGGGTCAAACGTTTATCATAG…
17	Hormones	AT2G39360	-2.008	0.0240566	Down	O80623	Smeritima45401_c0_seq16_len=616	GGACCCATAACTTCTTCTAGAGAATCACCACTAATGTTGGTGTTCCTCTCAGCCGTTTCTTGTAGTTGCAATGCAAACTCTAACCCCCACACGACGTCTCCCATCGACGGACGTTCATTTCTACAATCACGAACACACATCTCAGCTATCTCTCCGAACTTCCTTAGGCACTCTGGTGCGATTTGGCTGGATATATTTGGGTCGACGATAGTAGGAAGGGTGCCTTTTTTGTAGTGATTCTGAGCCCACATTGCTAAGTTTGCTTGGTCTCTAGGAAGGGCGGGGTTCACTGCAGCGCGAGCACATAGAACTTCAAACAACACCACACCAAAAGAGTACACATCGGACTTTTCGGTCAGTTTGTGACATCGATAGTACTCTGGATCTAGATACCCGGCA…
17	Hormones	AT2G45750	-1.221	0.0166056	Down	O80844	Smeritima37445_c0_seq1_len=2039	TCTCGAGTAACAATAGGAAATAAAATCTTTCATTTCATTTGAAAATTTTGAGTTACTACACCCAAAAGCCAGGCCACCATTTCAAACTTTTGAGTTAGCTACTAAATTGATTTACAAATTGACATAAAAAGACTATTTAAGAAGGAATAGTGAACTGTTGGTGTTCAGTAGTGTTAGAGGCAGTCCAATATGACTTCACTGCAAAAAGAAGTTTTTGCCTTTCAAGGGGCCCTTCTTCATGGTCCACTATTTGGCTATCCCATTGTAGTGCATCTGTTATTCTCTTCACCTTCACTAGAATATCCACATCATCTCGGACTATTACACTCCCTTCTGGCCTTAATACTCTGTCCATCTCTAATAAGATATCCTCCATCTCACACCTATCTTTGTAGAGTG…
17	Hormones	AT2G47750	2.254	0.0706571	Up	O82243	Smeritima33610_c0_seq1_len=2000	AAAAAGGTTAACATCATCCCACAAAACTCCTGTAAATATTGCTGAATTGCTACCCAAATTTCAACGTTATTAATTATATGATTAGATTAGCTAATTTATAATAACATTAATCAACTAATAATAAAGTTTAATTAACTCTTAATAATCAAGGTACCCATATAGGATCCCTAGGACTAACAAAGCATTCTTTGACATTAGCATCAAGCAACTTCAATGCACCCTTATTAGAGCTAATACACCTTGGTGTTTTGTACTGATTTATAGAAGAACCACCTTGATTTATGAAATAATCCATTAGTTTCTCAAATGTGCCCGATTTTACCACTTTTATCTCCAGAGGTCCTATAGCCTTGTCCTGAGCCCGGCACCTTCTGTACGTGTAATCAAGCGCGTTTTCAA…
17	Hormones	AT3G45140	-4.766	4.88991e-05	Down	P38418	Smeritima326590_c0_seq1_len=2651	CGTTTAACAAAATATATAATGAAATGAATATCACTGTACTATGTATAGCTTAACCCCATATGTTCTGCATGCATATTTAACCCCACAATTGTTTCTATATAGAAATGCTATTTGGAACACCCATGCTAGTAATCCCAGGTTTCGAATACGGCTTAAGCAGTTCATATGGCAGAACTCCTGCACCATTTCTATTCTTCAATTTAGGATCAGCATTCCTTGAATCAACAACACTATCCATTTTCTTCAATCTTGCACTAAACTTCTCAAAAGCCGCTTTCACATTCACCTCTTCGGCCCAAGAAGGCTCAATCTGATCACCGATGTACTCCTCATCAGGCGAATGATCAGACAACACACTCAAAACAGCCATAACTTTAGTAGCTTGTATCTTAGATGGAA…
17	Hormones	AT2G07050	-1.372	0.0175842	Down	P38605	Smeritima43228_c0_seq1_len=2055	CCCTTCTAGTGGAATATATTCCTTTATTTTTTATACCCAAAAAAGAAAAAAATACTTATAGTACATAAGATAAGTTCATTTCTTTTCGTATAATAAAAATTAATTCGTACAATATCTCAATCAAGTTATCTCTCACATTTTTAGGATATGCGACAATAATATAGCTAGTTGCAACACTTACCTCTTTCAGACATGAATGATAACTCTCGCCCCAACCACCATCCTCCTTTTGTGTACCAAGAAGGAATTGAATAGCCTTCCTAATAGCACCACTATTTTTGTAGGTTCTGCCGGCAATTGCTAGCCCTTTAAGTGCAAACCATGTTCCATATGTGAAGCAAATACCCCAATTTCCATACCATGATCCATTAGGAAATTGAGACTTCTCAATGAATTGTG…
17	Hormones	AT1G03410	-0.704	0.0303018	Down	Q43383	Smeritima43227_c0_seq1_len=1689	GTCTCTTATTGCTAACTTCTTCAGTTCTTCTACCAACTATACTGATTGATGTTTATAGGCATAAGCATAACATATTAGCATCATGGAACATATATACTACCTACAAATTGTCCAACGATGAATGATTGAAAGTAAACCATACAATATTTGGTACTTAAAAATAATAACCTTAGGAAATAATATTACATTCAATGAAAGGAAATATTACATACAACACTTATTTTGTGGTTCGGTGACTTTAACAAGAGTAGTGTTTCTGATCAACTTTCAAGTACTAAGAACAACAATTTACGACCTATCTTCCATCTCCAAGATTTCATAGCCTGAACTTGTCTAATCCCGATTCATAAAGAGGCTTCGAGAAGAAATTAGTGTGAAACTCCTTAAGAGTGAACTCTT…
17	Hormones	AT5G11290	-3.212	0.0012587	Down	Q5EAF1	Smeritima29484_c0_seq1_len=1604	TTTTTTTTCTAGCTTTCATCTGTCTCTTGCTCTCTCAACTAGCAGCCTCACAGCCACGTCGTAGATGACAATAGAAATGACACAACTCAACTGGGAAGTGGAAACCTCAATTCAACAACAATTTAAGCGTTTTCTCCATTCATCTTCAAACCATTGCATTCGTGAGGTACGAAGATATATTTCGGAGGGAAAAAAGGAATGTTATGAGCCTTCAGTTGTTTCAATTGGTCCTATGCACTATGCTAACAATGCCCTCAAACCTTTCCATGAAGTGAAATTGAGGTACCTCCATTACTTCGTACAACATGGCAACCCGAAATATGACTTAGGCCAATACATTGCCATTGTTCGGGAATGTGAAGGCAAAGTCCGATCCTGTTATGCAGACAATGCAGTAGA…
17	Hormones	AT4G28420	-2.097	0.0597882	Down	Q67Y55	Smeritima23616_c0_seq1_len=1585	ATAACAACTCTTTGAAACATGTATTATATGCATCAAACCTCCCATTCATTACAAAACAATTTTCTTAAGCCATGCATGCCTTATCAAATTTTGATGCATTGTAGAGCATCCAATCAAATAAGATTGGATGTTGCGTGCAACTTTAGCTTTAGATCCATGAAGTTCAAGCATGGCATGGGCGGCAAAATGAGATATTATGTGATTACAAACAACTGGACAAAAGTGCGTCGAAATACTAACATGGAAAATTTACGAGACAATTACTTGTTTCCAGAGATATGCATGCGAGAGATGGAGCATGCGAAGAAGTATCCCCATGCAAAGTTGATTAAACTTGGAGTGGGTGACACTACACAACCTATTCCGTACACCGTTTCTTCCGTCATGTCAAAGTATGCT…
17	Hormones	AT4G28420	-2.097	0.0597882	Down	Q67Y55	Smeritima23616_c0_seq1_len=1585	ATAACAACTCTTTGAAACATGTATTATATGCATCAAACCTCCCATTCATTACAAAACAATTTTCTTAAGCCATGCATGCCTTATCAAATTTTGATGCATTGTAGAGCATCCAATCAAATAAGATTGGATGTTGCGTGCAACTTTAGCTTTAGATCCATGAAGTTCAAGCATGGCATGGGCGGCAAAATGAGATATTATGTGATTACAAACAACTGGACAAAAGTGCGTCGAAATACTAACATGGAAAATTTACGAGACAATTACTTGTTTCCAGAGATATGCATGCGAGAGATGGAGCATGCGAAGAAGTATCCCCATGCAAAGTTGATTAAACTTGGAGTGGGTGACACTACACAACCTATTCCGTACACCGTTTCTTCCGTCATGTCAAAGTATGCT…
17	Hormones	AT1G74670	-1.423	0.000749344	Down	Q6NMQ7	Smeritima18115_c0_seq1_len=696	AGGGTCTATAATCCATATAAATTGGATTGTGTATATAAAATTAATAATAAGATATTTGTGTTACAAAAGAGGAGAAAAGACATAATATGAAAGTATGGTAAAGTAAACACTACCTCTATTTGATACAACAATTTCCAATATTTGTAAAAGATAAAATATTCAACTGTTGCATCTATTTTGAAACGGATGTAGAATATATATAGTTGGAAGTAAGTAAGATTTGATTAAGGGCATTTAGGACCACCCCTCTTAGTCTTCCAATTGTTGTAGCAAGGACAAGATTGCTTGTTGCCGTAGGTACCAACGGGCACACACAAACACTTTGCACAACACTTGTTGCAGAAAAACAAACATGGCTTCTTGTATTGTGTGTTTGAACATCTATATGCACATCTTGGC…
17	Hormones	AT2G46770	3.24	0.120578	Up	Q84WP6	Smeritima425174_c0_seq1_len=709	GATATTCATGCATAATCCAATCAGATTTTTGGCCATGAGGAGCTCTTCCTTTGTAGAAAACAAGTGTCTTTCTCATCCCAATTCTTTTTGAGTTGCTGTAGATTACTTTATCTCTTCCAGTAGCCTTCCAAAACCCGGCTGCCGTGGCCCGGTTTGTTCTTGTTCCTGTAGGGTACTTCTTGTCTTTGTGACTGAAGAAGTACCAATCATTTTGTGGTGTGGTTCCTATCTTGCATCTTTCTTGAATATCCCAAGGTTCAAGCTTGTTGAGATCAACTTCAAGAATGACATCCAAGTCAATCTGATCATTATTAACCTTCTTTCTTAGGTAATACTGCAAGAGTTCCTCTTCCGTCGGATGAAACCGGAATCCAGGAGGTACCCTTGATTCCCCATTTA…
17	Hormones	AT5G07010	2.075	0.436925	Up	Q8L5A7	Smeritima36221_c2_seq1_len=451	GCCTAAAACGGGAAATACCCTATCAATTGAAGTGGGACAAAAACCCATAGGTAAAACCGCTAAGAACCCGAACGTGAATTGTAACCTTACAAGGCTTATATCCACATCATAATAGCTACAACATTAATACATAATATTTAAAAAAAATAAAATACAATATGCTAAACCAAAATAAACATTGAAACGGATACATAAGATAGATTAATTAGCTAGGGAGCAATTTAAAAGATAAGCCAGTTCCTTGAAGTTTTTCATCCATGAGTTTAGTCATCCTCTCAACCATGGAAGGTGTAAAATGGTTGGTCCAATCCCCAACTTCTCCTTTCCTATAGAAACTCTTTTTTTCAAAGAAATTGATGATCACCCCACTCTTGTTAACTTCCAACTCTTTCATATTCT…
17	Hormones	AT5G08370	2.822	0.00175897	Up	Q8RX86	Smeritima21258_c0_seq1_len=2091	TTTTTTTTCGTTTTTACAATAAAATTATATTAACATGTACACACGTGCGCAACAGCGGCGACAATTTTCAGCGGTTTGAAAACTGCGAGTTGCCCGATGAATTGTGTACTCCGTTCCATTTCGTAGTTTTATTCTTACGTCAGCGATGATACAGTTTTTGTTTTTTAATTTTAATTTTTTTGTTTTGTTTTTGATATTATTGCTGAATCAGCGTGTCTCGTCGGGATGATTCGGGCTTCATTTTTTCACGAAATCGTTGGCCGTCCTCAGCGGATAGACTTGCGTGAACGGGTTGTAAGGTTTGTAGAAGTTTTGTTTGATCGGGTTCTGTTGGACGTCCGCTTTCAATATGACAACACCGGTGGGATTCACTTTGACCTTGATCTTTGTTTGTGGAGA…
17	Hormones	AT4G32810	2.849	1.34346e-05	Up	Q8VY26	Smeritima29542_c0_seq1_len=2353	AATAAAAAGAAAAGAAAAAACTATACCATACCCAATCATATTATCTGACACCCCCAATCAATTTTTTTTCCCTCTTTCTCTCTCCTCCCTACTACTTGTTGCTTCTTCCTCCTCCATACACTTCGCCAAAATCTTCATCTTTATTTTTTTTTTTCTTTTTCAAATGAAAAATATCAAAATTTTCTATTATTTTGAATAGATATAATTTTGTATGTCTTTTTTATTTTAATTTCTTCATACCATATCAAAAAAAAGTTTGAAATTAGATTAAAGAAATGGCATCATACTATCATCATACTCATGGGACTAGTACAGATATCCAAGACCATAATTCTAATAATTTTCATACACTAATTCTCATGAATCCAAATTTAGCTGATCATCATCATCATCATCATC…
17	Hormones	AT3G30180	2.124	0.0124629	Up	Q940V4	Smeritima31548_c0_seq1_len=2012	TTTTCCTTTTTTTTTTTTTTTTCTACTCTTAGGAAAAAATTAGTCTTTGAAAAAAAAAAGGCTACTTATTACACTTTTGCAACTTACTAGTTCCTTTCAAAAAAAAAATTGTTGCTATGAAGAGAGCCTTTTGTACAATTGCTTTGGCTCTCCTTATTTCCATCATTTTATTTAAATTTTCCTTGAAATTGGAAGGTTACTTGATCTCTTTCTTCGCTTTTCGAATCATGAAATCAAGAGCAGATCTATTTTCCCATATGGTCAACTCTAAAGTTTTCGTTTTTTTTTTTGTCCAACTTGTTTTCCCACTTCATAGGTCAAATAATCTCTAAATTTGTTACTCTTGATAACTTAGATAAGATACTAAATTCGGGAGTCATAACTTGATAATGTCACTCT…
17	Hormones	AT1G52340	-2.087	0.291625	Down	Q9C826	Smeritima4764_c0_seq1_len=464	CATCACTAGCCAAAAACAAAGCCGTATGAGCAACATCCAAGGGCTCTGGTGTAACCCCTTTGAGCACATTACCTTTGCAAATCGCCTCATCAACAACCTCCTTATCATAGATCCCTAATGAATTCAGTGTTAATGGTGTCGAAAAATGACTTGGTGATATAGCATTTACCCTAATGCCATGTTGCCCCATTTCTACACATAAGTTTTTCATGAATCCTAGTATTGCATGTTTCGACATAGTGTATGCATGTGGAGTCACCCCTGCCACTTTCGATGCTCCACTAGCTGTGAAGAGGATGATGCCGGATTTTCTAGGGATCATCACTTCTGCCGCGTATTTAGCCCCTAAAAAGCTACCATATACATTTGTGTCAAACACTTTCTTAAAGTTTTCATTGG…
17	Hormones	AT1G74090	-1.454	0.0254401	Down	Q9C9C9	Smeritima101350_c0_seq1_len=1441	AATTTATAGCATAAAAATGATGCCTGTAAATGTTTGAAGAAAGCAGTCACTCTCAGGTTAACTACAAAATGTTATATTTTCTTTTTCATTTAGTTCATTTTGTTTTAAGTGGATAGATCTAAATTCAGAAAAACTGTATGGTCTTAGATTCTAAAAGGATCAATAATATTTTTTTTTTTGGAAATACAATTTTTTAAAAATAGCATGAAAGAAATGTTATTTAATAATATAATTTGTACATACAACGTTTTTTAGATGTTAATACGTAGTTCTTATTATCTGGATACTTATAAACTAAGAGTGATAAAAATAATACTAAGGTTGATATTTTTATACAAATTTAAAATATAAATAGTGTCAATGATATCAATATGTTTCAAAAGCGAGGTCAGTCCCTTT…
17	Hormones	AT1G74100	-2.075	0.000267589	Down	Q9C9D0	Smeritima44113_c0_seq1_len=1237	GGCCGATCACTAGTTATGTCCACAAAAGAAAGATTACATTCTATCTAGGATTTTTTTTGTATTTTTCAAGTAGTGGTATATTTTCCTAAATATATATTCAATTTCATTTTTCGTCACTGTAACTAATCCTCTTCTACTCATTCGAATGACAACCTTAAACCCCTCATCAGCCACAACACACCTTGAGGAAGAAGAGTTCAAACAGTTAGAAGATTCTCTTCCAAAAGAAATATGGTTAGGTAATCCAATGCACCTTTATCAAGGTTTTTGGTGCCTAAGTTTTGTTTTTAGAGGCATACTCTCATTTCAAACCAACTTTGACGCTCATGATACAGATATCTTATTAGCTAGTTTGCCCAAAACCGGCACAACATGGTTAAAATCCCTCCTTTACACAAT…
17	Hormones	AT1G77700	5.615	0.00110095	Up	Q9CA24	Smeritima6839_c0_seq1_len=1144	ATTAGTCTTCTATCTATCTTTCATTTTGCTCAGAAAAATTCAGAATTTGTAGTACTCCACATTATATTGGTCTCCAAATGGCAACCATAATGAAGCTACATCATCTTGTTATCTGTACCATCTTTTGGCATTTGCTTATTTCTGAGGTAACAGGACATTTAGTGCCTATAGTGGTGATCAACAAATGCCCCTTCACAATATGGCCGGCAACAGCCCCTAACACAGCCCACCCAGTCATCGCCAATGGCGGCTTTGTCCTGGGATCGGACCAGTCCTCAGTCATACACGCCCCATGGGACTGGAGCGGCCGCATATGGGCACGTACTGGCTGCAATTTCAGGGCATCATCACACAATAATAACAATCAAACAAATACTAACCCCACAACACGGGCCTCAC…
17	Hormones	AT1G63710	2.251	0.0431244	Up	Q9CAD6	Smeritima17359_c0_seq1_len=1765	GCTGACATTAGTCATTTAATAAAATTATACTTTTCTCTCGTTTTAACTATTTAAATTGGGTTTTCTTTACATTCTTCCACATACAACCCATCTTTCCAAAGTTAACAATTCAAAAGAAAACCTTCTAAATATCCTTAAAATGGAATTAAAACCTTATGTAATAAGCTTGTATGAATCCATACATGGCTTTTTTTTCGTTGCATTTTTCCTCCTTTTTTGCTTATTGATTATTATAGTTATGTTAATAACGCTGGTACTTCTCAAAAAGAAGTTTTTTCATTGCAAGTGTGAAATATGTCGTACTTATGTGACTTCTGATTGGAAAAAAGAGTTCCTAAACATAAGTGATTGGTACACTTACCTTCTTCAAAAATCCCCGTCTAATACCATTCATATCCA…
17	Hormones	AT1G67560	-0.683	0.0316761	Down	Q9CAG3	Smeritima34292_c0_seq1_len=1847	GCTTTTCCTCCTATCTTATTAGTTATATTACTACTGCTTTGCATTAAATAAAGCAGAAATAATATAGCTAGAAAAAAAAAATGTTGAACACATTATCCACCAATAATATCAATAAAACACCATCAGTACTTTCATCGTTGTCATCATCAAAATCCTATGTAGCAAGAACAAGTGAAACAAATTTGGTTCAACTCTCTAATAATAAGAATAATTCTCCTAGACCTAATAATGCATCAATTGGTGGTGCACTTTCTACTAGGAAGTTGTATGGTGATGGTGGTGCTGCCGTGACTAGGGCACGTCAAACTCGATGTCGCCTTCTCGATCTAGGTGGCATACTAGGCCACACTAGTACTGATAAAGAACAATCTGTGGCTGTGAAAGCTACCATTTCAGTTA…
17	Hormones	AT5G44300	-2.344	0.318841	Down	Q9FKV8	Smeritima2325_c0_seq1_len=666	ACACCACACACACAAGAGAATTTACACATGGAGCGTACACAAAGCACACACATACACCCATCACTCGCTAGCATGCAGCGAGTAGACCGAGGCAAGAAAAGAAAGTTACAAGCACTAGTAGATAAGTAGTACGAAGCTCAAGACAAACTACATGCAGCCTCAGACAGCAACGTACGCTATGCAGGATTAGATAACCAAAAGAGCAGCAAACATGGCGGCGTCGCAGAACTTCCTGTCTTCAATTCTCTGGCCGTCGGCTCTTATTTAGCGGTGGTTGCTCCTGGTCCTGGTCTCGTCGCTGTAAAGCCAGTCGTAGACGGTGGGGGAGTTGGGCTGCGGGCGGTCGAAGAGGTTGGCGCCGAGGCTTTTGGTGGCCAGGTTGCTCCCGGGGTGGAAAAC…
17	Hormones	AT5G44300	-2.344	0.318841	Down	Q9FKV8	Smeritima2325_c0_seq1_len=666	ACACCACACACACAAGAGAATTTACACATGGAGCGTACACAAAGCACACACATACACCCATCACTCGCTAGCATGCAGCGAGTAGACCGAGGCAAGAAAAGAAAGTTACAAGCACTAGTAGATAAGTAGTACGAAGCTCAAGACAAACTACATGCAGCCTCAGACAGCAACGTACGCTATGCAGGATTAGATAACCAAAAGAGCAGCAAACATGGCGGCGTCGCAGAACTTCCTGTCTTCAATTCTCTGGCCGTCGGCTCTTATTTAGCGGTGGTTGCTCCTGGTCCTGGTCTCGTCGCTGTAAAGCCAGTCGTAGACGGTGGGGGAGTTGGGCTGCGGGCGGTCGAAGAGGTTGGCGCCGAGGCTTTTGGTGGCCAGGTTGCTCCCGGGGTGGAAAAC…
17	Hormones	AT5G65980	2.328	0.259532	Up	Q9FKY4	Smeritima9449_c0_seq1_len=377	AAATATTACAGTAGCCAGTTGCTAGAAAAGCTCCTAATCCACTGATCAGTAACACTTGCAAAATTGGCATTGATGCCACTTCAAAGAGTGTCCAGAAACCCATCTTCTCCTTCCTTTTCTTTTCGCTCGGTATTACAGGAGTTTTTCTGAATTATTGGAATCAAAAGCCAAACCGCCCAAACGAAAATCTCGTCTTCGAAATTCTGCTTACAGAAAAATGAACAAACAAAAATGGCGAAAAAAAAGAGAAGAATTAAGCAAATGTTTATAAGTTTGGTAGGCTAATATTGGATTTTAGAGAGGTGGAAGAAGAAAATTTTGACAGAAAGAAAAAGAAAAAAATACAGAGAAAATGAAATTGCAAAAACAGAGACACG
17	Hormones	AT5G61350	-2.363	0.00666181	Down	Q9FLJ8	Smeritima18686_c0_seq1_len=2949	ATCGGTTTTATTTATGCTGACTAGGAATCTAGAATTACACTATCACAAATATTTTATCTCTAATTTATCGGTCGGTACATAGTTTATCGATGGGTCAATAAAGTTTATTCTGGGTCTGAGTATTACAATAAAACACTAAAGTCAGAGCTCAATTTGGTATGAGTGGTAGTAGCACCACCACCTATGGAGGACAATAATTCTCTACATGTAAAGAATTCACTCTTATCAATTGTAGAGTTACCGTCTTCATTATCAAGTACTAGTTTAATACTAGTAACATTATCTTTTCTCTCCTCTTCAGCTGTTTCTTGAAGCTTTAACGCAAACTCTAGAGACCATAATACCTCTTCCATGGAGGGTCTTTCACTCCCATGATCTCTCACACACTTGTTTGCAATC…
17	Hormones	AT5G55250	-1.256	0.0536802	Down	Q9FLN8	Smeritima41006_c0_seq5_len=1171	TTTTCCTCACAGCTTAGAATGACCAAAAAAAAAAAAAAAAAAAAGTAGACTAGTTCTAAGGAAGGGGAAAATATTAGGCGAAGCTTTGATGATAATAATGGCAACTAAATTAAAGCAAGTGTTTCGAATGAAGGAGGGGACTGGTGAAACTAGTTATGCAAAGGCGTCTTATATTCAGAAGCAAGTATTGTCATTGACAAAATCCATCAAAGAAAAAGCCCTAAGAGAGCTTTTCAAGGCCAAAGAACAACCAACAACCATATGCATAGCCGACTTGGGTTGCTCATCTGCTGCGCAAAACACCTTGGGTTTAATCTCCAATTTCATTGACACCATCAAAAAGGCTCATCAAAAGCTCGGGGATAATCAAAAAATTTGCCAAGAGTATCAAGTGTACTT…
17	Hormones	AT1G66960	-1.09	0.0364474	Down	Q9FZI2	Smeritima43228_c0_seq7_len=2288	TACCAAAACAATTTTTGACTTTTATTCAATTTTGTGATATAAATTAAATAAATTTTCTACTACTCCGTACAAATAATTTAGCCGTCTTTTACAATAAATAAATTGTCACTCCATTTCACTATAGTTTCCACACCATAATTTAATTCATTTACAAGAAACACAAATGTATTTATAACACCATCTTGGCTAAATCTAGCTAATTTTAGCCGATGGAACAAGTTTTCCATACTCAGCAAGTGCCCATAACGGAAAAATATTTCTGTACATTGGATAATGAAATATGCTGTTCTTCATTGCTGCACCTGTATTTTCCTATAAAGGCCCGGCCCAATACAATCTGTTGGGGAAAATCACCATTTTCTAGTTGTGAATTTATCAAAAGCTTTGCTGCACGATTGA…
17	Hormones	AT3G28890	-2.125	0.107449	Down	Q9LJW7	Smeritima41338_c0_seq5_len=352	CGAGTTTAAGTTGCCTAATGATGACGGTATCTGACCGGTTAGCTGGTTGTGTGAAACATTCAATGCTACAAGTGCAACAAGCTCACCAATGGAATCTGGGATTTCACCACTGAATCGATTGTCGGAGAAATCCAAGGCAGCTAGAATGGTTAAGATTTTGTATAGTAGAGACAATCCTTTCATTGTCAATACAACGGATTCTTGATAGTGATAGGCAACGTCGTTACGAACATACCCCCCACTATTATTGTAGCCCCCTCCATTATTATCCACCATTAGCGCCTCGAACTTCTTAATGTATCTCTCTGGCATCTTTCCACAAAATTGGTTCCTAGATAGATCAAGAATTTGC
17	Hormones	AT5G54380	-2.133	0.030267	Down	Q9LK35	Smeritima45223_c1_seq5_len=707	CGAGCCCCTTGCTTTGATCTAGAGTTGAGTCGTTTGATAGCCACTTGGATAGATTCATCTCCAGGACCTAATAAAGTGCCTTTATATACCTCTCCGAACCCACCTTTACCTATGATCAAATTCTTATCGAAATCAGAAGTGGCAATCTTGATTTGGGCAAACGAGAAATGGTGGCAAAGATCAGAAGGCAAAGATGAACTCATGGTACTAGCAGTGGACCCAGCAGAGTGAAACATATTCGGGATCCACTTGTACTTGCTTAAGGTGTTTGTGGGATTGCTCTTGCTCCCAAAGGTCGTATCCTCCTTTGCTGCCCTCCGCTTATAGAAAATAAGGCAAACAAGTGTGAGGAGGAATATAAGAATTGCACCACCTATTGTGCTTAAGATTATCATAAGT…
17	Hormones	AT1G22340	-6.028	1.11614e-06	Down	Q9LME8	Smeritima30641_c0_seq1_len=700	TTGTGGTTGGAACTCGACAATGGAGAGTTTGATTAATGGTGTACCAATGATATGTTGGCCTTTCTTTGCAGAGCAACAAACAAATTGTTGGTACTCTTGTAATAAGTGGGGAGTTGGGATGGAGATTGATGTAAATGTAAAGAGGAATGAAGTAGAGAAGCAAGTGATGGAGCTGATGGAGGGAGAAAAAGGGAAGGAGATGAAGAGAAAAGCAATGGAGTGGAAAGAGTTGGCGCATGAGGTTGTTGCTACTTCAAATGGTTCTTCGTATAATAATTTGGAAAAGGTGATTAAAGTGCTTGGTTCCTTGAAATAAAACTTGATGAATGCCTCCAATCTCCTTCAGAACTTGGGATGGGTTGCCCGCTGTCAGTTGTTTGTGTTTAAGATCATATTTTT…
17	Hormones	AT1G22370	-6.891	1.47453e-07	Down	Q9LMF0	Smeritima35119_c0_seq1_len=1262	CTCGTTAATAATTCTATATAAAAGCCATTGGAGAGTTCCACAATAACCAAACATAGTGATAAAAATAAACCAATACAAAACATAACCAAATGGGTTCATTGAAAGATATGCCACTACAGAAACTACACGCAGTGTGTGTTCCATACCCAGCACAGGGCCACATAAATCCCATGCTACAACTAGCCAAAGTCCTTCATGCGAAAGGCTTTCATATCACGTTCGTAAATACTGAGTTCAATCACAACCGTTTGTTGAGGTCTCATGGGGCTGAATCTGTTGCGGATAGACCATCTTTTCGATTCAAAACCATATCTGATGGTATGCCTGTTACTGATGAATTAGACTCTACACAAGATGTACCGTCACTCTGCGTATCCACAGAGCAACACTGCCTTGGTC…
17	Hormones	AT1G21270	-1.773	0.0165054	Down	Q9LMP1	Smeritima45127_c0_seq4_len=2589	CCTGAACCTGAGTACGTATTAAAAAAATTGAAATCTTATACAATTTTGGGCTCAAACATGTTACACGATATTCTGCATATAATCACTTCACATTTCACACTCCTTATTTTCACAAAGACATGTATAATTGACATCCACAAAACAGCAAAACAAAAGCATAAAACCATAAATCATATAATCACCTGCCAATTTCCAAAGATGAAAGCAATGTTGGATTGTATACATTTGATTCAATGCCACTGCTACAACCTCCATATTCATCTGATTTCGGAACTCCGGTGAGCAAAGTCTTGCAATCTTCTTGAACCGATTCGTCGTCATTCCATGGATGTGATCCCTTTCTTTTAATTGTGTCTAATTCCATTGCAGCTTCCTTCATTGTAGGCCTCTCTTCTCCTT…
17	Hormones	AT1G32770	2.615	0.198451	Up	Q9LPI7	Smeritima272628_c0_seq1_len=658	CTTAATAGTAGTGATTATAACTGGGGATGATTGTGGTGGTGGTGGTGATGACTCTCAATGATGGTGATGGTGATGGTGATCAGTTGATGATGACGGTGAAAATATGGATGCCATTGATTCCAGTGTAGCCCAGTCACTGAGTCCACTTAGTCCTGTTGCTGAGTCGTAGACTGAGTTTGGTTCGGTCTCGGTTTTGGTCATCGAAACGATGTCGTTTTCAGGCAATGGTTGGTAGTAGCTAGCTACTAACAAGGTGCTATTGTTTGGGCTTTCAAGGTTTGGGAGCTTCAAAAACCTATCATATTGTTGTTGAGTTGAGGATTTTGTTGTAATATTATTCATATTTGTGTTATTGTTGTTTTGAGGTTTACCACCCATAAATTGAAATATTTGCTCCAA…
17	Hormones	AT5G49850	1.748	0.0248727	Up	Q9LTA8	Smeritima33126_c0_seq2_len=2012	TTTTTTTGATATAAGACGCAAACCATGAGCTTTATTATACAAGTCAAAAAGCAGACTACATGCACAAATGACCACTATGACATGCATACATAATACAGTTGAGACTAGTAAACATAAGCAGAAACCTATCACACAACAACACAAGCATATTTACAAGCATGTTTATTACAACTAACTTCATATTACTTGTAAAATTTTTGCAGCATATTTTTGAATGGACCTCTGTCAAGTGGATATTCACGGGGTGACTGTTCATCGTTCATCCAATACTGCATATGGACTCCGATAGCATCCAAGAAAGCTCCGCTCCTTCCATGGAACCCAACTACTTTACCTTCTTTATTTGCCGAAGAAAAATGTGTGCCTAGGGCTTTTCCATATGGTCCATATTTTGCTCTG…
17	Hormones	AT3G22400	-1.067	0.00728843	Down	Q9LUW0	Smeritima271891_c0_seq1_len=465	GAACACAATCTTGTTTGGGTTTTTGGTAACTGTCTTCACAAGAAAAGGTTACACATACCTGCAATCATGGAACCATTTGTAATAGCAACAAATAGACAGATGAGTGTGCTTCATCCAGTTTATTACAAACTTCTACATCCTCACTTCAACATGCTATTCCAATTGACCTTTTAAAGAGAGGAGTGGCAGTGGACTCAAAAAAAGCCTTATGGATATGAATTACTCATTGAGGACTACGCATATGCTGTTGATGGGCTAGAATTTTGGTTTAATCGAGACTTGGGTTAAGGATTATTGTTCGTTTTACTATACCTCCGATGACATGGTTGCTATTGACCCTGATGGAATTCCTCGATTCTCTAGGATGTTGTCAGCTTGTCACAAAAATCTAGATCGACA…
17	Hormones	AT5G47180	-7.478	0.00145732	Down	Q9LVU1	Smeritima44637_c0_seq15_len=890	AAACCCTAAACTCCATCTATCTCTCTTGTCTTCTAAACGCTTCCTCTCATCAAATCTGAAATCTCATTATTTCTCAATCAAATCTGAAATCTCAGTCTCACTCCATAAGTTTTCATTGCTACTGCTACTCGTTTATGTTACTGTAATTTAATTTTTTGGGTTGTCGTTGTTGCTGCTCGTTTTTAGCAACATTGCTCTTCAACAGATGATTACTAGATTTACACGAGATTAGCCGGTCAAGATCCGTCCCTTCTTCCCGTATCCTAGGTTAAGACCCCTTCCCCTTAGAGGTACTATGTACGACCTAACATTGGTGATCTACATCCTTAGGACTCATGTGTCATAAGAGGAGGTGTCATGGATGTTATGCATAATTTGTATGTGAAGGGCGCTTTAGCT…
17	Hormones	AT3G46290	2.494	0.318884	Up	Q9LX66	Smeritima20272_c0_seq1_len=464	GAAAAGAAAAGCAATAATAAGGTAAAGTGTTATTTCATAATCTTTATTTATAAAATTACTCTTTACTAGACTTGAGATAAAAGGCCAACTGATCTACAATACAAACCACAATAACAAATTACCCTCATTGTGGTTCTTGGAGCTGAAAGAAGGGGGCCTAAGTACCCTTGTCACACGGGCCCTGTAGATTGCTCATTTTCATTATTTCTAATCCATTCAAAATATTGTCGAAGTTTTCCATACAACTTGTAATTGAGCCAATGCTTGCATCCAATTTTTTATGCTTAATTACTGGCATGACAAAAGACTAAGGTCTAACATTTTAGAAACTACCCATAAATTTACATAGACATTGAAAAACATTTCACAAGTAGACGTGCTTACTACATCAGATTTCAT…
17	Hormones	AT5G02090	2.58	0.744112	Up	Q9LZM2	Smeritima427138_c0_seq1_len=313	GTAGTCGCGAGCGTCAGTTGTAGTCCTCGTCTAGATACGCGCCGGCCGCGTCGGTTTTGTTGTCGTCGTTCGTGTTGTTGTTATTGTTATTGTTGTGGTTACTATTATCATCAGAAACGGGTTGAAACCGACCTGAATCACCACTTGAAAGCCTCACATACGGAGTAGTGGAAGGTGAGGATGAGCCGTAAAGCCATGACTCCGTTGCACGACCATGGTGATGATGATCTTCCTTGTGTTGAACTATAGCTTTGTAAATATAAGGAATTAACCCCTCCATATTTTTGTTTGTTGAGAATTTTATAAAAGTCAA
17	Hormones	AT1G30570	-2.768	0.00283283	Down	Q9SA72	Smeritima44989_c0_seq18_len=517	GGCACCCTTCATACTATTGTGGACCCGAATATATCAAGCCAAATCGAGCCAGAGTGTCTAAAGAAGTTCGGAGAGGTAGCTGAGATGTGTGTTCATGATCGTGGAAATGAGCGTCCCTCAATGGGGGACGTGGTGTGGGGATTAGAGTTTGCGTTGCAACTACAGGAAACCGCAGAGAACAACACCAACATTAGTGTTGGTTCTCTAGAAGAAGTAATGGGTCTGAATAGCAGTATTGGAGATAATAATGATGAGGCATGCCTAATCTCTAACGGTTAGATGCTTCTTAACCAAATCAAGTGGCAATGTTGTAAATATGGGGCAATGGTAGGGTTGTATAGCCACTTTGTATAGCAACGGGTATATATGTTACTTTATACGTATAAACGGTATCCGTTA…
17	Hormones	AT3G51550	-2.32	0.000717129	Down	Q9SCZ4	Smeritima45401_c0_seq13_len=750	TTGATGCATCAAGTGTACAAACTAATTGAAGAGTTGTATGTTTGCTTTCTACGTACATACACAAGTATGAACTTATCTACGTACCCTATTACAACAGTATAAAAAATAACTACATATATAAGAAATCTTTTCATCTGGCTGTTGGATCAATGATCTCGGAGAAGACTGAAGCAGAATTCATGTTTAGTTGATAATCCGATGAATTACTTGTTGTTGATTTACTGTCCATAAGCTTCTTTGTGGCAACACTTTTGTTACTACTCCGGGAAAATGTGAAATTTTCAGTATCTGTATTTCCATCATTATGATCTCCAATATTGCTAATCGGACCCACAACTTCTTCTAGAGAACCACCACTAATGTCGGTGTTCTTCTCTGCGGTTTCTTGTAGTTGCAACG…
17	Hormones	AT3G50150	-3.033	0.0135157	Down	Q9SN03	Smeritima29484_c0_seq2_len=1141	GCGTTCATCATTTTGTACTTTATGCAGTGCACTATTACACCAATAACAGATCTTGGGATGGAAAACTGGTGCGAGTTGAGATGTAAGGTGCACCAAGATTTATTTCTTGTGGAAAACCAAATTCCGTTTTTTGTTCTCAATACTCTGTTTGATAAAGCATTTGGTGCAACCTACCCAAAAAATAATTTCAGGGATATTACTCGTTCGTTTATAAACCTCATGGTGTTTCCCTTCGTTAGAAAGGATTCACCGAAAACAGAGGAATCGAATGTTAATCATCTCGTTGATTTCTTAAGGATCTGCTGCTTTCCTGCGAAACCCCAAGACCAGCAACGTATGGAACCCCAGTACCAGCTCCCTACGGAACCTCGGTACCAGCTCCCTGTGAATATTGTTGAT…
17	Hormones	AT3G46680	-7.343	0.00194071	Down	Q9SNB0	Smeritima35119_c0_seq2_len=601	AGTCATAGATTGGATACCTGCAATGAAGAACATTCGATTGAAAGACCTACCAAGTTCCATAAGAACCACAGATTCTCATGATATTATGCTCCACTATCTCCAACGACTAGTCCACAACAGCAAAAGAGCTGATGCAATAATTTTCAACTCCTTTCATGTGTTGGAGCATGATGTCCTCAAGTCCTTAACCTCCGAATTCCATACCTTGTACATGCTTGGCCCCTTACAACTCCTCCTTGATTCTGTCGAATCCAACGACGAGGAAACCAAATCCATTACTACAAGCTTATGGAAAGAAGATCCACAATGCCTACATTGGCTTGATTCTCATCAACCAAACTCTGTTGTTTATGTCAATTTTGGGAGTACTACGGTTATGACTAATGATCAATTTATAGA…
17	Hormones	AT3G06460	2.84	0.00133166	Up	Q9SQU9	Smeritima40133_c0_seq2_len=2274	ATAATAATAATAATAATAAAAATATTAATAATAATAATCACATATGGTTTAAATTATTACACAAAATATATAAAACAAACGTTACATAGGTATCACATCAAAATATTTTGAAAAACACGACTGGATTTTATATCGAAATGGTTTCGTCTGAAAAAAATATTTTTTTTAATCTGTTCACGTGTCTTACACAAATTTAAAACGAAAAAAATATTTGTACAAAACGCAAAGAAATGCGTAAAACGTTTATACACACGATAATATGCGGACTGTTAATTTCCAACACCTAACACGATAGTATACAATAATTATTACTATAACGTACGATAATAGACAGACTTATAAATTAATATATATATATATATATTGCATATCGTACATACACATTATGTGGTATTTTTT…
17	Hormones	AT3G01570	4.096	0.525339	Up	Q9SS98	Smeritima771440_c0_seq1_len=542	AAATTTTTAAGTAGTCCTAGCTCCTTCTTTCCCTTCATGTGCTTTGCTCTGGATTTTTTGTCCAGCATCCTTCGTCTTTTGCCCCACGTGCTCTGCAGCCTCCGCCATGCGCCTCTTTGCCGCTTCTATATTCTCCGGCACCATCGATTTACCACCTTGTCTGAAGTAATTGAGGATCCAAGAGAGAGACGAAAGCCCAGTAACACCAAAAGCACCAGAAGTCAAGAAGCCAGCAACAGCAAGACCAACAGTAAGAGTAGCAGGTACAAGAACTGGGCTAAAGAGGAGAAAAACTGGAGTCGCAACAGCAAGCCCAATTAAAGTACCCGCAAGGGTAATGCCAGCAAGGCAAAGAAGAGTCCCACCAACAGGAAGAAGAGTTACAATAGCAAGAATTTG…
17	Hormones	AT3G21510	2.297	0.0994357	Up	Q9ZNV9	Smeritima8875_c0_seq1_len=1051	AAGTGATGTGCGCATAATATGCATTGGCACGAGCATGCATTAGCGCATGGGTATGCAATACCGAAGAGTGAACCAGAATGCAAACTCAGCTTTTGCATGCGCTGGCTTGTTGTGCTCACCCAAGTGTAGGATACACTCATACACAATACCGCGTACTCTCTCGGTTGCTTAGTTCTTGATATGATAGTAGGATTAGCAAGTGTTGGAGACTTGTCATATCATCCGTAAGCCTTTTCTTCTGAGCAGGATATGTGTTGTACTGTGAAGCAATGAACTTGAACATGTATAATTGTTTTACACAAGACTACTAAAGATGATGTAACAAGTATCATCACACATGCACTTCAAAAGGCGATAGCAGAGACGCATAATGGGCACAAGCTTGTTGATTGCTATTCT…
17	Hormones	AT2G36800	-1.277	0.0375448	Down	Q9ZQ94	Smeritima35195_c0_seq1_len=1843	CCCAATTATTTCTCGATTAAAATGTTGAGGAGTTCCTTTTCTGTACATCTTACAATTTCAGCTTTATATCAAAAGCAAGATTACATAATTTTGGAACTTGGAATATTAGCTGAGTAAAGGCATCCAACAAAAACACAGGTGATATCAAGATCAGGCACCAAACCAAGCCGATATCGAATAAACAGTTGCTGTGTGGCTGTGTTTGTGTCAAGCCACTGTTTCATCTTCCTCATTATTTCTCATCTGTTGTTTGATGACTTCTTCGATCATTAATTTCAAACCTCTGTCGGAAGATCCGCCTTTTCCCACTGCTCTCTTAGCGCACTCTGCAAGTGTCGCCGCTCTTGCTCTCATCTCTGCCCCTTCTCCATCACTCATCACCACCTCAACTGCGTGGGT…
17	Hormones	AT2G36800	-1.277	0.0375448	Down	Q9ZQ94	Smeritima35195_c0_seq1_len=1843	CCCAATTATTTCTCGATTAAAATGTTGAGGAGTTCCTTTTCTGTACATCTTACAATTTCAGCTTTATATCAAAAGCAAGATTACATAATTTTGGAACTTGGAATATTAGCTGAGTAAAGGCATCCAACAAAAACACAGGTGATATCAAGATCAGGCACCAAACCAAGCCGATATCGAATAAACAGTTGCTGTGTGGCTGTGTTTGTGTCAAGCCACTGTTTCATCTTCCTCATTATTTCTCATCTGTTGTTTGATGACTTCTTCGATCATTAATTTCAAACCTCTGTCGGAAGATCCGCCTTTTCCCACTGCTCTCTTAGCGCACTCTGCAAGTGTCGCCGCTCTTGCTCTCATCTCTGCCCCTTCTCCATCACTCATCACCACCTCAACTGCGTGGGT…
17	Hormones	AT2G46690	2.259	0.839845	Up	Q9ZUZ3	Smeritima645719_c0_seq1_len=370	ATGATGATGATGATGATGGAGGGAATTCTCTTGATCAATCAAACCTTGGACGTAATAAAACTCTTCGACGTGACAAGGAATGGTGATGGTACCTTTTTGATCAAAACCAAACTCATCTTCAGCTTCTTTGAGAAGCCTCATAAAAAGAGGATGATTGAAGTATACTACTGGTACTACAAACCTTTGTTGTTCTTCACTTGTATGCCCCACTTTTATCGCCAAACAACCCTTTGGCACTGATGATAATCCAACACCACCATTGTTATTTCCCTTTGATGTATGATGATGATGCTGCTTCTTGTGTGGGAGATGTAGGTGAAAATTTCCCCCCATTTTTAAATTAATTTTTTTTTTTAAAAAAAGATTAATT
18	Co-factor and vitamine metabolism	AT5G34780	2.443	0.0330493	Up	F4KIN4	Smeritima34541_c0_seq1_len=1709	AATTGTCGTTCTCATCCAATTACATACCCAACTTTGTTCTCTTTTTAAGTGGCATTCTCATCCTTTTTAATACCCCCAAACTTGTAGGAGGAAAAGAGAAAGCAAATAAAAATATGGCTATTTTGTTAAGAAGGTCAAGAAATGTTATGAAGCACTTGTGTTTTGCAAGTTCAAGTTATAATTCAACATGCAATAGTTTTATTGGAGGTTGCACAACTCCTAGTTCCTTTTTAGGAGTTGCTAATAGTAATGGTTATGGTAATTGTTTTGGAGTTTTTAGGCGTTTGGAATCAACTAAAGCGGCTGAATTGAAACTTGATCCGCAGTTCTACTCTTCTGAAGATGAAGATCTTGATGATTCTTCCTCTTCTCAGGGCATGGATTTTCCTGGAGGGAAGG…
18	Co-factor and vitamine metabolism	AT2G40850	-2.164	0.0472857	Down	O22199	Smeritima33002_c0_seq1_len=1202	ATCGATCCTCCCGCGTACCAAGCCACCGACCAACATGGCAGCGTCTCTCCAAGCCGCGGCCACGCTGATGCCGGCCAAGATCGGCGGCCGGGCCTCCTCCGCGCGGCCGTCGTCGCACGTCGCCCGGGCGTTCGGCGTTGACGCTGGCGCCAGGATCACCTGCTCCCTGCAGTCCGACATCAGGGAGGTCGCAAGCAAGTGCGCCGACGCCGCCAAGATGGCCGGCTTCGCCCTCGCCACCTCTGCCCTCCTCGTCTCCGGCGCGAGCGCGGAGGGGGCGCCCAAGAGGCTGACCTTCGACGAGATCCAGAGCAAGACCTACATGGAGGTGAAGGGTACCGGCACCGCGAACCAGTGCCCGACCATCGACGGCGGCGTCGACTCCTTCCCCTTCAAGGC…
18	Co-factor and vitamine metabolism	AT4G16370	-0.615	0.0497405	Down	O23482	Smeritima40443_c0_seq1_len=2665	CACCTTAACTAAACCGAAAACTTCTAATTGTTAGTGTGATTATTTGTAATACATATTAGGTTAGGGGCATAAATCTCAAAAATGATCATAGTTAGCGCTAATTCAAAAGTCCTAGCTATAATGGTCACTGATCAGCACAACCAAAATTGATGGAGTATAAAAATTTCAACAACATTGGGATTCAACAGCAAAACACTTTTAAATGCGTTATTTTTTGGGTTCTTAAGACGGCAAAGCTATACCACATCCTAATCTGACTGTAACAGCTGCATAGACATTAATACTACTAATTAACTTCGGTGGTATATATGGACGGTTTTCTTCAAGATCAATATCAATGCACAGGACATGTTGCTACCACAATCCCTGGGGCGGTAGGGCATGATGCTAAGGGGCAAT…
18	Co-factor and vitamine metabolism	AT5G51030	-4.218	0.389877	Down	Q9FI45	Smeritima43579_c0_seq5_len=368	GGGCTTCAATTGCTCGATTTAGGGCTTCAAAAGTTGCCGGGTTATGCTTGCCTATATTGAACATAGTTTTAGCTCTATAATCCCGACCATTCAGCATTTGGTGGGGAACCTATTGTTCAATGGGAAATACAGCCGAAAGCATATTATAGGGAGTTACTCAGCTACGGTCCAGGTCTGATGTCCCAGATTGAAAAGGTCTGTGTTGGGTTGATGATGGGCAGAGAGGACACCAGTGTGGTGCATCTCAATGATGGTTCCTTCCTTTGGTCCAGTGGTTGACCTCCGAAACTATTGCAGTAGTGACAGGAGGCAACAGAGGAATTGGCTTTGAGATTGGAGTAAGGAATGGAAGAAAATGCTTACATGAA
19	Tetrapyrrole synthesis	AT2G48100	-9.934	2.10076e-11	Down	F4IN68	Smeritima44565_c0_seq1_len=2379	GCCACAGCTCCCTGCTGGTTCCCCCCTGGATACCCAGAAGCTAAGAAGGTGGCCGAGGAGGCGGCCCTCGAGGCTCCAGAATTCCCACTGCCCTCTCATCAGCCTGCCCAGAGCTTCGGGCTCTGGGTGCCCCAGATGCACAAGCAGGCCTCAGCATTTGTGGACATCCAGGCGGAGCCCCAGAACAGGGGTCCGGCGGTGCCCCCAGCGTGGCCCAAGATGGTGACGGAGTCGTGCTACTTCCCTGCGCAGAGGGGATCGGCCTGCCGCTTGCCAGCCGCCCCAAGGCTGACAGAGAGGCCCTCGGGAGTCCGCATCTCAGCCCCCAGGAAGAGGAAGACGATCGCCCACTCTTCCAGCCCTTGCTTGGTCACAGGTTACACAGATGCCAAGAGAACC…
19	Tetrapyrrole synthesis	AT4G14400	-4.361	7.25179e-06	Down	Q8LPS2	Smeritima137402_c0_seq1_len=1393	GCTATCAAAGAATCAACACAAAAATTACACAATGAACACTCAATATTTATGTATAGTATGAAAGAAAAAAAGGGTGATATCCTTGAATTTCTATGTATAGTAGTATAAGCCAAAACTTGTATGCAAAAAAAGGGGGTGATATCCTTAAAATTCTATGTAAAGCAGTATAATCCAAAACTATATAAATAAATAAAGCACAAAGGGAGAGAATGCAGAAGATTGATTCAGCAAGCATACTCTATCGCAGCACGCTATTAATAACCTGTTCCACTTCGTGATTTTTACTTCTTTTAGCCAAAACCAAGGGTGTACATCCATTTTCATCTTTCCTCTTGATTAACTCTTTCCCCTCTTGTAGGCTCAACAAGTATGAAACAACATGCTTCAACATGTTGCCGC…
19	Tetrapyrrole synthesis	AT4G05040	1.604	0.041039	Up	Q94A85	Smeritima34428_c0_seq2_len=1951	AGTGGTAGTGGTAGTGGTAGTGGTTTGTGGAGAGATATCAAAGATGCTACAGCTCTGTGTACCGAGCATGACAGAAGCACTCTCCTTCATTTAGCAGCGAGCGTGAGTCAATTGGGGGTCTTTGATCTGTTCAACCAACAAATCCAGGTTAAAAACGCTAACGATGATCTTCCTCTTCATGTTGCTGCACGGTCGTGCCAGCTTCAGGCCGTCAATAACTTAATTTCTCTTGGTAGACAACAGGGTCTACTTTCGATTTTGGAAACAAAAAACAAGGATCAGAATACAGCACTTCATATTGCATTAGAGAATCACCAAGAGAAAATGGCCAAGGTCTTGTTTGAAAATTGGCCCCAAACATTTTACTACTTGAATTTGCAGGGGTTTTCTCCTCTTTAT…
19	Tetrapyrrole synthesis	AT5G57510	2.541	0.365169	Up	Q9FKM0	Smeritima475485_c0_seq1_len=702	ATTTGTTAAATCGTTACAAAAAGAGTTGAATCCAAAAGATGATCATAACTTCATAAGGCGAAAACATACAGATACAAAGCTTTTGAGCATAATAGTCTCATTTCGGAACATATTCCAAGTAAATACATACTTTCTCTGCTTCAAACAAACAAACCAAAAGTTCATATTCAAGACTAAGTAAACTTATTGTTCTCCACTAGAACTGGCATTGCTATCGTTACTACAATATCTAAGATCCAACGAAACCTGTCTTTCCATCCAAAGTTGACGATGAAAATTCGCAATAAACATATCTGCCCTTTTATCAATATCTTCACTACCACAGCTATTATGATCATTACTGTTCAACCCAAAGTTTCTAACCCTTCCAAAACTTCTAAATGACCTCAAACCGTGACT…
19	Tetrapyrrole synthesis	AT5G40310	-11.709	9.74434e-23	Down	Q9FNE7	Smeritima44565_c1_seq3_len=6275	TAATGTTGACAGTGGGGTGTTAAGTTTGCCATTATTATTATTATTACTATGTGGGAGTCTAAGTCTCTTTTGATCACACTTTAAAGACCAAAAGGTAGAAGCGCAAAGACGTTATCTGTCCAATATTACAAACCTAGTAAGTGGTGGAATTTGGCCTTGAACCCAGATCTGTAACTCCAGAGCCGAAGTGCTTCACCCACCTCCCTGTGGTGCCTCTACAGAAAAAGAGGTAAGCAGGCATTCCGAAAGCTGGTGGGCCGGGGGGCTGGCCTTGTACTCAGAAGCCATGGAAGTCCCACGTGGGGTGGCTAGTGGTGTAAGGACAGAGGTCTCGGATGGGCAGAGGGATGTGGACAGGCGCGAGGGCGCGCGGCAGGGACTCGGGGGACTGGGAGTGGC…
19	Tetrapyrrole synthesis	AT1G14140	-3.962	0.000673685	Down	Q9XI74	Smeritima16424_c0_seq1_len=820	TCTTCAAGAAGTACTATTCTGATATTGCTGGACCTGAGTATGCAGCCAAATACAAGACTCTGATATACTTAGCTGGTTCAGCTTCTGCTGAGGTGATTGCTGATGTTGCCCTTTGCCCTTTCGAGGCTGTTAAAGTCCGCGTGCAGACTCAACCTGGCTTTGCTCGTGGCCTGTCTGACGGACTTCCTAAGATTGTCAAGTCTGAAGGTGTTTCAGGATTGTACAAAGGATTAGCACCTCTTTGGGGTCGTCAGATTCCATACACAATGATGAAGTTTGCCTCATTTGAGACCATTGTGGAACTCATGTACAAGCATGCCATTCCAACACCGAAGAACGAGTGTAGCAAGACATTGCAGCTTGGTGTTAGTTTTGCTGGTGGATATGTCGCGGGAGTGT…
19	Tetrapyrrole synthesis	AT4G03440	-1.912	0.00188671	Down	Q9ZT72	Smeritima35946_c0_seq1_len=2708	TAACACAAAAAAAAAAAGAAAAAAGATTCCTTGCATACTAAAGTTTACGTTACTTGTTTATTAGAAAGGAACGATACATAAGTGTTGAGGAAAATGTATTTATTTACTTATTGAATAATAAGTAAAAGTGTAAAACCAATAACCAGTGACGGTGAATTATTGTAACCCCAAAGTGAATATTCTTAAGTTCATACCTTTCTTGCCCATTCAATTCTCATTTTTTTTCGTCTTCTTGATTTTTAAAGGTAGACGCGTTATCCTCTTTAACGCAATCAATAATCTTCGCACATTTTTGTCTTCATCTTGTGTATAAAACTTTTTCTTCGGTTTTGAAAATGGCTTTGACCTATGAATTGGATTTGTTCTTGGCCCCTCTTCCACCCACAAATCTTGATTTTC…
20	Stress: biotic and abiotic response	AT4G28250	-2.782	0.0340417	Down	A8MSF9	Smeritima203081_c0_seq1_len=712	AAATACCTTAAAATCTCATTTTATAAACAAATTTTAATCATATAATCAATAATTTTTGTAACCCTAGCAAAACTTAAGATGGCTTCTCTTACACGTGCTATGATCATAGTGGCACTTGTTGCTTGTTTTGCTTCTGTTGCTTATGCTACTGCTGGAACTGCCACTTATTACACTGTTTATACCCCATCATCATGTTATGGATTCCAAGACCAAGGGACAATGATAGCAGCCGTAAGCTCAGACATCTTCCAAAACAAGGCGGCATGCGGTAGCATGTACCGTGTTACATGCACCGGAGCCAATTGCAAAGGCGGTAGTGTGACCGTCAAAGTTGTGGATCTTTGCCCTGGTTGCTCAGCTAGCGGCTTTGATCTCTCCCAAGAAGCCTTCTCAGCCATC…
20	Stress: biotic and abiotic response	AT3G11930	2.964	6.96069e-06	Up	B9DG73	Smeritima47683_c0_seq1_len=1356	GTCAGATAGATATATAATGTTTAAGGTAATACATTGTAGGCCATAATTAAAATGTTGCAACAATTTTGATTTGGAAGTACTACGTACTAAATTTACTTAAAAAATTTCAAGCCAGGATGCTTGAGATTGAGGTAGTGTTATGGTTTTAAGATGTTGGCTATTAGGTTAAAGGCCAGGTGTGCTAAAGGTTTTGCTAGGGTGGGGGCATCGGTGCTAACTGCATGCTAAGTTAGGTGGGTTAAGTGGTTATGCCCAGTTGCTTTAAATTATCCTAGCGAGCAGGTCTAATTTAGGAGAAGCTAACCTGAAGCATGCAGCTAGCTATAAACTCTGACAGAAACTGAATATAAGCTACCTTAAACATAACTTAATAATAAGCTACTATATCTTTCTTAAACA…
20	Stress: biotic and abiotic response	AT4G30650	1.784	0.0160654	Up	C0SVK6	Smeritima33484_c0_seq1_len=547	TATGATAAGATTTGCTACTTCAATTCTTCTTTTTATGCTGTTTTTTGTCGTTTTCTACTCATACATTTACTTGAAAAAAAATCATCATATATTCTCAACAAATTTTCTAAGGTCATAATAAAATTCCATCATCAAACATCAAACATCAAACATTATTAAAGAAGAGAGGAAAAACAATAGAAGGGTAGCTCAAGAAATAATAATGGGGTCTGAGACATTTGTGGAAGTTATACTTGCTATTCTCCTGCCTCCTGTTGGAGTTTTTCTTCGTTATGGTGTTCAGGTTGAATTCTGGATTTGTTTGCTATTGACTATATTGGGATATATTCCAGGGATTATATATGCCCTTTATGTGCTAGTTGCTTAAACTATGACACCTTAAACAAGTGTTTATTATCT…
20	Stress: biotic and abiotic response	AT4G30650	1.784	0.0160654	Up	C0SVK6	Smeritima33484_c0_seq1_len=547	TATGATAAGATTTGCTACTTCAATTCTTCTTTTTATGCTGTTTTTTGTCGTTTTCTACTCATACATTTACTTGAAAAAAAATCATCATATATTCTCAACAAATTTTCTAAGGTCATAATAAAATTCCATCATCAAACATCAAACATCAAACATTATTAAAGAAGAGAGGAAAAACAATAGAAGGGTAGCTCAAGAAATAATAATGGGGTCTGAGACATTTGTGGAAGTTATACTTGCTATTCTCCTGCCTCCTGTTGGAGTTTTTCTTCGTTATGGTGTTCAGGTTGAATTCTGGATTTGTTTGCTATTGACTATATTGGGATATATTCCAGGGATTATATATGCCCTTTATGTGCTAGTTGCTTAAACTATGACACCTTAAACAAGTGTTTATTATCT…
20	Stress: biotic and abiotic response	AT4G36990	2.465	0.0051194	Up	C0SVM0	Smeritima29578_c0_seq1_len=1349	GCTATAATTAATTACTTCATAATTTTTTAATTATATCAATAATAAGTATTTGACATACTTGATGTCCTCATCTTACTATATATTATACTCATCTCCAAGCACCTCAAATCTGTCTCCTCTCCTCCATTCCACTCCTTTTTTTCTTCTCCCAAAAAACTAACTCCTCACCTCCTTGCTAGAATACAGGAAACAGAAAATTCAATAGAAAAAAAGGGGGAAGTGATCATATGTGAAAGGGTACATGGAGCAAAGTGGAAATATGGTAGCACCTTTTGTGATGAAAACATATCAGATGGTCAGTGATTCATCAACAGATCATTTGATCAGTTGGGGAAGAGCTCACAATAGTTTTGTTGTTGTGGAGCCTTTGGAGTTTTCACAGAGGATTCTTCCCTCTTA…
20	Stress: biotic and abiotic response	AT1G69550	-4.606	3.26513e-06	Down	F4I270	Smeritima45425_c0_seq10_len=471	TACAGTAAAAAATTGAAGTGTGATTTAATAAATTGAGAAATAGACAATCCGAATTAACAGTACAAAATATAGTACAAATATACATAGAGGAAATAAGCCTATATGGGCCATTAATATGGCATTGAGGCCTACCCTAAGAAAAGCAAACCAGTCAAGGTTTTGGACGCCCAAGTCGAGGTCAAATTTATCGCCTTCCTCTGCCTTCAGTTGATGCTGATCCAATCGATGGTAACACGTAGATGTTGAATATACGGCCAGTACTCACCTGTTGGTTTCTGACACTTTTGGAACAACGCTTCCGAGCAATCACGCATGTAGAGTCCGCACGAATTGGGGAGGTTGCTGATTTGATGCGGTAGCGATTCCAATTTAGGACATTTACCTAAGGTAAGGCATTCG…
20	Stress: biotic and abiotic response	AT1G40390	8.109	0.00313926	Up	F4I7W9	Smeritima353882_c0_seq1_len=1554	CCAACGACCATCCACATTAAGTTTGACAAAACCTCTCTGGGGAGGGCGCTATTTGGAGAGCTGTTCATCAATAATTGGGCGAACTAGATTGGTCTTAGTATGGGGAAAGGAGTCCAGCCATTTGAGATTAGCTATAGCCCTATCTAGTCTTTCGCGGATGAGAGCAGCCCATTCGCGCGCATTAGACCAAGTGAAAGGGTTACCCTGAAAACCTAGATCCACCATCTCCGCCTTGTCCATGAAATTCTTGTAGTCTTGACATTGTGATGATCTAAAATGTCGACCACCATATTTCTCAGAAGGACTAGTCACCTCATTAAAATCCCCTACCATAAGCCAGGGCGTAGAAGGAGGAGGCAGATCTGTTTGCATGTCACGCCACTGAGAATGGCGAGCAGA…
20	Stress: biotic and abiotic response	AT1G43760	-9.806	7.40431e-16	Down	F4ICS8	Smeritima45476_c2_seq1_len=6257	TTTTTTTGATTTTTTTTTTTTTTTTTTTTTTTGTTTTTTTTTTTTTTTTTTTTTTTATTATACTTTAAGTTCTAGGGTACATGTGCACAACGTGCAGGTTTGTTACATATGTATACATGTGCCATGTTGGTGTGCTGCACCCATTAACTCGTCATTTACATTAGGTATATCTCCTAATGCTATCCCTCCCCCCTCCCCCCACCCCACAACAGGCCCCGGTGTGTGATGTTCCCCTTCCTGTGTCCATGTGTTCTCATTGTTCAATTCCCACCTATGAGTGAGAATATGCGGTGTTTGGTTTTTTGTTCTTGCGATAGTTTACTGAGAATGATGATTTCCAATTTCATCCATGTCCCTACAAAGGACATGAACTCATCATTTTTTATGGCTGCATAGTAT…
20	Stress: biotic and abiotic response	AT2G16050	2.119	0.0500296	Up	F4IJF7	Smeritima85635_c0_seq1_len=1238	CCTGATTTCAGTATTGCTACCAACATTATATTTAGATACATGGACAACTACAAGTAGTATTAATATAGAAAATATATGATGGTATTGGTCATTACATCTCAAGCAACATTAACTTCAATGTAAAATAGGATACGAAATTAGACATACAGTATATGCAAACACATGCATTGTTTGTTTCACAAAATTATAGACTCCCACCACAAATTAGTAAGAACTTAGAAATATATCTTTTCCCTTTGTTTTTACTGTGAGATGAGCCCACTAACAACCCCAGCCACAAGGGCAGTGGGATCACCCAAGATTGCAGACATAATAACATTAACAGCATTTCCAGCGATATCACAACACTTGCTCATTTTTCCTCCTGATTTATGATTATCGTTTCTAGCTAAGCGCCCC…
20	Stress: biotic and abiotic response	AT3G21600	2.549	0.395461	Up	F4IXM9	Smeritima442633_c0_seq1_len=852	GGGATATTGTGGTGTGGGGATGTAACGGTGGATAGGTTGAGATGGGGGAATGAATTTTTGAGAGATAGAGTTGGGAAAGCAGAGAGTGCTGCGCAGGTTAGTCCTCAGTGTTTAACCAGAATTCGAAGGGTGAAAAATTTGACAAAAAGATCAGAGGATGCAGCGACCGCAATTCTGACGGGAGTAATAAAGGTGTCTGATACTATCACTGGGTCGGTGGTGAACTCAAGAGTAGGGAAGCTGTTCTTTGACATGAGTCCTGGAGAAATCGTCTTAGCCTCCTTTGACGGTTTTCAAAAGATATGTGATGCTGTTGAAATTGCGGGGAAGAATGTTATGTCAACCTCATCGTTTGTAACAACTGATCTTGTTACAGAGAGGTATGGCGAGGAAGCAGCA…
20	Stress: biotic and abiotic response	AT3G44630	-2.317	0.0112719	Down	F4J359	Smeritima45013_c0_seq1_len=2719	CGTTGTGATCAATTGGCAGAATTTCATGGAGGCCGATTAGGTAATCTGGTAAACCTTAGGCATCTTGGCTTGAGTTTTGACTTCTGTCCCACAAAAGGGGTGATCCGACAATTAACTCAATTGCATACCATTCCCCCTATGCAGCTAAGTGAAGGAGGATTTCAGATTAATGAATTAGGATATTTGCAACACATAAGGGGAAAATTGGAAGTTAAAGGCCTTGAATTCGTCAAGAGCAAATTAGATGCTAAGAAAGCCAATTTGTCAACGAAGCCTAGAATTGAGCAACTGCTACTAAGTTGGAATAACGACGACAAATGCACAAACTATGAAGAGGTGCTAGATGGGTTGTATCCTCACAAGTATTTGAAGCTACTCTCCATAAAAGGGTATGCAGGT…
20	Stress: biotic and abiotic response	AT3G25510	-2.918	7.23588e-06	Down	F4J910	Smeritima45463_c1_seq8_len=638	CACAATCGACAATGTAAAGGTACTCTAAAGAGGCAGCAGCAGATTGAATACCATCTGGAATATTTTTCATCTTTGGAACCCCTTTGATATACAAATCACGAAGGCTTTGAAGTCCTTGCAGCCCTTCTCCTTCCTCCATCTCCAACTCTTCACAATTATATATCATTAATTGTTGAAGGCTGACAAGGAACTTCATGCTATTTGGAAGGCATTTCAATTTTGGACAATCAACGATGTTCAATTTTCGAAGGGAAGTGAGGCCTCCAACATCACCACTTTCCCATAAGGATTCTAACCTCTTACATGATTCAACCACCAAGGTATGTAAAGAAGTCAGTTTGTTTAATTTGGTGTCAACTAAACTCATCTCACATGTTGTCACTCCAAGAAACCTTAAAC…
20	Stress: biotic and abiotic response	AT4G23290	-1.37	0.000220257	Down	F4JNH7	Smeritima35497_c1_seq1_len=624	ATTTTATATCTCACAAATAATAGGCCTTTGTTGCAAATAATGAGGGACTGAGGTAGTATATATAAAAGATATCACTGTAAGCCAAACCGTTGCTCGACTATCCTAGTCGATTATCTGGGATATATATCACTGATTGTGTACTCTTGACTTTCCGACACTGGCTTTGAGTGTTAATTATTACTATTTTCAATACTGCTCATGGCTGTCGATCTTGTAGTATTCTGACTTAACAAACTCGATACAACAGATGATTCGATACTATTGCTGTAAAAGGAACGAGGACATTGTGGCATCGATAGTGTGATGTTGTTTGTGGAATCCGAGTTGAGTATATGCACGATTGTTGACATGGTTGGCCTGTCATTTGTGTTGTCCTGGGCACACAGTATTCCGAAATGA…
20	Stress: biotic and abiotic response	AT4G33150	2.16	0.00241324	Up	F4JVY8	Smeritima44495_c0_seq1_len=4063	GTTTTATTTTTATTTTTTTATCTTCTCTTCTCCTATCTTTATTCCTATCTCTGTCTCTTTTGTTTCCTAAACAAACTCGGCATGTGTACAAGTTACAAAAGAAATCAAATTGTAGGAGAATTTGTTTATATATAGTGTGTTATACGTCTCTGACTCTAGAATCACAAAATACTCCATGCTTTGCTTACAGTTACAGTCGTTGACAAGTGATCATCATTTTATCATCTTCTACACTTGATCATAATAATCTAGAGATCAACCATTATAATCTTCAAATTTTTCTGGGTTTTCAAGAGGGATTTTTCATTCACACAATTGCATGTCATAATCCCAACAAATAAAGTTTCGAACTTGAAATTTCAGTAGGGAAAATAATTGCAGTTGAAGTTACATTAACAT…
20	Stress: biotic and abiotic response	AT3G16330	2.268	0.00965518	Up	O04324	Smeritima42126_c0_seq1_len=1340	ACCCACAAGCATAAAATCAACAAAAAAAAAAATTCAAAAAGGAAAATTATGAAATAGTAAAATCATACATGATTACATGCACAATATAATGTGTACACCATAATAATACATAGTACATGTTATCATTCAAAACAAATAGTTTGGATGGCCTAATTATATTAATATTGTAACAATTGAATACGACTTTGAGCCCTTAATTGATCGTAAAATTTCTTAATGAATTCCTCAGCTTCATAATCAACTTGAACATTTCCTTCATTTTCATCTTCAGATAAATAATCTGATATCATAATTGGAAATGGCGATGAAACAATTGGACTACTACAATTCTCACCAGGTGCTAGATCATAGCCGTCTAGACGTAAATTGAATGAATATTCTGGTGTTTTAGGCACTACA…
20	Stress: biotic and abiotic response	AT1G61190	-1.354	0.0437464	Down	O22727	Smeritima33465_c0_seq3_len=1518	GCCTGGGTGACAGAGTGAGACCCGTCTCAAAAAAAAAAAAAAAATCAGTTGACAAAAGTTACAAAATGTTACTCTGATATTTGAGTTTCACTTCACAATCTGGTACTCCATTCATCCTTAGCTTCAACACATCAAATTGATTCGAAGCTGCATAATCCAATCCCAAGTGATCTGATGAAACAATCAGCTAGAGGGTTTGTTTCCAGTCAGTCTCACTCGAGTAGATGAATTGCAAAACCAGGTTTGAAAAAAGTTCACTCCCAAAACCCTAACTCAAAAAGTGCATTCCTCCATTCGCGGGGATCGTCTATGCCACACATACGGGTAGCTACGTTAACAATAGTGCGTGGCACTCTGCAGCACCTATCAGCAAGTAGCCTAGGAGCGTCACCAAGGGAA…
20	Stress: biotic and abiotic response	AT2G43620	-2.798	0.00490396	Down	O22841	Smeritima14774_c0_seq1_len=1097	ATTTTATTCATGGACTACTATATATTCGTCATTCTTAATAAGTAGAACAACATCTTCGTACATGGAGTTCTGCAATCACAATGTTTTATTCGCAAACTAAGTTCATTGATCCCTGTCCTGTAATTGAGTATTGATGATTATACTATTTGTCACACTAGTGTATAAAGAGCTTGTGAAGTAATTAGCAAGAAAGATTGTTGCCAGGTGCAACACCAAAATCAGAGCAATACTTCCTGTAAAACTGAATCCGACTATTAGCTTGAGCCTGGTTTTTACCGTTGCATTCAAGTGCACCATTGATAGCTTTGATGGTAGCGCCAAAACCCTGGTTCATGACAGAGTGAACATTGGTCATCCAAAACCACATTGCAGTCTTGAATGCTGTATCCACATTAGTAG…
20	Stress: biotic and abiotic response	AT2G43610	2.809	0.197704	Up	O22842	Smeritima318898_c0_seq1_len=1114	GTCCCAACCACAAATCACGCAGTTACATACATAAGCAAATTTATTTATAACTGAGGCCTTAGATAATGAAGTCGTTACATAGTATCGACTAAGAGTCCATATCCAAATGGCCTTTGGTTTCCACAATCAAGATTTTCACCAGGACTAACTCCAAGAATTTGGCAATATCTTCTGTAAAACCCAATTCGATTCTGGACCCTGCTGTCATTACCACGACCACATTCCAGGCCACCATTGATGATATTTGTGCAGACGCCGTATCCTGGGAGGCGATTGGCTGCCAGATCAGAGTTTGATGGTTTCCATCTTCCGAGAATTACATCATGGCAAGAAGGTTTTGGTGGTTGAGGGGTCATCCAGAACCAAAGAGCCGATTTGAATGAGATGAGTGAGTCTGTG…
20	Stress: biotic and abiotic response	AT4G32410	1.906	0.0461052	Up	O48946	Smeritima36883_c0_seq1_len=1314	TTTCATGTTAATATCAAAAAACACTGTATTTCTGTTGGCATATCTATCGTTCCTGTCTATACCATCAAACCTTTGAGGAAATTGGACATAACAAACTTTCTTCCCAGTTTGTGGATCCATCAGAAAGCACATAGACTCCCTAACTGCCTTGCTGTTGTTTAGGTAGTGGTCACAATCCAAATTTAACATGAAAGGTGCATTTGTTAGAACTGCAGAGACGCGAACCAGCGCATTCATTGCACCAGCTTTCTTGTGATGCTGGAAACCAGGTCTCTTCTCACGAGAGACATAAACCAAACGAGGGAGTTCATTTCCTTCGGTGTCATGTCCTCCACTGTGACCGAGGAATACTTGAATCATCCCAGGGTGATCTTTTGTATTATTTCCTGGCCATGGTGT…
20	Stress: biotic and abiotic response	AT1G23130	2.003	0.00398409	Up	O49304	Smeritima11435_c0_seq1_len=1209	TTCACATAATATATACAAAATGCGGCCACCCGTTTATCACCCGATCCATCCGTTTCACCCGCGTATGACGGATGGATGGATGCGGGTGATAATTTTCGCGGGTGACGGATGGATCGGGTGGAGCGGATGGATGCGGGTGACGGATGCGGGTGATGCTCCACCCGCCCCGAACCCGATCCATTTCCATCCCTATTTGAGACTACATTTAGTGAGGAGAACCCGTGTTCGATCCCCCACAACAACGAACAATTGGAAGAGGACTGAAACCTAATCAACCAGAACTGATCCTCGATTTCGAATTATTTTAGCCTAGAGCGAGAGTGATGAAACCAAGTGGAACACACAAAAAATATATAGCAATGTAGTACAAATGTACAATACATCAACTTTCAAACTACT…
20	Stress: biotic and abiotic response	AT1G23130	2.003	0.00398409	Up	O49304	Smeritima11435_c0_seq1_len=1209	TTCACATAATATATACAAAATGCGGCCACCCGTTTATCACCCGATCCATCCGTTTCACCCGCGTATGACGGATGGATGGATGCGGGTGATAATTTTCGCGGGTGACGGATGGATCGGGTGGAGCGGATGGATGCGGGTGACGGATGCGGGTGATGCTCCACCCGCCCCGAACCCGATCCATTTCCATCCCTATTTGAGACTACATTTAGTGAGGAGAACCCGTGTTCGATCCCCCACAACAACGAACAATTGGAAGAGGACTGAAACCTAATCAACCAGAACTGATCCTCGATTTCGAATTATTTTAGCCTAGAGCGAGAGTGATGAAACCAAGTGGAACACACAAAAAATATATAGCAATGTAGTACAAATGTACAATACATCAACTTTCAAACTACT…
20	Stress: biotic and abiotic response	AT2G45750	-1.221	0.0166056	Down	O80844	Smeritima37445_c0_seq1_len=2039	TCTCGAGTAACAATAGGAAATAAAATCTTTCATTTCATTTGAAAATTTTGAGTTACTACACCCAAAAGCCAGGCCACCATTTCAAACTTTTGAGTTAGCTACTAAATTGATTTACAAATTGACATAAAAAGACTATTTAAGAAGGAATAGTGAACTGTTGGTGTTCAGTAGTGTTAGAGGCAGTCCAATATGACTTCACTGCAAAAAGAAGTTTTTGCCTTTCAAGGGGCCCTTCTTCATGGTCCACTATTTGGCTATCCCATTGTAGTGCATCTGTTATTCTCTTCACCTTCACTAGAATATCCACATCATCTCGGACTATTACACTCCCTTCTGGCCTTAATACTCTGTCCATCTCTAATAAGATATCCTCCATCTCACACCTATCTTTGTAGAGTG…
20	Stress: biotic and abiotic response	AT4G19800	1.729	0.0367154	Up	O81861	Smeritima12420_c0_seq1_len=1642	CGTCACAAAACATTACATGATATAATATAATAAACATTAGATTTAAAAAAAAAATAAGATAAAATAATTAAAAAGAACTTTATTTTTTTAGTTAGGTACCTATTTAAGAAAATAGTTTTTTCTCTCAAGACAGTATAATATAGCGACGATATGCATAAGTATTCCGGTACAAAGTAATTATATAGTTTTTTTTAATGTAAATATACGATACAAAATGAGTGCTTAAATATAAAATCGATTTCGTGATTAATGTACTCTATTCACTCTTACAACACATTCTTTATGGCTTTTAGAATGGGGTACTTATTAGCGTCGCACAGACCTCTGGCATCGTCCAAGGACAGATCCATCAACGCCATGCCTCCCAAATTATTTTGTTTCACATATGTGGCTTTTTGT…
20	Stress: biotic and abiotic response	AT4G19840	-3.325	0.000752042	Down	O81865	Smeritima33958_c0_seq1_len=722	CTCCAAGCTACTACAAATTTTCATTGATTGGCCACAATCATGGATCTTTATTCAAAAAATTGAGCAACAAAACGACCACCAAAATACAACATATATGTACTAGTAAATAAAATTAATAAAGTACTTACAAAAGAAAATAACTAATGATGTTAATGTTTAGGCCTAATAATGGCAGACTTGATGATGAGCCCATTCTTCCATGGACCTCCATCATGTTCAAATAAATCAAAGTAAACCTTTCCATTTTCACCATCTTTTACTTGGAAACTACCCACATTCAGCTCAAACCATTCTCCTAATGGTTTCATCAGCAGGCTAACTTGCCTAATCTTGGGTGCTCCATTTGGCGGTATTAGTCTAAGGTTGATCGGATGCTCCCAACCTTGAGACGATTTTGTC…
20	Stress: biotic and abiotic response	AT1G18390	-2.106	0.0706977	Down	P0C5E2	Smeritima39253_c0_seq4_len=1672	CTCCAAAGCTGTAAACATCACTTTTGCTCGTCACTTGGTAGTTTTTGTGATATTGCGGGTCAAGGTACCCTGGAGTTCCCTGTGGGACTGTTGAGACATGGGAGACATCACAAGGAAAGAGCCTTGAGAGGCCAAAATCTGCTACTTTGACAGAGAAATTGTTATCGAGGAGGATATTGTTTGTTTTCACATCGCGGTGGATGATGTCAGAAGCATGGAGATATGACAATGCACGTGCAGTTCCAGTGGCAATCTTCATGCGAATTTCCCAAGAGAGGGTTTTAGACCCTTTACGATCCCCGAACAGATGATCAGCTACAGTTCCGTTGGGAATGTATTCATAAACAAGGAGAAGCTCCCGGCTATTTCTCGAGGTGTACCCGTATAATGTAACAAGAT…
20	Stress: biotic and abiotic response	AT5G24090	-0.881	0.0120701	Down	P19172	Smeritima31691_c0_seq1_len=1104	ACTTTGTAGTTTTTAAGTTCAGCACAAATTTAGCAGCATGAAAAGTAATGTATTGTAGAGTATTAATCGTACAATACTTCAAATGTATATCAATACTTAAATGGGGTTACATGAGTCATATTTCTTATTCGTTCTTGATCTATATGGCTATATATTTGAAGTGTCAATATTACAAGTTCAGCCTAAATACCATCTTTAATAGCACTACTGTACCCATTATCATATGCCTTTGACCATAACATGACTCCTCCATATTTAGAGTTTCCTTTGATGGTGGGAAGGACTTGCGATTTAAGAACATCTGCTGGGATAAATCCGCTGTTGGCAGCTTCAGTGGATGCTGGTAGTCCGAGGAAGATTTGGGTGGCTTGAACTGAAGTCCACTGGTTCCATGCGTTA…
20	Stress: biotic and abiotic response	AT4G11650	-1.219	0.00309658	Down	P50700	Smeritima41509_c1_seq2_len=825	ATGATGATGATGATGATGATGAAGAAAAAGAAGCATCGACGAATCGCTTAGCAGAATGAAACCTTGTAGTTAGTTCCACGAGGGCAAGAGAAAGTGCTGGTTTGATCATCCTTGGGGAAGCTATAAGCGTCAGGGCACTTTTCCTTGAAAAACTTGGAGTCACCATCTGCACTACACGTACCAAGTTCTGTTTTCGTGCACGGGTTGAAACACCCGTCTGTGGCCTTCCATTTTTGCGGACATTGACGGTTAATATGAGCGGTGCAACTAACTTTGCGACACTTGTTGCCTAAGGTACCCACGTTACTGGTTGGGGTGAAGGTCATGGGGATGTTGAACCCCTCGATAAGTGAGATATCGAGGGTGTCATTAGGGTTATCAGGCTGGGACAGAGTGTAC…
20	Stress: biotic and abiotic response	AT4G11650	-1.219	0.00309658	Down	P50700	Smeritima41509_c1_seq2_len=825	ATGATGATGATGATGATGATGAAGAAAAAGAAGCATCGACGAATCGCTTAGCAGAATGAAACCTTGTAGTTAGTTCCACGAGGGCAAGAGAAAGTGCTGGTTTGATCATCCTTGGGGAAGCTATAAGCGTCAGGGCACTTTTCCTTGAAAAACTTGGAGTCACCATCTGCACTACACGTACCAAGTTCTGTTTTCGTGCACGGGTTGAAACACCCGTCTGTGGCCTTCCATTTTTGCGGACATTGACGGTTAATATGAGCGGTGCAACTAACTTTGCGACACTTGTTGCCTAAGGTACCCACGTTACTGGTTGGGGTGAAGGTCATGGGGATGTTGAACCCCTCGATAAGTGAGATATCGAGGGTGTCATTAGGGTTATCAGGCTGGGACAGAGTGTAC…
20	Stress: biotic and abiotic response	AT4G39917	2.33	0.4792	Up	P82760	Smeritima433810_c0_seq1_len=475	TATTTGAAAAAAAAAAAAAAGATCCAAAAATATTATTATGGCTGGCTTTTCCAAAGTAGTTGCAACTATTTTTCTTATGATGTTGCTGGTTTTTGCTACTGATATGATGGCGGAGGCAAAGATCTGCGAGGCGTTGAGCGGCAACTTCAAGGGGTTGTGCCTTAGTAGCCGCGATTGTGGTAATGTTTGCCGTAGAGAGGGATTTACCGATGGCTCTTGCATTGGATTCCGTCTTCAATGCTTCTGCACGAAGCCCTGTGCTTAATTAACTCTTGAGAGGTGAAAGTCTGGATGGATAGATTGAAAAAAGATAAATTACTATGAATTAATGAGTATTTTATAGTTTGTTGTTGTGCTTTTATTTGTCATGAAATAAAGACCATTTGGATTAATGGTTGC…
20	Stress: biotic and abiotic response	AT2G31953	-1.254	0.000872747	Down	P82785	Smeritima27789_c0_seq1_len=561	TGGTCATTTTTCACTAAAACATACATAAACTTGATACAAGATCCAAAAAGGATTTTGATTTGTCACAACTTATTTAATGTATCAAATGGCTACTACTTATAAGCCAAGAACACAACATTATAAACTTTAAGTCAACATTTTGTTTAATTTTTTGTGACACTAAATCCTTATTCAAATTAACTTTAATTACTCCATAATCTCTTCTTCAAGCATAGCTTCTCTTAGAGTTTTTGTTTTCCCAACCAACTTTGTTTCAACTTCATTTGGATTATTCTCAAACACACATGGCTTAGTGCATAGACACCTTCTTTGGAGTTTGCTACAATGACCATCTGTAAACTTCTCCTTAAGACATGCTTTTCTACATGATGATTTGGTAATACATAATCCTTTGAATTT…
20	Stress: biotic and abiotic response	ATMG01250	-9.705	5.05782e-17	Down	P92555	Smeritima44846_c0_seq1_len=422	AGCTACTGATTTGTGTACATTAATCTTGTATCTGGAAACTTTGCTGAATTCTTTTATCAGTTCTAGGAGCTTTCTGGAGGAGTCTTTAGGGTTTTCAAGGTAAACGATCATATCATCAGCAAACAGTGACAGTTTGACTTCCTCTTTACCAATTTGGATGCCCTTTATTTCTTTCTCTTGTCTGATTGCTCTGGCTAGGACTTCCAGTACTATGTTGAATAGAAGTGGTGAAAGTGGGCATCCTTGTCTTGTTCCAGTTCTCAGAGGGAATGCTTTCAACTTTTCCCCATTCAGTATTATGTTGGCTGTGGGTTTGTCATAGATGGCTTTTATTACCTTAAGGTATGTCCCTTCTATGCTGATTTTGCTGAGGGTTTTAATCATAAAGGATGCTGGATT…
20	Stress: biotic and abiotic response	AT2G37770	-0.505	0.00905847	Down	Q0PGJ6	Smeritima32716_c0_seq1_len=659	TGGCACTAAATCAATCACAAACCCACTATAATAACACTGATTTGAAATTATCAGGAAACAAACGGGTGCTGAATCAACAAATAATACCATTAAGAAAATAATGCTCCAGGCTATGATTATACATGCACTTGTTTACAAGATGCCTCATTATCAATTTAAAAAACAACTATATTCTTAATTAAAATTTTGAGTAGTGACGCGTACAAAATACAGATCAATGTAGTCAAGGTGCAATCCTTATCTTGAGAGTCCTATTCAAGGCCTTGGAGAGATCTTCTGGAGCATGATCACTGCACATGTTTACCTCCGGTTCATTGCCATAAACAAAAGCATGGAAGATATGTCTATAACTTTTTATGAAGTCACAAATTTCAACTCCTCTGCAAAAGAACCTTTTTT…
20	Stress: biotic and abiotic response	AT1G58602	-3.785	0.0118938	Down	Q0WV58	Smeritima26632_c0_seq1_len=1495	GTAGCACGTGCCTTAGGGTGCTACTACCCTGGGTCCGCCCCTGCATGTGGCACATAGAGAAAAACATTTCTTGAGCAGTGGAGATGACAAATGATCATAACTAAGCTTCAATGAAGGCAATATCCCAGTTTTATGGAGTGGAATATCCCATAGCTCACTTTCTTCAATTCTCATCCATTGAAGTGGGTCTGTTTTACCCTGAAGCAGCCCTGCGATTGACTTAATTGCCAATGGAACACCCTTACACTTCACCACAATCTTCTCTCCACTAGCATTCAACAATGCGGAAGTTACATCACCATTCAACCTACCTGCAAATGCAATTTGCTGGAACAATAACCAGCTATCATCTTTTGATAACGCTTGTAAATGGTGAACTGAAGAAGCAAAAGCTCCCAT…
20	Stress: biotic and abiotic response	AT1G58602	-3.785	0.0118938	Down	Q0WV58	Smeritima26632_c0_seq1_len=1495	GTAGCACGTGCCTTAGGGTGCTACTACCCTGGGTCCGCCCCTGCATGTGGCACATAGAGAAAAACATTTCTTGAGCAGTGGAGATGACAAATGATCATAACTAAGCTTCAATGAAGGCAATATCCCAGTTTTATGGAGTGGAATATCCCATAGCTCACTTTCTTCAATTCTCATCCATTGAAGTGGGTCTGTTTTACCCTGAAGCAGCCCTGCGATTGACTTAATTGCCAATGGAACACCCTTACACTTCACCACAATCTTCTCTCCACTAGCATTCAACAATGCGGAAGTTACATCACCATTCAACCTACCTGCAAATGCAATTTGCTGGAACAATAACCAGCTATCATCTTTTGATAACGCTTGTAAATGGTGAACTGAAGAAGCAAAAGCTCCCAT…
20	Stress: biotic and abiotic response	AT5G18930	2.379	0.0116936	Up	Q3E9D5	Smeritima98123_c0_seq1_len=1750	ATTTCATTTGCTCGGCGGTTTTCCGCTGATTAACAACAGGCTAAATGTAGCCGGTTGTTTTTATTTATTTATTCATTAACATTTATGAAATAGTTACAACAGTATTCAAATTTTGAAATTTTATTTATTTATTTTCATCTCAAAGGATAAAAATAATTATGGCCACAGAGGATTTCTTCGAAGGGGCCGAAAAGCTGTTGGAAATATGGTTTGGACGTCAAGATGGAAAATTTGAAAACGGAGACTTGAGAAAAATACCAAGAGAAAAGTACGAAGACCTCTTAAAAGTTGCTTGTTGTGAAGTAATCAGTTACACAAGCAATGACAAGATTGACGCTTATGTTCTTAGTGAAAGTAGCATGTTTGTTACAAAACGAAGATTCATATTGAAGACTTGTG…
20	Stress: biotic and abiotic response	AT2G07785	-8.808	5.28162e-34	Down	Q3EC42	Smeritima33707_c0_seq3_len=16589	CAACCCCCCCCCCCCATGCTTACAAGCAAGTACAGCAATCAACCTTCAACTATCACACATCAACTGCAACTCCAAAGCCACCCCTCACCCACTAGGATACCAACAAACCTACCCACCCTTAACAGTACATAGTACATAAAGCCATTTACCGTACATAGCACATTACAGTCAAATCCCTTCTCGCCCCCATGGATGACCCCCCTCAGATAGGGGTCCCTTGACCACCATCCTCCGTGAAATCAATATCCCGCACAAGAGTGCTACTCTCCTCGCTCCGGGCCCATAACACTTGGGGGTAGCTAAAGTGAACTGTATCCGACATCTGGTTCCTACTTCAGGGCCATAAAGCCTAAATAGCCCACACGTTCCCCTTAAATAAGACATCACGATGGATCACAG…
20	Stress: biotic and abiotic response	AT4G14630	2.541	0.000690232	Up	Q56XY5	Smeritima23927_c0_seq1_len=889	AAAAAAAAAAAACTTATATCTTTCAATATGAATATGAAGTGTCTATTAGCTTTCTTCATGATCTCTCTTTTGGCCTCTTTGAGTCATGCCATTGAACTCGATTTTTGTGTCGGGGACCTTAGTGCTCCTAGAGGACCAAGCGGGTATGCTTGTAAAGATCCTACTAGTGTCACAACAGATGATTTTGTTTACACTGGTTTTCGTGGTGATAAGCCAACCACAAATGTTTTTGGCAATCACCTTACCCTAGCATTTTCGAATGCATACCCTGCCTTAAACGGCTTAGGTATCTCCTTGGCAAGGCTAGACTTTGCCGTGGGAGGAGTTATCCCTGTACACTCCCATCGAACATCAGAAGTTCTTATTCTCGCGAAAGGGACAATAATTGCAGGGTTTATC…
20	Stress: biotic and abiotic response	AT1G62740	-0.637	0.0296301	Down	Q5XEP2	Smeritima367407_c0_seq1_len=486	CCTGCTAATTTTCCCAGAGGAATGCCTGGAATGGGAGGGGGCATGCCTGGAATGGCCGGAATGCCTGGACTCAATGAAATTCTTAGTGATCCAGAGGTTCTTGCAGCCATGCAGGATCCAGAAGTTATGGTGGCCTTCCAGGATGTGGCTCAGAACCCAGCAAATATGTCAAAATACCAGAGCAACCCAAAGGTTATGAATCTCATCAGTAAATTGTCAGCCAAATTTGGAGGTCAAGCATAACGCCCTTCTGATAAATAAAGCCCTTGCTGAAGGAAAAGCAACCTAGATCACCTTATGGATGTCGCAATAATACAAACCAGTGTACCTCTGACCTTCTCATCAAGAGAGCTGGGGTGCTTTGAAGATAATCCCTACCCCTCTCCCCCAAATGCAGCT…
20	Stress: biotic and abiotic response	AT1G62740	-0.637	0.0296301	Down	Q5XEP2	Smeritima367407_c0_seq1_len=486	CCTGCTAATTTTCCCAGAGGAATGCCTGGAATGGGAGGGGGCATGCCTGGAATGGCCGGAATGCCTGGACTCAATGAAATTCTTAGTGATCCAGAGGTTCTTGCAGCCATGCAGGATCCAGAAGTTATGGTGGCCTTCCAGGATGTGGCTCAGAACCCAGCAAATATGTCAAAATACCAGAGCAACCCAAAGGTTATGAATCTCATCAGTAAATTGTCAGCCAAATTTGGAGGTCAAGCATAACGCCCTTCTGATAAATAAAGCCCTTGCTGAAGGAAAAGCAACCTAGATCACCTTATGGATGTCGCAATAATACAAACCAGTGTACCTCTGACCTTCTCATCAAGAGAGCTGGGGTGCTTTGAAGATAATCCCTACCCCTCTCCCCCAAATGCAGCT…
20	Stress: biotic and abiotic response	AT4G21850	-4.742	8.21089e-08	Down	Q84JT6	Smeritima26015_c0_seq2_len=1095	AATTAATCGACAATTTTCTCTGATCAAACACCAACAACAGCTGCTTCGTATAATATTTTCCTCTTTATCCAAAAAAAATTAAAATTAATTAACTACTCAGAATTGAGAAGGTGTGAGTGAATTGTCAAAATAATATATATATATATATGGGTTCTTATAAATTGAATAGTTTACGCATTAATTCGTTGATTCCTTTTACACCACACTTTAAATTGAAGCCAAATTCAACCCTTTTTGTAGGGTTTGCTTTATTGAATAATAATAGTTTCATCAATCCAAAAACTTTATCAGTTCATGCAATGGGCTCTTCTGCTTCTTCTCCTAAACCAGATAATCTTCAAGGCCAGGCAGACTATTCTTCTCTCACTGAACAGGACTGGAAAAAGCGTCTAACTCCAG…
20	Stress: biotic and abiotic response	AT2G15130	-4.878	1.4674e-06	Down	Q84LS2	Smeritima32347_c0_seq1_len=955	GTGTATCACTAAAACAAAAGGATTTATTCAATGTTTATAGGACTTCTATGAAGTTTAGAATTAAACGATTACAAGACATGTATTAGAGTACAATACATTATTATATAATCCTCAATAACAATATCAATTCAAACGGTTTAGGGTGCACTTGAACGTATGTATATATACGCCATAGTAATTAAATTAATTCCCATACTTGGCCTTATAATCAGACCAAAGTTGATCAACACTTTTACCCAACAAATCCTCAAAGAAGCTGTCACTATAACCATCTCTCATCTTTTTATTAAGCTCTGCTACAAACCCACCCATCAAACTCTCACAATAGTCCAAGAACCTAGCCGTGATGCTATAGCCAGCGTCCCATCTGTCGCCGCCCCCTGGTTTCACCCAATCAGC…
20	Stress: biotic and abiotic response	AT1G09080	2.035	0.00358393	Up	Q8H1B3	Smeritima26481_c0_seq1_len=886	TCTGTTGTCAAAATCTTCACCTCCCAAGTGAGTGTCACCAGCAGTGGACTTGACTTCAAATATTCCGTCTTCAATGGTCAAGATGGATACATCAAAAGTACCACCACCCAGATCAAAGATCAAAACGTTACGCTCTCCAGATGTTTTCTTGTCTAAACCATATGCAATGGCAGCTGCTGTAGGCTCATTGATGATGCGCATTACGTTCAAACCAGCAATGGTACCAGAATCTTTGGTAGCTTGACGTTGGGAATCATTGAAGTATGCAGGAACAGTGATTACAGCATTTGTTACTGTTTTTCCTAAGTAGGCTTCAGCAGTTTCCTTCATCTTGGTTAAAACCATTGACGATACCTCTTCTGGGGAGAAGATTTTGTTTTCTCCTTTGTAGGAAATTCT…
20	Stress: biotic and abiotic response	AT2G40330	-2.428	0.0677037	Down	Q8S8E3	Smeritima41559_c0_seq2_len=427	TGTCTGGGAATGCATCTCCTTCAATGCATGTGTACTTGAGGTAGTAGTTAGTTGCATCAATCTCATCTACTCTGTTCTTCACATATGTGAATGGAGCATCGCTAGGGAAATTGATCTGCTTGACGCATCCAACAGCAGTGGAGTCACCTTGAACAAATTCAATACTCTTAACAAACTGAGGCGCAATCTTAGGCATAAGGTTATGGTTGTCGATGGCAAAAGCCTGGAACAACCGAGCTGGGGCCACAGGGGTGGAGATATCGGCCAAAGTGCAAGTGAAGACACCCATGATTAAATGTGTATGTTTTACTAAGGAGTATGTAAGAAGTTTTAGTGTTAATTGGAAGATAAAGATAGTAGTGGATATAATAGATGAAGAGATAGAGAATATAATGAAGT…
20	Stress: biotic and abiotic response	AT4G39640	2.255	0.621765	Up	Q8VYW6	Smeritima655560_c0_seq1_len=561	GTATCCAAATTTAAATGCCTCCACCAGACGATGTGCGTCCAAGCCAGCACTGGGTGCAGGTAAAATGCCGTCCAATATACGGAGAATGAATGCTAATATTATGCCAGAACCAGGAGGTGGGCCTGCATGTATTGTATATCCACTCTTTAATTTTACGGAAAAAGATTCTTCGATTTCAACATAATAGTTTGCTAAATCTTCTTTTGTAATAATACCATTAACTTTTTTTAAGTCGTCTACTATTTTCGATGTTAATGATCCGTTATATATGGCATCTGCACCTTCTTTTGCTACTGTTCTTAACGTTTCGGCTAACTTTGGTAGCTTATACATTTCTCCGGTTTTTTTCGAACGTCCGGTACTTTCATCGAAAAATGTTTGTCTGAGCATTGGATCAGC…
20	Stress: biotic and abiotic response	AT5G46790	-1.228	0.0497169	Down	Q8VZS8	Smeritima27697_c0_seq1_len=1220	ACCATGATAAATTGAACAGAATTACAATAACAAAATCTAAAAACTATGGATTTCTTCTATTCTATGTATCAATCTTTTTTTTTTTCCATCTAAACAAAGATTAAATTAAACAAAAGGGGTAACATTATGACTCCTATAATCAAGAGAATGTGAAATTTACATAATCACCCCTTTCTTCAAAAGAAACGCCGTCGTCCATCTTCCTCGAGATTCCCACCAATTTAAACCCAAAAAACAAAATTTACTCTCAGAAAAAAACGACGTCGTCTTTGTTTCGTTACTCATCGTTTTGTAATTTCATCAACATGTATGAAGTTCAAAGAGAAAAAAAAAAGTTAAAGACCTTCTAAGAAGCAGCTGCAAGATTGCTGCTGTTGTGGGTGGTGGTAGTGATTCTTT…
20	Stress: biotic and abiotic response	AT5G54855	1.572	0.0463265	Up	Q94EJ3	Smeritima15089_c0_seq1_len=992	GCCGTCACCACCGCCATCACCTCACCCCTTCTCTTATATAATAAAGATTACACTATTACCCGTTAGAGAAGGAAATTAAATTCTTTTCCGTATCCCTTATGGCTATGTTAAGCATTACCCTTAAATCAAATTTAGCCAAAACTCTTATGTCATCATCTAAAAATAATGCTCCTACTAAGACCAGTACTACACATGAAAATCCTTTCACCTCTAACCCTACAAATAGTCTCAACATATTCACACAATCACACATACATGATTTCAAGCACATTGAGTTAAGCAACAAATCATTTATTTTATCTCCATTCTATGTTGCAAGCAGACGATATATATTTATATACCACCAATAGTAGTTTGGTAGTTTAGCAGTACATTGGAGCATTGGCAAATCGATAAACA…
20	Stress: biotic and abiotic response	AT1G45616	-3.318	0.000275069	Down	Q9C637	Smeritima44730_c0_seq3_len=1130	GATTTCACACAAGCTTATACTTGTAATTATATCAATTAAATTACTTCCTTCTTGTTGGGATTCTGGAGTTGTTGGTTGATGATCAAGAGCACCACCATGTTCTTCACACTTTGGCATCGGACCTCCACATAAGCCCAAGTTCCCTTCATATGAATCATTCAAAAATGTGCCAAATTGACTTCCTTGAGGGATAGGTCCATCCAGCTTGTTGTTTGAGACATTGAAGACTTCAAGAAATGTTAATCTAACCAATTGTGGTGGAATCTCTCCCTCCAACTCGTTGCATGACAGGTCAAGAAATTCGAGTGAAGAGAGGTTGGCTAGACAAGGAGGTATGTGACCTCTGAGGTTGTTATGGGAAATATTAAGACCTCTGAGTGTAACAAGTTGTCCAACTGA…
20	Stress: biotic and abiotic response	AT1G45616	-3.318	0.000275069	Down	Q9C637	Smeritima44730_c0_seq3_len=1130	GATTTCACACAAGCTTATACTTGTAATTATATCAATTAAATTACTTCCTTCTTGTTGGGATTCTGGAGTTGTTGGTTGATGATCAAGAGCACCACCATGTTCTTCACACTTTGGCATCGGACCTCCACATAAGCCCAAGTTCCCTTCATATGAATCATTCAAAAATGTGCCAAATTGACTTCCTTGAGGGATAGGTCCATCCAGCTTGTTGTTTGAGACATTGAAGACTTCAAGAAATGTTAATCTAACCAATTGTGGTGGAATCTCTCCCTCCAACTCGTTGCATGACAGGTCAAGAAATTCGAGTGAAGAGAGGTTGGCTAGACAAGGAGGTATGTGACCTCTGAGGTTGTTATGGGAAATATTAAGACCTCTGAGTGTAACAAGTTGTCCAACTGA…
20	Stress: biotic and abiotic response	AT1G58180	-2.064	0.00857624	Down	Q9C6F5	Smeritima42774_c0_seq1_len=1076	TGCACAATGTCGACCGCCGCGGCTAACTGGTGCTACGCAACCGTCGCGCCCCGTGCCCGCTCCTCCACCATCGTCGCCAGCCTCGGCACCCCCGCGCCCTCCAACTCCTCCTCCTTCCGCCCCAAGCTCATCAGGAACACCCCCGTCCAGGCCGCGCCCGTCGCACCCGCATTGATGGACGCCGCCGTGGAGCGCCTCAAGACCGGGTTCGAGAAGTTCAAGACCGAGGTCTACGACAAGAAGCCCGATTTCTTCGAGCCCCTCAAGGCCGGCCAGGCGCCCAAGTACATGGTGTTCGCGTGTGCCGACTCCCGTGTGTGCCCCTCGGTCACCCTGGGCCTGGAGCCCGGCGAGGCCTTCACCATCCGCAACATCGCCAACATGGTCCCCTCCTACTGC…
20	Stress: biotic and abiotic response	AT1G72060	3.787	0.403482	Up	Q9C7G9	Smeritima421647_c0_seq1_len=383	GCATGATCAATGATTATTAGGTATGGTTATTAAGATAGATGAAAGCTAATTATTAATTAGGGTAGATTGATTAACCCTAGCATTTAAGTTTCTCGCCATTGGTAAGGTGAAGAGTGCAGTCATCCCTCGGAGCAAGGCAGCAATTCATGCACCCACCTACTTGAATTCGTCCCATCCCTGGGCATATCATGTATTCTGTTTCGAAGCAAACCTGTGGACATATTTTCTCCTCATCTTGTGCCTCCACCTTCATATTTCCTCCCATCGATATTATCATCCCGAAGATGAGAAGAAGAAGAACGAAGCTAAGCTTGTTGGTAGGAGCCATAATACAATGCTATTTTATTGTATATATTTCTTTTAAAGGAGGTTTTGTTTTTAAG
20	Stress: biotic and abiotic response	AT3G08560	-5.549	0.0667346	Down	Q9C9Z8	Smeritima25509_c0_seq1_len=512	CGAACACCATCTTCTCTACTTGTAGAATCTTCTTCTCAACATCCAATCCAAGGTAAATACCAATGGCAATTTTAGTGCACACGCCTTGGTCTTTTCTGAATACTATCGCTTTGTACCCTCAACATCAGACTCTACAACTTTTTTGCCCATTCTCTACTGTGTAACAATATAGATGGTTCCGTCAGGTGTAACAAGCTCCGTATCTCTAGTTTTTTCATTGCCGTATCCCCGTACCCGTTTTGTGTCCGTACTCGTACCCGTATTCGTTTTTGTGCAACCTAGCCGAAAAAAAAATGCAATTTTTTTTATCCAAAATCAAAGCTCGAACCTCACCACGGCAACAAATGAGGAAGTGTCTACTTGTCGCAATATCCATATGAATTAGAGAAAGAAAACCAG…
20	Stress: biotic and abiotic response	AT1G77700	5.615	0.00110095	Up	Q9CA24	Smeritima6839_c0_seq1_len=1144	ATTAGTCTTCTATCTATCTTTCATTTTGCTCAGAAAAATTCAGAATTTGTAGTACTCCACATTATATTGGTCTCCAAATGGCAACCATAATGAAGCTACATCATCTTGTTATCTGTACCATCTTTTGGCATTTGCTTATTTCTGAGGTAACAGGACATTTAGTGCCTATAGTGGTGATCAACAAATGCCCCTTCACAATATGGCCGGCAACAGCCCCTAACACAGCCCACCCAGTCATCGCCAATGGCGGCTTTGTCCTGGGATCGGACCAGTCCTCAGTCATACACGCCCCATGGGACTGGAGCGGCCGCATATGGGCACGTACTGGCTGCAATTTCAGGGCATCATCACACAATAATAACAATCAAACAAATACTAACCCCACAACACGGGCCTCAC…
20	Stress: biotic and abiotic response	AT5G51440	1.711	0.0198689	Up	Q9FGM9	Smeritima32706_c1_seq1_len=956	CTTACATACAACCTAGCGAGCTAGCTACCATTTAATAATATATATACATTTTATTATAGTGAGTTTTATTAAAAATTTTGTAAGGCTTCTACTACATAGCTTAAAATGGCAACCAACACCTTGACTTGTTCTGCTGCTTCAACTCTAGTGTCCAACACTAGGGCCGCCACCGCCACTCGCAGCTCCGTGCCACTTGGAGTTGGTGCACGTTCAGTGGTGCCACCAACACAGTCATGGAAGACCCCTTCTTCTAGGGCTTCTGGCTTAGTGGTGAAAGCCCAACAAGGTGGAAGCCCAAAGAAAATGGATCCACTGGTTGCTGACCAATTTCACAAGAAAGTTGCCCTCCTTGAGACCTCTCCTTATGTGCGTACTCCATGGAACACGAATGAGGATGAA…
20	Stress: biotic and abiotic response	AT5G37670	1.556	0.0388191	Up	Q9FHQ3	Smeritima10816_c0_seq1_len=943	AATTATTAAACCACAAAACACACACTCTCACAAAAGGGAAAAGTCACAATCTCATTCTCCCAAACACTTGGTGATCAACACTACTACAATAGCAATGTCTCTAATCCCCAGAAACACCTCCAACAACAACAACTACTACCCAACTCCATTCACTCCATTCTCTCAAAACTTCTGGGATAATTTCTTCTCCCATGATCACTTCTCCCTCTTACCCAACTTCCCATTCTCCCCATTTAGCTCTCCTCCACGCACAGTCCCATATTCAGAGCTCGCTGTCGAAACCTCAGGCGACGTAAAAACTCGTTTGGAGTGCAAGGAAATCCCAGAAGCGCACATAATTGTGGCAGAATTGCCAGGATTCAGCAAGGAAGAGGTGGATGTTGCGGCGGAAGATGGTGG…
20	Stress: biotic and abiotic response	AT5G39130	5.49	3.26309e-13	Up	Q9FIC8	Smeritima35279_c0_seq1_len=979	CAAGGAGTAAATTAAACTCACAATTTTATTCAATCAATCAAACAAATAAAAGTACGATACATGATGAATGAATCAAGTAGTACTTGATTATCATTCTTAGAATAACAAATTACTTTTTTTCTATGACACTATATATGTCTTTTGATTTATTTAAAACGTTACACAATTAAATGATCGATTTATATATTATATAGCTCTCTTGATTCTTCATATCATGGGTCTAGCTTATTCAAAAGTGCGTGTTTGAAGATTCTTGACAACTCGAGGATCAAGCTGGAAGGCCCTGGTAAGAACATCGACTGAGATAGGTGGGTTGGGGCCGAAAATCGCGGCAGCAGTAGTAACAACACCAGGATTTTGGCTACTAAATGCAGAGAGTGCAACCCCAGGAGTTTTTCC…
20	Stress: biotic and abiotic response	AT5G57625	-2.459	0.000358833	Down	Q9FKL1	Smeritima12546_c0_seq1_len=827	AGGATCCCAAACACACCTCTTTCTTACATACTATAACCCCAAAAAGAAAGAAAAATGAATATGCCTAAAAATCTTGCAACATTTTCATTCTTCATTGTCGTAGCAACCCTAGCATTTTCCCAAATATGCCACGCACAAAATTCACAACAAGACTACATTGATGGTCACAATGCTGCTAGGGCAGCAGTAGGTGTACCAAATGTGGTATGGGATACCCGATTGGAGTCCTTCGCGCAACAATACGCCAAACAACGAGTTGGCGATTGTGCTCTCCAACACTCCGGTGGACCCTATGGAGAGAACATTGCCGCGGGTGGTGATGCCAATTCCTTGACAGCCAAATCCGCGGTCCAAATGTGGGTTGATGAGAAGGCTAACTATAACCATGATGCTAATACT…
20	Stress: biotic and abiotic response	AT5G57625	-2.459	0.000358833	Down	Q9FKL1	Smeritima12546_c0_seq1_len=827	AGGATCCCAAACACACCTCTTTCTTACATACTATAACCCCAAAAAGAAAGAAAAATGAATATGCCTAAAAATCTTGCAACATTTTCATTCTTCATTGTCGTAGCAACCCTAGCATTTTCCCAAATATGCCACGCACAAAATTCACAACAAGACTACATTGATGGTCACAATGCTGCTAGGGCAGCAGTAGGTGTACCAAATGTGGTATGGGATACCCGATTGGAGTCCTTCGCGCAACAATACGCCAAACAACGAGTTGGCGATTGTGCTCTCCAACACTCCGGTGGACCCTATGGAGAGAACATTGCCGCGGGTGGTGATGCCAATTCCTTGACAGCCAAATCCGCGGTCCAAATGTGGGTTGATGAGAAGGCTAACTATAACCATGATGCTAATACT…
20	Stress: biotic and abiotic response	AT5G52860	3.662	0.0144637	Up	Q9FLX5	Smeritima402178_c0_seq1_len=2222	GCTTAATATATTTGATTGCCACAAAGCATTCTGGCAGTCTTTTGTACTTGACACATTGAATTATTTTTATACTGAGATCCTGCAGATCTCATATCTACACTTTCTTCCATGTGCCTTTCTTTGATTTGTATAACATATAAGATATTGCGTAGAATATCAAAGCCCAAATTAACATCGAAACAAATCCCATATAAACTGCCGTGTGATCAATAGACCAACCACGCATGGTTATACCTCGTAATGCTTCAATAGCCAATGTAATTGGGACGAATTTGTTGGTGTATTTAACAAAATGACGAGCTCCTTGAGTAGGCCAAATAAAACCACAAGCACACATCAACAAAAAATTTGTGCCAACTCCAGCAAATCCAGCTGCAAAATGACTGTCATTTGACAAAG…
20	Stress: biotic and abiotic response	AT5G38940	2.989	0.000429228	Up	Q9FMA8	Smeritima10453_c0_seq1_len=1294	TATTCAACAAAAAGCAACACAACACAAACAGAACTTGAGAATTATTAAGTAGTAACAAAGAACCAATCGCGAAACAACCGAAAATAACTTCCTCAAGACACTTGTCCAGGGTAATCAAATGAGTTTTTTGTACAATCACAAGTCTAAACACTAGACAATCAACATTTTTGTTATTCAAGTTAGAAGAAAAGAACAAGACTAAAAAAAGAAACAAAGAACTTAAGAGAAAAAGAACTCCTAGCAATCTGCAGACTTCGCCCACACCTTCATAATTCATATGCACAAGCTATGCAGTGATGACGAACAGCCTTAAAAGAAGATGAATAGAATACTCTGTTTACTTAAGTCCAGGCTGCTGATAAAACATTCAAAACTTTTGGAAATTTACCAAATAAAGTG…
20	Stress: biotic and abiotic response	AT1G56680	-1.788	0.000236144	Down	Q9FXB8	Smeritima36073_c0_seq2_len=1803	AGGCACATATGGATACAATTAACATCGGACAAAGTTCAACCTCAAATTCAACTACAACTCTCATTGATGATATACAAAGGAAGAGAAAATCACAATAAGTCATTTCACTAAACCCACCATTACCACTAAACCCTATAATTCTTTCATCACAAAAGAGCAACGTTAACACATTATTATTTTACTTATAAATTGTGTAGGGAACCTCCCCTGAACAAGCAAGAAGAGGGCAAAAGGATGATTACAATTGAGGACAACTAAACAACACTACAACTTCGTTCATAAGTTTGAACTTTGATGTCAACAAGAAAGATACTCGTACTCATGCTAACGCAAGAGCCATTTTAGCTTTAACAAACTTAATTTTACACAACTTATTTATGGCTATTGTTCAAAATACAA…
20	Stress: biotic and abiotic response	AT4G11490	-2.755	0.00688792	Down	Q9LDN1	Smeritima25021_c0_seq1_len=1227	GTGGATTTGGTGGCGTATATAAGGCTACACTATCAAATGGACAAGAAGTAGCGGTGAAGAGGCTATCCAAGACTACTAACCAAGGAGTGCAACAATTCAAGAACGAGGTCTTACTAGTAGCCAAGCTTCACCACAGGAATTTGGTGAGGCTACTAGGATTCTGTTTGGAAGGCCAAGAGAAGTTACTTGTCTATGAATATATTCCCAACAAAAGTCTCGACAAATTTCTTTTTGGTACACTACATCCATTATCAATGAATTTTCTCGATTTTTGGTTATTATAGCTCTTTGGTTATCTTACATTAGACAAAAAGGTGTGCTCAGAAAATCACATAAAAATGTACAGAAACTGATAATCAAATGAAACTTGGATGGGAAACACGTTACAAAATGATAGGA…
20	Stress: biotic and abiotic response	AT5G17540	2.272	0.0213054	Up	Q9LF70	Smeritima8504_c0_seq1_len=1701	GTGATTAATAGATAATATGGTACATATAACAACAATCACACTAATTATAATTGAATGCATGATTTACTTGACATAATAGTAATCACTAACATTACATGACATCTTGAATAGACTGCAAGTAACGTAACAATCACAGTCTAATCTTATTTACAATAAATATCACATGGTAAACTAATTTACTCCATTTCTCTGAACTACTCCTTAAAGATTGGATGTTCTGAAACTGCGAGGATGTTTGGAAGCATCATGTACCAACTTGTTCATCTCTTGAGCAAAAACCTCCATAACATCTCTAGGTAAAGAAATAGACACCACAATCCCTTTCTCTCCCTTCTCATCCTTAATCGAAACATAAAAACCTCCGATCAATGCTCCGATCCCACTTTCAGCTGGCCCTAT…
20	Stress: biotic and abiotic response	AT5G15870	2.075	0.0610993	Up	Q9LFT3	Smeritima25770_c0_seq1_len=657	GTGGCATGTAAGAGAAGGAGAGGGAATATATGACGACACATTTTGCTGCACGAACAAGGTTGTGGGTGTTCTGTGGGCTAACAAGAGAGACAATGCACTTTGGTTTGCACCCCCTGACTGGAAAGAGTGTAAGCTTGGAATTCAAGTCCTTCCTATATTACCGATTACTGAGGCTTTGTTTTCAGATGTCAATTTTGTGAAAGATCTTGTGAATTGGACAATGCCGGCTTTGGAAAGGGAGGGGGTGGGAGAAGGATGGAAGGGTTTTGTGTATGCTTTAGAAGGAATGTATGACAAAGACACCGCCCTTGAGAAGGTCCGAAATTTAGGGAGTGTCGATGATGGCAACTCTTTCTCTAATCTCCTTTGGTGGATTCACAGCAGGGGTGGTTCTGCTGA…
20	Stress: biotic and abiotic response	AT5G35200	-6.382	0.0812149	Down	Q9LHS0	Smeritima345079_c0_seq1_len=431	CAACAGATACATTTATATTACAAGTAAATTAACAATAAATATGTGGTAATATGTAGGCAGCAAGAGCAACATAAAACAATATGGCAGCAGCAAAAACAATAGTCCTCAGCAGCAGTTGAGCAAAAGCATCTACATCACACCAGAAGAATTGCCTCCCTCACAACAGTCCCATGTTATAACCTATAACATCGAGGGAGTGTGGATATCGTATGATTTACAGAAAACTAGGAACATATATTCGAAACCCATTAGTCACATTAGTCACAGTTGGTTCTTCCACACCAAATGCCAGATTCAGAACACACCGCCCAATTATTTATTTGTCTTTGATAAGAGCCTTGCAAGAGCATGTACACAGTATGCAACATCAACACTTGGTCTTGTAGCCGAGACTGCTGC…
20	Stress: biotic and abiotic response	AT3G19660	2.068	0.122031	Up	Q9LJN0	Smeritima29033_c0_seq2_len=432	TGTCAACCATATTATAGCAAGCTAAAGCTTGCAAGACATTCTCTAATTGGAAATTAAAGAAGAATGGTGAGAATTGTGATAGAGAAGTTGGTGGGGACATTGAAGTCAAAATTGGTGAAGCCTTTCAAGGGGAAAAACAAGGCTTATGGTTATAATGAAATTGAGAAGAGTGAAAGTATGAGAATTGAGTTGAGAAGTATAAAAGCAAGAAAATTGATTCAAGAAACTCTCAAAGTTGCTGATTCTCCTACTATGAGTAGCATGTCCTTTTAATTATCTCTAATATGATATTATTGTTTGTTACAATTCATATAATGTTATGATTGCTGTTATCCTAATTGTGTGTATGCATGCTAAAAAATGTATGGTTTCGTTTCATGGCAATGCAACTCTTAATTA…
20	Stress: biotic and abiotic response	AT3G28890	-2.125	0.107449	Down	Q9LJW7	Smeritima41338_c0_seq5_len=352	CGAGTTTAAGTTGCCTAATGATGACGGTATCTGACCGGTTAGCTGGTTGTGTGAAACATTCAATGCTACAAGTGCAACAAGCTCACCAATGGAATCTGGGATTTCACCACTGAATCGATTGTCGGAGAAATCCAAGGCAGCTAGAATGGTTAAGATTTTGTATAGTAGAGACAATCCTTTCATTGTCAATACAACGGATTCTTGATAGTGATAGGCAACGTCGTTACGAACATACCCCCCACTATTATTGTAGCCCCCTCCATTATTATCCACCATTAGCGCCTCGAACTTCTTAATGTATCTCTCTGGCATCTTTCCACAAAATTGGTTCCTAGATAGATCAAGAATTTGC
20	Stress: biotic and abiotic response	AT3G28890	-2.125	0.107449	Down	Q9LJW7	Smeritima41338_c0_seq5_len=352	CGAGTTTAAGTTGCCTAATGATGACGGTATCTGACCGGTTAGCTGGTTGTGTGAAACATTCAATGCTACAAGTGCAACAAGCTCACCAATGGAATCTGGGATTTCACCACTGAATCGATTGTCGGAGAAATCCAAGGCAGCTAGAATGGTTAAGATTTTGTATAGTAGAGACAATCCTTTCATTGTCAATACAACGGATTCTTGATAGTGATAGGCAACGTCGTTACGAACATACCCCCCACTATTATTGTAGCCCCCTCCATTATTATCCACCATTAGCGCCTCGAACTTCTTAATGTATCTCTCTGGCATCTTTCCACAAAATTGGTTCCTAGATAGATCAAGAATTTGC
20	Stress: biotic and abiotic response	AT1G15890	-1.761	0.0519149	Down	Q9LMP6	Smeritima312451_c0_seq1_len=1886	TTCAGCTCATGAGTTATGTATAGCAGCAACTGATGAATAAAAACAGAGAATTCCAACCTTTTACATTGATTCTACTTAGATGCTTGGTTTTATTAGTAATAATATTAATTAAGAAAAAGCTGTTGTAAAAAGGTAGCAGAATACATTATATTATACTGTCAGTTGATGAACTATGTCCTAGTTTATGATCAGTTATCATTAGAAACACTACTAGCCATTTTGCATATCCATTTGTTCATACTAACTGTTTGTGTTTCTGGTAGTACTTGAAGCAAGCACATTCGTTGAAGCCGATTCAAAATAGCATGACCTTGATCATCAACAAATTCAGCTGGTCGGTCCAAACCAATTAACCCACATTGCTTCCAATGTTGAATGATTTCCGTCTTAGAGACTTCA…
20	Stress: biotic and abiotic response	AT1G17860	-1.751	0.040514	Down	Q9LMU2	Smeritima15358_c0_seq1_len=927	TAAAACCCTTATTTCCTCTACACCAACTTCCCATTGCATCCATCCAACCTCCACATCTCTCTCATACACAAACAAAAATGACTCCTTTTCTCTCCTTGATCTCATTACTACTAACAATCTCATTATTTTTCTCTTCTTTCCCCACCATCTCCGCCATAGTCCTAGACATCGACGGTAACACCATACGTAATAGTGGCTCATATTACATTATCCCAAAAGGGCGCGGTGGTGGCCTTACCATAACCCAAAAGGCCGGGGAGCCATCATGCCCCGGCTACATTACCCGTAAACCAACCGCAAAGGATGGGTTACCTACAACGGTTTCCGCCCTAGTAAGGACACTTTTTGTTCCTACTTCATCTCCTGTTTTCTTTGCCTTCAACACCGATCTTAGCACCT…
20	Stress: biotic and abiotic response	AT3G14460	-1.286	0.0141499	Down	Q9LRR5	Smeritima45195_c0_seq18_len=3172	CAACAGCAACAGCAACAGCAACAAGCAACTGCAACAGCAACAGCAACAGTAGCAGAAGCAGCAACAGCAACAAGCAACAGCAACAGCAACATTCGCCCTCGCCTCCTCAACTTCACACTGGTGTACTCCGATCCCACATTCTCTACATCATTGTTACATCATCGGAAACATCTTTGGAAGTACCGGTTTCTTTGTCGGAATCACAGGAGTAGTAAATTTCTTCGTCTGAAGAATCGGAATCATCTGAGTCTGTATCCTGGTTTTTTTTGCCGAGGCCTTTCATATCAATCCAGATGTTTGGCACATGCTGTATAATTTTCCAACCGTCTTTCTCCGGAGCATGATGTTCCTTCAGTGCAGGGCATTTATTTATTATCAGAGTCACCAGTGAAGGTGGCA…
20	Stress: biotic and abiotic response	AT3G16920	-0.784	0.0263198	Down	Q9LSP9	Smeritima30364_c0_seq1_len=940	AATGAGGAAATTATTGTGAGGATCAAAACAAAACATACACATACTTCAAAACAACAACAAAAAAATGGCTTTCTTTCCTTTGAAAAATTACTCTCTATCTTTGGCTCTAATCCTCACAATAATTTCCTCATTCCCAACTTCATTGTTTGCTCAAAGTGTCTCAGAAATTGCGACACAGTCATTTTTCGATGGGATTAAGAACATTGCTGCTGCAACTTGTGCAGGGAAAAACTTCTACACCTATGATGCGTTCCTCAATGCTGCGAATGCTTACCCTACATTCGGTACCTCTGGCTCCAGTGACGATAATAAGAGGGAAATTGCCGCGTTCTTTGCTAATGTTGCACATGAGACTGGCAGTATGTGTTACGTCGAGGAGATAAATAAGAGCAACGATTA…
20	Stress: biotic and abiotic response	AT3G20820	-1.449	0.000420416	Down	Q9LT39	Smeritima42960_c0_seq1_len=1487	TACGTAATAGTAAGATTCATCATATGTCATAGGCCGGAGCGCTCCTGATGAGATCAATCACATCCAAATTACTCTATAATAAATTGAAACTAGTTGTTGGTTCGGAAGTTAAGTTGATAATCTTACACATTACATTTTTTTCATAAAATCCTCTTCCTTAATTTGAGCTTTACTATTACAACAAATTAAAGAAATGAAGCAATAATAATCAAAGTGCCCACTACTACATACACTTGTAGTGTAGCACAACTAGTACAACACATATTCATAAGACACTTCAACTCAATCACTTAATTTTTTATAGTTTATTCGATGGGTAGACAGAGTTTTTTCGAGCCTCTTAATATAACAGTTTTTTTATAACATCGGATTTATTTCTTGCAAGGAGCCAAGGGAGTG…
20	Stress: biotic and abiotic response	AT5G47260	2.321	0.0110851	Up	Q9LVT3	Smeritima44929_c0_seq4_len=2835	GAATTTTACACTATTTACGACAATTACTTCTGAATTTAGGCAAATTATTAACTTGAATTACCCTAGGCAAACAACATTGGCTACTATATGTTACTTGAATCAAAGGGGAAACTTATGTTACACATGAAACTTGGTAAGATTCAAACTCATGACCTCACCATCAGTCTAACAATAGTAGAACTCTACTATCATACTATTCGTGATAAAAACTTTTCTTTCTAAATTCACATACCTGAAAATCTTATTCCCTCAGCTCGTCTAGAAGGGTTTGAAAGAGCACTATCTACATTTAGAGATGACCCTAAACTTAATAATTTCACATACACAAAACAATCTAAAATTTTAAACATACTCAGATTGAACATGTGACCTTAATCATGAAGCAAAGCAGGTTCAATT…
20	Stress: biotic and abiotic response	AT5G09680	-1.182	0.00598769	Down	Q9LXD1	Smeritima42156_c0_seq1_len=3436	AATCGAGCAGCATGCCCAGCATTTTCCAGTGAAAAACAGAATCAAAATTATAGGAAAATAAAAAAAGAATATAGCTCAAGTGAAACTAGAGGGAGAACGGAGAAGCACCATACCCTCCTCTCCATTTTTTTTTAAATTTTATTTATTTATTATTGGAAAAAAGCTAAATACACATTAAATAGTTGAGTTATAACCAATGGCAGCCTCTGTCGATCGCCAATATCACCCGGCGGCGAGCATGAACGGCGTCGTTCGCACCCCATTTACCACCACCCACCAGCGTTCAGGCTCACCAATCCGCAGCAATTACAACAATAATTTGACTAATCCCCTCCCTAATTCTTTAATTAAACAGCCAAGTGATAACAATAATAGTAGCAGTAATCGCTTTTATTATAG…
20	Stress: biotic and abiotic response	AT4G20280	-2.751	1.61483e-24	Down	Q9M565	Smeritima44822_c0_seq1_len=3306	TGGCTTCCCAAAGTGCTGGGATCATAGGCGTGAGCCACCGCGCCCAGACTATGATAGTTTCACACTGAAGCCTGACGCTGCTCTGCCTTAGGATTTTTCCTGAGTTTTACTTCCTTGTCAGGATGAGTTGCTAGTTCATATTTTCTGTTGGATCTTTTAGAAAGGCGTTACTGATGAGATCATGGCTTTCTCACAAGAAATACTACTCTGGTGAAACTCTGTTGAAATTATCAGTACCTTAAGTTTCCAATCCTTATCAAGTACAATAGTTGAACATGGCGTGGTAGCTGAAAGTGTAAGAGGCAGAATTTGGCAGACTCCACTTCTTCCCATTTCGATGGTTCCAGGTTTTTTGGCTTCAGCCGAACTAAAGAATGTCCTCACGAGCTGTGAATTCAC…
20	Stress: biotic and abiotic response	AT3G46530	-4.251	0.00421595	Down	Q9M667	Smeritima26632_c0_seq2_len=1888	AGATAGTACCCGCAAATACTTCACATGCTCCAATAATCCTTTAGGTAATATAGTGTCCATGGCATCCAATGAACGTATATTTTCAAGTACCAAGTTATCAGGAAAGTCTGAACTCACTTCCACATGTCCATAAAGAGATAAATATTGAATGTGATGAAGATCTTTTTTACCTTTCTTACTCTTCTCCCAATACTGTCTCTCATGCATAGAAACTGATCTTGCTACATCATACACTAGATCATGCAAAGTATACACGATTGCTTCTCCAACTTCATTTGTTTTGTCTACTGTCAAGAAGGAGATCCTTAACAACTCATTAATATAGTCTTCACACTTGTCCTCCAACGTGAAGTTTTCATCATAAGGTTTTTGAACCAGGCCTAAAGCTATCCATCTACT…
20	Stress: biotic and abiotic response	AT3G46530	-4.251	0.00421595	Down	Q9M667	Smeritima26632_c0_seq2_len=1888	AGATAGTACCCGCAAATACTTCACATGCTCCAATAATCCTTTAGGTAATATAGTGTCCATGGCATCCAATGAACGTATATTTTCAAGTACCAAGTTATCAGGAAAGTCTGAACTCACTTCCACATGTCCATAAAGAGATAAATATTGAATGTGATGAAGATCTTTTTTACCTTTCTTACTCTTCTCCCAATACTGTCTCTCATGCATAGAAACTGATCTTGCTACATCATACACTAGATCATGCAAAGTATACACGATTGCTTCTCCAACTTCATTTGTTTTGTCTACTGTCAAGAAGGAGATCCTTAACAACTCATTAATATAGTCTTCACACTTGTCCTCCAACGTGAAGTTTTCATCATAAGGTTTTTGAACCAGGCCTAAAGCTATCCATCTACT…
20	Stress: biotic and abiotic response	AT2G38290	-2.672	0.00153008	Down	Q9M6N7	Smeritima43130_c0_seq1_len=1636	TGGAGGATAAGATAGGCCTATTACCACCAGCCTACATGAGCAACGCAAGCTTTGGGGCACCAGAGTGGCTAAACAAAGGCGACAACGCATGGCAGCTAACGGCAGCCACCTTAGTCGGCCTCCAGAGCGTGCCGGGCCTAATCATCATCTACGGTAGCATAGTCAAGAAGAAATGGGCCGTAAACTCGGCCTTCATGGCTCTATACGCCTTTGCAGCGGTGGTCATATGTTGGGTGACATGGGGTTACAACATGTCCTTTGGTAAAAAACTCCTCCCCTTTTGGGGCCGGCCCGGTCCGGCCTTAGACCAAAAATTCCTGTTGGCACAGTCAATAATTCCGGCCTCAGAGCGCGAGTCGTATTTTCCGACGGCCGCCATGGTGTGGTACCAAGGGATGT…
20	Stress: biotic and abiotic response	AT3G04190	1.636	0.053138	Up	Q9M8X5	Smeritima36829_c0_seq1_len=1550	GAATAGGAATAGGAATAGGAATATCTTATATCTATCTACCTAATTCTTGATCATAATCTTAATTTCATAAACATCCGATCTGCCTCCCTAATCTATTACTTCACTCCTAAGCAAATTATTATCTATCATTTCCCTCAAACTTAATTTCATCTCTTCCATCCATCTTCACCAACCTCTCTTTCTTGTTCTAGCTTGCCTTGTTGTATTATAATTAATTCACAATCCATAACCTAAACCCAATTCACAAAAAAAAACAGCAAGCTTGTATCTTTGATAGATTTTGACCCCTTTCATTAATATATAAATAATCTATCTATTGATCATACAAAAAATATGCCTACATTCAAAAAGATGATAGGATCTTTGATGATGTTTATTCTTCTTGTGTTTCCTCTGCTT…
20	Stress: biotic and abiotic response	AT1G80920	1.539	0.0419693	Up	Q9SAG8	Smeritima30289_c0_seq1_len=1486	AATTAATCCATTAATGAAAGAGTCATACGACATCTACAATAAAAATCAAGACTAACAAATACATAACAACATTGAAAAAACCCAATTCAAAGATTGCAAAACTAAGATCGATTTGTCGCATCGCCGTTTGAAATACCCTCTTCCGCATCGCTGTTTGATTCAGCCTTCTAACGAGGGGGCCTTTCGATCTGTTGTAGTTTTGAAATCGAATCGAATTTGTTCCCATTATTTGTAATTGTAGATCTGATTTCTGCTTCAACACCGCACAAATTTTCATCAACGAACCAAAATCACAACACCAAACATAAAAGCTAAACAATTTCCCCCTCGATAAGAGGAGATAAACCTTGTCTTCCAAAGGAGGTCGAAAAACCTTGTCTTTCGAAGGAGAAAGCCCTA…
20	Stress: biotic and abiotic response	AT3G05950	4.364	2.47985e-08	Up	Q9SFF9	Smeritima29291_c0_seq1_len=992	TTTTTTTTGACAAGCAAGTAAAATTTATCATTCCATTGCACACGTACATTGATCATACATCATAATATGTATTAATGAATACAGATTTCAATCAATACTTTAATAATAAAGAACTTGAAACCAAGGATCCGATAACTAACGTCAATGAGTCTTTAATTAAACAGGACATACACACTTAATAAGTTGATTCATAAAACTTGGACTGAAGATCCTTCACAATTCTTTCATCCAACTGGAAGGCTTTGCTGAGAACATCAACGTTAATAGGCGGCTTAGACCCAAACACGGCATTGGCGATGCTAAGAACTCCTGGATTCTGGCTACTCAATGAAGAAAGAGCAACAGCTGGGTATTTACCAATGTTGACTTGGAAATGGATTAGACCTTGGGGAAATATGA…
20	Stress: biotic and abiotic response	AT2G21770	2.125	0.00193394	Up	Q9SJ22	Smeritima44613_c0_seq1_len=3444	AATCACATGAAAAATAAATAAATAAATATGGCACCAAACAAACAACTCAAACTCTTGTACCAAACTCTCTAATATACACTATCTTCTTTCACTCACCCCACTTTTCATACAACTCTATTGTATGTTTGTATGATGATAAAGTTTTTCTTCTTATGATATAAAGAAGCAACAAAACTTGAGGAGGTTGTTTGTATGTTTTAGAGAAGTGGGGTAAAACGAAACGAAAAGGATTAAAGATGATGCATTCTGGGGTTCCTCAGTGTAACACTTGTGGTGAGCCTGTGGGGCTCGACTTGAATGGAAATGTGTTTGTAGCTTGCCATGAATGTAATTTCCCTGTTTGTAAAGAATGTGTTGATTATGAAATCAAAGAGGGTAAGAAGGCTTGTTTTCGTTGTG…
20	Stress: biotic and abiotic response	AT1G54540	2.302	0.2013	Up	Q9SLI0	Smeritima29009_c0_seq1_len=1438	CCTCTGTTTCCTAATCCTCCTCATTTCCAGACAATCAAATCAAATTATTCATTTCCCCAAACAAAATTCCTCCATTTTTTAAAAAAAAAATATTTTATCCCCATAATTTAAAAATCAAAACTCTTTCATCTCTTTCCACAATTATACCAAGAGTTATTGAATAATATATATACAATAAATTACAAATACAAGCAAATTATTCGATCAACAACAATGGCAGATAACGGCGCATTGAAAAAACCACCAGGATTCAAAGACTCAACAACAACACCGCCTCTCAAACCACCACCACAAGCCGCCGCAATTCCGCCACGTAGACCTCCTGTGGTCCCACCAAGGTACTACAAACCCAAGAAAGAAAAACGTAGCTGTTGCTGCCGTTGTTGCTGTTGTTTCCTC…
20	Stress: biotic and abiotic response	AT3G06460	2.84	0.00133166	Up	Q9SQU9	Smeritima40133_c0_seq2_len=2274	ATAATAATAATAATAATAAAAATATTAATAATAATAATCACATATGGTTTAAATTATTACACAAAATATATAAAACAAACGTTACATAGGTATCACATCAAAATATTTTGAAAAACACGACTGGATTTTATATCGAAATGGTTTCGTCTGAAAAAAATATTTTTTTTAATCTGTTCACGTGTCTTACACAAATTTAAAACGAAAAAAATATTTGTACAAAACGCAAAGAAATGCGTAAAACGTTTATACACACGATAATATGCGGACTGTTAATTTCCAACACCTAACACGATAGTATACAATAATTATTACTATAACGTACGATAATAGACAGACTTATAAATTAATATATATATATATATATTGCATATCGTACATACACATTATGTGGTATTTTTT…
20	Stress: biotic and abiotic response	AT4G23570	-0.528	0.0394438	Down	Q9SUR9	Smeritima7963_c0_seq1_len=497	GAGATCATGGGGGGTAAAGTACCACCTGCTACTCAGAAAGCTAAATCAGAAGAAAATACCAAGGAAGAAAAACCTGATAGTAAGAAGGTGGAGGAAGACTTAAAGGCAGACGAACCATCAAGTGAGGAAAGTGATCTAGAAATTGATAAAGAAGGTGTGATTGAACCAGACACTGATGCCCCTCAAGAAATGGGAGATGAAAATGCGGAGATAACGGAGGAGATGATGGATCAGGCAAATGATAAGAAAGTGGCTGCTATTGAAGCCCTAAATGATGGTGAACTCCAGAAAGCCATTGACTTATTCACAGATGCCATCAAGCTGAATCCTCGCTTGGCCATTTTGTATGCCAAGAGGGCCAGTGTCTTCGTCAAATTACAGAAGCCAAATGCTGCCATC…
20	Stress: biotic and abiotic response	AT4G31470	2.462	0.574589	Up	Q9SV22	Smeritima721144_c0_seq1_len=626	TGTGTGTACATAATATTAATTTAGTTGTGACTCAGATTATGGAACACCTGCAGATGGCTGCAATACTTGATCTTTAAACTGCGATCTAATGTTTCCGTGAGGGTCATAATTACATACAACGTATAATTTACCGGATTTAGAACTTTTCGATGCACCAACGCCAAGCTCACTACTGTCCTTCCAAATAACTTGAGTAAAATGAAAAGCTTTTGTAGAAGCAGCCATGTCATCGTTTGATCCTTGAAAATCAAAATATTTGATTTCATTATACCAGCTGTTTACTGCTTTAATGCCCAATTCGGTCACTTGTTCTGTTGATTTTATGGTGTAAATATTCTCACCATATGCATTATTCGGGCGATGTGATGCTACGTCTCTTTTAGCCAGTTCATTAGCCCA…
20	Stress: biotic and abiotic response	AT4G25750	1.875	0.0539977	Up	Q9SW08	Smeritima25022_c0_seq2_len=3542	TTTTTTTTTTTTTTTTTAATTTTCTTTCGGTATTTTCGGTTTTTCTCTTATCTCTTCTATACGTAATATAAAAGATAATTTGTGGTCGACACGCGAGTCGCTAAGGTTCGCCACACGTATACGACGAAAACGACGACGACGACATGGATGACAAGGATAAGATACGGAGGATGTTCAGCTGGAGCTCAAGCCTAGAAGGGAACGAAGAATCGGGCGGCGTTAAGGCAACGATGACGTCCGGCGTGGGCAGTTCTCCGGACGTGGTGGCCATGGAGCCCCGGAACGGCGGCGGTAGCGTCAGCGTGGGATTAGCGGACGGCGGCGGCGGTATCGTCAACCCCGCGTTTCAACCGCCTTCGTTGCTCAGCCAACAAAGCACAGTGTGGACTCGCCGCCAGC…
20	Stress: biotic and abiotic response	AT4G08450	-2.485	0.135393	Down	Q9SW60	Smeritima45185_c0_seq25_len=887	AAAGGTGAGCATATGAACACATGACCAGCTTGTCAGCAGTGTATATAATTTTGCACAGCAGCTTTCTTATATATCTTCTTATTCCAACAATCTACAACTTGCAACAAGATGCACATTCCAAGCATTTGATAAATTCAACGGGTGAAATTGCCGATTTTAACATAGATGCGGGCAGTATCGATCTTGTGATACTCAGTGCCATTAATTTTGGTGGCTTCCTCCAGCAAGGGGCAGTCTTCAATCACCAAAAACCTTAAATTGGTGAGTCGCTTCATGGCATCCTCTGATGGCAGTTTCTTCAATTCCTTACACCGACCCGATCTCAAAGTCTGGAGAGATGAGAGGTTTCCAAGCCAATCTGGAAGTTGTTCCACATTATTAAAATCAACAATTGCCAAA…
20	Stress: biotic and abiotic response	AT4G27190	-0.894	0.0434552	Down	Q9T048	Smeritima45195_c1_seq5_len=4030	TAGCTAGTAAATTTAAATTACTTATTTCCAACATTATTCTTGTGCCTCACTTGCTTTTGCTTTGCTTCCTCTGATAACCCCTGCTCTTTTTTGTTTTGTTTGTGGCCTGGCCTTGTGTGGTTTCATATGGCATCCTATCCTTTCCTCTATGCTGCTGCTGCATCTGTCCTTCCTAAATTTCACAGCACAATTTGAAGGGTTGATTGCTAATAAATTTTAATTACTTACTTCCAACATTTCATTTATTATTCGTGTGTGTTTTTCTGCCTTACTTTTGCTTTGCTTTGCTTCGTTCCTCTGATAAGCCTTTTGTGTTCGTTTCATATGGCCTCCTCCTACCCTTTCCTCTATGGTCTTGCTGCATCTATCCTTCTTGAACTCGATTCATATATGCTTAAA…
20	Stress: biotic and abiotic response	AT2G40230	2.024	0.0053367	Up	Q9XEF2	Smeritima54619_c0_seq1_len=1831	TTTTTTAATAAAACAAGATAATATTCCAATATAATACTTAAAAAAGACGACACATACAAGCAATAAAACACATTACATCGATATCTCACATCTTAACAAGCATATAGTTATGATTGTTGTAGAGGAGACTTATTAGCACATCACATAACCATTCCCGCTTTCACACTAATCTTCATTTTATTTTAGATGAAAGGGATCGGAGCTTAATTAACTACTACTAAGTAGTTTATTTGAGCTAAATTTACAAGAAAGCAAACAAATAAACAACACACTCTCTTGAGTCTTGAGTCTTGACTCTTGAGCAACATCCACGATCTTTCGCATACTATTATATTTCAAACGAGGGCTTCCCAATTCCTCGCATTGAAGAACAATGCATTTTCCTTTTTCAAACAACGG…
20	Stress: biotic and abiotic response	AT4G23190	-2.812	0.0740401	Down	Q9ZP16	Smeritima17320_c0_seq1_len=519	CTCCTGATGATAGACCTACTATGGCCACAATAGTGCTAACATTAGACAGCTATTCCGTTACTCTCCCGGTGCCAGAAGCACCCGGTTTTTGCATCAAGAGTAAAATGGAATCGAAGATCACGAAGGAGGTTGGCTCAGATCAATCGTCAAGCAAATCCGCACGTTGGTCTGTGAATGATGTTTCAATCACGGAGCCTGAAGCTAGGTAGGGAAACAAAATCAAAGAACAAATTACTCTGCAACATTACAGTACTTAGAGTTGTTCACTGGGCCAAGGGCCCAATAAAAAAACTCAATTCCAGCCCAATTAAACACTACTTTATTATCCATGGTCCAATGGCCTTTCCAACACAGTACTTATTAGGAATTTTTATTGTTTAGCTATCAATGATTAGAGTT…
20	Stress: biotic and abiotic response	AT2G36800	-1.277	0.0375448	Down	Q9ZQ94	Smeritima35195_c0_seq1_len=1843	CCCAATTATTTCTCGATTAAAATGTTGAGGAGTTCCTTTTCTGTACATCTTACAATTTCAGCTTTATATCAAAAGCAAGATTACATAATTTTGGAACTTGGAATATTAGCTGAGTAAAGGCATCCAACAAAAACACAGGTGATATCAAGATCAGGCACCAAACCAAGCCGATATCGAATAAACAGTTGCTGTGTGGCTGTGTTTGTGTCAAGCCACTGTTTCATCTTCCTCATTATTTCTCATCTGTTGTTTGATGACTTCTTCGATCATTAATTTCAAACCTCTGTCGGAAGATCCGCCTTTTCCCACTGCTCTCTTAGCGCACTCTGCAAGTGTCGCCGCTCTTGCTCTCATCTCTGCCCCTTCTCCATCACTCATCACCACCTCAACTGCGTGGGT…
21	Redox	AT1G06640	-0.732	0.0265997	Down	F4IDQ0	Smeritima43662_c0_seq1_len=1618	TTTTTTTACTACGCAAACCACGCGTGATTCATATTCATATAACAAAGCGGACAACAAATAAACATCGGTAGATTTTGCAATCAATTTATATTATTCTACAACCAATAATATATAAATGAAACCCTTAATTACTCATAAAATACAACTAGCTTCAATCCTGAATCCAAATACATCCATATCATATATATTTATATAGTCTTTATTATCAAAATAAAGATATAGGCTTCATTTGCATAAATGCATATACTAGCACATTGATTTCATCAAGAACAAGCACTCAATCAATCATTTCTTAGCTTGAACTCCTCCAAGACATGGGTACCATCTTGGCCTCTATTGTAATAGTGGCTCATATAATCTTTAAATGTGATCTTCTTGTAGATAGGTGGGTTTTCTTCA…
21	Redox	AT3G26855	-0.797	3.6105e-06	Down	F4JDR1	Smeritima14937_c0_seq2_len=1460	GTAATGGTTGGGACACCTCACTCTGGTACCATTACTGGATTGGGGATGGACCACTTTACCTTGAGCTCACCAAGCCAATTCCTCACTGGATGGAAAACTGGAGAGTGGGACATATTATCAGTAATCATTCTTGGAACCTTCAGCTAATCTCTTCCTACCTTCCTGCTCAGCTGCTTGATCTTATTAACGCAACTCCCATTTCCCTTAGCAACACTCTGGAAGACAACATTACTTGGGCTTTCACCACCTCTGGTAACTTCACCATTAAAAGTGCTTATTTCCATTCTCTTCCCCAATCCAACCCCATTTCAACTCATCCTCCTCCATTCTGGAAAGCTCTTTGGAAACTTCAGTTGCCCCACAAATATAAGATGCTGTTATGGAATTTAGTTCACTCCA…
21	Redox	AT3G09640	-1.651	0.0140132	Down	Q1PER6	Smeritima35166_c0_seq1_len=641	TATCTATATAATCATCGGTATGTAGTACTCGTACATGAAGATCGTCAGATGGGGATAACCAAATTTTCGTTTAATAAGTTAAAATCTCAGACACAATTTCATAATATTAGCACTCATTATAAAATAGTGCATTTTATTTGTACAACAACTTTTGGAAACTACATACTTGACCTTCAATTGGAAATACAACATCAAACTAAAAACGAGTACATATTTAGAAATAAACTCCTAATCATCAGTGGAAATTTATTCACCATACAAACTAAAGCAGTTAAATCTCAGTAATCAGTAGGCCAGTCTGGTATGGTATGCATGCATCTTCACATCAAGGTTTTGGGTTAAACCCTAGCTCAGACATCTTCTTGTGCGACTGTGCATAGTGTTCAAAAAACGCCTTTT…
21	Redox	AT1G77490	-1.491	0.0157036	Down	Q42593	Smeritima61359_c0_seq1_len=510	AGCCCATTCGATAAAATATGTCTTTCAAATGTTGACCATCTCCATTGGGATTTGGAAGTTCGCCCTTGTCTTGTTGATTGGGAGCATCCGTACGTCCTGGAATAAAGGGGATGATAGGGCCTCCAGTAACTTGAACAGCAATTACACCAGCAAGCTGGTAGAAGTCAGCATAAGAAACCATGGGGTATTTAGGCTTGACTGGCTCTAAGAAATCAACAGCAACCTTGATACCGTTGTTGGCAGGGCTGTTCAACTCAAACCTAATTGAACCATTCACACCCCCTGTCTTTGTTTTAGCGTCATAAGTACCTGCTTCATGAAATGCTAAACGAAGGACAATGGGAGTAAATTGCTTGTTCTTCTGCATAAGATCAAAAAGATCTTTACGTGCCCCTTCAA…
21	Redox	AT1G03410	-0.704	0.0303018	Down	Q43383	Smeritima43227_c0_seq1_len=1689	GTCTCTTATTGCTAACTTCTTCAGTTCTTCTACCAACTATACTGATTGATGTTTATAGGCATAAGCATAACATATTAGCATCATGGAACATATATACTACCTACAAATTGTCCAACGATGAATGATTGAAAGTAAACCATACAATATTTGGTACTTAAAAATAATAACCTTAGGAAATAATATTACATTCAATGAAAGGAAATATTACATACAACACTTATTTTGTGGTTCGGTGACTTTAACAAGAGTAGTGTTTCTGATCAACTTTCAAGTACTAAGAACAACAATTTACGACCTATCTTCCATCTCCAAGATTTCATAGCCTGAACTTGTCTAATCCCGATTCATAAAGAGGCTTCGAGAAGAAATTAGTGTGAAACTCCTTAAGAGTGAACTCTT…
21	Redox	AT5G63420	-0.689	0.0529602	Down	Q84W56	Smeritima45322_c0_seq7_len=2379	TTTTTCTAGCTCATTGATTGCTGATAATCCAGCAAATGTTTTAAATAAACTATCCGAGTCTTCAGATTCATTAGTAGAGCTTGCTTCTACATCAGCAGAAACGGTATTGTCAACCTTTCTAAGGAGCTTATCAAATTCACTATCATCTTCAGACTCCAGTTGAGAGGTGCTACTGGCAGATTGAGATTCAAGATCTTCCCCATCATTTTGTACTCTTTTAGATTTTTTCCTTTGAGCTTGTCCGTCAAATGCCTTTCTCAATGCTGATAGACCAAAGCCAGTTTGCGATTTTCCAGATAGCCGACCATTCACTTCTTCTGAAATAACTGCTGCTGGATTTTCTGTGGCAGCTGCAATCACTTCAGGTCTTTTTCCACTGTACTTCCTCACCAATTTTCT…
21	Redox	AT5G14070	-1.195	0.0071711	Down	Q8LF89	Smeritima53588_c0_seq1_len=834	TAATGTAAATTGTAGATAATATTAAACTGAAAATTAAATTCAGATGTTATAAATTAGGCTCATTGAGCACTTGAGCTACATGATAATGATTCTATGGAAGTAGTAGATGAGATGTAAATAAGTAATCCTTCATGTTTATGATACCATTTCAACTGTCTCGATTCTTCTGAAGTGTCGGAATAGTACTGATAGCAAAATAGTGCATTTACAAATGGTTCCACCCCTAGGACTGAACTCAATGCAGAAATTGGAGGACTTTTTAAGAGTGTAGAAGTTAGAGAGAGAACTTAAATTACAGTAAAAAGGACGGGAAAAACGTGATAAAATTGCTATACCATCAAACCCAGATGGCATTAGCTTCTCTTAGCATTGGGACTAATCTCCCTTGGATTTGTAGGC…
21	Redox	AT4G39640	2.255	0.621765	Up	Q8VYW6	Smeritima655560_c0_seq1_len=561	GTATCCAAATTTAAATGCCTCCACCAGACGATGTGCGTCCAAGCCAGCACTGGGTGCAGGTAAAATGCCGTCCAATATACGGAGAATGAATGCTAATATTATGCCAGAACCAGGAGGTGGGCCTGCATGTATTGTATATCCACTCTTTAATTTTACGGAAAAAGATTCTTCGATTTCAACATAATAGTTTGCTAAATCTTCTTTTGTAATAATACCATTAACTTTTTTTAAGTCGTCTACTATTTTCGATGTTAATGATCCGTTATATATGGCATCTGCACCTTCTTTTGCTACTGTTCTTAACGTTTCGGCTAACTTTGGTAGCTTATACATTTCTCCGGTTTTTTTCGAACGTCCGGTACTTTCATCGAAAAATGTTTGTCTGAGCATTGGATCAGC…
21	Redox	AT1G31020	1.709	0.053815	Up	Q93VQ9	Smeritima10416_c0_seq1_len=850	ACGACGACAACGCTACCCGTCACGACTCGCGACGTCGAACGGTTGGAATCGACCGACGCCAAACGCTTGTTCTGATTACTTGAACGGTGAACGCTTCGTCAGACGTGTCGTCCGTTGCCGCTCTGTCCGCACGCAGTACTCACGCCGTCCCGGTGTAATCGCCTGAGCCGAATTATTTCGCCGTAAACGTCCAGCCAAAATGGTTCAACTCGTCACCGACGCCGCCGATCTGGCAACTAAATTGACCGATGCCAAAGAAAAATTAGTCATCATCGACTTTTTTGCCAAATGGTGTGGTCCTTGCAAGTTAATGGCTCCATTCATTGAAGAATTGGCCAATGAGTACCCTGATGTTGTCATGTTAAAAGTCGATGTTGATGAATGTGAAGATGCCGCTAT…
21	Redox	AT5G18100	2.955	0.0238012	Up	Q9FK60	Smeritima26349_c0_seq1_len=1648	TTCGTTTCGACGTGGTCGTATATACATTCGTGCACTCCGTCCTCTAGAAATACTCGTACTTCTTCGTACCGGAGTCTCCAGAATAATAAAAAGACAATGGCACCCAAAATCATGTTGCTGATCACCTTGTCGGTTGCGTCCGCCGTGCTAGTCTCCGCCGCTTCCCCGCCGTTCCAAGAACGCAAAGCCATAGTCGTTCTCAAGGGACCCGGCCAGGTGAGCGGTAACGTGACATTTATCCAGGCTAATCGCGGTGGCCCGGTCACGATAACAGGAGTGGTGTCCGGTCTTACCGAAGGACCACACGGTTTCCACGTTCACGAGAAGGGAGATGTTACCAACGGATGCATATCCACCGGATCGCACTTCAACCCACAAGGGAACAAACACGGCGGCCCC…
21	Redox	AT5G05390	1.668	0.0226067	Up	Q9FLB5	Smeritima22910_c0_seq1_len=2138	CTTGACATTAAAGAATTGGAAATATTATTAATTATAATTTGAAAAAAAAAAAAAAACTATATTACATAATGTTGAACACCAAATTACATTTGGTTTCACTGCTGTATTATTGACTTGAGATGCTTATTAAGCTTGCTCAAAAAAATGAACACCTCTTTTATATCCCTCACTTTTTGAAAATGTGTATACATGTATATAAATTTCGAAGTTTAAAATATTATAAAATCTCCACTCTCTTCTTGTGCTTGTTTGGTGCCCCCCAAAAATATAATAAATTCCAAACTTAAGGAAAAAATAATTTTAATTAAGCAAATTGGCTTATTAACATTTGGGGAAATCTTTAGGTGGTGGTATCAAAGATTCATTAGGTCCTTTGCCATTATCAACCAAAAATGCCAT…
21	Redox	AT5G09680	-1.182	0.00598769	Down	Q9LXD1	Smeritima42156_c0_seq1_len=3436	AATCGAGCAGCATGCCCAGCATTTTCCAGTGAAAAACAGAATCAAAATTATAGGAAAATAAAAAAAGAATATAGCTCAAGTGAAACTAGAGGGAGAACGGAGAAGCACCATACCCTCCTCTCCATTTTTTTTTAAATTTTATTTATTTATTATTGGAAAAAAGCTAAATACACATTAAATAGTTGAGTTATAACCAATGGCAGCCTCTGTCGATCGCCAATATCACCCGGCGGCGAGCATGAACGGCGTCGTTCGCACCCCATTTACCACCACCCACCAGCGTTCAGGCTCACCAATCCGCAGCAATTACAACAATAATTTGACTAATCCCCTCCCTAATTCTTTAATTAAACAGCCAAGTGATAACAATAATAGTAGCAGTAATCGCTTTTATTATAG…
21	Redox	AT3G09510	-6.528	0.00202083	Down	Q9SF52	Smeritima477746_c0_seq1_len=1076	CCAGCCTATTAGGTACAATAATGTTCAAAGGGAGCGTTTCTTGCTCAATAATGTTAACACAACAAGGGGGTGGGAAATCAAAAATACATAGATTGAAATCACAGGTGTTGCTCTTCCTTGTTGCTTTAGCCAAAATATCTGCTGCACAGTTGCCTTCCCTTCTAGTGTGTTGCAATTCAATCCCAGGACAATCTGTCAGGTACAGCCTGCAAGTATCAATTAGAGGAGACCATTTACATTTCAGATGAAAATGTTGTGTGATCATATTGATAGCCTGCTTACTATCTGTATGAATTAGTGCAGTGTTTATGTTATTATTATGACACCATTTCAAGCTTTCTGAAATAGCTGCTAGTTCAGCTTCTAAGGCACAGCTGGCATACAAATGTTTCACTCCTC…
22	Polyamine	AT5G53120	-1.766	0.000820002	Down	F4KJ05	Smeritima35094_c0_seq1_len=1382	TTTTTTTAAACAAGAATAATGAAGATTTATTGCAAATGTTAACATACAGTACTAGTAAAAGAGAAAAGAGGGGCTTATCATCAGTCGAAAGGTCACTGATAAACCCAAAATCGACGAATAAAACCAATGTTTTTTTCAAAGGAAGCGGAGAAAGATTATAAAAACAATGGATACGATCATTTAACATAACAAGTAGCTATAAACAAGAATAATAGGCATGAGCAACAGTGGCCATGGTACTCTTGTTCTTTTTTGGCCTTCGCACGAAAGTGGGCAAGCAAAACGCTGCCGTATGGACCTCTGAATTATAATACTGCAAAGGCTTGTTTGCTATCCCAGAATTTTCATTTTCGTCTAATGGATTAATTGGGTGCTTGAAGTCCACAGGTGGCCCTGCAG…
22	Polyamine	AT5G53120	-1.766	0.000820002	Down	F4KJ05	Smeritima35094_c0_seq1_len=1382	TTTTTTTAAACAAGAATAATGAAGATTTATTGCAAATGTTAACATACAGTACTAGTAAAAGAGAAAAGAGGGGCTTATCATCAGTCGAAAGGTCACTGATAAACCCAAAATCGACGAATAAAACCAATGTTTTTTTCAAAGGAAGCGGAGAAAGATTATAAAAACAATGGATACGATCATTTAACATAACAAGTAGCTATAAACAAGAATAATAGGCATGAGCAACAGTGGCCATGGTACTCTTGTTCTTTTTTGGCCTTCGCACGAAAGTGGGCAAGCAAAACGCTGCCGTATGGACCTCTGAATTATAATACTGCAAAGGCTTGTTTGCTATCCCAGAATTTTCATTTTCGTCTAATGGATTAATTGGGTGCTTGAAGTCCACAGGTGGCCCTGCAG…
22	Polyamine	AT5G18930	2.379	0.0116936	Up	Q3E9D5	Smeritima98123_c0_seq1_len=1750	ATTTCATTTGCTCGGCGGTTTTCCGCTGATTAACAACAGGCTAAATGTAGCCGGTTGTTTTTATTTATTTATTCATTAACATTTATGAAATAGTTACAACAGTATTCAAATTTTGAAATTTTATTTATTTATTTTCATCTCAAAGGATAAAAATAATTATGGCCACAGAGGATTTCTTCGAAGGGGCCGAAAAGCTGTTGGAAATATGGTTTGGACGTCAAGATGGAAAATTTGAAAACGGAGACTTGAGAAAAATACCAAGAGAAAAGTACGAAGACCTCTTAAAAGTTGCTTGTTGTGAAGTAATCAGTTACACAAGCAATGACAAGATTGACGCTTATGTTCTTAGTGAAAGTAGCATGTTTGTTACAAAACGAAGATTCATATTGAAGACTTGTG…
23	Nucleotide metabolism	AT1G06640	-0.732	0.0265997	Down	F4IDQ0	Smeritima43662_c0_seq1_len=1618	TTTTTTTACTACGCAAACCACGCGTGATTCATATTCATATAACAAAGCGGACAACAAATAAACATCGGTAGATTTTGCAATCAATTTATATTATTCTACAACCAATAATATATAAATGAAACCCTTAATTACTCATAAAATACAACTAGCTTCAATCCTGAATCCAAATACATCCATATCATATATATTTATATAGTCTTTATTATCAAAATAAAGATATAGGCTTCATTTGCATAAATGCATATACTAGCACATTGATTTCATCAAGAACAAGCACTCAATCAATCATTTCTTAGCTTGAACTCCTCCAAGACATGGGTACCATCTTGGCCTCTATTGTAATAGTGGCTCATATAATCTTTAAATGTGATCTTCTTGTAGATAGGTGGGTTTTCTTCA…
23	Nucleotide metabolism	AT5G28050	-5.732	0.0354357	Down	F4K5T6	Smeritima29693_c0_seq1_len=640	ATTTTTTTCCTTGTTACATTTGCTTTTTCACACCTCTCTACACACAATTTTAAACGTTGATGTGAATATCATCAAATTGTCAATCATGTGGGATGCCAATAATAATAATGATAATGTGGATGGAGACAACAAATTCATGAAAGTAGCAATTGAGGAAGCTTACAAGGGGTTTGAATGTGGAGACGGGGCTCCTTTTGGCGCCGTTGTTGTTCGTAACGGTGAAATAATTGTTAATTGTCACAACAAGGTGAAAAAACTCATTGATTCGACTGCGCACGCGGAGGTCACAGCCATAAGAGAGAGGTTAGTGTATGGGGCTAAAGCGGAAGCTGCTGCAGCAGTGGGTTATAGTCCTTTTTTTTTCGGATGCATTGAGGGGCACCAGAGTCTATGGAACAA…
23	Nucleotide metabolism	AT5G28050	-5.732	0.0354357	Down	F4K5T6	Smeritima29693_c0_seq1_len=640	ATTTTTTTCCTTGTTACATTTGCTTTTTCACACCTCTCTACACACAATTTTAAACGTTGATGTGAATATCATCAAATTGTCAATCATGTGGGATGCCAATAATAATAATGATAATGTGGATGGAGACAACAAATTCATGAAAGTAGCAATTGAGGAAGCTTACAAGGGGTTTGAATGTGGAGACGGGGCTCCTTTTGGCGCCGTTGTTGTTCGTAACGGTGAAATAATTGTTAATTGTCACAACAAGGTGAAAAAACTCATTGATTCGACTGCGCACGCGGAGGTCACAGCCATAAGAGAGAGGTTAGTGTATGGGGCTAAAGCGGAAGCTGCTGCAGCAGTGGGTTATAGTCCTTTTTTTTTCGGATGCATTGAGGGGCACCAGAGTCTATGGAACAA…
23	Nucleotide metabolism	AT1G03410	-0.704	0.0303018	Down	Q43383	Smeritima43227_c0_seq1_len=1689	GTCTCTTATTGCTAACTTCTTCAGTTCTTCTACCAACTATACTGATTGATGTTTATAGGCATAAGCATAACATATTAGCATCATGGAACATATATACTACCTACAAATTGTCCAACGATGAATGATTGAAAGTAAACCATACAATATTTGGTACTTAAAAATAATAACCTTAGGAAATAATATTACATTCAATGAAAGGAAATATTACATACAACACTTATTTTGTGGTTCGGTGACTTTAACAAGAGTAGTGTTTCTGATCAACTTTCAAGTACTAAGAACAACAATTTACGACCTATCTTCCATCTCCAAGATTTCATAGCCTGAACTTGTCTAATCCCGATTCATAAAGAGGCTTCGAGAAGAAATTAGTGTGAAACTCCTTAAGAGTGAACTCTT…
23	Nucleotide metabolism	AT1G64880	-0.982	0.000654225	Down	Q6GKU7	Smeritima18422_c0_seq1_len=706	CTGCCCATCAAGGAGTCTGAGATCATTGACTTTTTCCTGGGGGCCTCTCTCAAGGATGAGGTTTTGAAGATTATGCCAGTGCAGAAGCAGACCCGTGCCGGCCAGCGCACCAGGTTCAAGGCGTTTGTTGCTATCGGGGACTACAATGGCCACGTCGGTCTGGGTGTTAAGTGCTCCAAGGAGGTGGCCACCGCCATCCGTGGGGCCATCATCCTGGCCAAGCTCTCCATTGTCCCCGTGCGCAGAGGCTACTGGGGGAACAAGATCGGCAAGCCCCACACCGTCCCTTGCAAGGTGACAGGCCGCTGCGGCTCTGTGCTGGTGCGCCTCATCCCTGCACCCAGGGGCACTGGCATTGTCTCCGCACCTGTGCCCAAGAAGCTGCTCATGATGGCTGGT…
23	Nucleotide metabolism	AT5G18860	-2.983	4.80233e-05	Down	Q8RY23	Smeritima37353_c0_seq1_len=3085	TATACCAATAAGAGCTCAATTTTATTTGACTTCACAAAATTTGATTCACCAAAACATTATTGCAAACCAATTACAATGCAACATTATTCAATTTCTTACCAAAAATAAGGTTTTTCATCCTCTTGAAAAAGCAGTATTTTAATCTTAATTATGTAATGCAGTCCACATTCTTTTTTGTTCAAAAAAGCTTCCCACCACAGCAGATTGCTTCTTATCACCTATTCTTTTGGCAAACAAGTCATAATATGCCATTTGATCAAAATATTTCAGAACTTTTACTGGTATTCCATCTTTGGCATCAACTACAATCTGTCCATCTGTTTCTTCACTACCTGCTGCAAGGACTCTAATAGGCTTAACTTCATATGTGGGTTTCATAGATGAGTGTCCATCAGCTAA…
23	Nucleotide metabolism	AT4G30530	2.199	0.0135879	Up	Q9M0A7	Smeritima38617_c0_seq2_len=1273	GTAGCAACATAACACTTATATTAAGATTTGGTTATCACTCTTGATGGACACACAGAATACTAACGACTGATATTGCCATACACTTTTTTTTTTTAATTTGGAAAGGAGAACCGCTCATTTTGAGCTACATATAAGGGGGAAGGCCGGAAGGGGGATGCTAGTTACAAGGTTCAAACCCTGTACCTTAAAGATACGAGGTGGGAGTAGGCACCACTTCGCCACTCCTCTTGACCTGACTCTTTGAAGACATTGTAAAGGAAATAAGGTTGAGGCTTTGCATTGTTGGTAAAATCCTTGGATTTCATCAAATGTCAAGTGTTGGTTTAGACTTGGAAATTCAATAGTACAACTCTGTAAAGGTTTCATTTGTTCCCTTGAGAAAGCCTTTGCAAATCTTTT…
23	Nucleotide metabolism	AT3G46940	-9.22	1.38146e-08	Down	Q9STG6	Smeritima45385_c0_seq4_len=968	AAGTTTGATAGAGAAGGTAACCCGATTTCGGGAAATGCTATGAGGGGCCCGTCCTGGGCCCCATTCTAAACTGGGGCATTTCCAGCTCAGGCCATTCCCTCACCCCTGTACAATGTCTGTCCCCTGCCACAGCCGGTAGTGCCGCAGTAGATTTATGCTGCACAAAAGCTGTGAGCCTTCTGCCTGGGGAACCCCCGCAAAAGGTCCCAACAGGAGTCTGTGGACCCTTGCCAGCAGGGACAATAGGATTACTTTTAGGAAGGTCTAGTTTAAGTTTAAAAGGGGTACAAATACATACAGGAGTCATTGATTCAGATTACAATGGGGAAATTCAAATTGTTATATCTACTTCTGTTCCCTGGAAAGCAGAGCCAGGAGAGTGCATAGCACAGCTCCTGA…
24	Biodegradation of Xenobiotics	AT1G49640	-1.191	0.00482379	Down	Q9FX92	Smeritima41597_c0_seq1_len=1420	CAAACATCCATGAAATTTCCATTTCATTTAACACTTGTCACAATTTTCCTATTTTATTTTAAGTGCTTCCAGTTTCCATTTCATACTATTTGTGCCATCTTCTGGCTTATATATATAAAACGTATCTCATGACACAATTCAATTCATCCAAAACTTAACATACACATAATATTATTAGGAAAAATCATACTTCTAACTCTTTTACGTATATTCCAACTGTTGTAAGCCATGCCAGTAATCCACCAGAAAAAAGTAGTTGATGAGGTCTCTGGATGGCTTAGGGTCTTTGATGATGGTTCTGTGGACCGGACATGGACTGGTCCACCTGAACCTAAGTTCTTGCTCGACTCAGTTCCGGCCCATGAGGAATTCATTGAGGGGATTGCAGTGCGTGACGTG…
24	Biodegradation of Xenobiotics	AT3G27320	-1.219	0.00356384	Down	Q9LK21	Smeritima52275_c0_seq1_len=1450	GAAAACACTTGGCTGAAAATCACTACTCTAGGACTCAATTTCTCCAACACTACACCAATTTTAGGCCTATAAAAGAGGGGGGCCAAAACTATCGGATCTTCACTTTCTTGTACAACAACCTACCAATCAAAGTTAGTACACCAAACACCAACAAAAATCCTGTAAAAAGATACAATGGAAGAAGCAATGAAAGCCATGTCACAAGTGAATGTTGAAGATTTAACCCATGATTTTAGACCATTTCTTGTGATCTACAAAGATGGGAGGCTACAAAGGTTCGTAGGACTCCATACCGTGCCACCCTCTAAAGACGCGGCCACTGGGGTCGAGTCACAAGACGTTGTGATTCGCCCCAAGGAAGAGGATGGTGGTTTATGGGTGCGATTATACAAGCCCTCA…
24	Biodegradation of Xenobiotics	AT2G31350	1.783	0.0326318	Up	Q9SID3	Smeritima59519_c0_seq1_len=1548	TGATTTTACAGGTGCCATTGTCCAGAAGCGACCACAGCCCACAGGAAAACAAACTCATCAACCAAATTGCTGATAACTTAAACTCATCAAACTCAAATTGTCTACTGAATTTCTGATAACTTGATAAACTTCATCAACCAACTGTCCGTTGACATTAATTTCTTGAACAAAAATTAATTTCAACTACGTAGTATATATATATATAAATAATTTGGTGAAATGTTCAAGTTTCATCAACTCAGAATTTCCCTTTCAACTCCCAACAATTTCTTCCATTTTCCTCCCAAAAGATTTTCAAACATCAAAAATCTCAGATTTCAAATGGGTTTTCATTCAACACCATCTCATAGTTCAAAGTACTTGTTTCGCCAACTTTTTGAGAAGGATTCTTCCACTTAC…
25	C1-metabolism	AT4G16370	-0.615	0.0497405	Down	O23482	Smeritima40443_c0_seq1_len=2665	CACCTTAACTAAACCGAAAACTTCTAATTGTTAGTGTGATTATTTGTAATACATATTAGGTTAGGGGCATAAATCTCAAAAATGATCATAGTTAGCGCTAATTCAAAAGTCCTAGCTATAATGGTCACTGATCAGCACAACCAAAATTGATGGAGTATAAAAATTTCAACAACATTGGGATTCAACAGCAAAACACTTTTAAATGCGTTATTTTTTGGGTTCTTAAGACGGCAAAGCTATACCACATCCTAATCTGACTGTAACAGCTGCATAGACATTAATACTACTAATTAACTTCGGTGGTATATATGGACGGTTTTCTTCAAGATCAATATCAATGCACAGGACATGTTGCTACCACAATCCCTGGGGCGGTAGGGCATGATGCTAAGGGGCAAT…
25	C1-metabolism	AT3G46530	-4.251	0.00421595	Down	Q9M667	Smeritima26632_c0_seq2_len=1888	AGATAGTACCCGCAAATACTTCACATGCTCCAATAATCCTTTAGGTAATATAGTGTCCATGGCATCCAATGAACGTATATTTTCAAGTACCAAGTTATCAGGAAAGTCTGAACTCACTTCCACATGTCCATAAAGAGATAAATATTGAATGTGATGAAGATCTTTTTTACCTTTCTTACTCTTCTCCCAATACTGTCTCTCATGCATAGAAACTGATCTTGCTACATCATACACTAGATCATGCAAAGTATACACGATTGCTTCTCCAACTTCATTTGTTTTGTCTACTGTCAAGAAGGAGATCCTTAACAACTCATTAATATAGTCTTCACACTTGTCCTCCAACGTGAAGTTTTCATCATAAGGTTTTTGAACCAGGCCTAAAGCTATCCATCTACT…
26	Miscellanious enzyme families	AT5G38197	2.74	6.70346e-05	Up	A8MRC2	Smeritima21149_c0_seq1_len=1267	AATAACCACTCACAAATGTCCACCTTCAATTGTCACCCTCAAATTGCATTGTCTCTTCTTTTTCTAAATTTATTTATCTAAATACAAATAATTAATCATCATGAGACTCCACTATCTAATTCCTCACTATAAATTCATGCTTTGGTCTACCTTAATCATCCCTCATCACCATACACTCTCTTACACTTGCATACAACGAACTCTTACTATATTTGCAATACTACTATTACAACGTTTTAATTCTACTTTATATAATCATAATCATCATCATCATCATGGCTATGAAGATGGCAACCCTTACCTTACTAGTAGCCGTTGTTGCGGCAGCACTGCTAATCGAAACACCAACGACAGAGGCGGCTACTTGTAATCCGATGGAGTTGACACCGTGTGCACCGG…
26	Miscellanious enzyme families	AT2G01630	-1.435	0.00555919	Down	A8MRK0	Smeritima48804_c0_seq1_len=528	CTAATATAGTCTATCAAATTAAACCATTCATTCACAAATTACATTTCACTTATCAATTTCTCCTTTGTAAAGTATTAGAATTTTTGTTTTTGCCATGGCTAGCCGTCCGAGCACTCCTCCTATGTCGACGGTCGCCTCGCTGTTCATTCTCGTAGCATTCTTATTGCTTAGCCCTCACCCTGCAGATGCGCAAATTGGAGTATGTAACGGTCAAAAAGGGAACAACTTACCATCTGATCAAGAAGTTGTTAGCCTCTTTCAATCCAACAACATCAAAGCAATGAGACTCTACGGTCCGAATCAAGGAACTCTCAAAGCCTTACAAAATTCCGGAATCAAACTCATCCTAGACATCCCTAAAGACCAAGTCCAATCCATAGCGGCTGATCAATCAGCCGC…
26	Miscellanious enzyme families	AT3G60130	-0.72	0.0260546	Down	A8MSC6	Smeritima11428_c0_seq1_len=2128	CATAGTTGAAAACCGAGGTCAAAAGGTAACAACAATAGGGAAAATGACGGTTTTGAAAATTATAACACGATAGATGGACAGCAGTACAGCACGGTGCCACACTACACTATCAAGTGCGGTACCAGTTTTAATTTGTCCCTAATATATAGTTTCGGGTACACTTAGACAAATGACGGCAAATATCAAGTGCATTTATAACTAAATTTAACCAAATTAGACGATGTAAAGAACTTTTATTATTCAACTCAACATTGCTAATTGCCAATAACCATCATACCCTGAAGCTAAGCCATTACAAAGAACAAGTTACATAGTGTTGAAATTACTGTCATCAGTCATGTATACATGACTCTCGAGCGATTCTAACCTCTGCGAAGTAAGTTCTTGAACCAATAAGCC…
26	Miscellanious enzyme families	AT4G28250	-2.782	0.0340417	Down	A8MSF9	Smeritima203081_c0_seq1_len=712	AAATACCTTAAAATCTCATTTTATAAACAAATTTTAATCATATAATCAATAATTTTTGTAACCCTAGCAAAACTTAAGATGGCTTCTCTTACACGTGCTATGATCATAGTGGCACTTGTTGCTTGTTTTGCTTCTGTTGCTTATGCTACTGCTGGAACTGCCACTTATTACACTGTTTATACCCCATCATCATGTTATGGATTCCAAGACCAAGGGACAATGATAGCAGCCGTAAGCTCAGACATCTTCCAAAACAAGGCGGCATGCGGTAGCATGTACCGTGTTACATGCACCGGAGCCAATTGCAAAGGCGGTAGTGTGACCGTCAAAGTTGTGGATCTTTGCCCTGGTTGCTCAGCTAGCGGCTTTGATCTCTCCCAAGAAGCCTTCTCAGCCATC…
26	Miscellanious enzyme families	AT1G02950	-3.593	0.000430121	Down	B3H520	Smeritima97211_c0_seq1_len=589	TCAGCTAAGGTGAATGAATCACCGGCTAAGTACTTAGACATTCCCAAATGTGTCTCATAGACGTCGAGGACCTTACCCAACTTAGCTTCGTTCTCCTCAACAACTTTATCGTCTGTTTGCAATCCGAACTTGCCCTTGTAGAATAGCTCCCACCCAAGCTTACTAGCTGCGGGGTCAAATTGGTGTGCCTCGACTTCCATCCATACATCGATTTTTGCCATTTCCTTTGGATCTTTGTTGATAAGAGGAGTTCCTTGGCCTTCGTAGTTGTATGCTATGTGTTTTGTAATTGCCCTTGATTCAAAAAGCTTAAAATCCCCGTCTTCATAAGCTGGAATTTGACCGAATGGATTTAGGGAGAGGAAAGCCTCTTGCTTATGAGCACCTGATTTCATGTCA…
26	Miscellanious enzyme families	AT2G41460	-11.755	1.44415e-26	Down	B3H7C2	Smeritima45338_c0_seq5_len=900	TCCATTATCATTTGTTTCAAGAAATTTTTCAATTTCCTTCTTAATTTCTTCATTGACCCACTGGTCATTCAGGAGCATATTGTTTAATTTCCATGTATTTGTATAGTTTTGAAGGTTCCTTTTGGAGTTGATTTCCAGTTTTATTCCACTGTGGTCTGAGAGAGTGCTTGATATAATTTCAATTTTCTTAAATTTATTGAGACTTGTTTTGTGGCCTATCATATGGTCTATCTTGGAGAATGTTCCATGTGCTGATGAATAGAATGTATATTCTGCAGTTGTTGGGTAGAATGTTCTGTAAATATCTGTTAAGTCCATTTGTTCTAGGGTATAGTTTAAGTCCATTGTTTCTTTGTTGACTTTCTGTCTTGATGACCTGTCTAGTGCTGTCAGTGGAGT…
26	Miscellanious enzyme families	AT2G19800	2.914	0.0371615	Up	B4F7Q2	Smeritima181859_c0_seq1_len=1015	GTATAACGCTAGACATTTATGGATCAGTAAACCTATTGGATTTATTGTCAACATTTGTACATCAACTGAAATATAATGGTAAAAAATAAAATCGCTATGCTAGATGTATCAGAGCTGTTGAGACCAGAGGCAGCATTTGCATCCAAACCTATTGGACGATACAGGGATTATGACATAGACCACGAGGATCCTATAAAAGAAAGAGTGAGAATCACATACACCGAGATGCATACGAACCAAACAATAGATTACGTAAAAAAAAAGATGGCTGAATGGTTGTCTTTCGATAAATTTGAGGCCACTATTATGGAAGCATTGGAATCCCTCAACGACTTAGTAGACGAAAGCGATCCTGACGTAAATATTCCCAACATTGTTCACGCATTTCAAACTGCCGAA…
26	Miscellanious enzyme families	AT1G33730	-1.469	0.0548573	Down	F4HRA1	Smeritima40189_c0_seq1_len=1168	ACTCCAGCCTGGGCAACAAGAGCCAAACTCTGTCTCAAAAAAAAAAAATTTTTTTTTATAACGTTTTTGTTTTTGTATTTTGGTTTTGAGGTAATATTATGGAGCACGCAACTCTAGCAATGTTACTTGCAATTTGGTTTATTTGTTTTAATTTCATTAAAATGGTTTTTAAACAACATCAACGTACCAAAAACCTCCTTCCACCTGGTCCTAAACCACTTCCTATAATTGGCAATATTCTTGAAGTTGGTAATAAACCTCATCAATCATTTGCTAACCTTGCTCAAATTCATGGCCCTCTAATATCTCTACGCCTAGGAAGTGTAACCACCATTGTTGTTTCTTCCGCTGAGGTAGCAAAAGAAATGTTCTTAAAAAACGACCATGCTCTCTCTAACC…
26	Miscellanious enzyme families	AT1G67090	-2.196	5.75483e-05	Down	F4HRR5	Smeritima45339_c0_seq1_len=817	TGGTTACCATTAAAACGTATATAGTCGACATATTGTATAATATTATGCGTCCGTGCATATACATAGCCACCGATAGCATTCACATACGAGCATGCTTTCTCGAGCCATGTTGGTACATGAACATGGACATACACATATTCTTAGGAACAAATAAGAAAGATAAATGGAGAAGGAAAACCCAAAGCAATGTCAGAGTTGACAAAACTGCAATGGCACTTTATATATGGCCTGTCGTGAGTGAGCTGTTTAGGCCTTGCCGGACTCCTCGCAGCCCGGTGGCTTGAAGGCGATGAAGCTGACGCACTGCACCTGGCGCATGTTGTCGAATCCGATGATGCGGACATACGCGTCAGGGTACTCCTTCTTGACCTCCTCCACCTCGTTGATCACCTGTGTGGC…
26	Miscellanious enzyme families	AT1G14890	2.045	0.0858775	Up	F4HXW0	Smeritima34299_c0_seq1_len=984	TCTATTTACATAATCTTTCTAGTTAAAGTGGACATTGGATTATGATCGATGATTGCCAATTGCAAGAGAGTAAAACTAAGCAACCAACAAGAATCTTCAAAAAGAAAATGGCATTCAATTTGTTAACTTCTTGCAGTAGCATATTAGAAACCATAATTTATACAAACATATATATATAATTAAGCATGGATCCCTAGGCAAATTAAAAAATAAACATAGCTTGGGATGAACGAACATTCATCATCTTGAGGGATTTCAAGGTGGATTTCACTGGTACATTAATATCATTCTCATTACCGCTATTTATCACCAATAACCAAGCGGCTAGTAAGAGCTTTATAGATCGCCATCACCGAAATCATGCAGTCCAGTGGTAGCAAGCTTATTAACAAGAGCAAG…
26	Miscellanious enzyme families	AT1G55940	2.174	0.0288544	Up	F4I3H7	Smeritima20725_c0_seq2_len=1925	TCTTATTCGAATTTGAATTGTGCCATAAATTACACAATCTAACATAAGATTACATTAGTCCTAACAGAGATTATAACAATCGATCCGAGCATCATTCAATTCGGATATTACCTGCCTATAATAAACTAGAAATTAGAGATACATAGTGTTCTTCAACTTTCTTATAGATAGATAGTTTAAGAAAGTTGATATGTGCACTCCAAAAACATATTATACGCACTCCATTAAATGCAATTGAAAATTTGAAAGTGTACGGAAGAGGGAGTGCACATAAGTCACACAGCTTAACAATCTGTTTTTGTTTTTTTGAATCAGATAGAAGCGTGGTGATGTTGTCTTTCATTGGGTCCTTTATTGATTGTGTTGTAAACTATGAGTGATTTGAATCGGACAACCGCT…
26	Miscellanious enzyme families	AT1G50360	2.432	0.000447179	Up	F4I507	Smeritima34925_c0_seq1_len=6354	ATCTTTATTGGAAACATTAAAGAAGCTGAATTGTACAACGGGGTTAAAATTAATTTTAAATTAAAAGAATTTTTGTTGAACAACATAGTTATCATTATGATAATTTGTTTTCATATAAATAAAACATTGTTTTACACACTAATAAATACAGACAGGCCGCATGTGTGTCGCAAAATATGATGTAGATGTATGGTTGATGCTGCTGTTTGGTGTGTACGTGGTGTTTTATGATACATTTCGAAAAATAAAATAAAAATATTGTAGTACATTTTTTTTAAAGTTTTATTACAAATAAGTTAAATTTTGTTTAGAAGTCGCCTTCTGGGTGGAGGTCGAATCTGGGTGGGAAGGCGAATCCGTCGAATTGTGGTTTAACGGGCGGCCTGTGTCCAATTGGGC…
26	Miscellanious enzyme families	AT1G06640	-0.732	0.0265997	Down	F4IDQ0	Smeritima43662_c0_seq1_len=1618	TTTTTTTACTACGCAAACCACGCGTGATTCATATTCATATAACAAAGCGGACAACAAATAAACATCGGTAGATTTTGCAATCAATTTATATTATTCTACAACCAATAATATATAAATGAAACCCTTAATTACTCATAAAATACAACTAGCTTCAATCCTGAATCCAAATACATCCATATCATATATATTTATATAGTCTTTATTATCAAAATAAAGATATAGGCTTCATTTGCATAAATGCATATACTAGCACATTGATTTCATCAAGAACAAGCACTCAATCAATCATTTCTTAGCTTGAACTCCTCCAAGACATGGGTACCATCTTGGCCTCTATTGTAATAGTGGCTCATATAATCTTTAAATGTGATCTTCTTGTAGATAGGTGGGTTTTCTTCA…
26	Miscellanious enzyme families	AT3G52970	-2.921	0.347024	Down	F4J864	Smeritima276492_c0_seq1_len=510	GCCTTCTACTATAGGAGGATATAGCATACCAAAGGGGGTTCGAGTCTTCCTTAATGTGTATGCGATTCATAGGGATCCGCAATTTTGGGAAGATCCACTAGTGTTTCGACCTGAGAGGTTTTTAAACGAGTCTGATGCTGAGAAAATGGGCACTAATTTTAAGTATCTTCCTTTTGGGTCTGGAAGGCGAAGCTGTGCTGGTATTCCACTTGCGGAGAGGATGTCAGTGCTTGTGTTGGCTTCATTATTGCATGGTTTCCAATGGAAGTTACCCACTGATACATCGGAAGTTGATTTTTCTGAAAAATTTGGAGTTGTTGTGAAAAAATCAAAGCCTTTGATTGCAATCCCGAGTCTTAGACTCTCCAACTTGGAGCTTTATTCATACCAAGAGTAGCA…
26	Miscellanious enzyme families	AT3G60290	-1.566	0.00526057	Down	F4JAP7	Smeritima32133_c0_seq1_len=2064	TGGTTGATCATAATTTACAACAAAAATACCATTTTCGACCAAAAAAAAAATTCAAAAGACCTACTATTAACCTTTTCGACCATCATCTTGCCTATAAATAATTTTCTATTGACACAATCAATAACCACTACAAAATGCTTAAAGAAGCGTTCATAACTACATTCATGAATGGCTGATGAATGGGTATAAATAGCTTGCTTTTGATTTGATTTTTAAGGTGTCACAATCTAATAAGAACAAATAGACACCCTTTATTTTTTTTTAACAAACCAACGACTAAATATATTAGTTAAGGACCATGAGGTTTGAAGAATATGCTGCAATTGTTTACCCTATATCACCATGAGATGGGAGCACTTCTCCTTGACAACCGACACTTTATCCACTAAAGAAATATAA…
26	Miscellanious enzyme families	AT4G13310	-1.868	0.0185338	Down	F4JT00	Smeritima41894_c0_seq1_len=1755	AATATGCAAGAACTCATCTTTGTTGAAAGAAATAATCCACTCCTCGCTCTTCACATACTCACACACAAACCTCAAAGAAGGATGCTTCTAAACATTGAACAGTTAATATTAATCTGGCAGCAACCCTTTGCCATTCTTCCACTGATTTTATTCTTGTTCATCCTCTACAAATGGTGTTACCCAACATCTTCCCCAAAGAAAAGCTTACCTCCATCACCACCAAGGTTGCCGATCATAGGGAACCTTCATCAGCTAGGAACTTACCCTTACCGAGCTCTTCGATCACTATCTGAACAATATGGGGAGCTCATGCTACTTCATATGGGAAGATCACCCACCCTCATTGTCTCATCTGCTAAAGCAGCTCAAGAGATCATGAAAACACATGATATGGTATTC…
26	Miscellanious enzyme families	AT4G36430	-2.432	0.139241	Down	O23237	Smeritima197986_c0_seq1_len=488	CTTTGACATTTTACGTCGTTCATTCATTCATTGTATTATGCAATTCTCCCATGCACGTTCTTTGCTTGATTGGCTTTTCCAATTTCATTAACATTACATACTCTCTACTATATATACTCTACTTTTCCTAAGCTTTTCTTCATCTCAACTTATTAGCTTGAATATATATATAATACCATAAAGAAAGCTTTATTTGTGTTCTTAATAATAATTTGAACTCCTTTCAATACTTATCTTTGTCGTTTCCTCGATCGATAGATCTAAATTCATTCATGGCTTCAGCGGTCCAATTTTTCGTGGTTTTTTCTCTCATTTTTCTCCTTGTAGGTGGTACCGATGCACAACTCTCGACTTTCTTTTACTCGAGAACATGTCCTAGAGTTCAATTGATAGTGCGTA…
26	Miscellanious enzyme families	AT4G16370	-0.615	0.0497405	Down	O23482	Smeritima40443_c0_seq1_len=2665	CACCTTAACTAAACCGAAAACTTCTAATTGTTAGTGTGATTATTTGTAATACATATTAGGTTAGGGGCATAAATCTCAAAAATGATCATAGTTAGCGCTAATTCAAAAGTCCTAGCTATAATGGTCACTGATCAGCACAACCAAAATTGATGGAGTATAAAAATTTCAACAACATTGGGATTCAACAGCAAAACACTTTTAAATGCGTTATTTTTTGGGTTCTTAAGACGGCAAAGCTATACCACATCCTAATCTGACTGTAACAGCTGCATAGACATTAATACTACTAATTAACTTCGGTGGTATATATGGACGGTTTTCTTCAAGATCAATATCAATGCACAGGACATGTTGCTACCACAATCCCTGGGGCGGTAGGGCATGATGCTAAGGGGCAAT…
26	Miscellanious enzyme families	AT2G45750	-1.221	0.0166056	Down	O80844	Smeritima37445_c0_seq1_len=2039	TCTCGAGTAACAATAGGAAATAAAATCTTTCATTTCATTTGAAAATTTTGAGTTACTACACCCAAAAGCCAGGCCACCATTTCAAACTTTTGAGTTAGCTACTAAATTGATTTACAAATTGACATAAAAAGACTATTTAAGAAGGAATAGTGAACTGTTGGTGTTCAGTAGTGTTAGAGGCAGTCCAATATGACTTCACTGCAAAAAGAAGTTTTTGCCTTTCAAGGGGCCCTTCTTCATGGTCCACTATTTGGCTATCCCATTGTAGTGCATCTGTTATTCTCTTCACCTTCACTAGAATATCCACATCATCTCGGACTATTACACTCCCTTCTGGCCTTAATACTCTGTCCATCTCTAATAAGATATCCTCCATCTCACACCTATCTTTGTAGAGTG…
26	Miscellanious enzyme families	AT4G19840	-3.325	0.000752042	Down	O81865	Smeritima33958_c0_seq1_len=722	CTCCAAGCTACTACAAATTTTCATTGATTGGCCACAATCATGGATCTTTATTCAAAAAATTGAGCAACAAAACGACCACCAAAATACAACATATATGTACTAGTAAATAAAATTAATAAAGTACTTACAAAAGAAAATAACTAATGATGTTAATGTTTAGGCCTAATAATGGCAGACTTGATGATGAGCCCATTCTTCCATGGACCTCCATCATGTTCAAATAAATCAAAGTAAACCTTTCCATTTTCACCATCTTTTACTTGGAAACTACCCACATTCAGCTCAAACCATTCTCCTAATGGTTTCATCAGCAGGCTAACTTGCCTAATCTTGGGTGCTCCATTTGGCGGTATTAGTCTAAGGTTGATCGGATGCTCCCAACCTTGAGACGATTTTGTC…
26	Miscellanious enzyme families	AT4G27140	4.053	0.0206915	Up	P15457	Smeritima241043_c0_seq1_len=649	CTCAGGAACATTATTACAAAGTAGCTAGCACACCAAATTAAACTGCCTGGTAAAACGGGCACTAACACAGGCCATGAGGTGATTTATTTATTCATTAATTCATTCTTTCCTAGTAGTAGAGTACTACTCTTAGAACAAAGGGAGGTTCTAATTAACTGAGACTTGGAATACTGCAATGGCGAGGTGGAATGCGGCATAAACCAGGAAGGGCTTGTGCAGTCTGAAAAGCCTCAGCCCTTTCCCTTCCCTGCAACACTGCAGCCTGTTGCTCCTGATGGATTATTTGTGTTAGCCCCTCGCACCTACATTCCTCGTCTTCCATCTGTTCCAACTCCTCACAGCACCTTGGGAATGATTGGCGCCAGTCTCCATCTTGTTGGTTCATTAACATAATTTCCT…
26	Miscellanious enzyme families	AT3G57260	-1.355	0.0012472	Down	P33157	Smeritima34354_c0_seq2_len=1317	CTTGAATTCTCTTCAATTATTACTTCATTCATAATAGACTTATTACATGTTAAACATATAGTAAATGTAACTTAATTGAGAAATGCATGTATATATAAAACATTAATTAGAACATTTTGATACTAAAAAATTGAAAATTTGTGATACATAATTTGTAAAAACTATCATCATCAACTGAAGTTGAGTTGACCATATTTAGGTTGTTGTGTAGTAGGAGTAAAAAGCCCAAAATGACGCTCAGTTTCATCTCCATTTTTGTTATTTTCATCAAACATTGCAAACAAGTATGTTTCAATTGCTTTTCCTTGTTTCAATGGAGTTCCTTTGCTCACATGATTGACCAAATTCCTATAATAAGTCCCTGCATTGTCCACCGAGGCAGCAACTCCTCCGGCTGAT…
26	Miscellanious enzyme families	AT5G25140	-1.237	0.0455616	Down	P58050	Smeritima39801_c0_seq2_len=1575	ACTTCTCATCCATGTCCAAATCTTTTGGATTGACACCTTTTTCCATCTCCCAATTGAAAAATTGAAGTAGCGTAGCTAACATCAAAGTTAACATTCTAATAGCCAAATTCATTCCAGGACATATCCTCCGTCCTGCCCCGAAAGGCAAGAGTCCAAAATCTCTTCCTTTTACATCAACTTCTGAACCTAAAAACCTTTCTGGTGAAAAGGTTTCAGGATTTTTCCATGCCTGAGGATCTCTTCCAATCGCCCATAAATTAACAAGTATTTGGGCACCTTTAGGTATAACATAGCCATATAGTTCAACATCCGCGTCAGCTTTACGAGGCAATAGGAATACAGTGGGTGGGTGAAGTCGTAACGTTTCTTTTATAAGGGCTTGCAAGTAAGGTAGCTTAA…
26	Miscellanious enzyme families	ATMG01360	2.71	5.12471e-05	Up	P60620	Smeritima11404_c0_seq1_len=1531	CTATAAAATGAATTTTTTCAACTAATCATAAAGATATTGGAACTTTATATTTTTTATTTGGTATTTGATCAGGTATAATTGGATCATCACTTAGAATCTTAATTCGTCTTGAATTAAGACAAATTAATTCAATTATTAATAATAATCAATTATATAATGTTATTGTTACAATTCACGCTTTTATTATAATTTTTTTTATAACAATACCAATTGTTATTGGTGGATTTGGAAATTGGTTAATTCCTATAATAATAGGATGTCCTGATATATCTTTCCCACGATTAAATAACATTAGATTCTGATTATTACCACCCTCATTAATAATAATAATTTGTAGTTTTTTAATTAATAATGGAACAGGAACAGGATGAACTATTTACCCACCCTTATCAAATAATA…
26	Miscellanious enzyme families	AT3G09640	-1.651	0.0140132	Down	Q1PER6	Smeritima35166_c0_seq1_len=641	TATCTATATAATCATCGGTATGTAGTACTCGTACATGAAGATCGTCAGATGGGGATAACCAAATTTTCGTTTAATAAGTTAAAATCTCAGACACAATTTCATAATATTAGCACTCATTATAAAATAGTGCATTTTATTTGTACAACAACTTTTGGAAACTACATACTTGACCTTCAATTGGAAATACAACATCAAACTAAAAACGAGTACATATTTAGAAATAAACTCCTAATCATCAGTGGAAATTTATTCACCATACAAACTAAAGCAGTTAAATCTCAGTAATCAGTAGGCCAGTCTGGTATGGTATGCATGCATCTTCACATCAAGGTTTTGGGTTAAACCCTAGCTCAGACATCTTCTTGTGCGACTGTGCATAGTGTTCAAAAAACGCCTTTT…
26	Miscellanious enzyme families	AT5G60900	-2.726	6.19997e-06	Down	Q39202	Smeritima27750_c0_seq1_len=2815	GCCACTTGATCTAGAATAATACAAATGAAGTTTCTCATTGAGGAGGTTAAAGATATTATCTTCCAATAGACGACTCCATTGCTACGAATTTATTAATGATCTCGTATAACATACAGCTTACAAATATTACAAATGAAAATGGAAATCTCAAACAAAGCTTAGCTAATATAAGAATGAACATCACAACGTAATATGAAGTACTCTATCTATGAAATGTAAACGTGCATCAACAATAATGGAGGAGTGAGCTAATGTTGGGCCCTGGGGGTGTTAAGACAATGAAAGGGCCTCTGTTTGGGAAGTGGAGTAAGAAGCTGGGCATGGAGGTTCAGGAACTTGAACAAGCCCTTCAAGCATCTCTATAACCCTCCTCATCGCGGGTCTTAAATTGGGGTCGTC…
26	Miscellanious enzyme families	AT5G27870	-1.16	0.0112487	Down	Q3E8Z8	Smeritima42396_c0_seq2_len=1462	GAACACAACAGCCGCGTTACCAAATATGAAATCTACCGTTCCTGCAACTAGGCACTTGACGTAGAATTGTCTGTTTTTGTGGACGTATAGCGTGTCTTGGTAAGCTAGGATGTCGCATTGGTAGAATGCTGCGAAGTCACCTCCAACGCGAAGTGCAACTGCTTGGTGCTTTGATGGACCGGCGGTGTTTTCGAAGGTCAAGTCTCGGGCCAAGAACCCATCTCCGTTTATTGCAACAGTAGCAGAATCGAAGGTGGTACTTCCATCAACCACATTCTTGTTTCCAGTGATAATTGTCTTCGTCCTCCCTTCTCCAATAAACATAATATTCATCTTCTTCTTACCAACATCCACACTTTCTTTATACACTCCTGCTTTAATTCTAATCACATACCTCTT…
26	Miscellanious enzyme families	AT4G34870	-7.811	8.12905e-07	Down	Q42406	Smeritima32322_c0_seq1_len=768	TGGGTATTTAGCCTAGGTTAATAAAAACTACGTCCACCCAAAAACCTGTAAACAAACGATCATAGCAGCTTTCTTTTTTGTTGTTGTTATTTAGTTTTTATTTCATAATCATAAACTTAACTCTGCAATCCAGCTAGGCATGGAAGGGAACAAGGAAAACATGGAACCCAAAGGGAACTGCAGCAAGAGCACAAAGATTCTAGGATATTGCAAGCAAATGTGGTGGAGGGGTGCTCTCCTGAGCTACAGAAGGAATGGTCTGGTGGTTAAGATAAAACACAAGTCAAACTTATTCGAGTTGTCCACAGTCAGCAATGGTGATCTTCTTGCTGGTCTTGCCATTCCTGGACCCAAAGCGCTCCATGGCCTCCACAATATTCATGCCTTCTTTCACCTTGC…
26	Miscellanious enzyme families	AT1G03410	-0.704	0.0303018	Down	Q43383	Smeritima43227_c0_seq1_len=1689	GTCTCTTATTGCTAACTTCTTCAGTTCTTCTACCAACTATACTGATTGATGTTTATAGGCATAAGCATAACATATTAGCATCATGGAACATATATACTACCTACAAATTGTCCAACGATGAATGATTGAAAGTAAACCATACAATATTTGGTACTTAAAAATAATAACCTTAGGAAATAATATTACATTCAATGAAAGGAAATATTACATACAACACTTATTTTGTGGTTCGGTGACTTTAACAAGAGTAGTGTTTCTGATCAACTTTCAAGTACTAAGAACAACAATTTACGACCTATCTTCCATCTCCAAGATTTCATAGCCTGAACTTGTCTAATCCCGATTCATAAAGAGGCTTCGAGAAGAAATTAGTGTGAAACTCCTTAAGAGTGAACTCTT…
26	Miscellanious enzyme families	AT3G01190	-1.432	0.0376897	Down	Q43735	Smeritima21051_c0_seq1_len=1280	TTTTTTTTTCTCATTAAGCTTGTTTATTATAAGTCAAACAATTGACACTTATTCAACCTTGTACAATATTTTTTGATGCATGACCAATTAACTTCTTACAATTCCACAAACAAATAAAAGATAGTATTACATACACTTTGCTTTTCAACTATCTATATACTCCATTATGCATGCCAATTTTTAGCGTACAACAAGTGAAAAAACAATAACACACAAACTATATATACTTGAGCACTTTTAATGGCAATTTAGTTAATTTTTGAACAAACTCTCCTTATTTCTCCAGAATTACCTGTAAGAACACCAATTCTACCCATATTTACCATTGAAACCCCAAAGTCTTTAAAAAAGCTTCCTTGGTTACCACTCTTGTGAGCTTCAACATAAGCTTTAGTCTCA…
26	Miscellanious enzyme families	AT5G18430	-5.796	0.0052212	Down	Q5PNZ0	Smeritima283363_c0_seq1_len=647	GAGCTGTATATATATAGAGTTCATCTCATTCAATAAAATCATATAAAAAATAGCAGCAATATTGCTCTGTTGCTTGTTCTGTTTTGTGACAATATTTGCATACAAACTGCTCATCACAGCACCATCACAAACAACCTGGAAACTCTTCAGTAGTCCGAAACGGGCCCTTCAATCATCGACTCTAGTTGCTTGATTGTGGCCTTGTAATATTTTATTTGACGATCTAGCCAAAGACGATCACCCGATGGATATCCAGTCTCTTCTAAAATTCCAGCAGAACCTGATGCGTAATTCACGCCTCTCAAAATATCTTCGCCCATTTGGGAGCTATTATATGGTGGTATGAATTTTTCAAATCCCAAGAATTGAGAATTAAAATCAACAATGTTACGACCATTA…
26	Miscellanious enzyme families	AT5G24900	5.826	5.83887e-06	Up	Q6NKZ8	Smeritima219612_c0_seq1_len=2065	GGGCTGAGCAATATCTAAGAAACAAGTATAACTAGATATATTTTTGGATTTTAACTAGACTCATTTTAGGTTTATGACACCTCTAGTATAATTCAATTATGGTTAGTAGTTACATAATAATTATAAATTTTGAATAAGAATAGAGAATTTTAATACATTTAATAAAACTTATTAAAAAATGTCAATTATATTCTATCCTTTTTAGACCTCTCCGGTATCTTAAGTTTGTAGGTAAATATCTTTCATTTAGATACTAAAAATAAATATATCTTGTATACTTTTTTAGGAAATCTTGCCCAACCCTGTTTGTGCTTAATATGTTTTCTAATAATATTTTGTATTTCATAACAAATAGATTAATAAAAATAATATATATATCAACAATTTTAATAATGAAAG…
26	Miscellanious enzyme families	AT1G64640	1.818	0.0242118	Up	Q6NLD7	Smeritima30112_c0_seq1_len=718	AATCAATAGCATAAAATCCTATCAAAAGGGAAATCAAATCATTTATGTACAACACTTTCCTACTTTTGAAACTTCTAGATTATCTCCACTATAAATACAAGAACCCCCATATCACTTCCCACTTCTATTATTAACTTTATTGTTAGGCAACATATCATCATTTTTATTTCATTACCATAACAAATATTATTGTGTTTTGTGTAGCTTCTTCAACTAACTTTCATCATACATGGCTTCTATGAAGCTATTGTGTGTTCTTTTGATCGCCTTTGCTTCCACTCTAATTCCTACTTCAAAAGCGATCAACCCTCAACCTATTAAGCATTTTGTTAACGGTAAACAAGGTTGGTGTCTTCACCCTTCTCAGGATTACAATACTTGGGCCGGTCACAACCGGTT…
26	Miscellanious enzyme families	AT5G04070	2.432	0.168362	Up	Q6NLR7	Smeritima272018_c0_seq1_len=2259	CGTCGCAGTCGCAAGCCCCGCGCAACCGAGCACCAGTTAGTACCGTAAAAAACGTTGACGACGCATCGACTCGAACGTCGAACCGATCCGAAACCGACCGAAATACCTGACAACGAACCCAAGTCGATTGACGGTTTGGATCAGGGAACAGTGAAATCGAGCGTCGAGTTGTCGTCGTTTTTCCCGGTTAACTGTCTAAGCAGCGGACCGTATTTTTTTTTTCCACAGCCGACGCCACTGCAGCACACGTAACCGCCGCCATCATGTCCTCTTCGGCAGAACAGTCGACCACCTCGACCGGCGGTTCGTCCACCAACAGCGTGCTGGAGAAGTTGGGCCTGCTGCTCGTGGCCCTGGTCGTGCTCCGCCTCACCCGGGCCGCCATGCGGTTCGCGTACC…
26	Miscellanious enzyme families	AT2G45040	-5.009	2.08731e-10	Down	Q8GWW6	Smeritima11644_c0_seq1_len=1189	CAAATAAAGCATATACAATTTGAGATAAATCTTCAATTCGTCTCAAAAAATGGCTACTAGAAGTTATTATTACCTCATTTCTGCAGTTTCTCTACTCTTGTTCCTTACTTTGGTTCCACTCAAAACGCAGTCGAAACCAAATTATGCTAACCCTTCTGGCTTTCTAAAGAGCTTAGAAGGATGCAAGAAGGGTGAAAAGGTAGAGGGCCTTGAGCATTTGAAAGGGTACCTTACACAATTTGGGTACCTTCAAAATCATCAAGTGTCCCACGCCATGAATAACATCAATGAAAATGATGGATTATTTGATGATAGCCTTGAGAAGGCAATCAAAATGTACCAACTCAATTACAGGTTAAATGTTACTGGACATCTGGACGCTGCTACTGTCAAACAGAT…
26	Miscellanious enzyme families	AT1G09080	2.035	0.00358393	Up	Q8H1B3	Smeritima26481_c0_seq1_len=886	TCTGTTGTCAAAATCTTCACCTCCCAAGTGAGTGTCACCAGCAGTGGACTTGACTTCAAATATTCCGTCTTCAATGGTCAAGATGGATACATCAAAAGTACCACCACCCAGATCAAAGATCAAAACGTTACGCTCTCCAGATGTTTTCTTGTCTAAACCATATGCAATGGCAGCTGCTGTAGGCTCATTGATGATGCGCATTACGTTCAAACCAGCAATGGTACCAGAATCTTTGGTAGCTTGACGTTGGGAATCATTGAAGTATGCAGGAACAGTGATTACAGCATTTGTTACTGTTTTTCCTAAGTAGGCTTCAGCAGTTTCCTTCATCTTGGTTAAAACCATTGACGATACCTCTTCTGGGGAGAAGATTTTGTTTTCTCCTTTGTAGGAAATTCT…
26	Miscellanious enzyme families	AT1G33811	6.145	0.0162824	Up	Q8L5Z1	Smeritima44115_c0_seq31_len=973	CTTTATTTCATTTTCTTTTAAAGAAATTCAACATCATACATAATTGGCTCATGCCTCATGACTATATGCTAGAGATCGAATATAGCAAAATATTCTCTCTCTAATTGTAGAATATAATTAATCAGCACTTGAGTATTAACTGTTGTTAGGTCTTAAATCCATCCAAATCTCATGCTTTGTTACAGTATTTGATTTTTCAGTACCATTTGGTTGTGGAGCTGATGAGGTTTACTAGTTATGCATCACTATGCATCAGAGAGGCCGTTGTAGCCTTGAGTTGAACAAGCTGCTGGATATTGTTAGGTACACAAACGCCGGAGCCATTGAAGCATGGAGTGGCCAATAGATTGTGGCTTGCTTCAGTAGGATGAGCACCATCCCAAAACAAGTACTCTTCAG…
26	Miscellanious enzyme families	AT3G47790	2.305	0.245718	Up	Q8LPK0	Smeritima426537_c0_seq1_len=1079	ACCAAGCCCATGCATTTTCATCATCATCCGGAGATTATGCTGCTTTTCATAAACTAGAGCTTGTAACATGACAGGGAATAACCAGACAATAATCCATATGAACAAGAGTGTACTCATCAATGTCACAATGTTTGGCGTGTTCACATAATTGTGCGTGGGCATATCTTTGATGAACTCTACTCGTATTTGTGCACTTGCCCCTCTTAAAAATCGAAGATAAGCATTGGAGACCATATTCAGCAACCGCACAATCTCTAATGAGAATGGGAATGGAGAAAAATCAAGCAGCCATTCAATTGTTTTGCACCAGATTATCAAGTTGAAACTATTGCTGTTCGAGTCCAAGAGATCAAAAGCTCCAACAAATTGATTCATCTCTCCTGCATTTCCATAAGGATT…
26	Miscellanious enzyme families	AT5G64080	-2.796	0.19523	Down	Q8VYI9	Smeritima5378_c0_seq1_len=753	ATCACTAAAAAAAAGTATCCAACCCAATTTTCTCCCTAGGCTTTGTTGTTGTAACACATAAAGAAAAAAAATGGCATCAATGATCGTGGTGATGCTAGTAATGACCATGTTATCAGGAGGAGCCCTGGCTCAATCAGGGTGCACTACTGCAATAGTGGGTTTAGCACCGTGCCTTAGCTACATTTCGGGAAGCTCTTCTACCCCTTCTTCCTCTTGCTGCTCACAACTATCCAACGTTGTTCAGTCGCAGCCTCAGTGTCTATGTCAAGTACTCAATGGTGGTGGCTCTAACTTCGGGGTCACTATTAATCAGACCCAGGCTTTAGCCCTCCCAAGTGCTTGCAAGGTTGAAACTCCCCCTGTTAGCAGATGTAACGCTGGAAATCAGCCATCAGGAAG…
26	Miscellanious enzyme families	AT1G56000	-3.356	6.04251e-08	Down	Q8VYV2	Smeritima43973_c2_seq1_len=357	CTCTTTTTGTAGAATCTGCAAGTAAATATTTGGACTTTTTTGAGGCCTTCATTGGAAACGGGATCTCTTCATATAAACCTTGACAGAAGAATTCCCAGAAACTTCTCTGTGATGTGTGCGTTTAACTCTCAGAGTTCAACCTTCCTTTTGATAGAAGAGTGTTGAAATATTCTTTTTGTAGAATTTCCAAGTGAATATTTAGAGCGGTTTCAGGCCTATGTAGAAGAGAAAATATCTTCACAGAGAAACTAGACATAATTGTTCTCTGAAGCTACTTTGTGATGTGCGCATTCAGCTTACAGAGTTTAACCTTTCTTTGGATCGAGCGGTTTTAAACACTCTTTTTGTGGAATTTGC
26	Miscellanious enzyme families	AT3G30180	2.124	0.0124629	Up	Q940V4	Smeritima31548_c0_seq1_len=2012	TTTTCCTTTTTTTTTTTTTTTTCTACTCTTAGGAAAAAATTAGTCTTTGAAAAAAAAAAGGCTACTTATTACACTTTTGCAACTTACTAGTTCCTTTCAAAAAAAAAATTGTTGCTATGAAGAGAGCCTTTTGTACAATTGCTTTGGCTCTCCTTATTTCCATCATTTTATTTAAATTTTCCTTGAAATTGGAAGGTTACTTGATCTCTTTCTTCGCTTTTCGAATCATGAAATCAAGAGCAGATCTATTTTCCCATATGGTCAACTCTAAAGTTTTCGTTTTTTTTTTTGTCCAACTTGTTTTCCCACTTCATAGGTCAAATAATCTCTAAATTTGTTACTCTTGATAACTTAGATAAGATACTAAATTCGGGAGTCATAACTTGATAATGTCACTCT…
26	Miscellanious enzyme families	AT1G49860	-3.341	0.0537128	Down	Q9C6C8	Smeritima118943_c0_seq1_len=357	CACAATTAACAATTTGAGAAATACAATTGTTGTTAAAAGATTATGCGATCTGAAGAATATATTATATTTTTCATGTCTAATCTCCTAATAACAACCTTACGTTGTAAAATGAAACAAATAAAAACATTTAGAAATATAGAATTACAAAGCCATGGCCAATAACAAGATTATCACATGAAGCTGCTAGCTTAATGTTGTTTGTACAATGCCACGGCCTTCTCCCAAGATGGCCTAGCCAAGATTTCCTTGCACCAAGCGCTGACGTGAGGGCGCTCGTCAAACAAGTGGCTTACTTTTGAATCAATCAAGAATTGAAGGTAAGCCAAGTGATTGAGATCAGCTAAGGTGAATGAATCA
26	Miscellanious enzyme families	AT1G52340	-2.087	0.291625	Down	Q9C826	Smeritima4764_c0_seq1_len=464	CATCACTAGCCAAAAACAAAGCCGTATGAGCAACATCCAAGGGCTCTGGTGTAACCCCTTTGAGCACATTACCTTTGCAAATCGCCTCATCAACAACCTCCTTATCATAGATCCCTAATGAATTCAGTGTTAATGGTGTCGAAAAATGACTTGGTGATATAGCATTTACCCTAATGCCATGTTGCCCCATTTCTACACATAAGTTTTTCATGAATCCTAGTATTGCATGTTTCGACATAGTGTATGCATGTGGAGTCACCCCTGCCACTTTCGATGCTCCACTAGCTGTGAAGAGGATGATGCCGGATTTTCTAGGGATCATCACTTCTGCCGCGTATTTAGCCCCTAAAAAGCTACCATATACATTTGTGTCAAACACTTTCTTAAAGTTTTCATTGG…
26	Miscellanious enzyme families	AT1G74090	-1.454	0.0254401	Down	Q9C9C9	Smeritima101350_c0_seq1_len=1441	AATTTATAGCATAAAAATGATGCCTGTAAATGTTTGAAGAAAGCAGTCACTCTCAGGTTAACTACAAAATGTTATATTTTCTTTTTCATTTAGTTCATTTTGTTTTAAGTGGATAGATCTAAATTCAGAAAAACTGTATGGTCTTAGATTCTAAAAGGATCAATAATATTTTTTTTTTTGGAAATACAATTTTTTAAAAATAGCATGAAAGAAATGTTATTTAATAATATAATTTGTACATACAACGTTTTTTAGATGTTAATACGTAGTTCTTATTATCTGGATACTTATAAACTAAGAGTGATAAAAATAATACTAAGGTTGATATTTTTATACAAATTTAAAATATAAATAGTGTCAATGATATCAATATGTTTCAAAAGCGAGGTCAGTCCCTTT…
26	Miscellanious enzyme families	AT1G74100	-2.075	0.000267589	Down	Q9C9D0	Smeritima44113_c0_seq1_len=1237	GGCCGATCACTAGTTATGTCCACAAAAGAAAGATTACATTCTATCTAGGATTTTTTTTGTATTTTTCAAGTAGTGGTATATTTTCCTAAATATATATTCAATTTCATTTTTCGTCACTGTAACTAATCCTCTTCTACTCATTCGAATGACAACCTTAAACCCCTCATCAGCCACAACACACCTTGAGGAAGAAGAGTTCAAACAGTTAGAAGATTCTCTTCCAAAAGAAATATGGTTAGGTAATCCAATGCACCTTTATCAAGGTTTTTGGTGCCTAAGTTTTGTTTTTAGAGGCATACTCTCATTTCAAACCAACTTTGACGCTCATGATACAGATATCTTATTAGCTAGTTTGCCCAAAACCGGCACAACATGGTTAAAATCCCTCCTTTACACAAT…
26	Miscellanious enzyme families	AT1G77790	-1.329	0.000901528	Down	Q9CA15	Smeritima47378_c0_seq1_len=1679	AAACGACTAATCAATCTAGGGAGTATTGACCATTAATTGAAGTCTCCCCATTTGCCTATATAAAGATGAAGGTTTATGAAAATACTTACAACTAAGAATTTTTTTATTATCAGTGTTATTGAGCTCCGTCACTTTCTTCTAGAATATCTCCAATCCTCCATGGCTAACTTCAGCATTCCTCGCATGGCAGTAGCCACCTCGTTGCTATTCGCCATAGCAATCCTTTTGCTTAGCAGCCTCCACCCTACAGATGCTCAAATTGGAGTAGCCTATGGAAAGGAGGGAAACAACTTCCCATCCGCAAACGATGTAGTGAACCTCTACAAATCCAACAATATAGGCGCCATGAGAATTTACTTCCCTGACCAAGAAATTCTTCAAGCATTAAAAGGTTCAGGC…
26	Miscellanious enzyme families	AT1G74590	2.042	0.068431	Up	Q9CA57	Smeritima39915_c0_seq1_len=993	TATTATTCATTAATCTTTATTTAACTAAGTGCAAATTGTATATTAGCAATATTTATCACAAAAAACAAAGAACTATTTCAGGACAGAAGTTTAAATTTTCATACCAGCGAATGATGTTGAAATTTTCTAAACATGATTACTATTGTACAAGTGCCACCCATAATAACATAGACCAGTGGCTTTATTCAAGCAGCACAACTCTAAGCCTTAGGTGCCGATGGAAGGTACATTTGGCGAATAGTACGAAGAAGCTCAATCAACTTATCCTTAGGTGGAGTCACTTCTTTGACCTCAGGAACTTCACTCAATGCGTTGGTCCATGATACCAATAGTGGATACCTTTCAGGTATAAAAGTCTTAAACCCGAATAGCTCTTCTGAAGACTCAGAGATTCCCAAT…
26	Miscellanious enzyme families	AT1G63710	2.251	0.0431244	Up	Q9CAD6	Smeritima17359_c0_seq1_len=1765	GCTGACATTAGTCATTTAATAAAATTATACTTTTCTCTCGTTTTAACTATTTAAATTGGGTTTTCTTTACATTCTTCCACATACAACCCATCTTTCCAAAGTTAACAATTCAAAAGAAAACCTTCTAAATATCCTTAAAATGGAATTAAAACCTTATGTAATAAGCTTGTATGAATCCATACATGGCTTTTTTTTCGTTGCATTTTTCCTCCTTTTTTGCTTATTGATTATTATAGTTATGTTAATAACGCTGGTACTTCTCAAAAAGAAGTTTTTTCATTGCAAGTGTGAAATATGTCGTACTTATGTGACTTCTGATTGGAAAAAAGAGTTCCTAAACATAAGTGATTGGTACACTTACCTTCTTCAAAAATCCCCGTCTAATACCATTCATATCCA…
26	Miscellanious enzyme families	AT1G77530	3.044	0.00058009	Up	Q9CAQ3	Smeritima23362_c0_seq1_len=1581	TTAAAAAGTCACGTATCAGATATGGATTGATAACAATTGAAAAACTAAAATGCACTCCATACAAAATTCACTTCTGACTTCATAGCAACATCCAAACACCATACAATAAACTACTAGACCAACCCAACAGTGCACAAAACTGCATTAAAAAAATAACCATATAATGAAATACTACTTTCCTCCTATATTATTTGTAACACTTATTAGACATTTTCTCTCTACTTTATATCAAATCGTCGTAAATAATATAAAACAGATATAGTAATAACCCTCTAAAGCAACATCGATCGATACGGAAGTTATATATTGATGCAAGTACAATTTTTACAAGTCAAGGATAAGCTTCAATGACAGATTGGACAGCTTGAATAGGCTTGACATTATAATGACTAAACCCTG…
26	Miscellanious enzyme families	AT1G77520	1.785	0.0132133	Up	Q9CAQ4	Smeritima26006_c0_seq1_len=1673	ATTTGAACACAACGCCTTATCATCATGAGCTATATATGGACCATACACTTTAAATTTAAAGGCACAACACTACAAGACTTGACAGTAGGCAGTAGCGATGACATTGGGGCAGGGCAGGGCAGGGCGGGTGCAGATATCCCCTCCTCCACATCGACCTCAAGTTGGCACTTGGCAGTTGACAGTAGGCATGGTGAAACATAGTGAAGCAAAAGATTTATCATTTATTGACATATGTGAAGCACCATTTAGAAGGTCGTATAAAGTACAGTATACAATATCATGATTGATAGAAAATCAGACCAACAAAATGCAAACATATAAAAAAAAGGAGGAATTTTACACCAACATTTAGTTAATCTTCTTCAAAAATTCCATGACTTTAGTATCATAAGCTGAGCA…
26	Miscellanious enzyme families	AT5G06740	-1.542	0.0401257	Down	Q9FG33	Smeritima26689_c0_seq2_len=2206	ATTGCATTGTTGATAAATATCTAATTCTCTAAATCATCTTACAAGTTACAACAATTCTATATTCTTGATACAATATAACACAAAAAAATAAAAATAATGAAAAAAAAAAAAGGTTTAATTTATGCTTGATTTAATTTGATTAAAATGACCCTATCTTTCTCTAAGATCAGAAGAAGTTGCTGTCATTGCAATCTCTTCTGATAACAAAACAGTTGATCTTTCAGAAGTATACTCCGAGTGATCCAAGGAAGCCATACTTGAAATTGCAGGCCACATGAAGACCGGCTTTTCTAAGGGAACTAATGGCGGAAGCACTTCCGCCATTAGAACTTGTAGCGCGTTCCTCATAGAAGGCCTCATATGCGGGTTTGGATGACAGCAAGCCAAGCCGAGTATCAG…
26	Miscellanious enzyme families	AT5G42250	-2.909	4.31421e-09	Down	Q9FH04	Smeritima22227_c0_seq1_len=1538	GCCTCAAACATCAGCTTAGGATTTTGTTTGAGATGATCCGTCCTGCAATAGAGGATAATAAAAATCTACTGCTTGTGTCATTTTATCTAATAAATACTGGTTTAGATTTTCAAAATAAGCAAATAAATAAGAATTAACATTTGAGTACATCCAAGCTAAGTTTTGGTATCTAAATGTACTACCATTATTACAAATTTTAGCACAAATGAAAATGACCATTTCATTGTAACAAGGAATGAAAGAAACAACTTCATCCTTAATCCATCCACAGCACACATCGAATGCATTTTCCAGCCATGAGCATTTCATATGCTTTATTAATCTCTTCAAATTTCATTTCATGTGTCACAAAGCCGTCGAGCTGAATTTCCTTGTTCATGTAGTGTTTTGCAAGCATAG…
26	Miscellanious enzyme families	AT5G54740	5.396	0.000646651	Up	Q9FH31	Smeritima22678_c0_seq2_len=572	CCAGGATCAAGTTTACAACAAACTAGATCTTTTTACTAGTACATAATTAATTTGCATATATATACTCATGCAAATTAAAACAAGGTACGAGTTTGGATTTCACATCTCTGTGGGGTAAGTTGACATAAACCAGGCAACTCCTGTGCACTCTGAACCATTTGCTGCATTTGTCTTCCCTGAATCTGTCCACTCTGCTCCTCTTGTTGAACCACTTGGCTTAGTCCCTCACAACGGCACTGTGGATCTTGCATACGTTCAAGCTGTTTGCAGCATTTTTGTGCTTCACGCTGGCTAATTTGGTCCTCTCCTTCCTCAGATTGGACCCTCTGCCTTAGTATCTGCCGGCATGAACGCAGCTGCTTTGCCTGCTGAAATTGCTGCTGGCAACGTGGTGATTGG…
26	Miscellanious enzyme families	AT5G48050	-2.863	0.0021301	Down	Q9FI33	Smeritima162552_c0_seq1_len=1645	CTTAGAAACACAACATGTGTCACAGAAAATTTCATTCAAACCCTTACAATCACATTCATCAATATGTTTGAGTTTTGACAAAGATGTATGACCAAGTCTTTGGTGCATCAAATACACATTTTGTTTGTTCTTACTACTCCTAGCTACATTATTACAAGCCATTACATCCTTATCAACTTCTTCAACTTCATCTCCTTTCTTCAATAGCTTATAGATTCCTTGGCATTTCTTCCCTTCTCCTATACTTCTCCCATCAGAAAGGTCCTGCAAAGTTGCAACTGTTGACTGAAGATGTTCCTTCTCCTTGCTTACCAGAAATAGCCTTCATTACTTGCTCAACAATACTTCCAACCAGTTTGCTCTCCTTCCCATCGATAGCACATGCATCAAAATTCTCTT…
26	Miscellanious enzyme families	AT5G51030	-4.218	0.389877	Down	Q9FI45	Smeritima43579_c0_seq5_len=368	GGGCTTCAATTGCTCGATTTAGGGCTTCAAAAGTTGCCGGGTTATGCTTGCCTATATTGAACATAGTTTTAGCTCTATAATCCCGACCATTCAGCATTTGGTGGGGAACCTATTGTTCAATGGGAAATACAGCCGAAAGCATATTATAGGGAGTTACTCAGCTACGGTCCAGGTCTGATGTCCCAGATTGAAAAGGTCTGTGTTGGGTTGATGATGGGCAGAGAGGACACCAGTGTGGTGCATCTCAATGATGGTTCCTTCCTTTGGTCCAGTGGTTGACCTCCGAAACTATTGCAGTAGTGACAGGAGGCAACAGAGGAATTGGCTTTGAGATTGGAGTAAGGAATGGAAGAAAATGCTTACATGAA
26	Miscellanious enzyme families	AT5G57480	-2.433	0.000812171	Down	Q9FKM3	Smeritima20613_c0_seq1_len=1814	GAGCAATACTCTGTCTCAAAAAAATAAAAAAGAAAAAAAGCCCTCCAAAATTCCTAGAGAGAAAAAACTTAAACAAAAAGATGATGATGGAAAGAAATAATGATAATATGTTTATGAAATTAGGGTCATTGATAGCAACTTTGATGTTTGTTAAGGCCATGTATGAGCAATACATCCCATATCGATGGAGAGAATCGATCCAATCGTACCTCTACCGGTACACCGGACGGATTGTGAGGTTTTTTTCTCCGTATCTTCATATTACCTTTGAAGAATACACGGGTGAACGATTTGATCGAAGTGAGGCTTATTACACCATTGAAACATACCTTAGTGAGAGGACGCCCGAAAAGGCTAGAAGATTAAAGGGGAACTTTGTTAAGGGTGGTAAAGCCTTGG…
26	Miscellanious enzyme families	AT5G61700	2.809	0.0281933	Up	Q9FLT8	Smeritima1814_c0_seq1_len=2598	GTAATAATAATAATAATACTATTATTGTAATCGGATCGTCTCGATCGCGTGTTGCAGGCGCTCGTAAGTCGAGAATATCGATCACCACGACCACCGCCACCACCTCCCGATCATCGCCATGGAGGACATTGCGCTGGGACCATCGGCGACCCGACCACAGCCGCAGGCCGAGGAGGTGTGCATCAAGATTAGGGACGCCGTGAAGATATATGACAAGAACAACGTCGTGTTTAGGGGTTTGAACATGACCGTGCCCAAGGGTAAAATTTATGGACTTTTGGGACCAAGTGGATGTGGTAAAACAACGCTTTTAAGCTGCATAGTCGGCAGAAGTGAACTGGACTCTGGTGACATAATGGTGAAGGCGTTTAAAAGAGAAGACATCGGATATATGCCACA…
26	Miscellanious enzyme families	AT5G52860	3.662	0.0144637	Up	Q9FLX5	Smeritima402178_c0_seq1_len=2222	GCTTAATATATTTGATTGCCACAAAGCATTCTGGCAGTCTTTTGTACTTGACACATTGAATTATTTTTATACTGAGATCCTGCAGATCTCATATCTACACTTTCTTCCATGTGCCTTTCTTTGATTTGTATAACATATAAGATATTGCGTAGAATATCAAAGCCCAAATTAACATCGAAACAAATCCCATATAAACTGCCGTGTGATCAATAGACCAACCACGCATGGTTATACCTCGTAATGCTTCAATAGCCAATGTAATTGGGACGAATTTGTTGGTGTATTTAACAAAATGACGAGCTCCTTGAGTAGGCCAAATAAAACCACAAGCACACATCAACAAAAAATTTGTGCCAACTCCAGCAAATCCAGCTGCAAAATGACTGTCATTTGACAAAG…
26	Miscellanious enzyme families	AT5G46040	-0.832	0.0353611	Down	Q9FNL8	Smeritima38581_c0_seq2_len=2181	ATTCGAGTATTCAGCATAAATAGTCATTAACATATCATTTTCTCCAATAATAATAAGTAACTCTATAATAAGGTCACATAAAGTGACATACATTATACATCCTCTTATTTATATCATAAGCTACATAATGGAGAAATCTTACACATGGATAATTGATAACTTAAACAGCCTTAGCTTCCATCCTAATTAACCTAATTTTCAACCTACAATAGACTCAATATCCACGTGACGAATCCACAACCATCTCATCCATTTGATCATAGTCAACATCCTTTTGTGCCAAAGTAGCCTCCTTTTTGTACTCATAAACACATGAAGCCCACCAAAATGCTCCCATATTGAAAGTAGCCAACCCAAACAAGAACAAGTAGTAGTAGTCCAAATGACAATCATTTAAGT…
26	Miscellanious enzyme families	AT1G34070	2.372	0.24987	Up	Q9FX16	Smeritima242077_c0_seq1_len=1698	GGATTTGATAGATAGAATATTATTCAAATATTCTAGAAGGATATTTTTGTAAATTACTATACTATTGTAACCTATATATAATGATCAATACAACGACTCCAACTCAAGGGAGTTTTCTCAATCTAACATGGTATCAGATTTTTAGGTTTCTCCTAGGGTTTTTTTTTTCTTGTTTCACCTTCCCGCTGCCGTCTCTCTTTCTTGATCCAATGGGCACCGTCGAACAACCTAAAGATGCTCCTTCCTCTTCTTTTCACCCAGCTCTCACCGTCACCAACATTCGTAATGCAATTCCTCTGACTTTAGACTATGAGAATGTACAATTCTCCAATTGGGTTGAATTATTTGAAAATCATGCTTGTGCTTTTGATGTTTTGGACCACATTGACTCTAAAGTCC…
26	Miscellanious enzyme families	AT1G49570	-4.233	0.200891	Down	Q9FX85	Smeritima409404_c0_seq1_len=372	TGGTGGTTCCAATGGACCCTCGTAGCCCCTTTGTTATAGACGTTAACTACTACCAAGACCTCTTAGCGAACCAAGGCTTGTTTACCTCTGATCAAACTCTGATGACAGACTCAAATACGGCTAATGAGGTGAACCAGAATGCACGGAATCAGTTCTTGTGGATGAGGAAATTTGCAGCAGCAATGGTAAAAATGGGTCAGATAGAAGTTCTCACTGGCACTGCTGGTGAAATTCGGACAAACTGCAGGGTGATCAATTAAGGAGAATAGTTATATCCATCCGATACTAGTAAATTAATCTATTGTTGCTCAAGTGCAGTTAGCATGTTGCTTCAAATTCCCTTCTTTTCACTAGAAACACTTCATGTAGGTC
26	Miscellanious enzyme families	AT1G26380	2.005	0.00473457	Up	Q9FZC4	Smeritima22714_c0_seq1_len=2164	TACAACAACAGGCAGCAAAAAAGTTTACAGCATTCTAGACGTTGAAACAGATTATGCTCTGCCTCTGAGATCTTTAAAACTTGTAAAAAGATTAAAATTTGACGTACAAGATAAAACTTGTATTATACAGTATTAGCAAACACACCAAATTACACAAAAATTGAGTGCACGCGTGCTTGTGTACAACTGACTACTACACTAAAAATTCAAGCCAAACAACTATGAGTTTTTCCTGTTATTAGCATTATTACACATCAACTTCAGAGAATATAATTTAATCACTAGACTTTCGGAAACATGATCAATTTTGCACACTCGCTAGTAGACTACCACCCGTGCTCCCTGTGGTGCTTATTTAGCTTATGGAAGTGAAATTTTTTGGACTTCTTCATCTTCTTA…
26	Miscellanious enzyme families	AT1G18280	-1.33	0.00171165	Down	Q9LE56	Smeritima33049_c0_seq2_len=774	ACACACACACACACACACACACATGCACACACACACACACACACACATATATACACACACACACATATATGCGAGCAACAATCAATCAATTACATTGAGGCAGAAGCCACTTTCCAAGAGAAAATAAACACAATTATTGAAAGATCATGGCAATGAGTAAAGTGGTGGTGTTTCTAGTGATGACGGTTGCAGTTTGGGAGGCTTGCAATGGTGCCTGCAACCTCAATGTGCAGGACCTGATGACTTGCAAGGACGCCGTGGCACTGAGCAACCCGGCGAACCCATCACAAGCGTGCTGCAACATGATCAAAGGCTTGAGCAGTGATGATATTAACTGCTTGTGTGATTACAAGACTAACAAGGCAAGTTTGTTGCGCTCTCTAGGGGTTGATCCTGATC…
26	Miscellanious enzyme families	AT3G18280	2.527	0.000293981	Up	Q9LJQ3	Smeritima11074_c0_seq1_len=1037	TTGATTTATTGCCACACTAACATCATTTACTCTCATCAAACAGTACCTATTAAACCAAACTTTTATTGAATTTCGAAACTTAAAAGTGGAGGACAAATGTACCAAGAATACTCCAGCAAGCAATACATATGCATCAAGTACAGTAACACTTTACTAGAATAAATAACATCATAATATCATATAGTATATGATTTCCAAAATATGGATAAAATAAAATACCACGACGTACAACATACAACATACAAATGTATGTGCAACATATGCACATGCATATATAACACAATTTTATAGGTTCATAACATAAACACCTAATTAAAACAATATATTATAAAGTCACATAAATATGTTATCAGTAACATAAACATATTATGTTATGATTTTATTCTAACACTCTCATAT…
26	Miscellanious enzyme families	AT3G28890	-2.125	0.107449	Down	Q9LJW7	Smeritima41338_c0_seq5_len=352	CGAGTTTAAGTTGCCTAATGATGACGGTATCTGACCGGTTAGCTGGTTGTGTGAAACATTCAATGCTACAAGTGCAACAAGCTCACCAATGGAATCTGGGATTTCACCACTGAATCGATTGTCGGAGAAATCCAAGGCAGCTAGAATGGTTAAGATTTTGTATAGTAGAGACAATCCTTTCATTGTCAATACAACGGATTCTTGATAGTGATAGGCAACGTCGTTACGAACATACCCCCCACTATTATTGTAGCCCCCTCCATTATTATCCACCATTAGCGCCTCGAACTTCTTAATGTATCTCTCTGGCATCTTTCCACAAAATTGGTTCCTAGATAGATCAAGAATTTGC
26	Miscellanious enzyme families	AT3G28890	-2.125	0.107449	Down	Q9LJW7	Smeritima41338_c0_seq5_len=352	CGAGTTTAAGTTGCCTAATGATGACGGTATCTGACCGGTTAGCTGGTTGTGTGAAACATTCAATGCTACAAGTGCAACAAGCTCACCAATGGAATCTGGGATTTCACCACTGAATCGATTGTCGGAGAAATCCAAGGCAGCTAGAATGGTTAAGATTTTGTATAGTAGAGACAATCCTTTCATTGTCAATACAACGGATTCTTGATAGTGATAGGCAACGTCGTTACGAACATACCCCCCACTATTATTGTAGCCCCCTCCATTATTATCCACCATTAGCGCCTCGAACTTCTTAATGTATCTCTCTGGCATCTTTCCACAAAATTGGTTCCTAGATAGATCAAGAATTTGC
26	Miscellanious enzyme families	AT1G22340	-6.028	1.11614e-06	Down	Q9LME8	Smeritima30641_c0_seq1_len=700	TTGTGGTTGGAACTCGACAATGGAGAGTTTGATTAATGGTGTACCAATGATATGTTGGCCTTTCTTTGCAGAGCAACAAACAAATTGTTGGTACTCTTGTAATAAGTGGGGAGTTGGGATGGAGATTGATGTAAATGTAAAGAGGAATGAAGTAGAGAAGCAAGTGATGGAGCTGATGGAGGGAGAAAAAGGGAAGGAGATGAAGAGAAAAGCAATGGAGTGGAAAGAGTTGGCGCATGAGGTTGTTGCTACTTCAAATGGTTCTTCGTATAATAATTTGGAAAAGGTGATTAAAGTGCTTGGTTCCTTGAAATAAAACTTGATGAATGCCTCCAATCTCCTTCAGAACTTGGGATGGGTTGCCCGCTGTCAGTTGTTTGTGTTTAAGATCATATTTTT…
26	Miscellanious enzyme families	AT1G22370	-6.891	1.47453e-07	Down	Q9LMF0	Smeritima35119_c0_seq1_len=1262	CTCGTTAATAATTCTATATAAAAGCCATTGGAGAGTTCCACAATAACCAAACATAGTGATAAAAATAAACCAATACAAAACATAACCAAATGGGTTCATTGAAAGATATGCCACTACAGAAACTACACGCAGTGTGTGTTCCATACCCAGCACAGGGCCACATAAATCCCATGCTACAACTAGCCAAAGTCCTTCATGCGAAAGGCTTTCATATCACGTTCGTAAATACTGAGTTCAATCACAACCGTTTGTTGAGGTCTCATGGGGCTGAATCTGTTGCGGATAGACCATCTTTTCGATTCAAAACCATATCTGATGGTATGCCTGTTACTGATGAATTAGACTCTACACAAGATGTACCGTCACTCTGCGTATCCACAGAGCAACACTGCCTTGGTC…
26	Miscellanious enzyme families	AT1G07040	1.676	0.0415157	Up	Q9LMJ7	Smeritima36094_c0_seq6_len=2859	CTTTTATATAGACGCTCAGACGCAATCCGCAACCGCAAGGCAACTATAGAAGTGGTGAAACTGAAATCGCATCAGATAAACCCCTCTACAACTGAAAATGGTAGTCCTTTTGAGGTGTTACAAACCCTTCTTTCTCCCGCCATATCTCTCCCCTCTTTCTCTCTCCAAAACCCCATTTCAATTTCAATCCCAATCCCAATCCCAATCCCCATCCCCATCCCCTGTTGCTCCCAACTCCCAAGGCTTCGAATCGAACCCTCTTCCCCCTCATCGGTGACCTGACTGGGTTTGTTGTTCGAATTGCTGTTGGGTTATTGTGATTGTATTTGGTGGAGAAAGTCCTCATCAGAATTCAGAAGAAAGACAATCCACAATCCTAATTGTATTTGTATCTGAAGA…
26	Miscellanious enzyme families	AT1G01280	2.807	0.00396663	Up	Q9LNJ4	Smeritima8479_c0_seq1_len=1411	AATGCTAGTGACTCTACTACTTGAACTTACGAACAATATATATAAACCCATTAACATCGTCCCTCCTTAGTCCTCACCAACATGTTCATTCTAAATTACCTCTTTGATCCTACGTTTTCCAGTCTTAAATCAAAACAAATAACGCCTATTCTTGAGTCTTGACAACACCCTAAAAACAAATGCTAGAGTGAGCTCGTAGTGTAGTGGTGAGCACCCACTAACTTAATCGATTTTAGTTTCGAAAGACAAGTGTTATTCAAAACTTACGATCCAATCTTGAACACATCATTTATTCACCAAGAAAATCATCTAATCCACAAAGCCATGACAAGTCTCTTGTTGATAACAATAGTTCCCATGTTGTTGTTAAGCATCATTTTAAGAATTAAACAGAAACCG…
26	Miscellanious enzyme families	AT1G33220	-1.38	0.00277892	Down	Q9LP27	Smeritima30272_c0_seq1_len=801	GCCATGAAAAATGTTCTTAATGCACTAAAGGCAAACAACTTAGGTGATCAAATCAAGGTTTCGACGTCCATTGATACAAGCCTGATTATCAACTCTTCGCCGCCATCTCACGGTCAATTTAAAGACGAGTATGCCTCATACATTAACCCAATAATCAGGTTTTTAGCTAGTAACGGTTCACCCTTGTTAGTTAACATTTACCCTTATTTTGCTTACAAATCTGATGAACATGTTCCACTTGAGTTTGCATTGTTTACTTCTGAGGAGACCGTAGTTACCGATAACGACCTTGATTACGATAACTTGTTTGATGCGATAGTGGATTCGGTGTACGCGGCCTTGAAAAAGGCCGATGCACCTAACACAGAGATCGTGGTGTCCGAAACAGGGTGGCCATCA…
26	Miscellanious enzyme families	AT1G11350	-2.427	0.0116125	Down	Q9LPZ9	Smeritima17683_c0_seq1_len=2938	GACAAATTATATGTAATGAAGTTGAGATTTTGACTTACAAAGAAAAATTCAATTCTTCTTAAAACAGCACTTTGTTACACTATCCTATGAGAACATAAAAGGAATAGGGAATACATTTGGCTAGTTACATGACTACTAAGTTATGGTATATATGTCAATCTGAGGGATGATGAAATATTTTTTCTGACACCACTTACCAGAATCCTCTTACCACACTTAGATTTATCTACTGTACCACATGGATTCTACTCTTTCAGTAATTTCTGATATGTTATGAAGCAGTTTCTCCATGACCATCTTCGTAGTTTTTTTTTTTTTTTTTATCGAGCAGTCAAAGTTGTAACAGAGACATAATTTTTAGACGAGCTTTGCTGGCTTTGTTCAGAGGATGAGCCAACA…
26	Miscellanious enzyme families	AT5G51890	-1.048	0.0491941	Down	Q9LT91	Smeritima8900_c0_seq1_len=1033	GTTCAGGGATGTGATGGATCCGTACTACTAGATGGATCAACAAGTGGCCCGAGTGAGCAAGATGCGCCTCCAAACTTGACTCTAAGGCCCGAGTCATTTCAGATTATAAATGATCTTCGTGACCTTGTGGATCAACAATGTGGCCAAGTTGTCTCCTGTTCTGATATTACTGCTCTCGCAGCTCGGGAGTCCATATTTCTGGCAGGCGGTCCATTCTTTTTTATTCCTCTAGGACGGAGGGATGGTTTAGAATTTGCTACAATAGACGAAACCCTAGCAAACTTACCACCCCCATTTTTCAACACATCCCAACTCATCGAATCATTCGCCTCCAAGGGTCTAACCATCACTGACCTTGTAGCGCTCTCAGGAGGACACACCATCGGAATAAGCCATTGC…
26	Miscellanious enzyme families	AT5G49850	1.748	0.0248727	Up	Q9LTA8	Smeritima33126_c0_seq2_len=2012	TTTTTTTGATATAAGACGCAAACCATGAGCTTTATTATACAAGTCAAAAAGCAGACTACATGCACAAATGACCACTATGACATGCATACATAATACAGTTGAGACTAGTAAACATAAGCAGAAACCTATCACACAACAACACAAGCATATTTACAAGCATGTTTATTACAACTAACTTCATATTACTTGTAAAATTTTTGCAGCATATTTTTGAATGGACCTCTGTCAAGTGGATATTCACGGGGTGACTGTTCATCGTTCATCCAATACTGCATATGGACTCCGATAGCATCCAAGAAAGCTCCGCTCCTTCCATGGAACCCAACTACTTTACCTTCTTTATTTGCCGAAGAAAAATGTGTGCCTAGGGCTTTTCCATATGGTCCATATTTTGCTCTG…
26	Miscellanious enzyme families	AT5G09530	-4.617	4.5548e-09	Down	Q9LXB8	Smeritima43226_c0_seq6_len=1483	CTCAAATGTAATACAAAAACTTGAAAAAAAAAACATACTATTACACCCGCTATATTATGTCGAAGTATCAGAAAACATACATCAATGATAACAATATTATTATCGTACAAAAGGAATGATTTAAAATAATATCAAATTATACTAGTATGTGGAGGAACCATTGCACAGGGACACATGTAACTGAACAATCGTGGGAACATGAGATATGGTAACAAGCTATAAGTTGAGGAACCCAGGCAAGGTAGACCTCAGTAATTCGAGTCAGGTATATATTGTGGGCTCAATGCTCAGGCACCTCGGGTTTTGGCATCTCGTGCTCTTTTGGGGCCTCAGGTTTTGGCATTTCGTGTTCCTTAGGTGCCTCAGGTTTTGGTATTTCATGCTCTTTAGGGGCCTCCG…
26	Miscellanious enzyme families	AT3G57270	-2.183	2.09116e-06	Down	Q9M2M0	Smeritima41017_c0_seq1_len=1319	TAAAAAAAGAGTGATCTTTATTAATCATATATGTAAGATGTTACAGCAGAGGAACTTTGTATTACAGACTTACAAATTGATGCTATATTGAATTGACCTTGAGATTTATTTCATAATTTATTTTTATGATAAGAAATATATGTCGTATGCATGATAATATAATCCAACCACCTTATTAGCCACTAATTAGGCAATTCTAATTCATCAGTCATTAAAAATTGAGGTTGTACTTTGGGCTTTTATTAGGCCTAAACAATCCAAAGTTGTTTTCAACACCACCTCCCTTTTGATTCTCATCAAACATAGCAAACAAGTATGTCTCAATTGCTTTTCCTTTCTTCAGGGGAGTTCCTTGGGCTCGCTTCACATGGTTAATCAATCCCTTGTAATATTGTCCCG…
26	Miscellanious enzyme families	AT3G46530	-4.251	0.00421595	Down	Q9M667	Smeritima26632_c0_seq2_len=1888	AGATAGTACCCGCAAATACTTCACATGCTCCAATAATCCTTTAGGTAATATAGTGTCCATGGCATCCAATGAACGTATATTTTCAAGTACCAAGTTATCAGGAAAGTCTGAACTCACTTCCACATGTCCATAAAGAGATAAATATTGAATGTGATGAAGATCTTTTTTACCTTTCTTACTCTTCTCCCAATACTGTCTCTCATGCATAGAAACTGATCTTGCTACATCATACACTAGATCATGCAAAGTATACACGATTGCTTCTCCAACTTCATTTGTTTTGTCTACTGTCAAGAAGGAGATCCTTAACAACTCATTAATATAGTCTTCACACTTGTCCTCCAACGTGAAGTTTTCATCATAAGGTTTTTGAACCAGGCCTAAAGCTATCCATCTACT…
26	Miscellanious enzyme families	AT1G14550	-1.83	0.0301874	Down	Q9M9Q9	Smeritima131375_c0_seq1_len=1032	TTTGTTCTTCCATGACTGTTTTGTTAATGGATGTGATGGATCATTACTCCTTGATGATACTCCCACCTTCACTGGTGAGAAGATGTCACCTCCCAATAATGGGTCAGTTAGAGGATTTGAAGTGATTGACCAAATCAAATCTGCTGTCGAGCGAGTTTGCCCTGGCATTGTCTCTTGTGCCGATATCCTGGCAATCACTGCTAGAGATTCTGTTGTCAGTCTTGGTGGACCTTCTTGGAATGTTAAATTAGGTCGAAGAGATGCTAGGACAGCAAGCAGCTCCGCCGCAAATGCTAGCATTCCTCCACAAACATCTAGCCTTAGTGCTCTAATTAAAAGTTTCAGTAACCAAGGGCTCTCTACTATTGACATGGTCGCTTTATCTGGTGCCCATACAAT…
26	Miscellanious enzyme families	AT1G14550	-1.83	0.0301874	Down	Q9M9Q9	Smeritima131375_c0_seq1_len=1032	TTTGTTCTTCCATGACTGTTTTGTTAATGGATGTGATGGATCATTACTCCTTGATGATACTCCCACCTTCACTGGTGAGAAGATGTCACCTCCCAATAATGGGTCAGTTAGAGGATTTGAAGTGATTGACCAAATCAAATCTGCTGTCGAGCGAGTTTGCCCTGGCATTGTCTCTTGTGCCGATATCCTGGCAATCACTGCTAGAGATTCTGTTGTCAGTCTTGGTGGACCTTCTTGGAATGTTAAATTAGGTCGAAGAGATGCTAGGACAGCAAGCAGCTCCGCCGCAAATGCTAGCATTCCTCCACAAACATCTAGCCTTAGTGCTCTAATTAAAAGTTTCAGTAACCAAGGGCTCTCTACTATTGACATGGTCGCTTTATCTGGTGCCCATACAAT…
26	Miscellanious enzyme families	AT1G43710	2.698	8.43282e-05	Up	Q9MA74	Smeritima11008_c0_seq2_len=1971	TTTTTTTTAACGATAAACAAAGGATCCATGGATGGCTAAAGAGAGAGGCCATCCAAAACTTGTTTAACCAACAATTTCGAACAAATTAGTGTTTGTGGTTTACAAACCATAGTACACATTGAAGGAACTACAATGGCATAAATTTCTAGCATAGACATTGTGGCATGACATTTATAAAAGGCGTTTTCTACATATCACACTATCCACTTTAAAGTGTAATAATAGCCCAAGCATGAAAAGAAATACAAGTACATGTATTACTATATCATTACCAACAACAACGTTGATACACTGCTGGAAACACAAACACTAAATTTAAACACTTCAAAGTTTTTCATAAAGAAACACTACCCCAAACAAGTAAAATTTCACAAGTGCAAAGGACAAGAGCAGTTCTCC…
26	Miscellanious enzyme families	AT5G07990	-1.233	0.0083331	Down	Q9SD85	Smeritima24819_c0_seq1_len=1881	GGTCATTGATCAATATAGTGCAAGATGATAAAACAAATGCTTTTGAAAGTTGATTGTTTATACTCCACATTTCGTACTATACATGGATAACAATTAACAAGTAACGTACACAAAGAAATCCAGGAAAACACTTAGATTTAAGAAAACACAATTGCATCAAATCCTTGGTCTAGTACCATCTTGTATTCTTGATATTTTTTTTTTATAACCCTACATTATTATTTTATTATATGATATTGTATATTTTTAAGCGATCATCACATTTGATTATGATACATGTGATGAGGAAGCCTTGGAACAGCACAAGCATTAAGAGGATTCTTCTTAGGATTTGAGAGACCAAATATCTCTTCCATGTCAATATCTTCTGGCTTTATGTTATTTGGCAATTTCCAATCG…
26	Miscellanious enzyme families	AT2G37870	2.972	0.000202069	Up	Q9SHA0	Smeritima24158_c0_seq1_len=667	TTGGAGTTCAGGAAAGGAAACTTAATGAAATTACTGAATAGAAAACAATGCATTTATTCATAACAATCAAAAGTTTTCTTACATTAGTCATATAAGAAAACCTAAGAACTGATGCAAGCTGCTAGCGCCTGTCTATCTACTTATTCTCGGATGGTTCGATATGAGTAGGTTTGTTCTTCAACTTGAACTCTTCAAGGTAATGTGTAGGCGCCACACTTGTAACCAACAGGACGATTAGCAAGGTTGCATCGCTTAGGGAGAGTGACAGCTACCTCAGGCTTGGCACCGGCACTTTTAGCAGTGTTAGAGAGCATAACAGCACAGAGGCAGCTCGGATTTTTACCCAACTGTTTAATCCTAGCACAGCATGCGTTTGACACTGGAGCGCTTTCATCCTCT…
26	Miscellanious enzyme families	AT2G18140	-2.007	0.0688159	Down	Q9SI17	Smeritima8509_c0_seq1_len=308	TTCCTATCTTGTTTGTAACCAATACTTGATAGAAATTTGGCTAACAAAAAACTTAGTTTTTTTTTTGTCCTTCTAAAATTATGGCTACTTCATCATCTTCTTCCTTGATATTTTTAGTAGTTAGTTACCTTCTTGTGGTTTCCTTAGGAAGTTCAAATGCCCAACTAACCACAAACTTCTACTCTAGCTCTTGCCCTAACCTCGATTCCACCGTGAAATCAGTTGTTCAATCCGCTATTCGGAAAGAGGCTAGGATGGGAGCTTCCCTTCTTCGTTTGTTTTTCCATGACTGCTTTGTTAATGGATGT
26	Miscellanious enzyme families	AT3G46680	-7.343	0.00194071	Down	Q9SNB0	Smeritima35119_c0_seq2_len=601	AGTCATAGATTGGATACCTGCAATGAAGAACATTCGATTGAAAGACCTACCAAGTTCCATAAGAACCACAGATTCTCATGATATTATGCTCCACTATCTCCAACGACTAGTCCACAACAGCAAAAGAGCTGATGCAATAATTTTCAACTCCTTTCATGTGTTGGAGCATGATGTCCTCAAGTCCTTAACCTCCGAATTCCATACCTTGTACATGCTTGGCCCCTTACAACTCCTCCTTGATTCTGTCGAATCCAACGACGAGGAAACCAAATCCATTACTACAAGCTTATGGAAAGAAGATCCACAATGCCTACATTGGCTTGATTCTCATCAACCAAACTCTGTTGTTTATGTCAATTTTGGGAGTACTACGGTTATGACTAATGATCAATTTATAGA…
26	Miscellanious enzyme families	AT3G47780	2.897	0.0153585	Up	Q9STT5	Smeritima33236_c0_seq1_len=1974	CTACTCTCCAGGGATTTTGATTTAGCGTCTAACGCTATGTAGTTTTGCGAAAATCTTATATGAACTCGGATCGGTCTACAATAACTGTAATTGTGTAATACACTGATGACATTATTGTTGGCATAAAAATCATACGTCATGAAAGGTGAGGGAAGTAAATATTTTCCGATCTTATAATCTTATATGAAATTTTACTTTACTTAGGCATATATACAAACCTGCTTATGCATCAACTAAAAAGCCTCCTTTAACCCACAATTAGCCATTTTTTTGAGCCCTGAGCCATCAAACAATAGAGAATGAAATCTCAACTAAGCAGAAGCGTCCCTAGCAACCTTGATGAAGACATCCTCCAATGTGGTATCGGCTAATCCCCATGCATGAACCGGGAACCTCTGC…
26	Miscellanious enzyme families	AT4G21760	-1.369	0.0136873	Down	Q9SVS1	Smeritima207982_c0_seq1_len=336	CGATATTGGACAACTTTCAATGAACCAAATATCTTCAGCTTTGGTGGTTATGATGTTGGAGATACACCCCCAAATGGCCAAATAGATGTTCTTTTCCCTTTGGAGCAGATAATTGTACCAAAGGAAACTCGACAATGGAACCATATCGATCTTGTTGCTCACCATTTATTATTGGCTCATGCTTCTACAGCAAAGCTATATAAGGAAAAGTATCGGGTATGAACTTATGAGTCTATAATTTTTAGAGGTGTATTATATAAGTCAATGGTTTTTTGAGGAAGGAATTTGGGACCATTGTAATTTTTAGGGATCTTAAATTGTGCTCTTATTATTCGA
26	Miscellanious enzyme families	AT4G25750	1.875	0.0539977	Up	Q9SW08	Smeritima25022_c0_seq2_len=3542	TTTTTTTTTTTTTTTTTAATTTTCTTTCGGTATTTTCGGTTTTTCTCTTATCTCTTCTATACGTAATATAAAAGATAATTTGTGGTCGACACGCGAGTCGCTAAGGTTCGCCACACGTATACGACGAAAACGACGACGACGACATGGATGACAAGGATAAGATACGGAGGATGTTCAGCTGGAGCTCAAGCCTAGAAGGGAACGAAGAATCGGGCGGCGTTAAGGCAACGATGACGTCCGGCGTGGGCAGTTCTCCGGACGTGGTGGCCATGGAGCCCCGGAACGGCGGCGGTAGCGTCAGCGTGGGATTAGCGGACGGCGGCGGCGGTATCGTCAACCCCGCGTTTCAACCGCCTTCGTTGCTCAGCCAACAAAGCACAGTGTGGACTCGCCGCCAGC…
26	Miscellanious enzyme families	AT3G51600	2.918	0.579668	Up	Q9XFS7	Smeritima706155_c0_seq1_len=528	AAAAAAAAAAAAAGAAAAAAGACAACATATATAGTGATGGATCCATAAGCATGATCAAACTCGATTAATCCATCTTATTCTTCTCCGAATTAAGATGATATATCAACCTTACTGGACCTTGGTGCAATCAGTGGAAGGACTGATCTGGTAAGGAATATTGACGCCACACATATTAGGGAGACCAGCAGCTTTGCGCACATTAATGCCGCCAATACTGCCAGCTGCTGATTTCAGACAAGTACATACTGTCTTTCTATCTGCTGGGGTCTTAGCTGCACCCAACAGACCTTTAACTCCACCACAGCAACGTCCAAGAGGACCAGAACCCGTCAAATAAGGGAGGCAAGGGGTCATTCTAGACTGAACCTGACCACAGGTCAGTGCCTCTGCATGAGGTGC…
26	Miscellanious enzyme families	AT1G14140	-3.962	0.000673685	Down	Q9XI74	Smeritima16424_c0_seq1_len=820	TCTTCAAGAAGTACTATTCTGATATTGCTGGACCTGAGTATGCAGCCAAATACAAGACTCTGATATACTTAGCTGGTTCAGCTTCTGCTGAGGTGATTGCTGATGTTGCCCTTTGCCCTTTCGAGGCTGTTAAAGTCCGCGTGCAGACTCAACCTGGCTTTGCTCGTGGCCTGTCTGACGGACTTCCTAAGATTGTCAAGTCTGAAGGTGTTTCAGGATTGTACAAAGGATTAGCACCTCTTTGGGGTCGTCAGATTCCATACACAATGATGAAGTTTGCCTCATTTGAGACCATTGTGGAACTCATGTACAAGCATGCCATTCCAACACCGAAGAACGAGTGTAGCAAGACATTGCAGCTTGGTGTTAGTTTTGCTGGTGGATATGTCGCGGGAGTGT…
26	Miscellanious enzyme families	AT2G36800	-1.277	0.0375448	Down	Q9ZQ94	Smeritima35195_c0_seq1_len=1843	CCCAATTATTTCTCGATTAAAATGTTGAGGAGTTCCTTTTCTGTACATCTTACAATTTCAGCTTTATATCAAAAGCAAGATTACATAATTTTGGAACTTGGAATATTAGCTGAGTAAAGGCATCCAACAAAAACACAGGTGATATCAAGATCAGGCACCAAACCAAGCCGATATCGAATAAACAGTTGCTGTGTGGCTGTGTTTGTGTCAAGCCACTGTTTCATCTTCCTCATTATTTCTCATCTGTTGTTTGATGACTTCTTCGATCATTAATTTCAAACCTCTGTCGGAAGATCCGCCTTTTCCCACTGCTCTCTTAGCGCACTCTGCAAGTGTCGCCGCTCTTGCTCTCATCTCTGCCCCTTCTCCATCACTCATCACCACCTCAACTGCGTGGGT…
26	Miscellanious enzyme families	AT2G01180	-3.127	0.00081187	Down	Q9ZU49	Smeritima35967_c0_seq2_len=1353	AAAAAAAAACTTATTAGAATTGTCATATTATGCTACCTCCTAGACGAATGTATGAATCATCTAGAACCACAAAGTAAAACACTATCGACTTATTAAACATGGATCCTATCTAAACTAATTCAACATTTTACAATGACAAAAGCCATCAATACAAGTATACAACACTATCACACAAGAATGGTTACACCTTTACAAAGAGGCTAATTAAGACTAAAAAGATGAATTCTTTACTTATTTACGACAAACAAGTGAAAGAATTTGACACCCAAAAACGAGCTAAAAAAAACCTAGGTAGTAAATACAAATACAATGTTATTCAATAGTAACATGATGATGATCCTTTCTTTGATTTACTAACGCCATAACAATTCCATTTGTAGGACTTCCTGTTTGAGGAGT…
26	Miscellanious enzyme families	AT2G29350	-2.278	0.00279015	Down	Q9ZW18	Smeritima91624_c0_seq1_len=1024	TGTTACTGGAGGCACTAAAGGAATCGGATATGCAGTTGTGGAAGAGCTAGCGCAATTTGGAGCGAGGGTTCATACATGTGCTAGAAACGAGTCTGATCTCCAAGCTTGCAAACGCCAATGGGATGCCAAAGGCTATCAAGTCACTTGTTCTGTTTGTGATGTTACATCCCGACCACAAAGAGAAAACTTGATGGAAATCGTCTCCTCTCAATTCTCTGCCAAACTTCATATCTTGGTAAACAATGTTGGGACTTACATTCTGAAGCCAACAACTGAGTACACAGCGGAAGAATATGCAGCCGTAATGACCACCAACCTTGAATCAACTTACCATCTCAACCAACTTGCTCATCCTCTCCTCAAGGCATCTGGGTTTGGCAGCGTCATCTTGATGTCTTC…
27	RNA: processing, transcription, regulation of transcription and binding	AT2G01630	-1.435	0.00555919	Down	A8MRK0	Smeritima48804_c0_seq1_len=528	CTAATATAGTCTATCAAATTAAACCATTCATTCACAAATTACATTTCACTTATCAATTTCTCCTTTGTAAAGTATTAGAATTTTTGTTTTTGCCATGGCTAGCCGTCCGAGCACTCCTCCTATGTCGACGGTCGCCTCGCTGTTCATTCTCGTAGCATTCTTATTGCTTAGCCCTCACCCTGCAGATGCGCAAATTGGAGTATGTAACGGTCAAAAAGGGAACAACTTACCATCTGATCAAGAAGTTGTTAGCCTCTTTCAATCCAACAACATCAAAGCAATGAGACTCTACGGTCCGAATCAAGGAACTCTCAAAGCCTTACAAAATTCCGGAATCAAACTCATCCTAGACATCCCTAAAGACCAAGTCCAATCCATAGCGGCTGATCAATCAGCCGC…
27	RNA: processing, transcription, regulation of transcription and binding	AT4G36990	2.465	0.0051194	Up	C0SVM0	Smeritima29578_c0_seq1_len=1349	GCTATAATTAATTACTTCATAATTTTTTAATTATATCAATAATAAGTATTTGACATACTTGATGTCCTCATCTTACTATATATTATACTCATCTCCAAGCACCTCAAATCTGTCTCCTCTCCTCCATTCCACTCCTTTTTTTCTTCTCCCAAAAAACTAACTCCTCACCTCCTTGCTAGAATACAGGAAACAGAAAATTCAATAGAAAAAAAGGGGGAAGTGATCATATGTGAAAGGGTACATGGAGCAAAGTGGAAATATGGTAGCACCTTTTGTGATGAAAACATATCAGATGGTCAGTGATTCATCAACAGATCATTTGATCAGTTGGGGAAGAGCTCACAATAGTTTTGTTGTTGTGGAGCCTTTGGAGTTTTCACAGAGGATTCTTCCCTCTTA…
27	RNA: processing, transcription, regulation of transcription and binding	AT1G33730	-1.469	0.0548573	Down	F4HRA1	Smeritima40189_c0_seq1_len=1168	ACTCCAGCCTGGGCAACAAGAGCCAAACTCTGTCTCAAAAAAAAAAAATTTTTTTTTATAACGTTTTTGTTTTTGTATTTTGGTTTTGAGGTAATATTATGGAGCACGCAACTCTAGCAATGTTACTTGCAATTTGGTTTATTTGTTTTAATTTCATTAAAATGGTTTTTAAACAACATCAACGTACCAAAAACCTCCTTCCACCTGGTCCTAAACCACTTCCTATAATTGGCAATATTCTTGAAGTTGGTAATAAACCTCATCAATCATTTGCTAACCTTGCTCAAATTCATGGCCCTCTAATATCTCTACGCCTAGGAAGTGTAACCACCATTGTTGTTTCTTCCGCTGAGGTAGCAAAAGAAATGTTCTTAAAAAACGACCATGCTCTCTCTAACC…
27	RNA: processing, transcription, regulation of transcription and binding	AT1G64255	-1.657	0.0441786	Down	F4I6P0	Smeritima15048_c0_seq2_len=3591	CAATTACATAGCTTAAATGATGACACAACTAAATGTGTGCTCCAAAAACAGTTTCAGAAACATCCAATAGCACACAATTTTACCTAATTCCATTTTTCAATCACAAAACCATTAAAAGTTTCAACTGAAATTAATTTAGTCTAATATCTTAGATTAGAAATCTGTTACTGATTAGAAATCTGAGATAAACTTAATGGCTGACTTCCTGTTTGACCCCCTGTTTGACTGAGTTCAATGTGGCTGATCTGCTTTGCCTTCTTGGTCACCTTTTCTCCTGTTGGTGGTGCAGTTGATCTCCTTTTGGTGGTACCACTTGGGCCTGCCTCAGATGCAGCAGTTTCCTTGACTGTAGGTCCTCCTTTGCATGTCCTCTTGTTATGACCAAAAGCCCCACAAATC…
27	RNA: processing, transcription, regulation of transcription and binding	AT1G40390	8.109	0.00313926	Up	F4I7W9	Smeritima353882_c0_seq1_len=1554	CCAACGACCATCCACATTAAGTTTGACAAAACCTCTCTGGGGAGGGCGCTATTTGGAGAGCTGTTCATCAATAATTGGGCGAACTAGATTGGTCTTAGTATGGGGAAAGGAGTCCAGCCATTTGAGATTAGCTATAGCCCTATCTAGTCTTTCGCGGATGAGAGCAGCCCATTCGCGCGCATTAGACCAAGTGAAAGGGTTACCCTGAAAACCTAGATCCACCATCTCCGCCTTGTCCATGAAATTCTTGTAGTCTTGACATTGTGATGATCTAAAATGTCGACCACCATATTTCTCAGAAGGACTAGTCACCTCATTAAAATCCCCTACCATAAGCCAGGGCGTAGAAGGAGGAGGCAGATCTGTTTGCATGTCACGCCACTGAGAATGGCGAGCAGA…
27	RNA: processing, transcription, regulation of transcription and binding	AT1G40390	8.109	0.00313926	Up	F4I7W9	Smeritima353882_c0_seq1_len=1554	CCAACGACCATCCACATTAAGTTTGACAAAACCTCTCTGGGGAGGGCGCTATTTGGAGAGCTGTTCATCAATAATTGGGCGAACTAGATTGGTCTTAGTATGGGGAAAGGAGTCCAGCCATTTGAGATTAGCTATAGCCCTATCTAGTCTTTCGCGGATGAGAGCAGCCCATTCGCGCGCATTAGACCAAGTGAAAGGGTTACCCTGAAAACCTAGATCCACCATCTCCGCCTTGTCCATGAAATTCTTGTAGTCTTGACATTGTGATGATCTAAAATGTCGACCACCATATTTCTCAGAAGGACTAGTCACCTCATTAAAATCCCCTACCATAAGCCAGGGCGTAGAAGGAGGAGGCAGATCTGTTTGCATGTCACGCCACTGAGAATGGCGAGCAGA…
27	RNA: processing, transcription, regulation of transcription and binding	AT1G43760	-9.806	7.40431e-16	Down	F4ICS8	Smeritima45476_c2_seq1_len=6257	TTTTTTTGATTTTTTTTTTTTTTTTTTTTTTTGTTTTTTTTTTTTTTTTTTTTTTTATTATACTTTAAGTTCTAGGGTACATGTGCACAACGTGCAGGTTTGTTACATATGTATACATGTGCCATGTTGGTGTGCTGCACCCATTAACTCGTCATTTACATTAGGTATATCTCCTAATGCTATCCCTCCCCCCTCCCCCCACCCCACAACAGGCCCCGGTGTGTGATGTTCCCCTTCCTGTGTCCATGTGTTCTCATTGTTCAATTCCCACCTATGAGTGAGAATATGCGGTGTTTGGTTTTTTGTTCTTGCGATAGTTTACTGAGAATGATGATTTCCAATTTCATCCATGTCCCTACAAAGGACATGAACTCATCATTTTTTATGGCTGCATAGTAT…
27	RNA: processing, transcription, regulation of transcription and binding	AT1G43760	-9.806	7.40431e-16	Down	F4ICS8	Smeritima45476_c2_seq1_len=6257	TTTTTTTGATTTTTTTTTTTTTTTTTTTTTTTGTTTTTTTTTTTTTTTTTTTTTTTATTATACTTTAAGTTCTAGGGTACATGTGCACAACGTGCAGGTTTGTTACATATGTATACATGTGCCATGTTGGTGTGCTGCACCCATTAACTCGTCATTTACATTAGGTATATCTCCTAATGCTATCCCTCCCCCCTCCCCCCACCCCACAACAGGCCCCGGTGTGTGATGTTCCCCTTCCTGTGTCCATGTGTTCTCATTGTTCAATTCCCACCTATGAGTGAGAATATGCGGTGTTTGGTTTTTTGTTCTTGCGATAGTTTACTGAGAATGATGATTTCCAATTTCATCCATGTCCCTACAAAGGACATGAACTCATCATTTTTTATGGCTGCATAGTAT…
27	RNA: processing, transcription, regulation of transcription and binding	AT1G06640	-0.732	0.0265997	Down	F4IDQ0	Smeritima43662_c0_seq1_len=1618	TTTTTTTACTACGCAAACCACGCGTGATTCATATTCATATAACAAAGCGGACAACAAATAAACATCGGTAGATTTTGCAATCAATTTATATTATTCTACAACCAATAATATATAAATGAAACCCTTAATTACTCATAAAATACAACTAGCTTCAATCCTGAATCCAAATACATCCATATCATATATATTTATATAGTCTTTATTATCAAAATAAAGATATAGGCTTCATTTGCATAAATGCATATACTAGCACATTGATTTCATCAAGAACAAGCACTCAATCAATCATTTCTTAGCTTGAACTCCTCCAAGACATGGGTACCATCTTGGCCTCTATTGTAATAGTGGCTCATATAATCTTTAAATGTGATCTTCTTGTAGATAGGTGGGTTTTCTTCA…
27	RNA: processing, transcription, regulation of transcription and binding	AT2G45830	-2.589	0.184398	Down	F4IH50	Smeritima649143_c0_seq1_len=725	AATACACAAAACAGAGAGAAACAGGGAATATGGAAGACTCTGTTTCATCTCCTCCAAATTCTACTTCAAATCAATCAAATGATAAGAAAAAATTCTGGGATTCATTCAATTTTTCTGTCTTGTCATCTTCATCATCAAAATCGAGTAGATTTTCTGCAACAACTGCTTCTTTCCTTCTTTTTTTCCTCTTCATATGTACTCTGTTTTTGACTCGATGGTCTGATATTTCAACATTCGCAAGCAGATCAAAGCAACAATTCACCTTCTCAATGTTCACCAAGAACAGCAAACATTATGACTATCCGAAAAGAGATGAGTACCTCCTGAATTGCACCTCAAGCAACATGACCATGACATGTCCATCAAACTACCCTCCTACAACCTTCAACGTAACCTCGT…
27	RNA: processing, transcription, regulation of transcription and binding	AT2G17040	-2.009	0.0115458	Down	F4IME8	Smeritima9957_c0_seq1_len=1207	CGTAGTACAATATTATTTTGCCAACTTTCTTTGTTCAAAATGGACTTTCATCTAGCAGTACTAACAATCATCTCATCTCTTCCCAAGATTTTCTACATAGAGAGGGAGTATAATGGGTGTGACAAGCCAAAGCAAGAGTTCACTTTGTTGAAAATGAAAGCTTCATTTACTAAATTAGTTACTTTCTAATCTGTAGAACAAATTAATTAAGTAGACTTTCATGTCAAAAATAAATAAAAGTAAAAGACTTGATATTATAAAATTTGGGAAATTAGTGTTGGGCTTGTGAAGTTCAACAAGTTCTCAAGCCATGGGCTGTATGAATATGAGCATAATGGGTCTTGGGCCCAATCCATTCCTGTCTTAGGAACTTGAAGTTCTAAACTCTCTTTTCCAAAG…
27	RNA: processing, transcription, regulation of transcription and binding	AT3G10820	-0.283	7.05735e-09	Down	F4J4Y5	Smeritima622_c0_seq1_len=3547	TCATCCAGGCTGGAGTGCAGTGGAATGAGGAAGGGTCACTGCAGCCTCCGCTTGCCCAGCTCAGGCGATCCTGCCACCTCAGCCCTCTAAGAAGCTGGGACCACAGGGGCCGTGCCACCACGCCGGGCTCATTTTGGTATCTTTTGTGGAGACGGGGTTTCTCCGTTTGGCCCAGCCTGTTCTCCACCTCCTGGGCTGCAGCGATCTGCTTTCCTCGGCCTCCCAGAGGAGGATGGCCGACGATTACAGGATCATGCCCGGCCTTTTCCCTAAAAGAAAACACCAACAGCAACAAAACATTTTGCGTAGTCGGAGTTATCAGTGTCAACTGGTGGATTGAGAGTTTGTGTCTAAGAAGTCCTTCCTTATGCACTGGATGATTTCAAAAGAAAGGAGAAA…
27	RNA: processing, transcription, regulation of transcription and binding	AT4G38480	2.56	1	Up	F4JTP6	Smeritima3559516_c0_seq1_len=301	TGAAGGTGGTGGTGTGGGATTGGGTACGGCGGCAGCCAGTACTGGACTTTGAGAGTGGCCACAAAAGTAATGTGTTCCAGGTGAGGCAAGGGAGCATAATAGCAACTGAGAGAATCAGGCATGAGTTAGAGAAATCTGAACTGCAGCATGGATTGGGAGCTGATAGTGAGTTATTGTAGGAATTACATATCGGGACATGGCCCTACTTTGGCTCCCCTAATGACCTAAATACACTGAAAGACTCTTGGCAACCCTAGATTCCTTGAGCATGTGGACTGTTGGAAGCCTCATAGGTAGGGTG
27	RNA: processing, transcription, regulation of transcription and binding	AT5G06510	3.718	0.00112132	Up	F4K3V7	Smeritima28548_c0_seq1_len=1159	AGGGTAACGAACACAAAAACACATACACTACTCCATCGATCATGAGAACATATAGTATTTTTGTACAAGTTTAAACTAGAACAAGCTAAGCCATTAAGCCAATACAATAATGATACATGTATGTAGCAGTCTATGGTAGTGTAACCTGTTATAGGACTTGTGAAGGCTTTTTCCTTTTTCTTCTTTTAAACTCAAAAGTCAAAACTATCTTATGGGTAGCTTTCTAGGGAAAATTTACAGAAAAGCCTTTCCATATTAAAGGAGAAATACTACAAGCTCTTGTAGTATACTTGTTAAGGAGGGTTAATTAGTCATTTCCATGAGCTAGAGTGTGCAGAGCTAGGAGGATGAGTGGTTGCTCGAGTTGGAAGAAGTAGGATCCTCGGACTTCTTTGTGTT…
27	RNA: processing, transcription, regulation of transcription and binding	AT4G14840	-2.419	2.91306e-05	Down	O23339	Smeritima35878_c0_seq3_len=382	TCTTTAACACCCCCAAAAGATCATACCAGCTCACCAGCAATGGATCCAACCCAAGACAATATCTCTGAACTGCCAGAAAAAGAATTCAGAAGGTTGATTATTAAGCTAATCAAGGAGGCACCAGAGAAAGGTGAAGTCCAACTTAAAGAAATCAAAAACATGATACAGGATATGAAAGGAAAATTCTTCAGTGAAATAGATAGCATAAATAAAAAACAATCACAACTTCTGGAAATGAAAGACACACTTAGAGAAATACAAAATGCAGTGGAAAGTTTCAACAATAGACTAGAACAAGTAGAAGAAAGAACTTCAGAGCTCAAAGACAAGGCTTTTGAATTAACCCAATCCAACAAAAACAAAGAAAAAAGAATAAGAAAAT
27	RNA: processing, transcription, regulation of transcription and binding	AT2G30040	2.113	0.15439	Up	O64741	Smeritima16648_c0_seq1_len=952	GATGATGATGATGATGATGAAGGGGAGAAGTCGAGGTTTGGCCAATCAAAGATGCTTCGAGGGGAGGAATCAACGGTGATCTTAGAAGGGGTAACAGGGAGTAAAAATGGGTGTTGGAGTAGCTGATCACAGCTCCACCGCTGACCGGGGTTGCGAATGAGGCATTTTTGTAACAAGTCTTTAGCAAGTTCGGGCAGTTGAGGAGGGAAATCGGGCAGGTCATTTGAGTACCCAATTTGAAACAGAGTATGGGCCCCACAGTCCTTCCACGCTGGCACTCCGGTGAACATCTCAATCACCGTGCACCCTAGTGACCAAATATCTGACTCATACCCTTGTGATTCACCACGGACGACCTCAGGGGCCATCCACAGTGGACTCCCACGTGGCACCATCTTC…
27	RNA: processing, transcription, regulation of transcription and binding	AT2G44380	2.272	0.00468433	Up	O64872	Smeritima36824_c0_seq2_len=1683	AAAAAAGAATGTGGTTCTTTTGAATTTTTTTTTAATATAATTAGTAATTTTTTTTTTTGTCATTTTATTATTGTATTTAGTATATTATTTCTACTTTTCAAATTTAGAAGTTTCAAATAAATTTAGAGAGAGAAAATATAATAGAAGGTTGGTTATGGAAGTAGAGAGAGAAAGTGGAGTAGTTGCTCATGAAAATGGAATTTCTTCAAGATTATCCTCCCTTTTAGCTTCTAAAGATCGTGATTTTCTGCTCACTTCTGATGATACCCAGGTGAAGATCTCTGAGCTTCAAGGCAAGGTAGTAGGAATCTACTTCTCCGCAAACTGGTACTCTCCCTGTCGAAAGTTCAACGAGCTTCTAATCGATGTTTACAAGCAGCTTAGAAGCCAAGGTCGTGA…
27	RNA: processing, transcription, regulation of transcription and binding	AT4G36160	3.651	0.108915	Up	O65508	Smeritima475050_c0_seq1_len=991	TATTATTATTATTATTATTATCAGTAGTGCAACTGTATGTAACAGGGATGATGTTGGTGCTAGTTGTTGGATGAACATGATTATTATTGTTGTTGACGATATCATCTTGTTGAAATGCCGACTTTCCCATGCAAGAAAAGATGTGATCAAGAACTTTTTTACTGCTGAAATTCAACAACTGATGAGTTTGTTGATCACTTGATGATAATGTAGGCAAGCTTTTAGGATTGTCAAGTGCCTTTTGGTAGTTTTTCTTCCTGAAAACGCGGCATATCACCCACCCTTCCTCTGTCATACAATTATCTTCACTTGACATGCTGGAGAAATCCTTGACAGTGGAAGGTGATGTAGTAGTAGTAGTGCAGTCTTCAAGCCTGTATTCATGCATGATCCAATCAG…
27	RNA: processing, transcription, regulation of transcription and binding	AT4G31650	-5.956	0.24693	Down	O81782	Smeritima564177_c0_seq1_len=446	CTCCGGCGAAGCAACAAGCAAAGAGGATTCCATTGGAGTTTGTGAAGAAATATGGAGTGCAATTATCAGATGATGACATATATTTGAGTGTAAAAAATTCTGAAAAACCATGGAAAGTGAAATTAAGTAAAGATATAAACTATAATGTGATTCTGAGAAAAGGGTGGAAAGAATTCATGGAGTTTTACAATTTGGAATATGGAAATCTTTTGGTATTCAGATTTAATGGAGGATTATCAAAAACAGAGTCGAATTTTCATGTTGTGATATTTGATAAAACTTGTGTTGAGATTGATTACCCTGTTAGAAGCTGTTCTAATGGGAAGGCCGCGGCGTCCACGAAGAAAAGAATTGAGGATGAGGTTGAAGATGAAGATGACGTTTCGGTTGAAATATTGG…
27	RNA: processing, transcription, regulation of transcription and binding	AT1G79040	-2.043	0.114491	Down	P27202	Smeritima29906_c0_seq1_len=607	CAAGCGCAGACAGACAGAACTTGAGAGAGCGCACGCGAGATGGCAGCCTCCATGATCACCTCGCCGATTGTGGCGCCGACGAGCGTGCCGTCCCTCTCCCGCCGGGGCTCCTCCTTCGCCGTCGTCTGCAGCGGTGGCAAGAAGATCAAGGTCGATAAGCCCCTCGGACTCGGAGGCGGCTTGACAGTCGACATCGACGCCAACGGCAGGAAGGTCGGCAAGAAGGGCGTGTACCAGTTTGTTGACAAGTACGGTGCCAACGTCGACGGCTACAGCCCAATCTACACGCCAGAGGAATGGTCTGAATCTGGTGACCGCTACGCCGGCGGAACGACCGGGCTTCTTATCTGGGCCGTCACCCTCGCCGGCCTCCTCGGCGGCGGCGTCCTCCTCGTCTAC…
27	RNA: processing, transcription, regulation of transcription and binding	AT2G42830	2.039	0.0703823	Up	P29385	Smeritima24693_c0_seq3_len=1819	CTGAACTACAATTTATAGAACTATTTGAATATAACTAAAACCGAATTGTTGGCCCAAGATGCCATGCTCGGTGTATTACATAAATAAGTATGTTTATTATACTCGCTAATGTTATTTGTTAAGCCTGCGCGAATACATGCCATGGCTACAATAGTCGCTTTATTAAGCAAACAACACACAAAGTCTAATTGTTTCTTAATAATATTATACAGCTACAAAGAAATATGTAAAGTATTAGGCTAATCTTGCGTAGTTGCGCTAATACTGATACATTTCATTTGGTATAGTTAGTCCGTATGGCATGTTAGTTGTTAGTGGCTCAACATTAAAAAATCCATGTTGGTCTTCAATCTTTTGTTGAAGATACTTGTTTGCAGCTCTTAGCACACCCTCCTTGTT…
27	RNA: processing, transcription, regulation of transcription and binding	AT2G02990	-1.786	0.00381881	Down	P42813	Smeritima36529_c0_seq1_len=1089	TTACTTAATTTTAAACAAAATACAAAGCTTTTTGATTCACATGTATCGAATATTACAATAATATCACTTGAACCAACCAGATTGAATTGTTTATTATATAACAATACTGGATAATTCTTTTTCTTTTAATTTTTTTATACCGGATACCCAAATTGGTATTTCACCACACTCAATAAAGGGTCACAAGAAAAAAAAAATACAAATGATGGTTGTTGCTTGGTTAAAAAAAGCAACAACATATTACAATAATAATAAAAAAAAAAAACTCATTGCTTGTTCAAGGAAACAAGCATAATAATAAGCCCTAAAATATGGCTTAATTAATATAAGCTTAATAATTGATAAAAATTAATTAGTAAAATGGAGGAAATAAAATTTTGGAGGCGCAACTACCGCGTC…
27	RNA: processing, transcription, regulation of transcription and binding	AT2G37770	-0.505	0.00905847	Down	Q0PGJ6	Smeritima32716_c0_seq1_len=659	TGGCACTAAATCAATCACAAACCCACTATAATAACACTGATTTGAAATTATCAGGAAACAAACGGGTGCTGAATCAACAAATAATACCATTAAGAAAATAATGCTCCAGGCTATGATTATACATGCACTTGTTTACAAGATGCCTCATTATCAATTTAAAAAACAACTATATTCTTAATTAAAATTTTGAGTAGTGACGCGTACAAAATACAGATCAATGTAGTCAAGGTGCAATCCTTATCTTGAGAGTCCTATTCAAGGCCTTGGAGAGATCTTCTGGAGCATGATCACTGCACATGTTTACCTCCGGTTCATTGCCATAAACAAAAGCATGGAAGATATGTCTATAACTTTTTATGAAGTCACAAATTTCAACTCCTCTGCAAAAGAACCTTTTTT…
27	RNA: processing, transcription, regulation of transcription and binding	AT5G07100	-1.128	0.0432139	Down	Q0V871	Smeritima26143_c0_seq1_len=1195	GAGGAAATACGGGCAGAAGCAAGTGAAGGGAAGTGAGAATCCGAGGAGTTATTACAAGTGTTCGTACCCAAACTGTCCTACGAAGAAGAAAGTCGAACGTTCCCCTGAAGGCTATGTTACTGAGATTGTGTATAAAGGGAGTCATAACCATCCTAAGCCGCAGCCTGGTAGAAGATCGTCGTCTGTTCAAAACAATAACATCAGTAATGTTGGGTTTGATGGTTCTGAGGGTTGTAATAATGGATCATTTATTCATCAACCACAAGGGGATTACTCTTCCTTTACTCCTGAGACATCATCTGTTTCGCTAGATGATGAGGATGAGTTTGATCAAACTTCCGCGATTAGTAGAGGAGGCAAGGAGGATGACCATGAACCCGATTCCAAAAGATGGAAAGG…
27	RNA: processing, transcription, regulation of transcription and binding	AT5G27870	-1.16	0.0112487	Down	Q3E8Z8	Smeritima42396_c0_seq2_len=1462	GAACACAACAGCCGCGTTACCAAATATGAAATCTACCGTTCCTGCAACTAGGCACTTGACGTAGAATTGTCTGTTTTTGTGGACGTATAGCGTGTCTTGGTAAGCTAGGATGTCGCATTGGTAGAATGCTGCGAAGTCACCTCCAACGCGAAGTGCAACTGCTTGGTGCTTTGATGGACCGGCGGTGTTTTCGAAGGTCAAGTCTCGGGCCAAGAACCCATCTCCGTTTATTGCAACAGTAGCAGAATCGAAGGTGGTACTTCCATCAACCACATTCTTGTTTCCAGTGATAATTGTCTTCGTCCTCCCTTCTCCAATAAACATAATATTCATCTTCTTCTTACCAACATCCACACTTTCTTTATACACTCCTGCTTTAATTCTAATCACATACCTCTT…
27	RNA: processing, transcription, regulation of transcription and binding	AT1G03410	-0.704	0.0303018	Down	Q43383	Smeritima43227_c0_seq1_len=1689	GTCTCTTATTGCTAACTTCTTCAGTTCTTCTACCAACTATACTGATTGATGTTTATAGGCATAAGCATAACATATTAGCATCATGGAACATATATACTACCTACAAATTGTCCAACGATGAATGATTGAAAGTAAACCATACAATATTTGGTACTTAAAAATAATAACCTTAGGAAATAATATTACATTCAATGAAAGGAAATATTACATACAACACTTATTTTGTGGTTCGGTGACTTTAACAAGAGTAGTGTTTCTGATCAACTTTCAAGTACTAAGAACAACAATTTACGACCTATCTTCCATCTCCAAGATTTCATAGCCTGAACTTGTCTAATCCCGATTCATAAAGAGGCTTCGAGAAGAAATTAGTGTGAAACTCCTTAAGAGTGAACTCTT…
27	RNA: processing, transcription, regulation of transcription and binding	AT4G14630	2.541	0.000690232	Up	Q56XY5	Smeritima23927_c0_seq1_len=889	AAAAAAAAAAAACTTATATCTTTCAATATGAATATGAAGTGTCTATTAGCTTTCTTCATGATCTCTCTTTTGGCCTCTTTGAGTCATGCCATTGAACTCGATTTTTGTGTCGGGGACCTTAGTGCTCCTAGAGGACCAAGCGGGTATGCTTGTAAAGATCCTACTAGTGTCACAACAGATGATTTTGTTTACACTGGTTTTCGTGGTGATAAGCCAACCACAAATGTTTTTGGCAATCACCTTACCCTAGCATTTTCGAATGCATACCCTGCCTTAAACGGCTTAGGTATCTCCTTGGCAAGGCTAGACTTTGCCGTGGGAGGAGTTATCCCTGTACACTCCCATCGAACATCAGAAGTTCTTATTCTCGCGAAAGGGACAATAATTGCAGGGTTTATC…
27	RNA: processing, transcription, regulation of transcription and binding	AT4G21850	-4.742	8.21089e-08	Down	Q84JT6	Smeritima26015_c0_seq2_len=1095	AATTAATCGACAATTTTCTCTGATCAAACACCAACAACAGCTGCTTCGTATAATATTTTCCTCTTTATCCAAAAAAAATTAAAATTAATTAACTACTCAGAATTGAGAAGGTGTGAGTGAATTGTCAAAATAATATATATATATATATGGGTTCTTATAAATTGAATAGTTTACGCATTAATTCGTTGATTCCTTTTACACCACACTTTAAATTGAAGCCAAATTCAACCCTTTTTGTAGGGTTTGCTTTATTGAATAATAATAGTTTCATCAATCCAAAAACTTTATCAGTTCATGCAATGGGCTCTTCTGCTTCTTCTCCTAAACCAGATAATCTTCAAGGCCAGGCAGACTATTCTTCTCTCACTGAACAGGACTGGAAAAAGCGTCTAACTCCAG…
27	RNA: processing, transcription, regulation of transcription and binding	AT4G24020	-3.102	0.685828	Down	Q84TH9	Smeritima45468_c0_seq39_len=311	TCATGTACCATCTGAGCATAATGTTGTCAACAACTCAACCCCCGATGTAGTGACAACAACAGTCGGAGAGCCTCCCTTGTCAACTCAATATTGTATGGATAGTCATCAACAAGTCGAGGAGCATCCTAATGATGGTGTAAGAGAACCTGCTTTGGTGAATACTTTGGTGAATACTGATTTACCACCAAATGAAAGATGTAGCACCTTTGTTGTGAAGGCTACTTTTAATGAAGATACAGCGAGGTTCAACTTCTCATTGAGTTCCAGCATTGAGGAACTTAAGGACGTAGTGAGGAAGAAGCTAGAACTCG
27	RNA: processing, transcription, regulation of transcription and binding	AT5G63420	-0.689	0.0529602	Down	Q84W56	Smeritima45322_c0_seq7_len=2379	TTTTTCTAGCTCATTGATTGCTGATAATCCAGCAAATGTTTTAAATAAACTATCCGAGTCTTCAGATTCATTAGTAGAGCTTGCTTCTACATCAGCAGAAACGGTATTGTCAACCTTTCTAAGGAGCTTATCAAATTCACTATCATCTTCAGACTCCAGTTGAGAGGTGCTACTGGCAGATTGAGATTCAAGATCTTCCCCATCATTTTGTACTCTTTTAGATTTTTTCCTTTGAGCTTGTCCGTCAAATGCCTTTCTCAATGCTGATAGACCAAAGCCAGTTTGCGATTTTCCAGATAGCCGACCATTCACTTCTTCTGAAATAACTGCTGCTGGATTTTCTGTGGCAGCTGCAATCACTTCAGGTCTTTTTCCACTGTACTTCCTCACCAATTTTCT…
27	RNA: processing, transcription, regulation of transcription and binding	AT2G46770	3.24	0.120578	Up	Q84WP6	Smeritima425174_c0_seq1_len=709	GATATTCATGCATAATCCAATCAGATTTTTGGCCATGAGGAGCTCTTCCTTTGTAGAAAACAAGTGTCTTTCTCATCCCAATTCTTTTTGAGTTGCTGTAGATTACTTTATCTCTTCCAGTAGCCTTCCAAAACCCGGCTGCCGTGGCCCGGTTTGTTCTTGTTCCTGTAGGGTACTTCTTGTCTTTGTGACTGAAGAAGTACCAATCATTTTGTGGTGTGGTTCCTATCTTGCATCTTTCTTGAATATCCCAAGGTTCAAGCTTGTTGAGATCAACTTCAAGAATGACATCCAAGTCAATCTGATCATTATTAACCTTCTTTCTTAGGTAATACTGCAAGAGTTCCTCTTCCGTCGGATGAAACCGGAATCCAGGAGGTACCCTTGATTCCCCATTTA…
27	RNA: processing, transcription, regulation of transcription and binding	AT3G18990	-4.024	0.109135	Down	Q8L3W1	Smeritima4610_c0_seq1_len=665	TTCTTAATTCCCATACATGATACATACATGTCTTTTGTTACTAACTACTACTTGCTAATCAAAACTCGATCTGGATTGATCATCCGATCCGATAGTCACATATTACCTTATCGGCAAGAAGATACAATCTATATATGTTACTACGTACATTAGTGTCTATATATCATCCAACTATCCAAGACCGAACTCCTCTTATTGCCATGTGATACTCTCCATAGAACTTGCTCGTTGCCTCTCGAAGCACAAAAGCTATAAGCTAGCTAGCAACGAAAAATAGTAACATCATAACAATAAGGGAGAATACGATTGAGCTCAAAAACACAAGCATCTCCAATTTTCAAACGATTATCAAGCACAAAATCTCTCCATCCAGTCCCAAGCTCCGCTTTTGTTTTCCCT…
27	RNA: processing, transcription, regulation of transcription and binding	AT4G35920	-2.046	6.48348e-05	Down	Q8L7E9	Smeritima24542_c0_seq1_len=951	AACCATCAAATACTACTACTATAAATATTGTTAAAATCCTCATTTTTTTTTCCCATTCAATTCACCAATAATCTTACAACCAACTTAATGAACTTCTTTTCTTCATAATTCTTTGCATTTTAGTTTTTTTTTGTTCAATTATATTTTGAATCACTAGTACAAGCTAAGTTATATTATTAGTTGATCAATTATAAACATTATGAAGCAAGAACAACAACCTGCAGCAATGGGAATCCCAGTACCTCCACCAACTGCTCCTGCAGCTATTGGAGAGTTTTCAACCGGTCTTTGTGATTGTTTCTCTGATATTCCTCTCTGTTGTTTGACATGTTGGTGCCCCTGCATCACCTTTGGGCGTATAGCAGAGATCGTGGACAAAGGCTCTTCATCATGTGGTGT…
27	RNA: processing, transcription, regulation of transcription and binding	AT4G17710	-10.345	1.80762e-14	Down	Q8L7H4	Smeritima44789_c0_seq3_len=1280	GCCATCACCACACCCTCCCCCCCAACACAACCACCCCACAGCCGCAGGCCTCGACGCCCTGGGACCCTTCCGGGGTGGGGCGGGCTGTCCCAGGGCTCACCGCCATTCATGAAGGGGTGGAGCCTGCCTGCCTGCGGGCCTTTATAAGAGCCGCTGGCTGGCTGTCCGGGCAGGCCTCCTGGCTGCACCTGCCGCAGTGCACAGGCCGGCTGAGGTGCACGGGAGCCCGCCGGCCTCTCTCTGCCCGTGTCCATCCGTGAAATTCTGGCCGGGGCTCCCCGCGATGGCCCTCCCGACACCTTCGGACAGCACCCTCCCCGCGGAAGCCCGGGGACGAGGACGGCGACGGAGACTCGTTTGGACCCCGAGCCAAAGCGAGGCCCTGCGAGCCTGCTTTGA…
27	RNA: processing, transcription, regulation of transcription and binding	AT5G18860	-2.983	4.80233e-05	Down	Q8RY23	Smeritima37353_c0_seq1_len=3085	TATACCAATAAGAGCTCAATTTTATTTGACTTCACAAAATTTGATTCACCAAAACATTATTGCAAACCAATTACAATGCAACATTATTCAATTTCTTACCAAAAATAAGGTTTTTCATCCTCTTGAAAAAGCAGTATTTTAATCTTAATTATGTAATGCAGTCCACATTCTTTTTTGTTCAAAAAAGCTTCCCACCACAGCAGATTGCTTCTTATCACCTATTCTTTTGGCAAACAAGTCATAATATGCCATTTGATCAAAATATTTCAGAACTTTTACTGGTATTCCATCTTTGGCATCAACTACAATCTGTCCATCTGTTTCTTCACTACCTGCTGCAAGGACTCTAATAGGCTTAACTTCATATGTGGGTTTCATAGATGAGTGTCCATCAGCTAA…
27	RNA: processing, transcription, regulation of transcription and binding	AT2G17975	-0.727	0.0252671	Down	Q8S8K1	Smeritima25775_c0_seq1_len=921	TACAGTCTTGTCTTAAATTAATATGGGACGCAGGCCTTTTATCATGTTAAGAACCATATATAAGGTAGGTTCTATGATAATGATACTCGAATGTGTCCATGCACAACTATGAAAAGTTTGGAAAATGGCTCATTCCAACCACTAGAAGCACACACATGTTCGTTAGAATACACTTTAAAGAACATGAGAACAAAAGGTAGTAGTAATTAAAACACGTTACATTTATGTAGGAACATAAAGAGTAAGAGAAGAGTATTCCTCTTTTCTATGTTATGGTAAATATCTTCCATGCATGACTAGGAGTACTATGTTTCTCTTAGTCAATGCTAGCATAATACATAGTAGATATTATAAGACAGAAAGAAAAGCAGCTTCTTTTTGAATACTTCATTCTTCTCT…
27	RNA: processing, transcription, regulation of transcription and binding	AT2G17975	-0.727	0.0252671	Down	Q8S8K1	Smeritima25775_c0_seq1_len=921	TACAGTCTTGTCTTAAATTAATATGGGACGCAGGCCTTTTATCATGTTAAGAACCATATATAAGGTAGGTTCTATGATAATGATACTCGAATGTGTCCATGCACAACTATGAAAAGTTTGGAAAATGGCTCATTCCAACCACTAGAAGCACACACATGTTCGTTAGAATACACTTTAAAGAACATGAGAACAAAAGGTAGTAGTAATTAAAACACGTTACATTTATGTAGGAACATAAAGAGTAAGAGAAGAGTATTCCTCTTTTCTATGTTATGGTAAATATCTTCCATGCATGACTAGGAGTACTATGTTTCTCTTAGTCAATGCTAGCATAATACATAGTAGATATTATAAGACAGAAAGAAAAGCAGCTTCTTTTTGAATACTTCATTCTTCTCT…
27	RNA: processing, transcription, regulation of transcription and binding	AT4G40060	2.029	0.00714039	Up	Q940J1	Smeritima30281_c0_seq1_len=1643	TATTAATCAACGAGAAGCATATATAGTTACAAGAAACATATATAAAGATCTAATTAAACTAGATGAAAAATGTGGTTTTGTAGGGGAAATTAAAACTAGAAACTTAATTGTACCAAAATGTAAACTACATAAAATGTGGTGTACGTACTTGATAATGCCTAAAAATGTGGAGTACGTACTAAAATTAAAGGAGCTAATTAACTAGTAACTAGCTAGGAGTAAAACCAAGACCAGAAAGAAGACTGATCACCAACTAATAATGCATTACTATTGTTGCTAGAGCTTGCATTAGGGTCATATTCGATATCGCCCGTAAGCTTGAGAAAATTGTTGATTGTTGGTGGTGTTTGAGGCAATAGGAGGTTGTTATTCATTAGCAAATGTTCCTCATCCTCTTGT…
27	RNA: processing, transcription, regulation of transcription and binding	AT4G36960	-7.501	1.57807e-07	Down	Q94AC3	Smeritima35078_c0_seq1_len=1363	GCCGAAAGCGAGGAGGCGGGGTAAAAAAGAGAGGGCGAAGGTAGGCTGGCAGATACGTTCGTCAGCTTGCTCCTTTCTGCCCGTGGATGCCGCCGAAGAAGCATTGTTAAAGTCTCTCTTCTCCCTGCTGTCATGTCTAAGTCAGAGTCTCCTAAAGAGCCTGAACAGCTGAGGAAGCTCTTCATTGGAGGGTTGAGGTTTGAAACATCAGATGAGAGCCTGAGGAGCCATTCTGAGCAATGGGGAATGCTCACGGACTGTGTGGTAATGAGAGATCCAAACACCAAGTGCTCCAGGGGCTTTGGGTTTGTCACATATGCCACTGTGGAGGAGGTGGATGCAGCCATGAATGCAAGGCCACACAAGGTGGATGGAAGAGTTGTGGAACCAAAGAGAGCT…
27	RNA: processing, transcription, regulation of transcription and binding	AT1G48000	3.106	0.387487	Up	Q94CJ3	Smeritima275706_c0_seq1_len=479	CTCGTTGTCTGTTCTTCCTGGTAGGTGTGCTGCTATTTTTGACCATCTGTTACCCCATTTAGAGTGAAGCTCAAGGATGAGCAACTGTTCTTGTGGACTAAGATTTCCACGCTTTATATCAGGTTTTAAGTAGTTTAGCCATCTTAATCTGCAACTTTTCCCTGTTCTTTTCAATCCTGCAGATTTTGCCAACAAATTCCAACGACCTTCACCATGACATGCAACATAATGAATGAGCATAGTGTCTTCTTCAAGTGTCCATGGTCCTCTCCTTAGCTCTTCATCTTGCTGATCTTCTTGTTTATGATTTTGCTTTGATTCATTTTTGGCACCTGAATTATTTTCTGCTTTCATTTGTTTAATATTGATTAAACTTTATTTTTCAGGATTATTATTTCT…
27	RNA: processing, transcription, regulation of transcription and binding	AT1G58470	-1.023	0.00233659	Down	Q9C652	Smeritima261518_c0_seq1_len=573	TGCCACCATATCCACCACCACCACGACTGCCACCAAAGCCACCAAGACCACTGAAGTTTCCTCCAATACCAAAGTTGTCATTCCCACTGAAACCACCTCCACGACCACCACCAAAGTTTCCAGAACCACTTCGACCTCTTTGGCTGGATGAAGCACTAGCCATCTCTTGCTTTGACAGGGCTTTCCTAACTTCACAGTTGTGGTCATTCACAGTATGGTATTTCTGAATGACAGTCTTATCCACGGAGTCATGGTCGTCAAAGGTTACAAAGGCAAAGCCCCTTTTCTTGCCACTGCCTCGGTCAGTCATGATTTCAATCACTTCAATTTTTCCATACTGTTCAAAATAATCTCTTAGGTGATGTTCTTCAGTGTCTTCTTTAATGCCACCAACAAATA…
27	RNA: processing, transcription, regulation of transcription and binding	AT1G72060	3.787	0.403482	Up	Q9C7G9	Smeritima421647_c0_seq1_len=383	GCATGATCAATGATTATTAGGTATGGTTATTAAGATAGATGAAAGCTAATTATTAATTAGGGTAGATTGATTAACCCTAGCATTTAAGTTTCTCGCCATTGGTAAGGTGAAGAGTGCAGTCATCCCTCGGAGCAAGGCAGCAATTCATGCACCCACCTACTTGAATTCGTCCCATCCCTGGGCATATCATGTATTCTGTTTCGAAGCAAACCTGTGGACATATTTTCTCCTCATCTTGTGCCTCCACCTTCATATTTCCTCCCATCGATATTATCATCCCGAAGATGAGAAGAAGAAGAACGAAGCTAAGCTTGTTGGTAGGAGCCATAATACAATGCTATTTTATTGTATATATTTCTTTTAAAGGAGGTTTTGTTTTTAAG
27	RNA: processing, transcription, regulation of transcription and binding	AT1G72100	2.849	0.0247904	Up	Q9C7H3	Smeritima18546_c0_seq1_len=1825	GGTGAATTAGCAAATGAAATTTACTCTTACATTACACAAAACCTAACTACAAAGCCAGAAGTAATCTGTTGTTACATCAACATTAAAGCATGTCAGTTTATCCTAATCAAACACCAAATTCACACATCAACAACATCCATCCTGATCCTTGGAAAAACAAAGCATCCACAAAATGTGACACAAATATGGACTATCTACCCAAGTCATAGCCTATAGTAAAAGTCGAATCGAAATTATGTATCCCTCACACATCTGAACCACTAACTTAGCAAGTGTTAGCTTGAAGGCGTTGGCTAAGATAGACAAGATGCCAAGTGAGACCCATCAAAGTCATGACATTTAGGAGGGAAGAGTATGAGTTGAGCTTCTTCAGTCTGTTATCTAGCTTCCCTAGCTTGG…
27	RNA: processing, transcription, regulation of transcription and binding	AT1G68320	2.402	0.392944	Up	Q9C9G7	Smeritima24316_c0_seq1_len=874	TACACATACACATACACATACGATAATAAAGTACTCACATAAACATATATAATTACTTAGCTTGCATTGTAGTATATATATACTACCTGGTACTAATTAATTAATTAATTAAGTGACATAGGTAGGCATGCACTGCAGTCTGCACCACGCCACCACTAAATTAAAAGCTTTGTCCAAAAAGTAAGGGAATAGACTAGCCAGGGTTCATTTCATATTATATATACCAAGTATGAGAAATTACTTCCTAAACTGCCACAACTCATCCAAATCCCACATTATCCCGTCGCCTGCCACGTTGTTACCGAGCCAATCGTTTCCCTCCATTTGGCAGCCCATGTACGGAAATTCAGACCCTGCCGACATGTCCATGTCATATTCATCACAGTTATTCACACAATG…
27	RNA: processing, transcription, regulation of transcription and binding	AT1G72730	1.798	0.0181778	Up	Q9CAI7	Smeritima11676_c0_seq1_len=2093	CTCAGTATTTAAAAATAAATATTATTACTAAACATTAAAGCTATACCAAACAAAGGAAACAGAAATAATTACATTTCTGTTAACTGAGATATGAGAATACAAATTAAAACTAATAGCAACTAGGTTACTGAAATAATATTAATGACCTCATTACCTATAACCTAATTAGTAGAATAAAGTTAATGTGTACCTATTTATTGGTTAATTACTAAATATAAATCTGGTTATTATGAATGTGGTAGTAGTGATTATCTTTTAACAGGAGGTTGAGTTAACGTTTTAGTAGAATATTGATGTGATCGATAGAAAAATATTATAGCTCATTGAAATATTTTTGAACATAATAAGAATAATAATATTATGAGTGTAATAAGGAAAATAATAAACTCCCCGTTGGTT…
27	RNA: processing, transcription, regulation of transcription and binding	AT5G06770	3.462	0.00365072	Up	Q9FG30	Smeritima15459_c0_seq1_len=1699	ACGCGATCGGCACGTACATACGCGGCCTAACGAGACGAACACGCTTCTTACCCGCAACCATTACACGGCGTTTTTCAGTATATTTTTAGCGACTTGTGCCTAGCGACAACGAACGCTCGAGCTTTTCGATTCGATACACAGTATTCAATTGTTTTTTTTACCTCTTGACCACTGTCGTCGATTGGCAAAGTCGTTGTTCATCACACGAAATCGCCCAGTGTTACATTACATAATAATTGTATTATTATAACAATAATATTGTATTTATACACTTATTATTATAGTACCTATATTGTTATATAATAACCAGTGTGTTGTTTTGTTTTCCGATTTGGTTTTTTACGCAACTCGCTGAAATTAGCCAACGGTAAATCAATTTATTATTTATTAAAAACTAAA…
27	RNA: processing, transcription, regulation of transcription and binding	AT5G64430	1.497	0.0493906	Up	Q9FGF3	Smeritima12212_c0_seq1_len=1950	CACCACATCCAACACATTCAAGTAGATTAAACAGAGTACAAAAGCAAAGAGGATTAACATTTTAATAATAGTACTGTATAAGTAATGAACAGTAATTAGTACGAGTACTTAAAAGAGTATCCAAAGGAAAATTATCACTCGTACTTTAAACTAATAAATCAAAAATAAAAATTAATAATAATATCAATAATACATCTCATATCATCAAGTAAATATCTCCCAATTTTTTTTAATTTAAAAAAAAAAAAAATCAAACAGCAGAATTAGAAGTAGGCACAACTTTCTGAACAACCTTAGATTCCGCCGCCATATTTCTCATATCACCACCACTTACCGCTGCTCCTTGATACGACGTCGTTACAGCTCCTCCTCCTCCGCCTCCACTGCCACCTCCTTGCT…
27	RNA: processing, transcription, regulation of transcription and binding	AT5G37540	1.652	0.0242625	Up	Q9FGI3	Smeritima10964_c0_seq1_len=2334	TTATAAGACGTCATATTTTGACTCCTACCTAACTACCTCCCTCCCTCGGTCCCTCCCCTTAGTTTGGCTTCCACACAACGCTATAAAACCAAGCACATCTCAAGTTTTTGCAATGTGCAGCAACACTAGTAACATTAAACATACACCTACTGGCTACTGCTTAATACCCCCCATTCTCGTAAATAAATATAGTTGTAAAGTTTCTGGTCCTCCTTTACTTGGATCAAATCGGTTTCTTAAACCATTACAAATCATTTCCTAGAATTAATTAGAGAGCATCATCTATGACATTGGCCTACTCTAAAGTGTTGGTTGTGTTATTCGCAACCTTGTTATTACAATTACAATGGTTTTCAACAACTGCTCTACCATTACTACTTCTCCCTTTAACTCACTCCC…
27	RNA: processing, transcription, regulation of transcription and binding	AT5G42290	3.024	0.00389614	Up	Q9FH00	Smeritima12294_c0_seq1_len=702	CTAAAGTGTAAGTCTATCTTAAGTTCTCAAACCAAAAACAAAAAACAAAGAACCAAAAGTGATAATCCAAAGAATGAAGAAACATAGCAAAGACAAGAAGAAGGAAGATGAAGAAATAGTTAGGGAAAGAGATGAGAATAATAAACATGAAAATGAATATAGTTATGATAATGAGCCACACCAAGCACCAAACATTTCGGCAATGGAGTCGACTACAACGAATGCTTATGGTGGTGGAATGTATGCCTTAGAGAAGGCCGATGAGAGACCGTCACATCCTCCCGCCAGCGAAACTCAAAGTGCTGATGGCCCGACCGATGAGGCTGATTATCACCCCAAGCATCGCCCTCCTCCGTCCACTGGGGATCGCGACACTGATATCACTGGCCAATCTTACAT…
27	RNA: processing, transcription, regulation of transcription and binding	AT5G39130	5.49	3.26309e-13	Up	Q9FIC8	Smeritima35279_c0_seq1_len=979	CAAGGAGTAAATTAAACTCACAATTTTATTCAATCAATCAAACAAATAAAAGTACGATACATGATGAATGAATCAAGTAGTACTTGATTATCATTCTTAGAATAACAAATTACTTTTTTTCTATGACACTATATATGTCTTTTGATTTATTTAAAACGTTACACAATTAAATGATCGATTTATATATTATATAGCTCTCTTGATTCTTCATATCATGGGTCTAGCTTATTCAAAAGTGCGTGTTTGAAGATTCTTGACAACTCGAGGATCAAGCTGGAAGGCCCTGGTAAGAACATCGACTGAGATAGGTGGGTTGGGGCCGAAAATCGCGGCAGCAGTAGTAACAACACCAGGATTTTGGCTACTAAATGCAGAGAGTGCAACCCCAGGAGTTTTTCC…
27	RNA: processing, transcription, regulation of transcription and binding	AT5G39030	-2.996	0.00021386	Down	Q9FID5	Smeritima45401_c0_seq6_len=1488	TGCTCGTTGCATCCATGAATTTTTGCTTATTAGCCTTATTTCTGAGATAGATGATTCTGAAACATGCCAATATACCAAGCAAAACTAAAATGCCTCCAAGAATGCCTCCAAGAATAGCAAGCAAACGATGTGAATTGCTTTTCTTCTGTGGTGAATTAGTCGGAGAAGGCAGCATACCCATGTAGGCAGGATTTGGTGCGGCAAGGGAACCCTTTGAGCTCAGCTTAAAGACCTCCAACCCGTTAAGAAAGGCATCATAGTATCCTAGAGGGCGATGATCTTGTGCAACAACTGACACCCAAAGTAAAACCCTGGAGCTCTCGCTGCTAGTGTTGGTGCTGTTGATGAGAGTGACCACGTCTTTATAAGTTGGAATGTACTGGCCACCAGCCGTTCCGT…
27	RNA: processing, transcription, regulation of transcription and binding	AT5G43540	2.957	0.483263	Up	Q9FIY6	Smeritima711209_c0_seq1_len=603	AACTTGATCATCATCATCATCATCTTTATCAGTATCGAACGAACGAGCATGATCATATGGATAGTGGAGGAAGCACAACAGCAATAAGGTCATATGATTGTGTGTTTTGCCAAAGAGGGTTTACAACCGCACAAGCTTTAGGAGGGCACATGAATATCCATAGGAAAGATAGAGCAAACCCTACCACCACCAGCACCACCACCACAAACAAGCCGAATATTAGCCCTAATAAAGAGCCTTCTAAAGAAATGTTGTTAGAAGAAGATGATCATGCTGATAACACAAGGCTATTCTACTCCTCTAAGAGCTACTTAAGCTCTCAAAATGATGGAGGAAGCTCGAGTTTTGAAGGGCGGCTTCATCGGTTTCTTGGAGACCCTAATCCAAGCTCAAGAGTTG…
27	RNA: processing, transcription, regulation of transcription and binding	AT5G18100	2.955	0.0238012	Up	Q9FK60	Smeritima26349_c0_seq1_len=1648	TTCGTTTCGACGTGGTCGTATATACATTCGTGCACTCCGTCCTCTAGAAATACTCGTACTTCTTCGTACCGGAGTCTCCAGAATAATAAAAAGACAATGGCACCCAAAATCATGTTGCTGATCACCTTGTCGGTTGCGTCCGCCGTGCTAGTCTCCGCCGCTTCCCCGCCGTTCCAAGAACGCAAAGCCATAGTCGTTCTCAAGGGACCCGGCCAGGTGAGCGGTAACGTGACATTTATCCAGGCTAATCGCGGTGGCCCGGTCACGATAACAGGAGTGGTGTCCGGTCTTACCGAAGGACCACACGGTTTCCACGTTCACGAGAAGGGAGATGTTACCAACGGATGCATATCCACCGGATCGCACTTCAACCCACAAGGGAACAAACACGGCGGCCCC…
27	RNA: processing, transcription, regulation of transcription and binding	AT5G57510	2.541	0.365169	Up	Q9FKM0	Smeritima475485_c0_seq1_len=702	ATTTGTTAAATCGTTACAAAAAGAGTTGAATCCAAAAGATGATCATAACTTCATAAGGCGAAAACATACAGATACAAAGCTTTTGAGCATAATAGTCTCATTTCGGAACATATTCCAAGTAAATACATACTTTCTCTGCTTCAAACAAACAAACCAAAAGTTCATATTCAAGACTAAGTAAACTTATTGTTCTCCACTAGAACTGGCATTGCTATCGTTACTACAATATCTAAGATCCAACGAAACCTGTCTTTCCATCCAAAGTTGACGATGAAAATTCGCAATAAACATATCTGCCCTTTTATCAATATCTTCACTACCACAGCTATTATGATCATTACTGTTCAACCCAAAGTTTCTAACCCTTCCAAAACTTCTAAATGACCTCAAACCGTGACT…
27	RNA: processing, transcription, regulation of transcription and binding	AT5G44300	-2.344	0.318841	Down	Q9FKV8	Smeritima2325_c0_seq1_len=666	ACACCACACACACAAGAGAATTTACACATGGAGCGTACACAAAGCACACACATACACCCATCACTCGCTAGCATGCAGCGAGTAGACCGAGGCAAGAAAAGAAAGTTACAAGCACTAGTAGATAAGTAGTACGAAGCTCAAGACAAACTACATGCAGCCTCAGACAGCAACGTACGCTATGCAGGATTAGATAACCAAAAGAGCAGCAAACATGGCGGCGTCGCAGAACTTCCTGTCTTCAATTCTCTGGCCGTCGGCTCTTATTTAGCGGTGGTTGCTCCTGGTCCTGGTCTCGTCGCTGTAAAGCCAGTCGTAGACGGTGGGGGAGTTGGGCTGCGGGCGGTCGAAGAGGTTGGCGCCGAGGCTTTTGGTGGCCAGGTTGCTCCCGGGGTGGAAAAC…
27	RNA: processing, transcription, regulation of transcription and binding	AT5G56290	-10.778	5.11145e-26	Down	Q9FMA3	Smeritima43327_c0_seq1_len=2708	GGGGGGGGGGGGGGGGGTGCCTGTGGCACTGCAGAAAGTGGGCCTGAGCCTCGAGGATGGCGGTGCTGCAGGGACCCGTCCAGGCTGCTATATGGCAAGCACTAAACCACTATGCCTACCGAGATGCGGTTTCCCCCGCAGAACGCCTTTATGCAGAAGTACACTCAGAAGAAGCCTTGTTCTTACTGGCGACCTGTTCTTACCGCTCAGGAAAGGCCTATAAAACATATAGACTCTTGAAAGGACACAGTTGTACTACCCCGCAATGCAAATGCCTGCTTGCGAAATGTTGTGTTGATCTCAGCAAGCTTGCAGAAGGGGATCAAATCTTATCGGGTGGAGTGTTTCATAAGCAGAAAAGCCACGATGATATTATCGTTCCTGAGTTTGGTGATTCAG…
27	RNA: processing, transcription, regulation of transcription and binding	AT5G38940	2.989	0.000429228	Up	Q9FMA8	Smeritima10453_c0_seq1_len=1294	TATTCAACAAAAAGCAACACAACACAAACAGAACTTGAGAATTATTAAGTAGTAACAAAGAACCAATCGCGAAACAACCGAAAATAACTTCCTCAAGACACTTGTCCAGGGTAATCAAATGAGTTTTTTGTACAATCACAAGTCTAAACACTAGACAATCAACATTTTTGTTATTCAAGTTAGAAGAAAAGAACAAGACTAAAAAAAGAAACAAAGAACTTAAGAGAAAAAGAACTCCTAGCAATCTGCAGACTTCGCCCACACCTTCATAATTCATATGCACAAGCTATGCAGTGATGACGAACAGCCTTAAAAGAAGATGAATAGAATACTCTGTTTACTTAAGTCCAGGCTGCTGATAAAACATTCAAAACTTTTGGAAATTTACCAAATAAAGTG…
27	RNA: processing, transcription, regulation of transcription and binding	AT5G14040	-4.727	0.00838376	Down	Q9FMU6	Smeritima16443_c0_seq1_len=573	CTTCCTCCTTATAATTTGCAATCAATAATATTCCTAAGAAACATTGTATAGTTTGTTTGTTTTTTTCTTTTTTCAAAAGAAAAAAACATGGCAATATCTGAGAACTCTCGTCAATCTTCTCTGATCCCTTCATTCATGTACTCTTCCTCGCTTTCATCATCGTCGTCGTTGTCATCAATGGATTTTTTGGGCTCTAACAACAAGTTTCCTTCCTCATCATCAACAACAGCAAATGGAGAAGTGGTGTCGAAAAATAGTAGTAGTATAATGGTAGGAGCTCCTAGTGAGAAGATGAAGATGTATTCGCCGTCATTCTATGCTGCTTGTACTGCTGGTGGTATGCTCAGTTGTGGCCTCACTCATACTGCTGTCACCCCTCTTGATCTTGTCAAGTGTAAC…
27	RNA: processing, transcription, regulation of transcription and binding	AT5G61090	-0.995	1.61069e-05	Down	Q9FNQ6	Smeritima17430_c0_seq2_len=1093	GCGAAATATATTAAACAGAGGCCATAGGCCTAAAACCAGTGTTCAGTACAATAAAGCAACAAAAGCTGAAATAAACACAAACTGGGGAAATTAAAAAACACACAGCAAATACTAAAATCAAAGTACAAGAGGCACAAGCAGTAGTGAAACTAGTTGAGTCCCTCCAGGTCTTCATTGTGGACCTTTCGAGCACAATCTGGAATGGCCTCATGAATGTGACGAGCTTCAGGCATCAGTAACCCATACTTGGCAAGGCAGTGAGCAACACTGTTAGCTTCCCTTTTAGCATGAAGAATTATCACCGTCCAGGTGTCTTTGATAAGGGAGGTGATATCATGGAGGAGAGCACCCATTTCATGATTGGGGAACATGTCAATCTTCTGCAGCATAATCTTAAGT…
27	RNA: processing, transcription, regulation of transcription and binding	AT5G09330	3.284	0.163198	Up	Q9FY82	Smeritima25687_c0_seq1_len=788	TCTATACGTTAAATGGGTGTTACGTTAAATAGGTAAAATCTATATGTTAAATGGCTGTATACGTTAAATGGGTGAATTTTATGGCATGTGAATTATATCTTCAATAATAAAAATAATATAAAAAAGCTTAACACTAGGTAATAAATTTGATAGTAAAACTAAATTATGGCAATTTTGAGCTTAGGTCATCATTTTTTGTATGGTGGCAAATATTCCCTTTCTGGTACTGGTGGCTTATTATATGAGTTTACAAACTGCGCATCAGATAGGGAAGTTGATCCCGGGTATGAGGCAGAAGTTGGTGATACACCTGCTAAAGTTGAGCTTGGACCATATGATCCCACAGTACTTCCTTGACCGGGGTAAGGTGTTGTTCCTGAACTTCCAAACGGACCTTGA…
27	RNA: processing, transcription, regulation of transcription and binding	AT3G43590	-0.741	3.78211e-07	Down	Q9FYD1	Smeritima36517_c0_seq1_len=1873	CTAAGAATGTGAGCATTGAGGACAGTCGAGAGATTCCTGAGTACATCCACCATCAGCCTTGCGGTAAGCTTGTGCGCTCGGAAGAAGCTAGGGTGATAATGGGGCAAACTAAAAGTAAAATTAAAAGTAAATATGCCTCTTATCTCAGCTTTATTAAAATTCTTTTAAAAAGAGGGGGAGTTAAAGTATCTACAAAAAATCTAATCAAGCTATTTCAAATAATAGAACAATTTTGCCCATGGTTTCCAGAACAAGGAACTTTAGATCTAAAAGATTGGAAAAGAATTGGTAAGGAACTAAAACAAGCAGGTAGGAAGGGTAATATCATTCCACTTACAGTATGGAATGATTGGGCCATTATTAAAGCAGCTTTAGAACCATTTCAAACAGAAGAAGATA…
27	RNA: processing, transcription, regulation of transcription and binding	AT3G53400	-2.456	0.0132876	Down	Q9LFH7	Smeritima28036_c0_seq1_len=1283	GTATAACAGTAGGTGAGATGGGCTTTTTTTGTCAAAAGGCAATGATAATTAGCTAAAGTGTGAACTCAAGAACAAATCATCAAGTCTTTGATAGATGCTATAATAAATTAATAATTATTGAACAACCTCCTATTATTATTGAACAAGTACCATGGGGTACTACAATAGTTTCACCATCAAACACAAAACAGCAGGATTCGATAGGCAACGAGACATTCACTTTCTCCTTCACAGACTGCTATAATGGAGGTGGCATTGAAAGTTTCTTAGACCGAACTCTCAAGGTTGGTGGAGTCATGGCGGTCCAACTTACCACCCGTGATCCATCCATGACCATGACCATGACATTCAAGGTGCCACTAAACTACACAATCGTTTACTTTAGGAAATTGAACAACG…
27	RNA: processing, transcription, regulation of transcription and binding	AT1G55950	6.6	1.10322e-05	Up	Q9LG15	Smeritima258297_c0_seq1_len=1301	CCTTTCCTCTTCTCCATTTCCCTCCCTCTCTCTCTTTCTCTCTCAAACTCAACCATATCATCATCAATGGCACGCAAGAAACCTGTTAAACCAGTGGCACAAACAGATTCCTATGAAGAAGAAGAAGACTCTTCTTCAACCGAAATGGCAGAAAAAGTAGATGTTCAACAATCACCACAAATTCAACCTCAAAATGACGACGATTCATCTTCTTCAGATGATGACACTAAAAAACACCCATCCTCTGTTATTCAGAAATCTGAAAAGTCTGTCTCAAAGCCCAAAAAGGAGAAGCGCACACGCCCATTGGAGGACAAGCAAAATAGTGTTTCTTCGAAGAAACCAAAAAAGGAGAAAGAAGAAGGGATGTCATCGAAGAAGAAGAAGAAGCAAGCAACT…
27	RNA: processing, transcription, regulation of transcription and binding	AT3G22490	3.514	9.1927e-05	Up	Q9LJ97	Smeritima59343_c0_seq1_len=599	AAGTGCTTCTCCAATTGTTACCCCTTTTGCACTTTGGCTAGGCATTCCCTCCACCGACATAGCTGCTTCCATTCGCTCATGTGATGGTTGTGATTCATGCCATGGATTCCCTTCCACAGGAGGTTGATCAGAAGTTAGAGAATCTTGAGGATCAAGAAGACCAGCCTGGACATTCTTAGCAGCAGCTTGAAGCATAATCGAAGCCGGACCGCCTTTGATAGTCTTCCCAAAGGCCCTAGTTTCAGCATTCCTCATTGCAGCAGCATCCCTTGGTGAAATTGGCTGCTCCGCCATATCCCCTGACATCTCAAACACATCTTTGTACTTTATTGCTCCTTTTTCTCCTTCTTTCTGTCTTTCATCATGCTCTTCTTCTTGTTTTTGTGACATTTTTATGTA…
27	RNA: processing, transcription, regulation of transcription and binding	AT1G32770	2.615	0.198451	Up	Q9LPI7	Smeritima272628_c0_seq1_len=658	CTTAATAGTAGTGATTATAACTGGGGATGATTGTGGTGGTGGTGGTGATGACTCTCAATGATGGTGATGGTGATGGTGATCAGTTGATGATGACGGTGAAAATATGGATGCCATTGATTCCAGTGTAGCCCAGTCACTGAGTCCACTTAGTCCTGTTGCTGAGTCGTAGACTGAGTTTGGTTCGGTCTCGGTTTTGGTCATCGAAACGATGTCGTTTTCAGGCAATGGTTGGTAGTAGCTAGCTACTAACAAGGTGCTATTGTTTGGGCTTTCAAGGTTTGGGAGCTTCAAAAACCTATCATATTGTTGTTGAGTTGAGGATTTTGTTGTAATATTATTCATATTTGTGTTATTGTTGTTTTGAGGTTTACCACCCATAAATTGAAATATTTGCTCCAA…
27	RNA: processing, transcription, regulation of transcription and binding	AT1G21550	1.93	0.00576711	Up	Q9LPK5	Smeritima46423_c0_seq1_len=917	TATTTTCGTATCCCCGTGTCCGCTATTTTTAAGTTGTCGTTTTCCCGTATCCGTGTCGTGTCCGTTTCCGTGTCCGTGTCTGTTTCCGTGCAACCTAGCCACGTATAAGAATTATTGCACACGAATAGAGGAAAATCGGCAAAATCCCTAAATATTTTTTTTAAAAAAAGGAAAAAAAAACAGAGAAAAAAAATGGGCGTGGTAATAATCGACGGAACAACAGTGAGATCGTTCGTTGAAGACGAAGCTCAATTCAACAAAAGCGTCGATAATAGTTTCGCAGCTTTCGATCTCAACGGTGATGGCACTCTATCACGGTCCGAACTTCGAAAGGCCTTCGAATCAATGCGTTTAATCGAATCTCACTACGGCGTGGATGTCGGGGGCCCGACTCCGGCC…
27	RNA: processing, transcription, regulation of transcription and binding	AT3G14460	-1.286	0.0141499	Down	Q9LRR5	Smeritima45195_c0_seq18_len=3172	CAACAGCAACAGCAACAGCAACAAGCAACTGCAACAGCAACAGCAACAGTAGCAGAAGCAGCAACAGCAACAAGCAACAGCAACAGCAACATTCGCCCTCGCCTCCTCAACTTCACACTGGTGTACTCCGATCCCACATTCTCTACATCATTGTTACATCATCGGAAACATCTTTGGAAGTACCGGTTTCTTTGTCGGAATCACAGGAGTAGTAAATTTCTTCGTCTGAAGAATCGGAATCATCTGAGTCTGTATCCTGGTTTTTTTTGCCGAGGCCTTTCATATCAATCCAGATGTTTGGCACATGCTGTATAATTTTCCAACCGTCTTTCTCCGGAGCATGATGTTCCTTCAGTGCAGGGCATTTATTTATTATCAGAGTCACCAGTGAAGGTGGCA…
27	RNA: processing, transcription, regulation of transcription and binding	AT3G30210	2.311	0.250965	Up	Q9LRU5	Smeritima27440_c0_seq1_len=1333	CTTTAAACTCTCGATCTACTCAAATTAATATACATACACGATACACCCCGCAAAAATAAAAAGCAAAGCTAGCTAGCTAGAGAAATAATAATCCTGAAAAATAAAGTTTAATCAATATTAAACAAATGAAAGCAGAAAATAATTCAGGTGCCAAAAATGAATCAAAGCAAAATCATAAACAAGAAGATCAGCAAGATGAAGAGCTAAGGAGAGGACCATGGACACTTGAAGAAGACACTATGCTCATTCATTATGTTGCATGTCATGGTGAAGGTCGTTGGAATTTGTTGGCAAAATCTGCAGGATTGAAAAGAACAGGGAAAAGTTGCAGATTAAGATGGCTAAACTACTTAAAACCTGATATAAAGCGTGGAAATCTTAGTCCACAAGAACAGTTGC…
27	RNA: processing, transcription, regulation of transcription and binding	AT3G23550	2.343	0.135024	Up	Q9LUH3	Smeritima127464_c0_seq1_len=545	TGGTATGCCCATTGCATGCTTACTTGCCTTCAAGTTTCATTTCTACGCCAAGGGTCTTTGGATGGGCTTAGTGTGTGGCCTCATTGCTCAATCTGGTTCATTGTTTCTGATTACGCGCCTTCACAAATGGGAGTCCTTCGATGAGCTCCCTACTAGTGATGAAAGTTTTGTTCTAGTCTAATTATGTATTTATGTAACTAGGAAAATTATGTAATGTTAGCCAAATGTAATAATGTATGTCTTTACGGCTTTACCATAACAAATGTAGCTATCGGCCTATAGGGTTAATTAGTTCGTGCACTGGAAGTTGAGTTTCGTTTTTTTTACATAGTGGGTGTAGCCGTGTAGGTCCGAAGGTAAGAGAGTCGCTACCCTGAAGTGCCTTAGTGGTTGGTTTTG…
27	RNA: processing, transcription, regulation of transcription and binding	AT5G09530	-4.617	4.5548e-09	Down	Q9LXB8	Smeritima43226_c0_seq6_len=1483	CTCAAATGTAATACAAAAACTTGAAAAAAAAAACATACTATTACACCCGCTATATTATGTCGAAGTATCAGAAAACATACATCAATGATAACAATATTATTATCGTACAAAAGGAATGATTTAAAATAATATCAAATTATACTAGTATGTGGAGGAACCATTGCACAGGGACACATGTAACTGAACAATCGTGGGAACATGAGATATGGTAACAAGCTATAAGTTGAGGAACCCAGGCAAGGTAGACCTCAGTAATTCGAGTCAGGTATATATTGTGGGCTCAATGCTCAGGCACCTCGGGTTTTGGCATCTCGTGCTCTTTTGGGGCCTCAGGTTTTGGCATTTCGTGTTCCTTAGGTGCCTCAGGTTTTGGTATTTCATGCTCTTTAGGGGCCTCCG…
27	RNA: processing, transcription, regulation of transcription and binding	AT5G02090	2.58	0.744112	Up	Q9LZM2	Smeritima427138_c0_seq1_len=313	GTAGTCGCGAGCGTCAGTTGTAGTCCTCGTCTAGATACGCGCCGGCCGCGTCGGTTTTGTTGTCGTCGTTCGTGTTGTTGTTATTGTTATTGTTGTGGTTACTATTATCATCAGAAACGGGTTGAAACCGACCTGAATCACCACTTGAAAGCCTCACATACGGAGTAGTGGAAGGTGAGGATGAGCCGTAAAGCCATGACTCCGTTGCACGACCATGGTGATGATGATCTTCCTTGTGTTGAACTATAGCTTTGTAAATATAAGGAATTAACCCCTCCATATTTTTGTTTGTTGAGAATTTTATAAAAGTCAA
27	RNA: processing, transcription, regulation of transcription and binding	AT5G03790	-8.449	3.95713e-14	Down	Q9LZR0	Smeritima45395_c0_seq4_len=1714	TTCAAGCGGGGGTGGGGTGGTGGAAAGGCATGAGAGCTCTGCCCGGGCTGCTCCCACAGCCCAGGCGGCTGCCCGCAAACCCGCGCGTGCGCAGTAGGCGGCCCACCTGCTGGTACCTGGGCCGGCTCTGGGATCCCCGGGATGCCCAGGAAAGAATGGCAGTTCTCCGCTGTGTGGAGTCTCTCACCGGGCCTAGACCTAGAAGGCAGGAATCCCAGGCCGGTCAGCCCGGTGGAGGGGGCGGGGCGGAGACACGCCCCTCCGTAGCCAGCCAGGTGTTCCCCGCGAAAGAGAGGCCACCGCCCTGCCCCGAACCACCCGACCCCGTCCCAACCCCGCGTCCTAAAGCTCCTCCAGCAGAGCCCGGTATTCTTCCTCGCTGAGGGGTGCTTCCAGCGA…
27	RNA: processing, transcription, regulation of transcription and binding	AT3G61890	3.092	0.0346838	Up	Q9M276	Smeritima25156_c0_seq1_len=1210	TATAAATTAACATTATGCATTCATGTTGCTTGTACAGTACTGTACAAGCAACATGAATGCATAATGTTAATTTATAATATAAAAACCTTTTGCAAATAACCTTCTACAATTAGGAATTTGTTTTATAATGTTGTATCCAATCAACCATATCCAACTTTACAATATATTTCCATGTCCGGAATTTGGTCCCCCTTCATGTATGAGTAACATTGTTTTGATGTTCTTTTTCTTGTTTCTGTTTTGGGGCTAAAAGTGTGTTGGACAAGAGATCCAATCACTACTTATATCAGTTCAAGACTGCTGAAGTAGCTGAACATAAACCAGTGCCGGAAGGTTCTAATATATTCGGTATTCCATTTTGGTTGACTGGATCAAGTCCAGAATTCCCACCAATCTGCT…
27	RNA: processing, transcription, regulation of transcription and binding	AT4G20280	-2.751	1.61483e-24	Down	Q9M565	Smeritima44822_c0_seq1_len=3306	TGGCTTCCCAAAGTGCTGGGATCATAGGCGTGAGCCACCGCGCCCAGACTATGATAGTTTCACACTGAAGCCTGACGCTGCTCTGCCTTAGGATTTTTCCTGAGTTTTACTTCCTTGTCAGGATGAGTTGCTAGTTCATATTTTCTGTTGGATCTTTTAGAAAGGCGTTACTGATGAGATCATGGCTTTCTCACAAGAAATACTACTCTGGTGAAACTCTGTTGAAATTATCAGTACCTTAAGTTTCCAATCCTTATCAAGTACAATAGTTGAACATGGCGTGGTAGCTGAAAGTGTAAGAGGCAGAATTTGGCAGACTCCACTTCTTCCCATTTCGATGGTTCCAGGTTTTTTGGCTTCAGCCGAACTAAAGAATGTCCTCACGAGCTGTGAATTCAC…
27	RNA: processing, transcription, regulation of transcription and binding	AT3G05950	4.364	2.47985e-08	Up	Q9SFF9	Smeritima29291_c0_seq1_len=992	TTTTTTTTGACAAGCAAGTAAAATTTATCATTCCATTGCACACGTACATTGATCATACATCATAATATGTATTAATGAATACAGATTTCAATCAATACTTTAATAATAAAGAACTTGAAACCAAGGATCCGATAACTAACGTCAATGAGTCTTTAATTAAACAGGACATACACACTTAATAAGTTGATTCATAAAACTTGGACTGAAGATCCTTCACAATTCTTTCATCCAACTGGAAGGCTTTGCTGAGAACATCAACGTTAATAGGCGGCTTAGACCCAAACACGGCATTGGCGATGCTAAGAACTCCTGGATTCTGGCTACTCAATGAAGAAAGAGCAACAGCTGGGTATTTACCAATGTTGACTTGGAAATGGATTAGACCTTGGGGAAATATGA…
27	RNA: processing, transcription, regulation of transcription and binding	AT2G31180	3.606	0.0280762	Up	Q9SJX8	Smeritima314331_c0_seq1_len=1246	TGGATTAATTACTTGAGACCAGATATAAGGAGAGGAAGGTTCAGTCCAGAAGAAGAGAAGTTGATCATCAGTCTTCATGAAGTTGTAGGCAACAGGTGGGCACATATAGCAAGTCACTTACCAGGAAGAACCGACAACGAAATTAAGAACTATTGGAATTCTTGGATCAAGAAGAAAATTCGGAAACCCTCTTCATCCTCCGTGTCTACACCTTCAATAATGAACCCAACCATCACCACCACCACTTCCACCTTAGACCATGGTCCCAATACCCCTTCTAATTGCCCATTTATGATCAAGTTTGAGCCCAATCATCAAATCCATAGATCAAATCAAGATGGACCCACAAAAGAGACCACAATACCCATGCAAGAAAGTAATAATAACAACACAACCCTA…
27	RNA: processing, transcription, regulation of transcription and binding	AT3G46590	-3.981	0.1201	Down	Q9SNB9	Smeritima22621_c0_seq2_len=448	TATCATCTTCTTCCTCTCATAACTACCTATTAGATTTATGCGTCCCAAAAACTGCGACCCTTGCATCTTTTTCATATGAAGGTTCATGTTTGTTTCTTCAACGAAGCTCCAACTTTCTCTCGGGGTAAGGGCTTTTCCTTTCAACATTGTTCCATCATGTTGATGAGTTTCCTGTAATTCTTTAATGGAGGACTGAAAATCATCTATGAAAATGGCTATCATAAGTTCATAACCCATCCTCTGGCGCTTTGCGTTTGCCTCTTTCTTGTCGTCTTTCCGTCGAATCACGCTTCACTTCAAGGAGCCCATGGAGGCATGGATGCTCTAGCGGTAGTGCCTGTGAATAAGAATAAGAGATCGATGCATTCTAATATTGGACAACGCCGTACCAGGTGACCC…
27	RNA: processing, transcription, regulation of transcription and binding	AT4G12350	1.921	0.0281747	Up	Q9SPG1	Smeritima31362_c0_seq2_len=1495	ATCATTAATATTATTAATCATGATGATAGATACATATGTACAAAGGTTTTTCTTTGCACAGGAAGACCACGAACATGGGGCGCCTCATCGAACAAATAATATAATTTACATACACAATTTTAAGAAAAAATAAAAATAAGCCACTATTTTCTGTTTTTTCACTATGGTACGTGTATCACTTTGTTATGGTATGATTCCCACAAATGGTTGGGTAAACACAACCACTCGAGAACTGCTCTGATCCAAACATAAATGAAATTAAAATAAAATTTAACCTAAAGTGGAAACATGCTACTTTGCTAGCACGTATACCACATACCATGTACATACATGTTTCCTGGTGAACTCGTGCTCGATTGTCGTGGTATCTGATTAATTACTCCCGAATTAGTCTTAATA…
27	RNA: processing, transcription, regulation of transcription and binding	AT3G01570	4.096	0.525339	Up	Q9SS98	Smeritima771440_c0_seq1_len=542	AAATTTTTAAGTAGTCCTAGCTCCTTCTTTCCCTTCATGTGCTTTGCTCTGGATTTTTTGTCCAGCATCCTTCGTCTTTTGCCCCACGTGCTCTGCAGCCTCCGCCATGCGCCTCTTTGCCGCTTCTATATTCTCCGGCACCATCGATTTACCACCTTGTCTGAAGTAATTGAGGATCCAAGAGAGAGACGAAAGCCCAGTAACACCAAAAGCACCAGAAGTCAAGAAGCCAGCAACAGCAAGACCAACAGTAAGAGTAGCAGGTACAAGAACTGGGCTAAAGAGGAGAAAAACTGGAGTCGCAACAGCAAGCCCAATTAAAGTACCCGCAAGGGTAATGCCAGCAAGGCAAAGAAGAGTCCCACCAACAGGAAGAAGAGTTACAATAGCAAGAATTTG…
27	RNA: processing, transcription, regulation of transcription and binding	AT2G07440	-1.371	0.0162892	Down	Q9ZQJ8	Smeritima27913_c0_seq1_len=1266	AATTGCTTCTCATATCATCAACTATATAGAAACCAAATCAAGTGGACCAACAAAATTTTTTTAGTGGACTTCCATTCCATTCTTCAACGCCACTACTATATATACACATACACTTTTGATCCAATTTTCTTCCTTCACACCCAAAAATTAAACAAAACAAAAAATGGAAGCACAAACACAAATTGTAATACAAGAAAAAGAGGGGAAAAACAACCATATTCTTAGAGAAGAACACTTTCATGTTCTAGCTGTTGATGATAGTGTCATTGAACGCAAAATGTTAGAGAAACTTCTTACTATCTCGTCTTGTCACGTGACATGTGTGGAGTCTGGTGATAAAGCTTTGGAGTATTTGGGGTTGATGAATTGTCCAGTCATTAATGAGACTCATAATGTCAA…
28	DNA: synthesis/chromatin structure, repair and unspecified	AT2G41460	-11.755	1.44415e-26	Down	B3H7C2	Smeritima45338_c0_seq5_len=900	TCCATTATCATTTGTTTCAAGAAATTTTTCAATTTCCTTCTTAATTTCTTCATTGACCCACTGGTCATTCAGGAGCATATTGTTTAATTTCCATGTATTTGTATAGTTTTGAAGGTTCCTTTTGGAGTTGATTTCCAGTTTTATTCCACTGTGGTCTGAGAGAGTGCTTGATATAATTTCAATTTTCTTAAATTTATTGAGACTTGTTTTGTGGCCTATCATATGGTCTATCTTGGAGAATGTTCCATGTGCTGATGAATAGAATGTATATTCTGCAGTTGTTGGGTAGAATGTTCTGTAAATATCTGTTAAGTCCATTTGTTCTAGGGTATAGTTTAAGTCCATTGTTTCTTTGTTGACTTTCTGTCTTGATGACCTGTCTAGTGCTGTCAGTGGAGT…
28	DNA: synthesis/chromatin structure, repair and unspecified	AT1G33730	-1.469	0.0548573	Down	F4HRA1	Smeritima40189_c0_seq1_len=1168	ACTCCAGCCTGGGCAACAAGAGCCAAACTCTGTCTCAAAAAAAAAAAATTTTTTTTTATAACGTTTTTGTTTTTGTATTTTGGTTTTGAGGTAATATTATGGAGCACGCAACTCTAGCAATGTTACTTGCAATTTGGTTTATTTGTTTTAATTTCATTAAAATGGTTTTTAAACAACATCAACGTACCAAAAACCTCCTTCCACCTGGTCCTAAACCACTTCCTATAATTGGCAATATTCTTGAAGTTGGTAATAAACCTCATCAATCATTTGCTAACCTTGCTCAAATTCATGGCCCTCTAATATCTCTACGCCTAGGAAGTGTAACCACCATTGTTGTTTCTTCCGCTGAGGTAGCAAAAGAAATGTTCTTAAAAAACGACCATGCTCTCTCTAACC…
28	DNA: synthesis/chromatin structure, repair and unspecified	AT1G64255	-1.657	0.0441786	Down	F4I6P0	Smeritima15048_c0_seq2_len=3591	CAATTACATAGCTTAAATGATGACACAACTAAATGTGTGCTCCAAAAACAGTTTCAGAAACATCCAATAGCACACAATTTTACCTAATTCCATTTTTCAATCACAAAACCATTAAAAGTTTCAACTGAAATTAATTTAGTCTAATATCTTAGATTAGAAATCTGTTACTGATTAGAAATCTGAGATAAACTTAATGGCTGACTTCCTGTTTGACCCCCTGTTTGACTGAGTTCAATGTGGCTGATCTGCTTTGCCTTCTTGGTCACCTTTTCTCCTGTTGGTGGTGCAGTTGATCTCCTTTTGGTGGTACCACTTGGGCCTGCCTCAGATGCAGCAGTTTCCTTGACTGTAGGTCCTCCTTTGCATGTCCTCTTGTTATGACCAAAAGCCCCACAAATC…
28	DNA: synthesis/chromatin structure, repair and unspecified	AT1G40390	8.109	0.00313926	Up	F4I7W9	Smeritima353882_c0_seq1_len=1554	CCAACGACCATCCACATTAAGTTTGACAAAACCTCTCTGGGGAGGGCGCTATTTGGAGAGCTGTTCATCAATAATTGGGCGAACTAGATTGGTCTTAGTATGGGGAAAGGAGTCCAGCCATTTGAGATTAGCTATAGCCCTATCTAGTCTTTCGCGGATGAGAGCAGCCCATTCGCGCGCATTAGACCAAGTGAAAGGGTTACCCTGAAAACCTAGATCCACCATCTCCGCCTTGTCCATGAAATTCTTGTAGTCTTGACATTGTGATGATCTAAAATGTCGACCACCATATTTCTCAGAAGGACTAGTCACCTCATTAAAATCCCCTACCATAAGCCAGGGCGTAGAAGGAGGAGGCAGATCTGTTTGCATGTCACGCCACTGAGAATGGCGAGCAGA…
28	DNA: synthesis/chromatin structure, repair and unspecified	AT1G43760	-9.806	7.40431e-16	Down	F4ICS8	Smeritima45476_c2_seq1_len=6257	TTTTTTTGATTTTTTTTTTTTTTTTTTTTTTTGTTTTTTTTTTTTTTTTTTTTTTTATTATACTTTAAGTTCTAGGGTACATGTGCACAACGTGCAGGTTTGTTACATATGTATACATGTGCCATGTTGGTGTGCTGCACCCATTAACTCGTCATTTACATTAGGTATATCTCCTAATGCTATCCCTCCCCCCTCCCCCCACCCCACAACAGGCCCCGGTGTGTGATGTTCCCCTTCCTGTGTCCATGTGTTCTCATTGTTCAATTCCCACCTATGAGTGAGAATATGCGGTGTTTGGTTTTTTGTTCTTGCGATAGTTTACTGAGAATGATGATTTCCAATTTCATCCATGTCCCTACAAAGGACATGAACTCATCATTTTTTATGGCTGCATAGTAT…
28	DNA: synthesis/chromatin structure, repair and unspecified	AT2G48100	-9.934	2.10076e-11	Down	F4IN68	Smeritima44565_c0_seq1_len=2379	GCCACAGCTCCCTGCTGGTTCCCCCCTGGATACCCAGAAGCTAAGAAGGTGGCCGAGGAGGCGGCCCTCGAGGCTCCAGAATTCCCACTGCCCTCTCATCAGCCTGCCCAGAGCTTCGGGCTCTGGGTGCCCCAGATGCACAAGCAGGCCTCAGCATTTGTGGACATCCAGGCGGAGCCCCAGAACAGGGGTCCGGCGGTGCCCCCAGCGTGGCCCAAGATGGTGACGGAGTCGTGCTACTTCCCTGCGCAGAGGGGATCGGCCTGCCGCTTGCCAGCCGCCCCAAGGCTGACAGAGAGGCCCTCGGGAGTCCGCATCTCAGCCCCCAGGAAGAGGAAGACGATCGCCCACTCTTCCAGCCCTTGCTTGGTCACAGGTTACACAGATGCCAAGAGAACC…
28	DNA: synthesis/chromatin structure, repair and unspecified	AT2G25910	-3.323	0.0162346	Down	F4ITJ6	Smeritima44228_c0_seq24_len=1094	TCCACCTTTCTTCCTTACTCTCTCTGTGAAGAAATTCCACTCTCATCATCGCCTGCGCCACTTCCGTCGATGCCGCCGCCACCTCAGGGCCTGGCAACAACCATGGTGTTGACACGCTTACTATCTTAGTTCCAATTCATATTGTCACCAAAGCATCTCAACTTCCTCAGGAACTTTTAAATCCCTCTCCTGGTAGGCAACTGGTTGTTGGGTTGATTGTGAAGGTGTAAATCTATCACGATATGGATTTCTATGCATTATACAGGCATTATATTTTCAGTTTGGTATAAAGTTACACAATGTAGTGGATACACAGGAGAGAAGAAGGATTTGATTGTATCTAAGGTGTCTTGGATATCAAGGGCATGGATGAGCTGGTTTCGGCGTGAATGATTGATT…
28	DNA: synthesis/chromatin structure, repair and unspecified	AT3G26855	-0.797	3.6105e-06	Down	F4JDR1	Smeritima14937_c0_seq2_len=1460	GTAATGGTTGGGACACCTCACTCTGGTACCATTACTGGATTGGGGATGGACCACTTTACCTTGAGCTCACCAAGCCAATTCCTCACTGGATGGAAAACTGGAGAGTGGGACATATTATCAGTAATCATTCTTGGAACCTTCAGCTAATCTCTTCCTACCTTCCTGCTCAGCTGCTTGATCTTATTAACGCAACTCCCATTTCCCTTAGCAACACTCTGGAAGACAACATTACTTGGGCTTTCACCACCTCTGGTAACTTCACCATTAAAAGTGCTTATTTCCATTCTCTTCCCCAATCCAACCCCATTTCAACTCATCCTCCTCCATTCTGGAAAGCTCTTTGGAAACTTCAGTTGCCCCACAAATATAAGATGCTGTTATGGAATTTAGTTCACTCCA…
28	DNA: synthesis/chromatin structure, repair and unspecified	AT4G04402	2.03	0.1645	Up	F4JGC7	Smeritima78491_c0_seq1_len=827	TTCGAGGCGTCTAGACAATTAGTGTCTGATATCTAATCTATTTTCTAAGGTATGTCTGTTAAGACTTGTATACCTCTCTATAAGTCAAGAATGGATACTCAGTCTTTGCAAGAGCAAATTGTGCAATTCCGGAGGTCTCTATTTGACCAGGGATATCTCGATGAGCAGTTTGTACAACTCGAGGATTTACAGGACGATGCAAACCCTGATTTTGTAGAGGAAATAGTAACTTCGTATTACACTGATTCAGTTAGGCTAATTCAAAATATCGACCGAACACTCGAAAAATATCCACTTGATTTTGAGAAGCTGGATAACTACATGCACCAGTTCAAGGGCAGTAGCTCAAGCATTGGAGCTAAGAAAGTTGTGCGAGAATGTTCACAGTTCAGAAAATAT…
28	DNA: synthesis/chromatin structure, repair and unspecified	AT2G47750	2.254	0.0706571	Up	O82243	Smeritima33610_c0_seq1_len=2000	AAAAAGGTTAACATCATCCCACAAAACTCCTGTAAATATTGCTGAATTGCTACCCAAATTTCAACGTTATTAATTATATGATTAGATTAGCTAATTTATAATAACATTAATCAACTAATAATAAAGTTTAATTAACTCTTAATAATCAAGGTACCCATATAGGATCCCTAGGACTAACAAAGCATTCTTTGACATTAGCATCAAGCAACTTCAATGCACCCTTATTAGAGCTAATACACCTTGGTGTTTTGTACTGATTTATAGAAGAACCACCTTGATTTATGAAATAATCCATTAGTTTCTCAAATGTGCCCGATTTTACCACTTTTATCTCCAGAGGTCCTATAGCCTTGTCCTGAGCCCGGCACCTTCTGTACGTGTAATCAAGCGCGTTTTCAA…
28	DNA: synthesis/chromatin structure, repair and unspecified	ATMG01250	-9.705	5.05782e-17	Down	P92555	Smeritima44846_c0_seq1_len=422	AGCTACTGATTTGTGTACATTAATCTTGTATCTGGAAACTTTGCTGAATTCTTTTATCAGTTCTAGGAGCTTTCTGGAGGAGTCTTTAGGGTTTTCAAGGTAAACGATCATATCATCAGCAAACAGTGACAGTTTGACTTCCTCTTTACCAATTTGGATGCCCTTTATTTCTTTCTCTTGTCTGATTGCTCTGGCTAGGACTTCCAGTACTATGTTGAATAGAAGTGGTGAAAGTGGGCATCCTTGTCTTGTTCCAGTTCTCAGAGGGAATGCTTTCAACTTTTCCCCATTCAGTATTATGTTGGCTGTGGGTTTGTCATAGATGGCTTTTATTACCTTAAGGTATGTCCCTTCTATGCTGATTTTGCTGAGGGTTTTAATCATAAAGGATGCTGGATT…
28	DNA: synthesis/chromatin structure, repair and unspecified	AT5G27870	-1.16	0.0112487	Down	Q3E8Z8	Smeritima42396_c0_seq2_len=1462	GAACACAACAGCCGCGTTACCAAATATGAAATCTACCGTTCCTGCAACTAGGCACTTGACGTAGAATTGTCTGTTTTTGTGGACGTATAGCGTGTCTTGGTAAGCTAGGATGTCGCATTGGTAGAATGCTGCGAAGTCACCTCCAACGCGAAGTGCAACTGCTTGGTGCTTTGATGGACCGGCGGTGTTTTCGAAGGTCAAGTCTCGGGCCAAGAACCCATCTCCGTTTATTGCAACAGTAGCAGAATCGAAGGTGGTACTTCCATCAACCACATTCTTGTTTCCAGTGATAATTGTCTTCGTCCTCCCTTCTCCAATAAACATAATATTCATCTTCTTCTTACCAACATCCACACTTTCTTTATACACTCCTGCTTTAATTCTAATCACATACCTCTT…
28	DNA: synthesis/chromatin structure, repair and unspecified	AT1G72060	3.787	0.403482	Up	Q9C7G9	Smeritima421647_c0_seq1_len=383	GCATGATCAATGATTATTAGGTATGGTTATTAAGATAGATGAAAGCTAATTATTAATTAGGGTAGATTGATTAACCCTAGCATTTAAGTTTCTCGCCATTGGTAAGGTGAAGAGTGCAGTCATCCCTCGGAGCAAGGCAGCAATTCATGCACCCACCTACTTGAATTCGTCCCATCCCTGGGCATATCATGTATTCTGTTTCGAAGCAAACCTGTGGACATATTTTCTCCTCATCTTGTGCCTCCACCTTCATATTTCCTCCCATCGATATTATCATCCCGAAGATGAGAAGAAGAAGAACGAAGCTAAGCTTGTTGGTAGGAGCCATAATACAATGCTATTTTATTGTATATATTTCTTTTAAAGGAGGTTTTGTTTTTAAG
28	DNA: synthesis/chromatin structure, repair and unspecified	AT1G72730	1.798	0.0181778	Up	Q9CAI7	Smeritima11676_c0_seq1_len=2093	CTCAGTATTTAAAAATAAATATTATTACTAAACATTAAAGCTATACCAAACAAAGGAAACAGAAATAATTACATTTCTGTTAACTGAGATATGAGAATACAAATTAAAACTAATAGCAACTAGGTTACTGAAATAATATTAATGACCTCATTACCTATAACCTAATTAGTAGAATAAAGTTAATGTGTACCTATTTATTGGTTAATTACTAAATATAAATCTGGTTATTATGAATGTGGTAGTAGTGATTATCTTTTAACAGGAGGTTGAGTTAACGTTTTAGTAGAATATTGATGTGATCGATAGAAAAATATTATAGCTCATTGAAATATTTTTGAACATAATAAGAATAATAATATTATGAGTGTAATAAGGAAAATAATAAACTCCCCGTTGGTT…
28	DNA: synthesis/chromatin structure, repair and unspecified	AT5G64430	1.497	0.0493906	Up	Q9FGF3	Smeritima12212_c0_seq1_len=1950	CACCACATCCAACACATTCAAGTAGATTAAACAGAGTACAAAAGCAAAGAGGATTAACATTTTAATAATAGTACTGTATAAGTAATGAACAGTAATTAGTACGAGTACTTAAAAGAGTATCCAAAGGAAAATTATCACTCGTACTTTAAACTAATAAATCAAAAATAAAAATTAATAATAATATCAATAATACATCTCATATCATCAAGTAAATATCTCCCAATTTTTTTTAATTTAAAAAAAAAAAAAATCAAACAGCAGAATTAGAAGTAGGCACAACTTTCTGAACAACCTTAGATTCCGCCGCCATATTTCTCATATCACCACCACTTACCGCTGCTCCTTGATACGACGTCGTTACAGCTCCTCCTCCTCCGCCTCCACTGCCACCTCCTTGCT…
28	DNA: synthesis/chromatin structure, repair and unspecified	AT5G40310	-11.709	9.74434e-23	Down	Q9FNE7	Smeritima44565_c1_seq3_len=6275	TAATGTTGACAGTGGGGTGTTAAGTTTGCCATTATTATTATTATTACTATGTGGGAGTCTAAGTCTCTTTTGATCACACTTTAAAGACCAAAAGGTAGAAGCGCAAAGACGTTATCTGTCCAATATTACAAACCTAGTAAGTGGTGGAATTTGGCCTTGAACCCAGATCTGTAACTCCAGAGCCGAAGTGCTTCACCCACCTCCCTGTGGTGCCTCTACAGAAAAAGAGGTAAGCAGGCATTCCGAAAGCTGGTGGGCCGGGGGGCTGGCCTTGTACTCAGAAGCCATGGAAGTCCCACGTGGGGTGGCTAGTGGTGTAAGGACAGAGGTCTCGGATGGGCAGAGGGATGTGGACAGGCGCGAGGGCGCGCGGCAGGGACTCGGGGGACTGGGAGTGGC…
28	DNA: synthesis/chromatin structure, repair and unspecified	AT1G21270	-1.773	0.0165054	Down	Q9LMP1	Smeritima45127_c0_seq4_len=2589	CCTGAACCTGAGTACGTATTAAAAAAATTGAAATCTTATACAATTTTGGGCTCAAACATGTTACACGATATTCTGCATATAATCACTTCACATTTCACACTCCTTATTTTCACAAAGACATGTATAATTGACATCCACAAAACAGCAAAACAAAAGCATAAAACCATAAATCATATAATCACCTGCCAATTTCCAAAGATGAAAGCAATGTTGGATTGTATACATTTGATTCAATGCCACTGCTACAACCTCCATATTCATCTGATTTCGGAACTCCGGTGAGCAAAGTCTTGCAATCTTCTTGAACCGATTCGTCGTCATTCCATGGATGTGATCCCTTTCTTTTAATTGTGTCTAATTCCATTGCAGCTTCCTTCATTGTAGGCCTCTCTTCTCCTT…
28	DNA: synthesis/chromatin structure, repair and unspecified	AT3G12710	2.918	0.00172776	Up	Q9LTW3	Smeritima8430_c0_seq1_len=1309	GCTAATTAAATAATACAAATAATAATATTCACCCAAAAAAATACATTATGAGTTTATAACAAAACAATTCAATACATAATTACATAAACATATATATGTTACTTTTAGTAAAAATAAAATAAAATTAGGAATATACTCCGAACCGTATTATATAGAGAAAAATAAGTTAAATAATGTGTCTCCAAGGATTTTCAGCAAGGCTAACACAATCATTATACCTAAAACAATCAATCAAATGATCAATGGTCATCCCAGCTACTTGAATGAAAGATTGAAGAATAACTGGGCCCACTAGACGAAACCCTCTTCGTACTAGATCTTTGCTTATTATCTCAGCTTTTGGTGTTCTTAATGGCACATTTCTTGGATATTTATACTTGTTTATAATTGGTTTATAAT…
28	DNA: synthesis/chromatin structure, repair and unspecified	AT3G09510	-6.528	0.00202083	Down	Q9SF52	Smeritima477746_c0_seq1_len=1076	CCAGCCTATTAGGTACAATAATGTTCAAAGGGAGCGTTTCTTGCTCAATAATGTTAACACAACAAGGGGGTGGGAAATCAAAAATACATAGATTGAAATCACAGGTGTTGCTCTTCCTTGTTGCTTTAGCCAAAATATCTGCTGCACAGTTGCCTTCCCTTCTAGTGTGTTGCAATTCAATCCCAGGACAATCTGTCAGGTACAGCCTGCAAGTATCAATTAGAGGAGACCATTTACATTTCAGATGAAAATGTTGTGTGATCATATTGATAGCCTGCTTACTATCTGTATGAATTAGTGCAGTGTTTATGTTATTATTATGACACCATTTCAAGCTTTCTGAAATAGCTGCTAGTTCAGCTTCTAAGGCACAGCTGGCATACAAATGTTTCACTCCTC…
28	DNA: synthesis/chromatin structure, repair and unspecified	AT3G46590	-3.981	0.1201	Down	Q9SNB9	Smeritima22621_c0_seq2_len=448	TATCATCTTCTTCCTCTCATAACTACCTATTAGATTTATGCGTCCCAAAAACTGCGACCCTTGCATCTTTTTCATATGAAGGTTCATGTTTGTTTCTTCAACGAAGCTCCAACTTTCTCTCGGGGTAAGGGCTTTTCCTTTCAACATTGTTCCATCATGTTGATGAGTTTCCTGTAATTCTTTAATGGAGGACTGAAAATCATCTATGAAAATGGCTATCATAAGTTCATAACCCATCCTCTGGCGCTTTGCGTTTGCCTCTTTCTTGTCGTCTTTCCGTCGAATCACGCTTCACTTCAAGGAGCCCATGGAGGCATGGATGCTCTAGCGGTAGTGCCTGTGAATAAGAATAAGAGATCGATGCATTCTAATATTGGACAACGCCGTACCAGGTGACCC…
29	Protein: amino acid activation, synthesis, targeting, post-translational modification degradation, folding, glycosylation and assembly	AT5G23210	-1.005	0.0113919	Down	A8MQN9	Smeritima38313_c0_seq1_len=1898	ATCCCATCAATACCCTTTATATAGTTTCGGTTACATTCTGACTTCAAAGTGAACTCTTTCTTTGTACCATACTCAAAACAAAAATGGAAGCAACAATACTTTCAAAAACAATAACCATCCTCCTAATTTCAATATTATTCTCGTTACCACCATTTATATCAGCAAAGTCGCAAAAATTACATCTTACACAATTCTACAAGGCGAAATATCATGGCAATGGTGATGATCTTGCTAGCATTATTGACAAGAAACCATATGATACAATGCTTGTTGAAGAAATGATCAACAAACATCGTCATCACCATGATCGTGATCATGATGATCATCATCGTCGTCGACTTCGTCGTCATCATGAGAAAACCATGAGACAAAAGGATAGAATACAGAAGTTACCAGGGC…
29	Protein: amino acid activation, synthesis, targeting, post-translational modification degradation, folding, glycosylation and assembly	AT5G41520	-1.145	0.012302	Down	A8MRV0	Smeritima503098_c0_seq1_len=400	CTGTAGGTATCTCTGTCGGCTTCCCCTCTTGTGAGTCTTGCAGGTCGCTCACCCTCCAGACCTTTAGGCCGAGGCCTGCCAGTCTCTGGACGGCTACGGCGTAGGGTGGCAGGCACAATCTCCGGGGGCAGATGAAGGTAATCACGGAGATACTGGATACCCTCATTGGTAAGGTACCAGTAGAAATGTCTCCAGGCAAACTGTTCCTTCACGTAGCCTCGGGACTTGAGAGACTGCATGGCCTTCATGACATGAAGGTTGGGCACATTCTTGTCTGCCAGCTCCGGGTGCTTAGGCATGTGGACATCCTTCTTGGCCACCATGACTCCCTCCTTAAAAAGGAGTTCATAAATGGCAATCCAGTTCTTCTTAGGCATCAACATCTCTGCAGCTGCAGGGT
29	Protein: amino acid activation, synthesis, targeting, post-translational modification degradation, folding, glycosylation and assembly	AT5G41520	-1.145	0.012302	Down	A8MRV0	Smeritima503098_c0_seq1_len=400	CTGTAGGTATCTCTGTCGGCTTCCCCTCTTGTGAGTCTTGCAGGTCGCTCACCCTCCAGACCTTTAGGCCGAGGCCTGCCAGTCTCTGGACGGCTACGGCGTAGGGTGGCAGGCACAATCTCCGGGGGCAGATGAAGGTAATCACGGAGATACTGGATACCCTCATTGGTAAGGTACCAGTAGAAATGTCTCCAGGCAAACTGTTCCTTCACGTAGCCTCGGGACTTGAGAGACTGCATGGCCTTCATGACATGAAGGTTGGGCACATTCTTGTCTGCCAGCTCCGGGTGCTTAGGCATGTGGACATCCTTCTTGGCCACCATGACTCCCTCCTTAAAAAGGAGTTCATAAATGGCAATCCAGTTCTTCTTAGGCATCAACATCTCTGCAGCTGCAGGGT
29	Protein: amino acid activation, synthesis, targeting, post-translational modification degradation, folding, glycosylation and assembly	AT3G60130	-0.72	0.0260546	Down	A8MSC6	Smeritima11428_c0_seq1_len=2128	CATAGTTGAAAACCGAGGTCAAAAGGTAACAACAATAGGGAAAATGACGGTTTTGAAAATTATAACACGATAGATGGACAGCAGTACAGCACGGTGCCACACTACACTATCAAGTGCGGTACCAGTTTTAATTTGTCCCTAATATATAGTTTCGGGTACACTTAGACAAATGACGGCAAATATCAAGTGCATTTATAACTAAATTTAACCAAATTAGACGATGTAAAGAACTTTTATTATTCAACTCAACATTGCTAATTGCCAATAACCATCATACCCTGAAGCTAAGCCATTACAAAGAACAAGTTACATAGTGTTGAAATTACTGTCATCAGTCATGTATACATGACTCTCGAGCGATTCTAACCTCTGCGAAGTAAGTTCTTGAACCAATAAGCC…
29	Protein: amino acid activation, synthesis, targeting, post-translational modification degradation, folding, glycosylation and assembly	AT5G60390	-5.139	0.186773	Down	A8MSE8	Smeritima511063_c0_seq1_len=496	GTGCATTTCAATAGACTTCAGTTGTAACGTTGACTGGAGCAAAGGTGACCACCATAACGGGTTTGAGAACACCAGTCTCCACTCGGCCAACAGGAACAGTACCAATACCACCAATTTTGTAGACATCCTGGAGAGGCAGGCGCAAGGGCTTGTCAGTTGGACGAGTTGGTGGTAGGATGCAGTCCAGAGCCTCAAGCAGCGTGGTTCCACTGGCATTGCCATCCTTACGGGTGACTTTCCATCCCTTGAACCAAGGCATGTTAGCACTTGGCTCCAGCATGTTGTCACCATTCCAACCAGAAATTGGCACAAATGCTACTGTGTCGGGGTTGTAGCCAATTTTCTTAATGTAAGTGCTGACTTCCTTAACGATTTCCTCATATCTCTTCTGGCTGTAGG…
29	Protein: amino acid activation, synthesis, targeting, post-translational modification degradation, folding, glycosylation and assembly	AT5G21930	-7.598	0.000726292	Down	B9DFX7	Smeritima44364_c0_seq10_len=582	TACTTCCTTCAAAAAAAAAAACAAACAAACATGTGCTAGTAGACACATATAACTTCATACTTGGACACTATCAACACAACGGGGCGGTGGGGCTGGAAACAGGCATCAATAGCGAGGTCCACCTTTATAGTTCGTTGTAAACAATAAGCGGTTTATCAAACAATGAAGCATTCCACTCAAGTTCTGGATTGACAAGGGAGACAGCACCCAAGATGAATGCAGCAACAGATCCGAATCCTCTTCCTGGTCCCAGCAGAGCTCCCAAAGCTAAAGCGCCCTTCACATACAAATTATGCATAACATCCATGACACCTCCTAGGATACGGGAAGAAGGGACGGATCTTGACCGGCTAATCTCGTGTAAATCTAGTAATCATCTGTTGAAGAGCAATGTTGCTA…
29	Protein: amino acid activation, synthesis, targeting, post-translational modification degradation, folding, glycosylation and assembly	AT1G72370	-1.296	0.0027582	Down	B9DG17	Smeritima30661_c1_seq1_len=463	TCACTTAGTGGGTTTGATGTGATGGATGCTGGCCTGGAAAATGATTTGCATGTGTGGCACCATTTCCCGTGAACACCCATGGGAGGTCATGCCTGATCTCTACTTCTACAGAGATCCTGAAGAGATTGAAAAAGAAGAGCAGGCTGCTGCTGAAAAGGCAGTGACCAAGGAGGAATTTCAGGGTGAATGGACTGCTCCAGCTCCTGAGTTCACTGCTACTCAGCCTGAGGTTGCAGACTGGTCTGAAGGTGTGCAGGTGCCCTCTGTGCCTATTCAGCAGTTCCCTACTGAAGACTGGAGCACTCAGCCTGCCACGGAAGACTGGTCTGCAGCTCCCACTGCTCAGGCCACTGAATGGGTAGGAGCAACCACTGAATGGTCTTAAGCTGTTCTTGCATG…
29	Protein: amino acid activation, synthesis, targeting, post-translational modification degradation, folding, glycosylation and assembly	AT1G72370	-1.296	0.0027582	Down	B9DG17	Smeritima30661_c1_seq1_len=463	TCACTTAGTGGGTTTGATGTGATGGATGCTGGCCTGGAAAATGATTTGCATGTGTGGCACCATTTCCCGTGAACACCCATGGGAGGTCATGCCTGATCTCTACTTCTACAGAGATCCTGAAGAGATTGAAAAAGAAGAGCAGGCTGCTGCTGAAAAGGCAGTGACCAAGGAGGAATTTCAGGGTGAATGGACTGCTCCAGCTCCTGAGTTCACTGCTACTCAGCCTGAGGTTGCAGACTGGTCTGAAGGTGTGCAGGTGCCCTCTGTGCCTATTCAGCAGTTCCCTACTGAAGACTGGAGCACTCAGCCTGCCACGGAAGACTGGTCTGCAGCTCCCACTGCTCAGGCCACTGAATGGGTAGGAGCAACCACTGAATGGTCTTAAGCTGTTCTTGCATG…
29	Protein: amino acid activation, synthesis, targeting, post-translational modification degradation, folding, glycosylation and assembly	AT4G20140	-1.567	0.00823462	Down	C0LGQ5	Smeritima43901_c0_seq1_len=2294	TGGAAAGATCCCCAAGCCCCTTCAGGGTGGAATCGTTATCTAAACTTAGAGATATTGTTACTATCTTCAAATAATTTTAGTGGAACTATTCCACCCGACATTGGAAAGATCCCCAAGCTACAACAAGCATACTTCTCAGATAACCAACTCTCTGGTACCATTCCTTTGTCCTTCAGAAATCTATCATGGTTGACTGGTTTAGGCTTGGCATTCAACAAATTTCAAGGGACTATACCTCCTACTCTTGGCAGTTGCAAGAGATTGCAATACCTATATCTTCATCAAAATAACCTTGTTGGAAATATACCTCATCAAATCTTCCAAGCTTCTGACTTAGTTGAACTTTTTCTTTCCAACAATCACCTGCAAGGCTCTCTGCCTCCGGAGATTGGTAACTTA…
29	Protein: amino acid activation, synthesis, targeting, post-translational modification degradation, folding, glycosylation and assembly	AT2G24640	-2.834	2.44848e-30	Down	C0Z3D8	Smeritima45346_c2_seq1_len=4749	CACACACACACACAAACACACTCACACACACACACGCACACGGTTTCCTAGGTAAAGATTTCTTCCCTGCCATTGCTTTACCTAAAATAAGGCAACTGTGTGGCCACTGTCCCAACCCGGTTACACTCCTATTATATGTGCCTATCATCCTGAGGAGTAATTTGATTCAGGTGTTCTGGAAGTCATGCTGTGGGCTGTGTCTGTTGAATTCCCAGCGATGCCAGGGGACACACCCTGTGACTCCTTCCTGAATTGAGTGCTGATATTTGATTGGCTTATCGCGCACCTGATGAGTGGGTGGGGTGTTCGCGGTTGGTGGGGGTGACTTACAGAAGGGCTGATGCGGCCAGAGAGCTCGTCATTTGAAGACTCTCTCGGAAGGGATAGCGTCTTTCTGCA…
29	Protein: amino acid activation, synthesis, targeting, post-translational modification degradation, folding, glycosylation and assembly	AT2G42160	2.095	0.5234	Up	E5KGE0	Smeritima43388_c0_seq11_len=425	GAAGGAAACGTTTGATTCAGGTATAAAGAGGGCCATGCTATAATTCATTGGAAAGAAACACAGCACTGTTATTCCCTGGACTTGGAAACTCGACGTGTGTGGGATTATGTTGGCGACAACTATGTCCACCGTTTGATACAGTCAAAAACTGATGACAACTATGTTCACATGATATGCATGGCTGTGGAAGTTGTGAGTGTAGTGGTGATCCCGGAATTAATGAAGCTATCTTAAGTAGTATAGTTGAAGTTGTATGTTTCTTATTGCCAAAAAAAATGTTAGAGAGCTTTGTTTAATTTCTGGATATGTAATCAACATTTGCAATTTAATTGATTAGTGAATTTCTATCAAAGAATGAATACATACATACATAACAATTATTGTATTGTAAGAGTATAT…
29	Protein: amino acid activation, synthesis, targeting, post-translational modification degradation, folding, glycosylation and assembly	AT1G33730	-1.469	0.0548573	Down	F4HRA1	Smeritima40189_c0_seq1_len=1168	ACTCCAGCCTGGGCAACAAGAGCCAAACTCTGTCTCAAAAAAAAAAAATTTTTTTTTATAACGTTTTTGTTTTTGTATTTTGGTTTTGAGGTAATATTATGGAGCACGCAACTCTAGCAATGTTACTTGCAATTTGGTTTATTTGTTTTAATTTCATTAAAATGGTTTTTAAACAACATCAACGTACCAAAAACCTCCTTCCACCTGGTCCTAAACCACTTCCTATAATTGGCAATATTCTTGAAGTTGGTAATAAACCTCATCAATCATTTGCTAACCTTGCTCAAATTCATGGCCCTCTAATATCTCTACGCCTAGGAAGTGTAACCACCATTGTTGTTTCTTCCGCTGAGGTAGCAAAAGAAATGTTCTTAAAAAACGACCATGCTCTCTCTAACC…
29	Protein: amino acid activation, synthesis, targeting, post-translational modification degradation, folding, glycosylation and assembly	AT1G07930	-0.698	0.000522303	Down	F4HUA0	Smeritima351784_c0_seq1_len=887	GAACGTGGTATCACCATTGATATCTCCTTGTGGAAATTTGAGACCAGCAAGTACTATGTGACTATCATTGATGCCCCAGGACACAGAGACTTCATCAAAAACATGATTACAGGGACATCTCAGGCTGACTGTGCTGTCCTGATTGTTGCTGCTGGTGTTGGTGAATTTGAAGCTGGTATCTCCAAGAATGGGCAGACCCGAGAGCATGCCCTTCTGGCTTACACACTGGGTGTGAAACAACTAATTGTTGGTGTTAACAAAATGGATTCCACTGAGCCACCTTACAGCCAGAAGAGATATCAGGGAATCATTAAGGAAGTCAGCACTTACATTAAGAAAATTGGCTACAACCCCGACACAGTAGCATTTGTGCCAATTTCTGGTTGGAATGGTGACAAC…
29	Protein: amino acid activation, synthesis, targeting, post-translational modification degradation, folding, glycosylation and assembly	AT1G20990	-3.895	2.47287e-06	Down	F4HWC5	Smeritima24758_c0_seq1_len=1051	ATTGAAGAAGATAACTCTTGAAGTTTTGAGAGCTCTTCACAACTTTATATTGATTCAATAAAAAGAAGGACGCTATGACGTGCACACATTCGGTCCTAAAAGAAGAGCATTTTGGTGATCGATTTATATTCGAGTGTGACGGGTGTAGTGAAATGGGTTATGGCACTTGCTACACTTGCCCAAATAGTTCATGTGACTACCATCTTCATAGGGCTTGCAAAAATGCTTCTTCCACAATGTTTCACCCTTTTTTCAATCAAGATCAATTTATACTCGATAAAACATCTATAATAACACTGCAACCATCACCGCCACCTTTATGTGTTGCTTGTGGGACAAGCGTAGCACAAGGATGGCGGTATGTGTTATCGCGGTTGAGTACCAATGGTGTGATAACTA…
29	Protein: amino acid activation, synthesis, targeting, post-translational modification degradation, folding, glycosylation and assembly	AT1G22720	3.08	0.0380969	Up	F4I2Z2	Smeritima27874_c0_seq2_len=1689	TGTTCTCATCATAATTCACCCTACTCACACCAAAATCCAGCAAGCTTGCAAGATATTACATGTACCTTCAATTTGTAAGTGCGTTACTCAACAAATTCTCAACGAAAGCACACTGAAATAAGTCTATCTAAACTTCGTGTGTGGTATATTTCTTTCTGTTTTTAAAGCTCTATAAGAGGGGGAAATGTTGAAAGGGGAATATGGTTGGGATAATTGCAGTTTCCTTACTGTTGTTTCCGCAATAGCAATGGTAATATTAGCTTTAAGTCCTCACATTGTGGGAGAACAAGTTGGTTCTTCCTCCAACTCACCCTCACCAATAGCCCGTCCTAATTGCCCTGACAAATGTGGCAACGTTATCATCCCCTACCCTTTTGGTATAGGGGAAGGATGTCACTA…
29	Protein: amino acid activation, synthesis, targeting, post-translational modification degradation, folding, glycosylation and assembly	AT1G40390	8.109	0.00313926	Up	F4I7W9	Smeritima353882_c0_seq1_len=1554	CCAACGACCATCCACATTAAGTTTGACAAAACCTCTCTGGGGAGGGCGCTATTTGGAGAGCTGTTCATCAATAATTGGGCGAACTAGATTGGTCTTAGTATGGGGAAAGGAGTCCAGCCATTTGAGATTAGCTATAGCCCTATCTAGTCTTTCGCGGATGAGAGCAGCCCATTCGCGCGCATTAGACCAAGTGAAAGGGTTACCCTGAAAACCTAGATCCACCATCTCCGCCTTGTCCATGAAATTCTTGTAGTCTTGACATTGTGATGATCTAAAATGTCGACCACCATATTTCTCAGAAGGACTAGTCACCTCATTAAAATCCCCTACCATAAGCCAGGGCGTAGAAGGAGGAGGCAGATCTGTTTGCATGTCACGCCACTGAGAATGGCGAGCAGA…
29	Protein: amino acid activation, synthesis, targeting, post-translational modification degradation, folding, glycosylation and assembly	AT1G40390	8.109	0.00313926	Up	F4I7W9	Smeritima353882_c0_seq1_len=1554	CCAACGACCATCCACATTAAGTTTGACAAAACCTCTCTGGGGAGGGCGCTATTTGGAGAGCTGTTCATCAATAATTGGGCGAACTAGATTGGTCTTAGTATGGGGAAAGGAGTCCAGCCATTTGAGATTAGCTATAGCCCTATCTAGTCTTTCGCGGATGAGAGCAGCCCATTCGCGCGCATTAGACCAAGTGAAAGGGTTACCCTGAAAACCTAGATCCACCATCTCCGCCTTGTCCATGAAATTCTTGTAGTCTTGACATTGTGATGATCTAAAATGTCGACCACCATATTTCTCAGAAGGACTAGTCACCTCATTAAAATCCCCTACCATAAGCCAGGGCGTAGAAGGAGGAGGCAGATCTGTTTGCATGTCACGCCACTGAGAATGGCGAGCAGA…
29	Protein: amino acid activation, synthesis, targeting, post-translational modification degradation, folding, glycosylation and assembly	AT1G40390	8.109	0.00313926	Up	F4I7W9	Smeritima353882_c0_seq1_len=1554	CCAACGACCATCCACATTAAGTTTGACAAAACCTCTCTGGGGAGGGCGCTATTTGGAGAGCTGTTCATCAATAATTGGGCGAACTAGATTGGTCTTAGTATGGGGAAAGGAGTCCAGCCATTTGAGATTAGCTATAGCCCTATCTAGTCTTTCGCGGATGAGAGCAGCCCATTCGCGCGCATTAGACCAAGTGAAAGGGTTACCCTGAAAACCTAGATCCACCATCTCCGCCTTGTCCATGAAATTCTTGTAGTCTTGACATTGTGATGATCTAAAATGTCGACCACCATATTTCTCAGAAGGACTAGTCACCTCATTAAAATCCCCTACCATAAGCCAGGGCGTAGAAGGAGGAGGCAGATCTGTTTGCATGTCACGCCACTGAGAATGGCGAGCAGA…
29	Protein: amino acid activation, synthesis, targeting, post-translational modification degradation, folding, glycosylation and assembly	AT1G18660	-0.691	0.000673068	Down	F4ICB5	Smeritima706_c0_seq1_len=860	TTTTATATATCATATAAAAATTATATATAAAAATTATATATATATATATAAATGCCACTTATCCCTAATATAGGGACTCGATTAGTTTCTGCTAGTGTGGAGACAAGTCATATCATGGCTAGGGGCCATGATGGTAGGAGCAGTCAGAGGATTTCTTGCATTGTGATGAGTGCCTATAAGTTAAATGAGCCACTTATCAGTAGATTTGATAGCAGGATAATAGTTATATCACTGATACCTAGGCAGTACATGACACTCGGTAAAGAATAGATTAATCCTCATGCTCTTCATCTTCCTCCTAATCTCTTTACCTGTGCTGCCCTCCAGCTTTCAAAGTGCTCTGAGTCATCACTTACACAGTGTTCCTTAGCTGCCCCTTCAGTGAGCCAGTGTTTCTGT…
29	Protein: amino acid activation, synthesis, targeting, post-translational modification degradation, folding, glycosylation and assembly	AT1G43760	-9.806	7.40431e-16	Down	F4ICS8	Smeritima45476_c2_seq1_len=6257	TTTTTTTGATTTTTTTTTTTTTTTTTTTTTTTGTTTTTTTTTTTTTTTTTTTTTTTATTATACTTTAAGTTCTAGGGTACATGTGCACAACGTGCAGGTTTGTTACATATGTATACATGTGCCATGTTGGTGTGCTGCACCCATTAACTCGTCATTTACATTAGGTATATCTCCTAATGCTATCCCTCCCCCCTCCCCCCACCCCACAACAGGCCCCGGTGTGTGATGTTCCCCTTCCTGTGTCCATGTGTTCTCATTGTTCAATTCCCACCTATGAGTGAGAATATGCGGTGTTTGGTTTTTTGTTCTTGCGATAGTTTACTGAGAATGATGATTTCCAATTTCATCCATGTCCCTACAAAGGACATGAACTCATCATTTTTTATGGCTGCATAGTAT…
29	Protein: amino acid activation, synthesis, targeting, post-translational modification degradation, folding, glycosylation and assembly	AT1G43760	-9.806	7.40431e-16	Down	F4ICS8	Smeritima45476_c2_seq1_len=6257	TTTTTTTGATTTTTTTTTTTTTTTTTTTTTTTGTTTTTTTTTTTTTTTTTTTTTTTATTATACTTTAAGTTCTAGGGTACATGTGCACAACGTGCAGGTTTGTTACATATGTATACATGTGCCATGTTGGTGTGCTGCACCCATTAACTCGTCATTTACATTAGGTATATCTCCTAATGCTATCCCTCCCCCCTCCCCCCACCCCACAACAGGCCCCGGTGTGTGATGTTCCCCTTCCTGTGTCCATGTGTTCTCATTGTTCAATTCCCACCTATGAGTGAGAATATGCGGTGTTTGGTTTTTTGTTCTTGCGATAGTTTACTGAGAATGATGATTTCCAATTTCATCCATGTCCCTACAAAGGACATGAACTCATCATTTTTTATGGCTGCATAGTAT…
29	Protein: amino acid activation, synthesis, targeting, post-translational modification degradation, folding, glycosylation and assembly	AT1G43760	-9.806	7.40431e-16	Down	F4ICS8	Smeritima45476_c2_seq1_len=6257	TTTTTTTGATTTTTTTTTTTTTTTTTTTTTTTGTTTTTTTTTTTTTTTTTTTTTTTATTATACTTTAAGTTCTAGGGTACATGTGCACAACGTGCAGGTTTGTTACATATGTATACATGTGCCATGTTGGTGTGCTGCACCCATTAACTCGTCATTTACATTAGGTATATCTCCTAATGCTATCCCTCCCCCCTCCCCCCACCCCACAACAGGCCCCGGTGTGTGATGTTCCCCTTCCTGTGTCCATGTGTTCTCATTGTTCAATTCCCACCTATGAGTGAGAATATGCGGTGTTTGGTTTTTTGTTCTTGCGATAGTTTACTGAGAATGATGATTTCCAATTTCATCCATGTCCCTACAAAGGACATGAACTCATCATTTTTTATGGCTGCATAGTAT…
29	Protein: amino acid activation, synthesis, targeting, post-translational modification degradation, folding, glycosylation and assembly	AT2G42005	-0.868	0.0314185	Down	F4ILY9	Smeritima35134_c0_seq1_len=1741	ATAAGATAAGTAGATAACTCTCTATCAAACAACAACTCCTTCCTTCTCATCACCCTCCAAAAAAAATGAAAAGGAAGTAAAAAAAACAATAACAACTACCTTAGCTAATTAAAGTTATTTACGGGTCTATAAATGAAATAATTCCTTGTTTATATAATCAAACTCACGTACTAATTAATAAGCAATTGCTTATGGTATATTTATTAAGTACTCTAAATATACTCGAAATTCGGTTTATTTATCTTAATTTTTGGTTAGTTATATATCGTGCTATATATCAATGGAGGGTGAAGTTGGTGGTGAGAATAATGTTTTCAATGCGCTTAGCCACCCTCTTTTGGAGAATGAATTGGAGGCCAACAAGTCATCTTCAACAAAACAAGGCAACTCTTCTTTCTT…
29	Protein: amino acid activation, synthesis, targeting, post-translational modification degradation, folding, glycosylation and assembly	AT3G15353	-1.286	0.0107454	Down	F4IYQ2	Smeritima23871_c0_seq1_len=815	TTTTTTTATCATAAGACTGAAAGCCCTTTTTAATTTAGCACTATAACCAGGCATATAAGGCCATTACACAAGGCTGTAAAATAAAACTGGAAAATATACTAAATGAGGATAGTATATATGTAGTGCAACACTTTATTCTAGTAGAAATATGTCTCCTATTTCATATGTAACTCAGCAGCTCATATCCAAGGATATTCATGTGAGCCACTTTAGGTAAGTTTCAGTGCAGGTGCTCGCTCAGTGACAGTTGCAGTTGGTGCAAGTGCAGCTACCGCCGCACTTGCACTTGCAACCATTCTCAGCACCCTCGGTCATCATGAACTCAGAGTACTCAGTCTCGGTGGTCTCAACACCGTATTGGTTTCCCTTCTTCACACACTGGCTCCTGTCTGCACAGCT…
29	Protein: amino acid activation, synthesis, targeting, post-translational modification degradation, folding, glycosylation and assembly	AT3G04770	-0.807	0.00373732	Down	F4J4W3	Smeritima30661_c0_seq1_len=621	AGCCTTATTTCCATGTTGCTTAAGAGCCCATGCAAGAACAGCTTAAGACCATTCAGTGGTTGCTCCTACCCATTCAGTGGCCTGAGCAGTGGGAGCTGCAGACCAGTCTTCCGTGGCAGGCTGAGTGCTCCAGTCTTCAGTAGGGAACTGCTGAATAGGCACAGAGGGCACCTGCATGCCTTCAGACCAGTCTGCAACTTCAGGCTGAGTAACAGTGAACTCAGGAGCTGAAACAGTCCATTTACCCTGAAATTCCTTCTTGGTCACAGCCTTTTCAGCAGCAGCCTGCTCTTCTTTTTCAATCTCTTCAGGATCTCTGTAGAAGTAGAGATCAGGCATGACCTCCCATGGGTGTTCACGGGAAATGGTGCCACGCATGCGCAGAACTTCCCGAGCCAG…
29	Protein: amino acid activation, synthesis, targeting, post-translational modification degradation, folding, glycosylation and assembly	AT3G52140	-0.714	0.0280374	Down	F4J5R9	Smeritima45232_c0_seq3_len=6122	CTCAAAACTCAAGTCTTTCGTTACCTTCTTCTCCTCATCACCTTATCCTATCCACCACCTTCTTCTTCTACTACTACTCTTATAATAAAACCTTTATACTAATATCTCTTTCAAACTACAATATTTTTGTTATCCTATATATATAGTTTCCTACCAAAAATATTTTCTTTGACTATATATATATACTTTTAATTCATGCATTTGTTTTCTATTGATATAAAGAGATATATATTCATTGGTTGGAATTGAGCGAGTTCATAGTGGTAAGAGTTATAGTGTTGCATACAAGATAAGATATGGCTCCTAAGGCCGGAAAGGCAAAGCAAAACAAGGCCAAAGGAGAAAAGAAGAAGAAGGAAGAAAAAGTTTTGCCAACGGTAATTGAAGTATCGGTCGATA…
29	Protein: amino acid activation, synthesis, targeting, post-translational modification degradation, folding, glycosylation and assembly	AT3G12700	1.613	0.0421686	Up	F4J9V9	Smeritima30734_c0_seq1_len=1657	CTTGTCTCCACTTTAAAAAAAGAAAAAACCACACTCAAGGTAATCAAACACCCCAAAACTCTTACCACTGTAGATATAATAAATACCACCAAAATGCATCGTTTTTTACCATCAACAAAATATGGCTCCCCACCATCATTTCCTTCCTCTCATCTCACTAATTTTCACCACCCTCCTACTATCTCAAGCACTAGCAACCCCTCCAAACCTCCTCCCAATCCTCAAAGACGCCGCGAAACCACAATACTACACCACCTTCCCCCTCGGAACACCCTCCTTTCGCATCAACCTCTCCATCGACCTCTCCAACCCTTGGTCCTGGTTCACTTGCAACTCCGTTGGCAACAACGAAACCATCTACCAACCCGTCCCAAAAAGCTCCACCTACCGTCCCATCCG…
29	Protein: amino acid activation, synthesis, targeting, post-translational modification degradation, folding, glycosylation and assembly	AT4G05050	-2.194	6.95464e-05	Down	F4JGM3	Smeritima27769_c0_seq2_len=405	TTTTTTTTTATGAAAGAAAAGACTTGAATTTATGTACAAGAACTAGCACAAAATGCCATTAAACCAAGACCAACATTATTGAAGGTTCATCATTTTCTCAAAACAAAAACATAAAACTGAAATCAACTTAAAACAATTGTTCATAATGAAATCATCTGGTCAACAGACCCACAATAGCATCCACATACTACTATCATTTAGAAGCCACCACAGAGACGAAGGACAAGGTGGAGGGTGGACTCTTTCTGGATATTGTAGTCAGCCAAAGTGCGCCCATCCCCAAGTTGCTTCCCAGCAAAAATCAACCTCTGCTGGTTTGGAGGAATACCTTCCTTGTCCTGGATCTTCGCCTTCACATTGTCGATAGTGTCAGAGCTCTCCACCTCCAAGGTGATGGTC…
29	Protein: amino acid activation, synthesis, targeting, post-translational modification degradation, folding, glycosylation and assembly	AT4G05050	-2.194	6.95464e-05	Down	F4JGM3	Smeritima27769_c0_seq2_len=405	TTTTTTTTTATGAAAGAAAAGACTTGAATTTATGTACAAGAACTAGCACAAAATGCCATTAAACCAAGACCAACATTATTGAAGGTTCATCATTTTCTCAAAACAAAAACATAAAACTGAAATCAACTTAAAACAATTGTTCATAATGAAATCATCTGGTCAACAGACCCACAATAGCATCCACATACTACTATCATTTAGAAGCCACCACAGAGACGAAGGACAAGGTGGAGGGTGGACTCTTTCTGGATATTGTAGTCAGCCAAAGTGCGCCCATCCCCAAGTTGCTTCCCAGCAAAAATCAACCTCTGCTGGTTTGGAGGAATACCTTCCTTGTCCTGGATCTTCGCCTTCACATTGTCGATAGTGTCAGAGCTCTCCACCTCCAAGGTGATGGTC…
29	Protein: amino acid activation, synthesis, targeting, post-translational modification degradation, folding, glycosylation and assembly	AT4G32100	2.383	0.000383538	Up	F4JTI5	Smeritima46777_c0_seq1_len=1513	TTTTATTACATGTTTGTTTAGTACAACAACATTAAGTTTCTTTTATCTCCTCACTTTGAAGAGAACACTCAAGAATAATCATAAAAAAACCAGAGAAACAAACACACCTTTTGTAGTTATGGCTAAACTCATTTTCCTCTGCATTGCTATCTTTCTCAGCTTGGTTACTCAAGGTATGGGGCAATGTTCACTAAAGGATATGAGCTTAAACCAAACAAAGGTAGAAAAAAGTGTGGACATGAAGAAGCCACATTGGAATGTGACAATAACCAATAATTGCTATTGTTCTCAATCAAATATCAAAATTGGTTGCATGAATCCAAGCACCAAATTAGAAGATGTTGATCCTTCAATTGAGAGGATTGCAAAGGGTAAAGGACTAATCAATAATGGAAACCC…
29	Protein: amino acid activation, synthesis, targeting, post-translational modification degradation, folding, glycosylation and assembly	AT5G36100	4.148	0.0473691	Up	F4K2W9	Smeritima27040_c0_seq1_len=973	CCTCTCTTCACCTCCAAAACCAAAAGATAACCATCATCCATCCCTCTTTTCATCCCAAAAAATTTATACCCTAGCTAAAACCCTTTCATTTTACAGACTATAGATAAGATTAAGATTGATTACTACTTAATTACCCACTTTTGTTACAATTAATCATGTCATTAAAATTACCCCATTAGCTCCAAATCCAACTTACAATCACATGTGATATACCCTTAATTCAGGATGGAAGAGTTTGATCCTGGTGATGAAGGGTATTGGGAGATGGAGGAATTTGAGAACGACTCCAAATCCTATGAGTGTGATGGCAAGTTAAATCGGATTTGGAGATGTGGGGTAAGTTTGGGGAAGAAGATGGTGATTACGGGTGCTGTGGTCTCATCAGCACCCTTTGTTCTG…
29	Protein: amino acid activation, synthesis, targeting, post-translational modification degradation, folding, glycosylation and assembly	AT5G01950	-2.013	0.0127351	Down	F4KAX4	Smeritima45169_c0_seq1_len=896	CTTACTTTCGTTCACTTTATTTGTTTGATTTAGAAGATCACAACATTGAAATTTTGTTTATCTAGTTTGAATTAGTAACTATAGTCTTTAAATTTGAATTTGAAGCCAACCATTTACTAATTATCACGTATGCATGCACTGTTTACATTAGAGTTGTAGATGTACTGCTGAATGGTTTGGAGATCTTCAGGATAAGTGACTTTACTGGGAATCTTGCAACTCCGAACCCACCTCAACAGCCTAGCCCTCCACCACTATCAACAAGCGGAATGAACTCAAACCACCACCCTTTACTTATGATAATCTTAAGCACAATAGGTGGTGCAATTCTTATATTCCTCCTCACACTTGTTTGCCTTATTTTCTATAAGCGGAGGGCAGCAAAGGAGGATACGACCT…
29	Protein: amino acid activation, synthesis, targeting, post-translational modification degradation, folding, glycosylation and assembly	AT5G01950	-2.013	0.0127351	Down	F4KAX4	Smeritima45169_c0_seq1_len=896	CTTACTTTCGTTCACTTTATTTGTTTGATTTAGAAGATCACAACATTGAAATTTTGTTTATCTAGTTTGAATTAGTAACTATAGTCTTTAAATTTGAATTTGAAGCCAACCATTTACTAATTATCACGTATGCATGCACTGTTTACATTAGAGTTGTAGATGTACTGCTGAATGGTTTGGAGATCTTCAGGATAAGTGACTTTACTGGGAATCTTGCAACTCCGAACCCACCTCAACAGCCTAGCCCTCCACCACTATCAACAAGCGGAATGAACTCAAACCACCACCCTTTACTTATGATAATCTTAAGCACAATAGGTGGTGCAATTCTTATATTCCTCCTCACACTTGTTTGCCTTATTTTCTATAAGCGGAGGGCAGCAAAGGAGGATACGACCT…
29	Protein: amino acid activation, synthesis, targeting, post-translational modification degradation, folding, glycosylation and assembly	AT2G40180	2.148	0.00254587	Up	F6LPR7	Smeritima33902_c0_seq1_len=1707	AAAACATCATTCCCTCAAACTCTCTCTCATCCACGTGCTCCAATCCCACTCGTCCTTCCCCCACCCTCTTTTTCCTTTCCCCACTCCCCTACATTCTCTCATTTATCACACCCTCTTCTCTCTCCTCTCCCAACTCTCTCACCTCCCTCCTTTTCCTTCTCTCTCATCAATGGAATCCTCCTCCTCCGACGAGAGCTCCCTCTTCTCCGGCGAAGAATCCCGGACCTCCGACATGTCCTCTTCTCCGGCCACTAGCAGCGACAGTTCCGGCGAGATTCCCGAATCTGTTGTCCGAATCTCCGGCGAAACTCCGGCAAAACAAAAGTGTGTCGGAAGACATGATAGGCTTAGTTGGGGCTACACTTGTGTCATTGGTCGTAGACCTGAAATGGAAGACGC…
29	Protein: amino acid activation, synthesis, targeting, post-translational modification degradation, folding, glycosylation and assembly	AT3G16330	2.268	0.00965518	Up	O04324	Smeritima42126_c0_seq1_len=1340	ACCCACAAGCATAAAATCAACAAAAAAAAAAATTCAAAAAGGAAAATTATGAAATAGTAAAATCATACATGATTACATGCACAATATAATGTGTACACCATAATAATACATAGTACATGTTATCATTCAAAACAAATAGTTTGGATGGCCTAATTATATTAATATTGTAACAATTGAATACGACTTTGAGCCCTTAATTGATCGTAAAATTTCTTAATGAATTCCTCAGCTTCATAATCAACTTGAACATTTCCTTCATTTTCATCTTCAGATAAATAATCTGATATCATAATTGGAAATGGCGATGAAACAATTGGACTACTACAATTCTCACCAGGTGCTAGATCATAGCCGTCTAGACGTAAATTGAATGAATATTCTGGTGTTTTAGGCACTACA…
29	Protein: amino acid activation, synthesis, targeting, post-translational modification degradation, folding, glycosylation and assembly	AT2G23200	-1.849	0.00252753	Down	O22187	Smeritima44989_c0_seq3_len=2144	AAAACAAATTAAAAAAATGGTTCTGTTTCTTCTATTAATTTTATGTCCTATTTTCAATCTTGCGGAATCATTAAACAACACATCTCCTTCAACTTATCATCCAAAAGAACACAAACTCATTAACTTCGGCCTCCAAAAATCCTCTAATGATGGTGGTCCATGGTTGAGTGACGAAGATTTTGTAGATGCTTCGCCACTAACCTCCACCGCTGCCATGCCGGTAGATGCCATAGCTCCGTACAATGTGGCCCGTGTATTTCGAACCCCAACAAATTATTCAGTCCCTGTGTCAACTTCCGGTCCCATATTCATTCGCCTTTTCTTATATCCACCTTCTTCAACATCGTACAACAACATAGACATCAGACAATCTTTCTTATCACTAACGGTAAATGGAGT…
29	Protein: amino acid activation, synthesis, targeting, post-translational modification degradation, folding, glycosylation and assembly	AT2G40850	-2.164	0.0472857	Down	O22199	Smeritima33002_c0_seq1_len=1202	ATCGATCCTCCCGCGTACCAAGCCACCGACCAACATGGCAGCGTCTCTCCAAGCCGCGGCCACGCTGATGCCGGCCAAGATCGGCGGCCGGGCCTCCTCCGCGCGGCCGTCGTCGCACGTCGCCCGGGCGTTCGGCGTTGACGCTGGCGCCAGGATCACCTGCTCCCTGCAGTCCGACATCAGGGAGGTCGCAAGCAAGTGCGCCGACGCCGCCAAGATGGCCGGCTTCGCCCTCGCCACCTCTGCCCTCCTCGTCTCCGGCGCGAGCGCGGAGGGGGCGCCCAAGAGGCTGACCTTCGACGAGATCCAGAGCAAGACCTACATGGAGGTGAAGGGTACCGGCACCGCGAACCAGTGCCCGACCATCGACGGCGGCGTCGACTCCTTCCCCTTCAAGGC…
29	Protein: amino acid activation, synthesis, targeting, post-translational modification degradation, folding, glycosylation and assembly	AT4G14840	-2.419	2.91306e-05	Down	O23339	Smeritima35878_c0_seq3_len=382	TCTTTAACACCCCCAAAAGATCATACCAGCTCACCAGCAATGGATCCAACCCAAGACAATATCTCTGAACTGCCAGAAAAAGAATTCAGAAGGTTGATTATTAAGCTAATCAAGGAGGCACCAGAGAAAGGTGAAGTCCAACTTAAAGAAATCAAAAACATGATACAGGATATGAAAGGAAAATTCTTCAGTGAAATAGATAGCATAAATAAAAAACAATCACAACTTCTGGAAATGAAAGACACACTTAGAGAAATACAAAATGCAGTGGAAAGTTTCAACAATAGACTAGAACAAGTAGAAGAAAGAACTTCAGAGCTCAAAGACAAGGCTTTTGAATTAACCCAATCCAACAAAAACAAAGAAAAAAGAATAAGAAAAT
29	Protein: amino acid activation, synthesis, targeting, post-translational modification degradation, folding, glycosylation and assembly	AT4G16370	-0.615	0.0497405	Down	O23482	Smeritima40443_c0_seq1_len=2665	CACCTTAACTAAACCGAAAACTTCTAATTGTTAGTGTGATTATTTGTAATACATATTAGGTTAGGGGCATAAATCTCAAAAATGATCATAGTTAGCGCTAATTCAAAAGTCCTAGCTATAATGGTCACTGATCAGCACAACCAAAATTGATGGAGTATAAAAATTTCAACAACATTGGGATTCAACAGCAAAACACTTTTAAATGCGTTATTTTTTGGGTTCTTAAGACGGCAAAGCTATACCACATCCTAATCTGACTGTAACAGCTGCATAGACATTAATACTACTAATTAACTTCGGTGGTATATATGGACGGTTTTCTTCAAGATCAATATCAATGCACAGGACATGTTGCTACCACAATCCCTGGGGCGGTAGGGCATGATGCTAAGGGGCAAT…
29	Protein: amino acid activation, synthesis, targeting, post-translational modification degradation, folding, glycosylation and assembly	AT2G30040	2.113	0.15439	Up	O64741	Smeritima16648_c0_seq1_len=952	GATGATGATGATGATGATGAAGGGGAGAAGTCGAGGTTTGGCCAATCAAAGATGCTTCGAGGGGAGGAATCAACGGTGATCTTAGAAGGGGTAACAGGGAGTAAAAATGGGTGTTGGAGTAGCTGATCACAGCTCCACCGCTGACCGGGGTTGCGAATGAGGCATTTTTGTAACAAGTCTTTAGCAAGTTCGGGCAGTTGAGGAGGGAAATCGGGCAGGTCATTTGAGTACCCAATTTGAAACAGAGTATGGGCCCCACAGTCCTTCCACGCTGGCACTCCGGTGAACATCTCAATCACCGTGCACCCTAGTGACCAAATATCTGACTCATACCCTTGTGATTCACCACGGACGACCTCAGGGGCCATCCACAGTGGACTCCCACGTGGCACCATCTTC…
29	Protein: amino acid activation, synthesis, targeting, post-translational modification degradation, folding, glycosylation and assembly	AT5G67360	-2.602	1.62003e-06	Down	O65351	Smeritima43206_c0_seq1_len=2722	GCCACATAATGGTTTTGTACTCAATAACAAATTACAGAGTAATTACATACAGTCATGCAGTATGTATTTATATCTGCAGAATATGGATGAGGAGTTGATTCACGCGCATTTCTATGTGTGCAATTACCAACGTAGCTTTGACTTTTCAAACGGCCACGTGAAATGAATAAAAAGCCCCTATGCATTAAGAATTTCATAGTGCACCGTGCTATATTGGGCAGGACTCCTTAAAAATTGTGTATCAATTGTGTGCCACCATCTCCAATTGGTTAAAGCTAATATGGTTTTTTTGAATTTAAAAATAAAAAAGTAATTATCGTAATATTAATTTCAACCAAGAATAGTGAATGTCACACAAGTGGTACGCAAAAATTTATCGAACATTAGATTTAGACTCCT…
29	Protein: amino acid activation, synthesis, targeting, post-translational modification degradation, folding, glycosylation and assembly	AT4G22030	-1.906	0.045754	Down	O65451	Smeritima31936_c0_seq1_len=1538	ATTCTTTGAAAAAATATGACCGCAGTATTGTTACAATCTACATTAATGGCTTCGATTCCAAATGTATCGAACCATGTTACTAAGCCTTTTGTTCATCGTTCAGCATCTCCTAGTCTCGGAATCAGATCTGCCATATCGATTCCAAAGTTACCAAATGGTAAGGTCTTGAGAGACCTGAACATGTCAAATGTTAACACTCTCTTTAAGAAAAACACAAAAACAATAACTCTACCACCTTTAGACAACACCACTCCACCACAAGAAGAAAGTAGTCACGATGAGGAAAGTGAGGCAACATTAGCTACTGTCAAGCTACATGTAGTATTGGAGGCGGTGTTGGATAGAATAGAGATGCACAAAAACATTGGTGAGCAACGTGAGAATTGGAACTCTTTGTTG…
29	Protein: amino acid activation, synthesis, targeting, post-translational modification degradation, folding, glycosylation and assembly	AT4G23160	-2.27	0.0454315	Down	O65468	Smeritima298860_c0_seq1_len=1425	TTCTATTAATCCTCGTAACTTCGGATTGACATCATCCAAATCTCATAGAAATTAGACGATTCAAACAATAATTAAAGAAAGCAAAGCAATTAAATTGATATCTTAATTCTCATCAAAGAACATCGACAATAAATGTTACAACCAACTTCAACCAATTTCTACACTAAGGCCTTGTTTTTGTGTTATCACATTCCGATGTAGGATTCAAATCAATGTCACTTTGAACCAAGAAAGCCGGACGTGAGGGTACCGAAACAGTGACAGTGTAACTATTGAGCATAAGTACAACTGAAGACATAATAGGCCTTTGTGTTGCATTTTCTTGAACACATAATAGTGCAATGTTGATGCATCTTAGGACTTCATTTGTATCCGCAGCTGAAATCGATGAATCTACCA…
29	Protein: amino acid activation, synthesis, targeting, post-translational modification degradation, folding, glycosylation and assembly	AT2G39360	-2.008	0.0240566	Down	O80623	Smeritima45401_c0_seq16_len=616	GGACCCATAACTTCTTCTAGAGAATCACCACTAATGTTGGTGTTCCTCTCAGCCGTTTCTTGTAGTTGCAATGCAAACTCTAACCCCCACACGACGTCTCCCATCGACGGACGTTCATTTCTACAATCACGAACACACATCTCAGCTATCTCTCCGAACTTCCTTAGGCACTCTGGTGCGATTTGGCTGGATATATTTGGGTCGACGATAGTAGGAAGGGTGCCTTTTTTGTAGTGATTCTGAGCCCACATTGCTAAGTTTGCTTGGTCTCTAGGAAGGGCGGGGTTCACTGCAGCGCGAGCACATAGAACTTCAAACAACACCACACCAAAAGAGTACACATCGGACTTTTCGGTCAGTTTGTGACATCGATAGTACTCTGGATCTAGATACCCGGCA…
29	Protein: amino acid activation, synthesis, targeting, post-translational modification degradation, folding, glycosylation and assembly	AT1G60190	2.065	0.00984904	Up	O80742	Smeritima66070_c0_seq1_len=2558	TTTCATAAACGTATACTTTATTCACGTATATTATGGAGTATCATAATACAAAACTTCAATTTGTGACAAAAGTTTTTCACTTGAGCAATTGAGCCATACTACTACCTACTTGAAAGAATACAAAGTGTTTTGTTTTTTATACTACTGTATACAAGAACCAAATGCAAAAGAATCTAAAGCCTAGTATAATGTTCAGCTCTTTGAAAAACATAGCTGATGAATATAGAATAAAAATGATTTTTATGAATTTGAAAGTGTAAATTCCTAGATATATACATACACAAAATTTGTATCAATTGAACTTTAATTTGATCTTTATTAATTATCCTAGCTAAACTCTGCATCAACAAACCTTTCTTTATGAACTTTAGAAGCTGCAGCCCAATTCGAGGAGCTCGA…
29	Protein: amino acid activation, synthesis, targeting, post-translational modification degradation, folding, glycosylation and assembly	AT2G45750	-1.221	0.0166056	Down	O80844	Smeritima37445_c0_seq1_len=2039	TCTCGAGTAACAATAGGAAATAAAATCTTTCATTTCATTTGAAAATTTTGAGTTACTACACCCAAAAGCCAGGCCACCATTTCAAACTTTTGAGTTAGCTACTAAATTGATTTACAAATTGACATAAAAAGACTATTTAAGAAGGAATAGTGAACTGTTGGTGTTCAGTAGTGTTAGAGGCAGTCCAATATGACTTCACTGCAAAAAGAAGTTTTTGCCTTTCAAGGGGCCCTTCTTCATGGTCCACTATTTGGCTATCCCATTGTAGTGCATCTGTTATTCTCTTCACCTTCACTAGAATATCCACATCATCTCGGACTATTACACTCCCTTCTGGCCTTAATACTCTGTCCATCTCTAATAAGATATCCTCCATCTCACACCTATCTTTGTAGAGTG…
29	Protein: amino acid activation, synthesis, targeting, post-translational modification degradation, folding, glycosylation and assembly	AT4G31650	-5.956	0.24693	Down	O81782	Smeritima564177_c0_seq1_len=446	CTCCGGCGAAGCAACAAGCAAAGAGGATTCCATTGGAGTTTGTGAAGAAATATGGAGTGCAATTATCAGATGATGACATATATTTGAGTGTAAAAAATTCTGAAAAACCATGGAAAGTGAAATTAAGTAAAGATATAAACTATAATGTGATTCTGAGAAAAGGGTGGAAAGAATTCATGGAGTTTTACAATTTGGAATATGGAAATCTTTTGGTATTCAGATTTAATGGAGGATTATCAAAAACAGAGTCGAATTTTCATGTTGTGATATTTGATAAAACTTGTGTTGAGATTGATTACCCTGTTAGAAGCTGTTCTAATGGGAAGGCCGCGGCGTCCACGAAGAAAAGAATTGAGGATGAGGTTGAAGATGAAGATGACGTTTCGGTTGAAATATTGG…
29	Protein: amino acid activation, synthesis, targeting, post-translational modification degradation, folding, glycosylation and assembly	AT2G47750	2.254	0.0706571	Up	O82243	Smeritima33610_c0_seq1_len=2000	AAAAAGGTTAACATCATCCCACAAAACTCCTGTAAATATTGCTGAATTGCTACCCAAATTTCAACGTTATTAATTATATGATTAGATTAGCTAATTTATAATAACATTAATCAACTAATAATAAAGTTTAATTAACTCTTAATAATCAAGGTACCCATATAGGATCCCTAGGACTAACAAAGCATTCTTTGACATTAGCATCAAGCAACTTCAATGCACCCTTATTAGAGCTAATACACCTTGGTGTTTTGTACTGATTTATAGAAGAACCACCTTGATTTATGAAATAATCCATTAGTTTCTCAAATGTGCCCGATTTTACCACTTTTATCTCCAGAGGTCCTATAGCCTTGTCCTGAGCCCGGCACCTTCTGTACGTGTAATCAAGCGCGTTTTCAA…
29	Protein: amino acid activation, synthesis, targeting, post-translational modification degradation, folding, glycosylation and assembly	AT1G18390	-2.106	0.0706977	Down	P0C5E2	Smeritima39253_c0_seq4_len=1672	CTCCAAAGCTGTAAACATCACTTTTGCTCGTCACTTGGTAGTTTTTGTGATATTGCGGGTCAAGGTACCCTGGAGTTCCCTGTGGGACTGTTGAGACATGGGAGACATCACAAGGAAAGAGCCTTGAGAGGCCAAAATCTGCTACTTTGACAGAGAAATTGTTATCGAGGAGGATATTGTTTGTTTTCACATCGCGGTGGATGATGTCAGAAGCATGGAGATATGACAATGCACGTGCAGTTCCAGTGGCAATCTTCATGCGAATTTCCCAAGAGAGGGTTTTAGACCCTTTACGATCCCCGAACAGATGATCAGCTACAGTTCCGTTGGGAATGTATTCATAAACAAGGAGAAGCTCCCGGCTATTTCTCGAGGTGTACCCGTATAATGTAACAAGAT…
29	Protein: amino acid activation, synthesis, targeting, post-translational modification degradation, folding, glycosylation and assembly	AT4G27140	4.053	0.0206915	Up	P15457	Smeritima241043_c0_seq1_len=649	CTCAGGAACATTATTACAAAGTAGCTAGCACACCAAATTAAACTGCCTGGTAAAACGGGCACTAACACAGGCCATGAGGTGATTTATTTATTCATTAATTCATTCTTTCCTAGTAGTAGAGTACTACTCTTAGAACAAAGGGAGGTTCTAATTAACTGAGACTTGGAATACTGCAATGGCGAGGTGGAATGCGGCATAAACCAGGAAGGGCTTGTGCAGTCTGAAAAGCCTCAGCCCTTTCCCTTCCCTGCAACACTGCAGCCTGTTGCTCCTGATGGATTATTTGTGTTAGCCCCTCGCACCTACATTCCTCGTCTTCCATCTGTTCCAACTCCTCACAGCACCTTGGGAATGATTGGCGCCAGTCTCCATCTTGTTGGTTCATTAACATAATTTCCT…
29	Protein: amino acid activation, synthesis, targeting, post-translational modification degradation, folding, glycosylation and assembly	AT1G42970	-6.16	0.133227	Down	P25857	Smeritima444843_c0_seq1_len=419	AACTGTGAGGAGGGGAGATTCAGTGTGGTGGGGGACTGAGTGTGGCAGGGACTCCCCAGCAGTGAGGGTCTCTCTCTTCCTCTTGTGCTCTTGCTGGGGCTGGTGGTCCAGGGGTCTTACTCCTTGGAGGCCATGTGGGCCATGAGGTCCACCACCCTGTTGCTGTAGCCAAATTCATTGTCATACCAGGAAATGAGCTTGACAAAGTGGTCGTTGAGGGCAATGCCAGCCCCAGCGTCGAAGGTGGAGGAGTGGGTGTCGCTGTTGAAGTCAGAGGAGACCACCTGGTGCTCAGTGTAGCCCAGGATGCCCTTGAGGGGGCCCTCCGACGCCTGCTTCACCACCTTCTTGATGTCATCATATTTGGCAGGTTTTTCCAGATGGCAGGTCAGGTCCACT…
29	Protein: amino acid activation, synthesis, targeting, post-translational modification degradation, folding, glycosylation and assembly	AT4G09800	-5.387	0.67815	Down	P34788	Smeritima877394_c0_seq1_len=314	TCCAGGTCTTCACGGAGCTTGTTGTCCAGACCATTGGCTAGGACCTGGCTATATTTTCCATCCTTTACATCCTTCTGTCTGTTCAAGAACCAGTCTGGGATCTTGTACTGGCGTGGATTCTGCATAATGGTGATCACACGTTCCACCTCATCCTCAGTGAGTTCTCCCGCCCTCTTGGTGAGGTCAATGTCTGCTTTCCTCAACACCACATGAGCATATCTTCGGCCCACACCCTTAATGGCAGTGATGGCAAAGGCTATTTTCCGCCGCCCATCGATGTTGGTGTTGAGTACTCGCAAAATATGCTGGAACTT
29	Protein: amino acid activation, synthesis, targeting, post-translational modification degradation, folding, glycosylation and assembly	AT4G09800	-5.387	0.67815	Down	P34788	Smeritima877394_c0_seq1_len=314	TCCAGGTCTTCACGGAGCTTGTTGTCCAGACCATTGGCTAGGACCTGGCTATATTTTCCATCCTTTACATCCTTCTGTCTGTTCAAGAACCAGTCTGGGATCTTGTACTGGCGTGGATTCTGCATAATGGTGATCACACGTTCCACCTCATCCTCAGTGAGTTCTCCCGCCCTCTTGGTGAGGTCAATGTCTGCTTTCCTCAACACCACATGAGCATATCTTCGGCCCACACCCTTAATGGCAGTGATGGCAAAGGCTATTTTCCGCCGCCCATCGATGTTGGTGTTGAGTACTCGCAAAATATGCTGGAACTT
29	Protein: amino acid activation, synthesis, targeting, post-translational modification degradation, folding, glycosylation and assembly	ATMG00220	2.672	0.00148337	Up	P42792	Smeritima10431_c0_seq1_len=1139	TTTTTTAATTTATTGAATTAATAATTTATCTCATATTTTTATAATATAAAAATTAATAAAGAAATATGAAAAATAAATTGTTGTAAAAATTTGGCTTGTTGAGATGAATGGGTATTCAACTGGTTGTATACCAATTCAAGTTAATATAAAGAATGTTATGGTAAAAATTCAAAATATAATTTTATTTAATGGATAAAATTTATTTCTTAGAAAATTTTTGTTGTTTAATATAGGTAATACTAATAAAATTAAAATTGATAATATTAAAGCAATAACCCCACCTAATTTATTAGGAATTGCTCGTAAAATTGAGTATGAAAATAAAAAATATCATTCTGGTTGAATATGGGTAGGTGTAACTATTGGGTTTGCTATTACAAAATTATTATGATCGTTTAA…
29	Protein: amino acid activation, synthesis, targeting, post-translational modification degradation, folding, glycosylation and assembly	AT2G37770	-0.505	0.00905847	Down	Q0PGJ6	Smeritima32716_c0_seq1_len=659	TGGCACTAAATCAATCACAAACCCACTATAATAACACTGATTTGAAATTATCAGGAAACAAACGGGTGCTGAATCAACAAATAATACCATTAAGAAAATAATGCTCCAGGCTATGATTATACATGCACTTGTTTACAAGATGCCTCATTATCAATTTAAAAAACAACTATATTCTTAATTAAAATTTTGAGTAGTGACGCGTACAAAATACAGATCAATGTAGTCAAGGTGCAATCCTTATCTTGAGAGTCCTATTCAAGGCCTTGGAGAGATCTTCTGGAGCATGATCACTGCACATGTTTACCTCCGGTTCATTGCCATAAACAAAAGCATGGAAGATATGTCTATAACTTTTTATGAAGTCACAAATTTCAACTCCTCTGCAAAAGAACCTTTTTT…
29	Protein: amino acid activation, synthesis, targeting, post-translational modification degradation, folding, glycosylation and assembly	AT1G57860	-2.341	6.17957e-07	Down	Q0WSS0	Smeritima29983_c0_seq1_len=591	GCAGGGTCTGAAATAATCACAACAAAAAGTTCTTTATAAGGACAGAAAACCCACCTTTCGGCCGGAACCGCCATCTTCCAGTAATTCGCCAAAATGACGAACACAAAGGGAAAGAGGAGAGGCACCCGATATATGTTCTCTAGGCCTTTTAGAAAACATGGAGTTGTTCCTTTGGCCACATATATGCGAATCTATAAGAAAGGTGATATTGTAGACATCAAGGGAATGGGTACTGTTCAAAAAGGAATGCCCCACAAGTGTTACCATGGCAAAACTGGAAGAGTCTACAATGTTACCCAGCATGCTGTTGGCATTGTTGTAAACAAACAAGTTAAGGGCAAGATTCTTGCCAAGAGAATTAATGTGCGTATTGAGCACATTAAGCACTCTAAGAGCCGA…
29	Protein: amino acid activation, synthesis, targeting, post-translational modification degradation, folding, glycosylation and assembly	AT1G57860	-2.341	6.17957e-07	Down	Q0WSS0	Smeritima29983_c0_seq1_len=591	GCAGGGTCTGAAATAATCACAACAAAAAGTTCTTTATAAGGACAGAAAACCCACCTTTCGGCCGGAACCGCCATCTTCCAGTAATTCGCCAAAATGACGAACACAAAGGGAAAGAGGAGAGGCACCCGATATATGTTCTCTAGGCCTTTTAGAAAACATGGAGTTGTTCCTTTGGCCACATATATGCGAATCTATAAGAAAGGTGATATTGTAGACATCAAGGGAATGGGTACTGTTCAAAAAGGAATGCCCCACAAGTGTTACCATGGCAAAACTGGAAGAGTCTACAATGTTACCCAGCATGCTGTTGGCATTGTTGTAAACAAACAAGTTAAGGGCAAGATTCTTGCCAAGAGAATTAATGTGCGTATTGAGCACATTAAGCACTCTAAGAGCCGA…
29	Protein: amino acid activation, synthesis, targeting, post-translational modification degradation, folding, glycosylation and assembly	AT4G23990	-1.602	0.00201001	Down	Q0WVN5	Smeritima38732_c0_seq1_len=2478	CTAGAAATAGTAATTTGTATAATAATTCTCATATACATTGCCAATATATAGTAGCAAGCTATATATATAGCTCACAAAACACTATTAATTACATACTTTTTTTTTGTTACAAGACATCTTTATTATGCCAATAAATTCAAGTAATCAACAATAATAGTTCGTTTAAGCTCCCAAATTCATTTCAACAGTAGTGCACTGCCCACTACCAAGCAAGTAGGCACATAATTGAAGCCAAAAATGCAGCAATCAAGGTGACCTTACTAGGCATTCTTCCTTTGTCACTCCTAAACAACATAGCCTCATAAATTGGCTTGCAATTAATCACCACAAAACAAGATAACAAAATCTGTAGAATTAGCCCTTCCATATTTCCTCTTGTAAATACCCCATTTAACCCCA…
29	Protein: amino acid activation, synthesis, targeting, post-translational modification degradation, folding, glycosylation and assembly	AT1G11580	-1.853	0.00183974	Down	Q1JPL7	Smeritima38176_c0_seq1_len=720	TGGTAACGCGGCTGTTGTGTTCCAGGACTGTGACATCCACGCACGCAAGCCTAACGCAAACCAAAAGAACATGATCACGGCCCAGTCTAGAACTGATCCTAATCAAAACACGGGAATTGTGATCCAGAAATGTAGAATTGGAGCCACTTCGGACTTACAGGCCACAAAGAACAGCTTTCCCACGTATCTTGGTAGACCATGGAAAGAATACGCTAGGACAGTAATCATGCAATCGACTATAAGTGATGTGGTGCATTCAGCAGGGTGGCATGAATGGGACGGTGAGTTTGCACTTAAAACTTTGGATTATGCAGAGTATAAGAATAGCGGCCCAGGAGCTGAAACTTCAAAACGTGTGCAATTGAGAGGAGTCAGGGTGATTTCCGATGAGGCCGAGGC…
29	Protein: amino acid activation, synthesis, targeting, post-translational modification degradation, folding, glycosylation and assembly	AT5G60900	-2.726	6.19997e-06	Down	Q39202	Smeritima27750_c0_seq1_len=2815	GCCACTTGATCTAGAATAATACAAATGAAGTTTCTCATTGAGGAGGTTAAAGATATTATCTTCCAATAGACGACTCCATTGCTACGAATTTATTAATGATCTCGTATAACATACAGCTTACAAATATTACAAATGAAAATGGAAATCTCAAACAAAGCTTAGCTAATATAAGAATGAACATCACAACGTAATATGAAGTACTCTATCTATGAAATGTAAACGTGCATCAACAATAATGGAGGAGTGAGCTAATGTTGGGCCCTGGGGGTGTTAAGACAATGAAAGGGCCTCTGTTTGGGAAGTGGAGTAAGAAGCTGGGCATGGAGGTTCAGGAACTTGAACAAGCCCTTCAAGCATCTCTATAACCCTCCTCATCGCGGGTCTTAAATTGGGGTCGTC…
29	Protein: amino acid activation, synthesis, targeting, post-translational modification degradation, folding, glycosylation and assembly	AT3G07360	1.683	0.0251431	Up	Q3EBB0	Smeritima31179_c0_seq1_len=2189	TAAGAATCTGAGAAAAAAACCATCTGAATTCATAAAACAAGTAACACTTGTTCATACATAAAAACAATAGGACAAACAAACCTCTCACTATAATCAATATATAGCTATTTCTAAGGTACAATACAAAACTGCTATATAATAACATATGGAGTAACTATTGCTACTTTATCACATTTTTTTTTATTTTATTTTTTGTTTTGGAGACAATAATGCAATGCTTCTCACATTTGCTTCTTTTTATTCTTTTTATTTTATTTTTATTCACATATTATATGATATGAAATGATATTTTATATTATAGCTCAACCTAAAAAAATAAAAAAGAACACCCAAGAATTTACAATAAAGAGGGGAAAAAAAAGCAAAGATTGATGAGAAGATACAAAATTTACATACAGT…
29	Protein: amino acid activation, synthesis, targeting, post-translational modification degradation, folding, glycosylation and assembly	AT4G34670	-7.112	0.00526149	Down	Q42262	Smeritima26089_c0_seq1_len=846	CCGTACGCCTAAGTTCTCGCGCGACTCCCACTTCCGCCCTTTTGGCTCTCTGACCAGCACCATGGCGGTTGGCAAGAACAAGCGCCTTACGAAAGGCGGCAAAAAGGGAGCCAAGAAGAAAGTGGTTGATCCATTTTCTAAGAAAGATTGGTATGATGTGAAAGCACCTGCTATGTTCAATATAAGAAATATTGGAAAGACTTGGTCACCAGGACCCAAGGAACCCAAATTGCATCTGATGGTCTCAAGGGTCTTGTGTTTGAAGTGAGTCTTGCTGATTTGCAGAATGATGAAGTTGCATTTAGAAAATTCAAGCTGATTACTGAAGATGTTCAGGGCAAAAACTGCCTGACTAACTTCTATGGCATGGGTCTTACCTGTGACAAAATATGTTCCATG…
29	Protein: amino acid activation, synthesis, targeting, post-translational modification degradation, folding, glycosylation and assembly	AT4G34670	-7.112	0.00526149	Down	Q42262	Smeritima26089_c0_seq1_len=846	CCGTACGCCTAAGTTCTCGCGCGACTCCCACTTCCGCCCTTTTGGCTCTCTGACCAGCACCATGGCGGTTGGCAAGAACAAGCGCCTTACGAAAGGCGGCAAAAAGGGAGCCAAGAAGAAAGTGGTTGATCCATTTTCTAAGAAAGATTGGTATGATGTGAAAGCACCTGCTATGTTCAATATAAGAAATATTGGAAAGACTTGGTCACCAGGACCCAAGGAACCCAAATTGCATCTGATGGTCTCAAGGGTCTTGTGTTTGAAGTGAGTCTTGCTGATTTGCAGAATGATGAAGTTGCATTTAGAAAATTCAAGCTGATTACTGAAGATGTTCAGGGCAAAAACTGCCTGACTAACTTCTATGGCATGGGTCTTACCTGTGACAAAATATGTTCCATG…
29	Protein: amino acid activation, synthesis, targeting, post-translational modification degradation, folding, glycosylation and assembly	AT1G16770	2.585	0.100478	Up	Q45GQ0	Smeritima2320_c0_seq1_len=1601	ACCCATCTTCACTAACACACTGTAACATACAAATAAAATTTACAGAGTTCACAAAAGCAAGCACTGCTATCTTCCACAGTTCCACTAGATTATGTTGCCGAGTTGTACTACGTTCGACGTAGTCAACTTACTTAGCAGACAAACATGGTGCAGCACTTTAAACAACTATGGAGTACATATATACATACACAAGGCCACCATTAGTAAGAGTTAAACTAAACATACATATTGACTTTACACAAGGAAGTTCTAACTACACTGGTTTGTTAATACTTATACTTCAATAAAACCAACGATACTTGAAGTTATCTGACATCATCAACACCATGCACCTTTGAAAAGTGGGGCGGTAGGAATTGCTTCTTCTCCGAAAGTCTTGACCAAATCTGAGCATTTGGG…
29	Protein: amino acid activation, synthesis, targeting, post-translational modification degradation, folding, glycosylation and assembly	AT1G51930	-1.227	0.00376806	Down	Q6AWX4	Smeritima40337_c0_seq3_len=1642	ACTACGGGCTCTTTAAAGACGGACCCGCAAATCGACCCCAAATAATAACCGGGTAAAGTACTACGTAGTTGTTTTCTGGAGGCAAATACAGGAAAGTGAGAACCCAAACCAAGAAAGTGTGATTCTTTTCCTATATTCTTGTATTCCATCTTCTGTATCTCATCAATGGCGGAAGAAGATGAAATACTCATGGAAGTTGAAGCTGTTGAAGCTGTTTATGGCGATGATTGTATCATCCTCAACAGATTTCCTCCTCACCTTCATCTTCATATCAAACCTCGTACTGCTGATGTTGATTCTCAACAGTTTGTGGAAGCAACCATTGAATTACGGGCTGGTCCACAGTATCCCAGTGATCCACCTTATATTGCTATTATAGGTTCTAAAGGACTTAATGAG…
29	Protein: amino acid activation, synthesis, targeting, post-translational modification degradation, folding, glycosylation and assembly	AT1G64880	-0.982	0.000654225	Down	Q6GKU7	Smeritima18422_c0_seq1_len=706	CTGCCCATCAAGGAGTCTGAGATCATTGACTTTTTCCTGGGGGCCTCTCTCAAGGATGAGGTTTTGAAGATTATGCCAGTGCAGAAGCAGACCCGTGCCGGCCAGCGCACCAGGTTCAAGGCGTTTGTTGCTATCGGGGACTACAATGGCCACGTCGGTCTGGGTGTTAAGTGCTCCAAGGAGGTGGCCACCGCCATCCGTGGGGCCATCATCCTGGCCAAGCTCTCCATTGTCCCCGTGCGCAGAGGCTACTGGGGGAACAAGATCGGCAAGCCCCACACCGTCCCTTGCAAGGTGACAGGCCGCTGCGGCTCTGTGCTGGTGCGCCTCATCCCTGCACCCAGGGGCACTGGCATTGTCTCCGCACCTGTGCCCAAGAAGCTGCTCATGATGGCTGGT…
29	Protein: amino acid activation, synthesis, targeting, post-translational modification degradation, folding, glycosylation and assembly	AT5G28490	2.151	0.498753	Up	Q6NNI3	Smeritima14547_c0_seq1_len=573	CTTCTTCTTCTTCTTTTTCTTCTTGTATGGAATACCCCTAGCTTTAGCTTGACAATCCTTAACCTCCCTTAAGAACACCCGAATAGTCCCGTTTCCAAAGGGGTTCGACTCAGGGGATCCACCGTGCTCTTCATAAGCAGCCCTAAGCCGTCCGATCAAGGCATCGAGGCTGCCCCATGCTTGTCGGAGCGGGCAGCTACACGGGGCAGGAGGATCAGGCTGCCCAAAGAAAGTACACCCATGTATGTGTACCTTAGTTTTTCCAAACTGATCAAGGTACCTTAGAAACTCCAACACATGGTGGTATGAACACTGTGACACTGCCACGGGCGGCCTCATGTTCCTTAGGTATTGTCCAAAAGTGTTCCAGTCACGCCGCTTTTGTGACTCATACCGGCT…
29	Protein: amino acid activation, synthesis, targeting, post-translational modification degradation, folding, glycosylation and assembly	AT2G45040	-5.009	2.08731e-10	Down	Q8GWW6	Smeritima11644_c0_seq1_len=1189	CAAATAAAGCATATACAATTTGAGATAAATCTTCAATTCGTCTCAAAAAATGGCTACTAGAAGTTATTATTACCTCATTTCTGCAGTTTCTCTACTCTTGTTCCTTACTTTGGTTCCACTCAAAACGCAGTCGAAACCAAATTATGCTAACCCTTCTGGCTTTCTAAAGAGCTTAGAAGGATGCAAGAAGGGTGAAAAGGTAGAGGGCCTTGAGCATTTGAAAGGGTACCTTACACAATTTGGGTACCTTCAAAATCATCAAGTGTCCCACGCCATGAATAACATCAATGAAAATGATGGATTATTTGATGATAGCCTTGAGAAGGCAATCAAAATGTACCAACTCAATTACAGGTTAAATGTTACTGGACATCTGGACGCTGCTACTGTCAAACAGAT…
29	Protein: amino acid activation, synthesis, targeting, post-translational modification degradation, folding, glycosylation and assembly	AT1G09080	2.035	0.00358393	Up	Q8H1B3	Smeritima26481_c0_seq1_len=886	TCTGTTGTCAAAATCTTCACCTCCCAAGTGAGTGTCACCAGCAGTGGACTTGACTTCAAATATTCCGTCTTCAATGGTCAAGATGGATACATCAAAAGTACCACCACCCAGATCAAAGATCAAAACGTTACGCTCTCCAGATGTTTTCTTGTCTAAACCATATGCAATGGCAGCTGCTGTAGGCTCATTGATGATGCGCATTACGTTCAAACCAGCAATGGTACCAGAATCTTTGGTAGCTTGACGTTGGGAATCATTGAAGTATGCAGGAACAGTGATTACAGCATTTGTTACTGTTTTTCCTAAGTAGGCTTCAGCAGTTTCCTTCATCTTGGTTAAAACCATTGACGATACCTCTTCTGGGGAGAAGATTTTGTTTTCTCCTTTGTAGGAAATTCT…
29	Protein: amino acid activation, synthesis, targeting, post-translational modification degradation, folding, glycosylation and assembly	AT4G35920	-2.046	6.48348e-05	Down	Q8L7E9	Smeritima24542_c0_seq1_len=951	AACCATCAAATACTACTACTATAAATATTGTTAAAATCCTCATTTTTTTTTCCCATTCAATTCACCAATAATCTTACAACCAACTTAATGAACTTCTTTTCTTCATAATTCTTTGCATTTTAGTTTTTTTTTGTTCAATTATATTTTGAATCACTAGTACAAGCTAAGTTATATTATTAGTTGATCAATTATAAACATTATGAAGCAAGAACAACAACCTGCAGCAATGGGAATCCCAGTACCTCCACCAACTGCTCCTGCAGCTATTGGAGAGTTTTCAACCGGTCTTTGTGATTGTTTCTCTGATATTCCTCTCTGTTGTTTGACATGTTGGTGCCCCTGCATCACCTTTGGGCGTATAGCAGAGATCGTGGACAAAGGCTCTTCATCATGTGGTGT…
29	Protein: amino acid activation, synthesis, targeting, post-translational modification degradation, folding, glycosylation and assembly	AT5G05110	2.324	0.744693	Up	Q8LC76	Smeritima399626_c0_seq1_len=438	CGACTACCATTATGTCGTAGCCATTGTTTTTGTCGGGCTAAAGAACCAGTCCAAGAAACTCACCTCCTTCACCATCGCCAGAAAACGGCTTTGGCTTGGAGGGTACACGCCCATCAAAAACTTGAACGACCCTTACGTTCAAGAAATCGCTAAGTTTGCGATTGATGAACATAACAAAGCGTCACCAAAAAGCCACCTTAAACTAGTCAAAATCGTCAAAGGTGAGTCGCAAGTTGTTGCCGGTACTAACTACCGACTCACCCTTGCTACCGATGATGGCAACCGTTATTTAGCCGCTGTTTCTGTCGGGCTAAAGAACCAATCCAAGATACTCACCTCCTTCACAGCTGTTTAAATAAGGGTGAGTTACGTTGATTTTGTGAGTGATTGTGGTTGTGA…
29	Protein: amino acid activation, synthesis, targeting, post-translational modification degradation, folding, glycosylation and assembly	AT2G39460	-6.033	0.0136346	Down	Q8LD46	Smeritima32138_c0_seq1_len=611	GGCTTATTACTAAACAGCATTCATCCTTTAATCCTTCTAGAAATTGTCCTGACCCTTTTCACAAGATGGCGCCGAAAGCGAAGAAGGAAGCTCCTGCCCCTCCTAAAGCCGAAGCCAAAGCGAAGGCTTTAAAGGCCAAGAAGGCAGTGTTGAAAGGTGTCCGCAGCCACACGCAAAAAAGAAGATCCGCATGTCACCCACCTTCAGGCGGCCCAAGACACTGCGACTCCGGAGGCAGCCCAGATATCCTCGGAAGAGCACCCCCAGGAGAAACAAGCTTGGCCACTATGCTATCATCAAGTTTCCGCTGACCACTGAGTCGGCCGGAAGAAGATAGAAGAAAACAACACGCTTGTGTTCACTGTGGATGTTAAAGCCAACAAGCACCAGATCAGACAG…
29	Protein: amino acid activation, synthesis, targeting, post-translational modification degradation, folding, glycosylation and assembly	AT2G39460	-6.033	0.0136346	Down	Q8LD46	Smeritima32138_c0_seq1_len=611	GGCTTATTACTAAACAGCATTCATCCTTTAATCCTTCTAGAAATTGTCCTGACCCTTTTCACAAGATGGCGCCGAAAGCGAAGAAGGAAGCTCCTGCCCCTCCTAAAGCCGAAGCCAAAGCGAAGGCTTTAAAGGCCAAGAAGGCAGTGTTGAAAGGTGTCCGCAGCCACACGCAAAAAAGAAGATCCGCATGTCACCCACCTTCAGGCGGCCCAAGACACTGCGACTCCGGAGGCAGCCCAGATATCCTCGGAAGAGCACCCCCAGGAGAAACAAGCTTGGCCACTATGCTATCATCAAGTTTCCGCTGACCACTGAGTCGGCCGGAAGAAGATAGAAGAAAACAACACGCTTGTGTTCACTGTGGATGTTAAAGCCAACAAGCACCAGATCAGACAG…
29	Protein: amino acid activation, synthesis, targeting, post-translational modification degradation, folding, glycosylation and assembly	AT3G09010	-2.449	0.000188376	Down	Q8LF75	Smeritima44184_c0_seq2_len=2692	ATAGAATTGGTGGGATAACTTCACCGTTTATCTTGTCCTTGTCCTTGTCCTCTCGATTTTTACTTATCCATCCAACCAAACTAGGGACAAGAAGTAGGAGGGAAGAAATCCCTATACCATCCGCCCTTATCCCTCCTACCAAACATGCTGTAGGTGTTGTTTGGTTGGAATTTAAAATTATTGCTGGAAAAAAAAAAACACAAAAGCTGAGTCAAGATCTACTATGATGGAATCACAATTCACAAGGTCTCAGGTTAAAAAATATGGAGAGAACTGAAAGCAGTGATGAAAGTATTACTGTAAGTTGATTGAGTGCATGTTATTTTATAGATAAATGAAAATTGAACTTTTGCACTTGTAAATCTGTGACTAGTGGAGTAGTACTGTAACGTCTGTAAT…
29	Protein: amino acid activation, synthesis, targeting, post-translational modification degradation, folding, glycosylation and assembly	AT2G20000	-10.147	6.85042e-28	Down	Q8LGU6	Smeritima43763_c0_seq2_len=3513	TCGGCCTCCCAAAGTGCTGGGATGACAGGCGTGAGCCACTGAGCCCGGCCTTCTCTTGACGTTTAAACTATGAAGTCAGTCCAGAGAAACGCAATAAATGTCAACGGTGAGGATGGTGTTGAGGCAGAAGTAGGACCACACTTTTTCCTATCTTATTCAGTTGATAACAATATGACCTAGGTAGTAATTTCCTATGTGCCTACTTATACACGAGTACAAAAGAGTAAAACAGAGAGACTGCTAAATTAAAGGGTACGTGAAGTTCTTCATAGTAACTCCGTAAACTGGAACACTGTCAAAAAGCAGCAGCTAGTGAATTGTTTCCATGTATTTTTCTATGATCCAATAAGTGAACTATGCTATTCCTTTCCAGTCTCCCAAGCACTTCTTGTCCCCATC…
29	Protein: amino acid activation, synthesis, targeting, post-translational modification degradation, folding, glycosylation and assembly	AT4G27870	-2.06	1	Down	Q8LPT3	Smeritima3898292_c0_seq1_len=314	CTTTGAATGTATGCCTTTCCGATAGACAGCAGTGTGATGCATACAAGAGAAACAACTCCTAGTGTTGCGAGCTTCAAGTACTTGTTATCGCTCTTGTAGAATGAAAATCCGTATATGATTGAAGGCGATACACCAAACATGAGGTGGGATATGACAGCGAGTGTTGCATGGAGTAGAAAGTGCCCCGGCCTCCCAAATTCCTGTGCATAATGCTGTGTGTTCTGCTCCTGCTTCAGCGCTCTGAGGTTATGAGCAAGAACAAGCAGTCCTCCAAAAACATTCGCGAGCCCCAAAGCTACTATATTCAATGTGGA
29	Protein: amino acid activation, synthesis, targeting, post-translational modification degradation, folding, glycosylation and assembly	AT4G21410	-2.413	0.0273743	Down	Q8S9L6	Smeritima30148_c0_seq1_len=929	CAAAAAGTGCATAGATAAACAGTGGCATAGGTTAATATATAGCAACTAAAAAGAAACTATGTTTTGGCCTAAATACAATACGATGGATTTTTTTTTTTGACAATGTAAGCATTAAATAAAAGCCCTAAGTACATGAAATGTAATTCATATTAACAATTTTTTTATTCCCTACCCTACCTAGGTACAAGTTCTGTGATTGAAACATCATTTGAAGACCAGTTTGTGCGGTTGCTTGATGATTGATCTGAACTTTTCTCATTGGTGATCTTCGATCCCATTGTACTCGTTATGAAAAAACAAGGCCTTTTTGGCACTGGAAGAGTAATGGAATAGCTCTCTAAATTTAGCACTACCGTGTCCATAGTAGGTCTATCATCAGGAGATTCTTGAACGCAAAGC…
29	Protein: amino acid activation, synthesis, targeting, post-translational modification degradation, folding, glycosylation and assembly	AT5G46790	-1.228	0.0497169	Down	Q8VZS8	Smeritima27697_c0_seq1_len=1220	ACCATGATAAATTGAACAGAATTACAATAACAAAATCTAAAAACTATGGATTTCTTCTATTCTATGTATCAATCTTTTTTTTTTTCCATCTAAACAAAGATTAAATTAAACAAAAGGGGTAACATTATGACTCCTATAATCAAGAGAATGTGAAATTTACATAATCACCCCTTTCTTCAAAAGAAACGCCGTCGTCCATCTTCCTCGAGATTCCCACCAATTTAAACCCAAAAAACAAAATTTACTCTCAGAAAAAAACGACGTCGTCTTTGTTTCGTTACTCATCGTTTTGTAATTTCATCAACATGTATGAAGTTCAAAGAGAAAAAAAAAAGTTAAAGACCTTCTAAGAAGCAGCTGCAAGATTGCTGCTGTTGTGGGTGGTGGTAGTGATTCTTT…
29	Protein: amino acid activation, synthesis, targeting, post-translational modification degradation, folding, glycosylation and assembly	AT4G23230	-3.478	5.90419e-06	Down	Q8W4G6	Smeritima43345_c0_seq1_len=2162	CTCCACAAGCAACAACTGCACACAAGAACTAATAAAACTCTCTGCATAAATGAAATCACTTCTCATTTTACCCATCATTCTGCTTTTTGCTTTTCTTGCAAACTGCCAACAGAATTTCGATTCCTACATATGTGGAGGAGATGAATCAGCTGATCAATTTAACTACACCATTAACCGGTCTAGCTACAAAAAAAACCTCCACACACTCTTATCGTCAATATCTTCCAATTCGAAAATCAATTACGGCTTTTACAACCTCTCTGTTGGCCAAAATCTAGACAAAGTTTATGGAGTCGCTCTGTGTAGGGGAGACATAACTACCTCCGATTGTAAGACGTGCATTAACAATGCGGCGGCTAGGATCCAAGTAGACTGTCCTAGCCAAAATACGGCTCTTGG…
29	Protein: amino acid activation, synthesis, targeting, post-translational modification degradation, folding, glycosylation and assembly	AT1G14320	1.543	0.0524841	Up	Q93VT9	Smeritima24275_c0_seq1_len=800	CGACCGACGTCCTCTTTTGATAAACATTATTTTGTTTTATCGTTTACACTTTCTGAATCGTTGGTGGAGCGCCTAGAAGCAAAAATGGGCCGTCGTCCTGCAAGATGTTATCGTTACTGCAAAAACAAGCCGTACCCAAAGTCACGGTTTTGTCGTGGTGTGCCAGATCCCAAAATTAGGATCTTCGACTTGGGAAAAAAGAAGGCTAGAGTAGATGATTTTCCGTTATGTGTTCACCTTGTATCAGATGAATATGAACAATTGTCGTCTGAAGCTTTGGAAGCTGGACGTATTTGTGCCAATAAATACATGGTGAAACATTGTGGTAAAGATCAGTTCCACATCAGAATGAGACTCCATCCTTTCCATGTCATTCGTATCAATAAGATGTTGTCATGC…
29	Protein: amino acid activation, synthesis, targeting, post-translational modification degradation, folding, glycosylation and assembly	AT1G14320	1.543	0.0524841	Up	Q93VT9	Smeritima24275_c0_seq1_len=800	CGACCGACGTCCTCTTTTGATAAACATTATTTTGTTTTATCGTTTACACTTTCTGAATCGTTGGTGGAGCGCCTAGAAGCAAAAATGGGCCGTCGTCCTGCAAGATGTTATCGTTACTGCAAAAACAAGCCGTACCCAAAGTCACGGTTTTGTCGTGGTGTGCCAGATCCCAAAATTAGGATCTTCGACTTGGGAAAAAAGAAGGCTAGAGTAGATGATTTTCCGTTATGTGTTCACCTTGTATCAGATGAATATGAACAATTGTCGTCTGAAGCTTTGGAAGCTGGACGTATTTGTGCCAATAAATACATGGTGAAACATTGTGGTAAAGATCAGTTCCACATCAGAATGAGACTCCATCCTTTCCATGTCATTCGTATCAATAAGATGTTGTCATGC…
29	Protein: amino acid activation, synthesis, targeting, post-translational modification degradation, folding, glycosylation and assembly	AT4G23130	-1.121	0.0531193	Down	Q9C5S8	Smeritima44658_c0_seq3_len=2513	CATAAAACAAGATTTATTATATAAAAAGAGGTTTACAGTTTAGTTTATTTGATATAGATTTTTTTTCACAGTTTTTAGTGTTCTGTTTTTGCTAAAAACACAAATTACAGAAGCATGAAATCAACCAAATTTCTCTTTTTCATGGTTATCTTCATTTCTGTAATCCCAAACACCTTTGCTCAATTTGAGTTCGCCCACAATGAATGTGGGAAAACCAATTACTCTTCTAACAGCGCTTACCAAACAAACCTCAATACAGTCCTCAAATCCCTGTCATCGGACACCCGAATCACCTATGGCTACTACAACTTCACTTCTGGCCAGATACCTAACAGGGTTGAAGCCATGGCCCTCTGCAGAGCCGATGCCACGGTTGCTAATTGTCGAGACTGTGTCCGT…
29	Protein: amino acid activation, synthesis, targeting, post-translational modification degradation, folding, glycosylation and assembly	AT1G25390	-1.747	0.0544037	Down	Q9C6K9	Smeritima26329_c0_seq1_len=739	ATTTTTCGTTAGCTACCTGTATTCCTGTAATAACTTGCTGATAATTTTGGAGAATCTCTCACCATAAAGCTCTAAATTAGTGAGCTAGCTTTTACACCATAGCTAATAAGAAAGCTATAAGCTAATTTAGATACCATATTCTATACAATCTACATATCCTGTATACACAGGAATAAGAAAAATACTCATCATAAATGTCACTCCTTATTTCCACAAGTCGGATAGTGGAGCATAAATCATATATAATCTTCCTTGCGTATAGGAAATAACTCAGCTGCTGTTGTTAGATGCAGTAGACCTGCTAACCCAGCCGGCAATAACAGAATTTGGTGAAGGGGGATGTGTATAACTCATAGGTGGCTCAGTATGATTTTCTGTTGTCATATAAGTCGGCTTTGT…
29	Protein: amino acid activation, synthesis, targeting, post-translational modification degradation, folding, glycosylation and assembly	AT1G72060	3.787	0.403482	Up	Q9C7G9	Smeritima421647_c0_seq1_len=383	GCATGATCAATGATTATTAGGTATGGTTATTAAGATAGATGAAAGCTAATTATTAATTAGGGTAGATTGATTAACCCTAGCATTTAAGTTTCTCGCCATTGGTAAGGTGAAGAGTGCAGTCATCCCTCGGAGCAAGGCAGCAATTCATGCACCCACCTACTTGAATTCGTCCCATCCCTGGGCATATCATGTATTCTGTTTCGAAGCAAACCTGTGGACATATTTTCTCCTCATCTTGTGCCTCCACCTTCATATTTCCTCCCATCGATATTATCATCCCGAAGATGAGAAGAAGAAGAACGAAGCTAAGCTTGTTGGTAGGAGCCATAATACAATGCTATTTTATTGTATATATTTCTTTTAAAGGAGGTTTTGTTTTTAAG
29	Protein: amino acid activation, synthesis, targeting, post-translational modification degradation, folding, glycosylation and assembly	AT1G74060	-4.934	0.270315	Down	Q9C9C6	Smeritima480506_c0_seq1_len=505	AGGAAGAAAAGAAGACCAGAGAACATTCTCTATAAGGCCCTTTGCAGGGAAGAAAGCTCAGCTCCTGCCTTGGAAGCAAAGCTGTAGGAAAGCTCTTTCCCATCTTGCAAGATGGCAGGTGAAAAAGTTGAGAAGCCAGATACTAAAGAGAAGAAACCTGAAGCCAAGAAGGCTGATGCTGGTGGCAAGGTGAAAAAGGGTAACCTCAAGGCTAAAAAGCCCAAGAAGGGGAAGCCCCATTGCAGTGCAATCCTGTCCTTGTCAGAGGAATTGGCAGGTATTCCGGATCTGCTATGTATTCCAGAAAGGCCATGTACAAGAGGAAGTACTCAGCCGCTAAATCCAAGGTTGAAAAGAAAAAGAAGGAGAAGGTTCTTGCAACTGTTACAAAACCAGTTG…
29	Protein: amino acid activation, synthesis, targeting, post-translational modification degradation, folding, glycosylation and assembly	AT1G74060	-4.934	0.270315	Down	Q9C9C6	Smeritima480506_c0_seq1_len=505	AGGAAGAAAAGAAGACCAGAGAACATTCTCTATAAGGCCCTTTGCAGGGAAGAAAGCTCAGCTCCTGCCTTGGAAGCAAAGCTGTAGGAAAGCTCTTTCCCATCTTGCAAGATGGCAGGTGAAAAAGTTGAGAAGCCAGATACTAAAGAGAAGAAACCTGAAGCCAAGAAGGCTGATGCTGGTGGCAAGGTGAAAAAGGGTAACCTCAAGGCTAAAAAGCCCAAGAAGGGGAAGCCCCATTGCAGTGCAATCCTGTCCTTGTCAGAGGAATTGGCAGGTATTCCGGATCTGCTATGTATTCCAGAAAGGCCATGTACAAGAGGAAGTACTCAGCCGCTAAATCCAAGGTTGAAAAGAAAAAGAAGGAGAAGGTTCTTGCAACTGTTACAAAACCAGTTG…
29	Protein: amino acid activation, synthesis, targeting, post-translational modification degradation, folding, glycosylation and assembly	AT1G63710	2.251	0.0431244	Up	Q9CAD6	Smeritima17359_c0_seq1_len=1765	GCTGACATTAGTCATTTAATAAAATTATACTTTTCTCTCGTTTTAACTATTTAAATTGGGTTTTCTTTACATTCTTCCACATACAACCCATCTTTCCAAAGTTAACAATTCAAAAGAAAACCTTCTAAATATCCTTAAAATGGAATTAAAACCTTATGTAATAAGCTTGTATGAATCCATACATGGCTTTTTTTTCGTTGCATTTTTCCTCCTTTTTTGCTTATTGATTATTATAGTTATGTTAATAACGCTGGTACTTCTCAAAAAGAAGTTTTTTCATTGCAAGTGTGAAATATGTCGTACTTATGTGACTTCTGATTGGAAAAAAGAGTTCCTAAACATAAGTGATTGGTACACTTACCTTCTTCAAAAATCCCCGTCTAATACCATTCATATCCA…
29	Protein: amino acid activation, synthesis, targeting, post-translational modification degradation, folding, glycosylation and assembly	AT1G72540	2.256	0.145808	Up	Q9CAH1	Smeritima31930_c0_seq1_len=715	TCTCTCTCTACTTTCTCTCTCTACATTACTTCAATTCCCTTCTCTTTTTCTTGTCATACTTATAACAATAAGAAGCTAATCATACATATTTTGATCGTATAACACCTATTTATTTTATTTTCTACAAATTTGATCATACATTTATACCATATATATTTTTTTTGAGTGATATATATACATAAATCAAGAGATTATCGTCAAGAAGATCGATCAAAATCATAAAAAATGACAGTCGACAACAATAACAACAAGATATCATGGAGGAACTTTATGCCATGTTGTGGAATCTTAGATGAACCAGATATTCCAAGGAAAATAGCAGCTGAAGAAAACGATAATCATCATCATTATGTTAATCCTTTTAGAAGAAATGGTTTTGCCAATTTACGTGACCCTCAT…
29	Protein: amino acid activation, synthesis, targeting, post-translational modification degradation, folding, glycosylation and assembly	AT1G72730	1.798	0.0181778	Up	Q9CAI7	Smeritima11676_c0_seq1_len=2093	CTCAGTATTTAAAAATAAATATTATTACTAAACATTAAAGCTATACCAAACAAAGGAAACAGAAATAATTACATTTCTGTTAACTGAGATATGAGAATACAAATTAAAACTAATAGCAACTAGGTTACTGAAATAATATTAATGACCTCATTACCTATAACCTAATTAGTAGAATAAAGTTAATGTGTACCTATTTATTGGTTAATTACTAAATATAAATCTGGTTATTATGAATGTGGTAGTAGTGATTATCTTTTAACAGGAGGTTGAGTTAACGTTTTAGTAGAATATTGATGTGATCGATAGAAAAATATTATAGCTCATTGAAATATTTTTGAACATAATAAGAATAATAATATTATGAGTGTAATAAGGAAAATAATAAACTCCCCGTTGGTT…
29	Protein: amino acid activation, synthesis, targeting, post-translational modification degradation, folding, glycosylation and assembly	AT5G06770	3.462	0.00365072	Up	Q9FG30	Smeritima15459_c0_seq1_len=1699	ACGCGATCGGCACGTACATACGCGGCCTAACGAGACGAACACGCTTCTTACCCGCAACCATTACACGGCGTTTTTCAGTATATTTTTAGCGACTTGTGCCTAGCGACAACGAACGCTCGAGCTTTTCGATTCGATACACAGTATTCAATTGTTTTTTTTACCTCTTGACCACTGTCGTCGATTGGCAAAGTCGTTGTTCATCACACGAAATCGCCCAGTGTTACATTACATAATAATTGTATTATTATAACAATAATATTGTATTTATACACTTATTATTATAGTACCTATATTGTTATATAATAACCAGTGTGTTGTTTTGTTTTCCGATTTGGTTTTTTACGCAACTCGCTGAAATTAGCCAACGGTAAATCAATTTATTATTTATTAAAAACTAAA…
29	Protein: amino acid activation, synthesis, targeting, post-translational modification degradation, folding, glycosylation and assembly	AT5G06740	-1.542	0.0401257	Down	Q9FG33	Smeritima26689_c0_seq2_len=2206	ATTGCATTGTTGATAAATATCTAATTCTCTAAATCATCTTACAAGTTACAACAATTCTATATTCTTGATACAATATAACACAAAAAAATAAAAATAATGAAAAAAAAAAAAGGTTTAATTTATGCTTGATTTAATTTGATTAAAATGACCCTATCTTTCTCTAAGATCAGAAGAAGTTGCTGTCATTGCAATCTCTTCTGATAACAAAACAGTTGATCTTTCAGAAGTATACTCCGAGTGATCCAAGGAAGCCATACTTGAAATTGCAGGCCACATGAAGACCGGCTTTTCTAAGGGAACTAATGGCGGAAGCACTTCCGCCATTAGAACTTGTAGCGCGTTCCTCATAGAAGGCCTCATATGCGGGTTTGGATGACAGCAAGCCAAGCCGAGTATCAG…
29	Protein: amino acid activation, synthesis, targeting, post-translational modification degradation, folding, glycosylation and assembly	AT5G64430	1.497	0.0493906	Up	Q9FGF3	Smeritima12212_c0_seq1_len=1950	CACCACATCCAACACATTCAAGTAGATTAAACAGAGTACAAAAGCAAAGAGGATTAACATTTTAATAATAGTACTGTATAAGTAATGAACAGTAATTAGTACGAGTACTTAAAAGAGTATCCAAAGGAAAATTATCACTCGTACTTTAAACTAATAAATCAAAAATAAAAATTAATAATAATATCAATAATACATCTCATATCATCAAGTAAATATCTCCCAATTTTTTTTAATTTAAAAAAAAAAAAAATCAAACAGCAGAATTAGAAGTAGGCACAACTTTCTGAACAACCTTAGATTCCGCCGCCATATTTCTCATATCACCACCACTTACCGCTGCTCCTTGATACGACGTCGTTACAGCTCCTCCTCCTCCGCCTCCACTGCCACCTCCTTGCT…
29	Protein: amino acid activation, synthesis, targeting, post-translational modification degradation, folding, glycosylation and assembly	AT5G37540	1.652	0.0242625	Up	Q9FGI3	Smeritima10964_c0_seq1_len=2334	TTATAAGACGTCATATTTTGACTCCTACCTAACTACCTCCCTCCCTCGGTCCCTCCCCTTAGTTTGGCTTCCACACAACGCTATAAAACCAAGCACATCTCAAGTTTTTGCAATGTGCAGCAACACTAGTAACATTAAACATACACCTACTGGCTACTGCTTAATACCCCCCATTCTCGTAAATAAATATAGTTGTAAAGTTTCTGGTCCTCCTTTACTTGGATCAAATCGGTTTCTTAAACCATTACAAATCATTTCCTAGAATTAATTAGAGAGCATCATCTATGACATTGGCCTACTCTAAAGTGTTGGTTGTGTTATTCGCAACCTTGTTATTACAATTACAATGGTTTTCAACAACTGCTCTACCATTACTACTTCTCCCTTTAACTCACTCCC…
29	Protein: amino acid activation, synthesis, targeting, post-translational modification degradation, folding, glycosylation and assembly	AT5G54740	5.396	0.000646651	Up	Q9FH31	Smeritima22678_c0_seq2_len=572	CCAGGATCAAGTTTACAACAAACTAGATCTTTTTACTAGTACATAATTAATTTGCATATATATACTCATGCAAATTAAAACAAGGTACGAGTTTGGATTTCACATCTCTGTGGGGTAAGTTGACATAAACCAGGCAACTCCTGTGCACTCTGAACCATTTGCTGCATTTGTCTTCCCTGAATCTGTCCACTCTGCTCCTCTTGTTGAACCACTTGGCTTAGTCCCTCACAACGGCACTGTGGATCTTGCATACGTTCAAGCTGTTTGCAGCATTTTTGTGCTTCACGCTGGCTAATTTGGTCCTCTCCTTCCTCAGATTGGACCCTCTGCCTTAGTATCTGCCGGCATGAACGCAGCTGCTTTGCCTGCTGAAATTGCTGCTGGCAACGTGGTGATTGG…
29	Protein: amino acid activation, synthesis, targeting, post-translational modification degradation, folding, glycosylation and assembly	AT5G39030	-2.996	0.00021386	Down	Q9FID5	Smeritima45401_c0_seq6_len=1488	TGCTCGTTGCATCCATGAATTTTTGCTTATTAGCCTTATTTCTGAGATAGATGATTCTGAAACATGCCAATATACCAAGCAAAACTAAAATGCCTCCAAGAATGCCTCCAAGAATAGCAAGCAAACGATGTGAATTGCTTTTCTTCTGTGGTGAATTAGTCGGAGAAGGCAGCATACCCATGTAGGCAGGATTTGGTGCGGCAAGGGAACCCTTTGAGCTCAGCTTAAAGACCTCCAACCCGTTAAGAAAGGCATCATAGTATCCTAGAGGGCGATGATCTTGTGCAACAACTGACACCCAAAGTAAAACCCTGGAGCTCTCGCTGCTAGTGTTGGTGCTGTTGATGAGAGTGACCACGTCTTTATAAGTTGGAATGTACTGGCCACCAGCCGTTCCGT…
29	Protein: amino acid activation, synthesis, targeting, post-translational modification degradation, folding, glycosylation and assembly	AT5G44700	-1.257	0.0530037	Down	Q9FIZ3	Smeritima45475_c1_seq13_len=887	TTTGAAGGTGATGTTCCAATCAATTTAGGCCTTCTCTCTCAACTCATTTCATTAGATCTCTCAAATAATGACTTGAAAATGCCTCATATTGATAACATTTTGAGAAACATAACCAGCTTGAGAGAACTTAACCTCAACCATGTTTTGATTAATTCAGCTTTCCCACAAGCAGTAGCCAACCTTTCTTCTTTGTCATCTTTATACCTCACCAGTTGCAATTTGCAAGGCTCCTTCCCATCCAACATATTCACCCTCCCTCATCTACACTCTCTCATAGTTGGTGACAATTATAACCTTTACATTGATGCCTCACATTTCAGCAATTTGAGTAGTTCCTTGGAGTTCATAGATTTCTCCTTTACTAATTTAACAGGTAAGTTGCCTGAATATTCACTTGGA…
29	Protein: amino acid activation, synthesis, targeting, post-translational modification degradation, folding, glycosylation and assembly	AT5G55480	-4.643	0.00263127	Down	Q9FJ62	Smeritima43219_c0_seq1_len=1136	CGACACAATTTTCAATATAAACACATAAATTTCAAGTATACAACCCAATTTCAAGTATAAACACATATAAACACAATTTTCATACAAATTTAAAATGTGCTTCCTTCAGAATAAAAAAAAAAACAAGTTCATTTTCTCATGGCTACAATCAAAGAAAACGCGAAATGTAAGCAGGAGGAACCGCGACAATCAAAGCTAGGAGCGATAGTAAGTAAGAAACCGCGACTGCATGTTGGCCGGCTGATGGGGAACTCGTTGGGCTTGACGTGTTTTGTTGAACAGGTGGAAGAGCTGGCTGTCCAACATCGTCAGCTGTGAGGACTGGTGTAGGCGGAGTAGGTGCCACTGCTTCAGGTTCAGAGCCGAGGAGTGTAATGAGTCCACTAGGTTGTGCTGGCA…
29	Protein: amino acid activation, synthesis, targeting, post-translational modification degradation, folding, glycosylation and assembly	AT5G57480	-2.433	0.000812171	Down	Q9FKM3	Smeritima20613_c0_seq1_len=1814	GAGCAATACTCTGTCTCAAAAAAATAAAAAAGAAAAAAAGCCCTCCAAAATTCCTAGAGAGAAAAAACTTAAACAAAAAGATGATGATGGAAAGAAATAATGATAATATGTTTATGAAATTAGGGTCATTGATAGCAACTTTGATGTTTGTTAAGGCCATGTATGAGCAATACATCCCATATCGATGGAGAGAATCGATCCAATCGTACCTCTACCGGTACACCGGACGGATTGTGAGGTTTTTTTCTCCGTATCTTCATATTACCTTTGAAGAATACACGGGTGAACGATTTGATCGAAGTGAGGCTTATTACACCATTGAAACATACCTTAGTGAGAGGACGCCCGAAAAGGCTAGAAGATTAAAGGGGAACTTTGTTAAGGGTGGTAAAGCCTTGG…
29	Protein: amino acid activation, synthesis, targeting, post-translational modification degradation, folding, glycosylation and assembly	AT5G51750	-2.38	0.0658962	Down	Q9FLI4	Smeritima43250_c0_seq2_len=536	CCATTCGATATAAAAGTGCAACCATCTGTTTTGTCATTCAATAGTGTTGGGCAGATTATGTCCTTCACTGTAAGGGTTTCTGGGAGAATTGATTCAAGAGCTTTGATGTCAGCGTCTTTGATGTGGGATGATGGTCAACATAAGGTTAGAAGCCCTATTATTGTGTTTAAAGAACTTAAACCAACTCAATAAATATCACTTGGTAATTATTAGGAGTCTAAAAAATCTAATGTTCCATAAATTGCGTACCACTACTCTTATTGGTTGAAATTAATATTACGATAATTACTTTATTTTATTTTTAAATTCAAAAAAAACCATATTAGCTTTAACCAATTGGAGATGGTGGTACACAACTGATACCCAATTTTTGGGATAACAAATTTAGATTCAATAATT…
29	Protein: amino acid activation, synthesis, targeting, post-translational modification degradation, folding, glycosylation and assembly	AT5G61350	-2.363	0.00666181	Down	Q9FLJ8	Smeritima18686_c0_seq1_len=2949	ATCGGTTTTATTTATGCTGACTAGGAATCTAGAATTACACTATCACAAATATTTTATCTCTAATTTATCGGTCGGTACATAGTTTATCGATGGGTCAATAAAGTTTATTCTGGGTCTGAGTATTACAATAAAACACTAAAGTCAGAGCTCAATTTGGTATGAGTGGTAGTAGCACCACCACCTATGGAGGACAATAATTCTCTACATGTAAAGAATTCACTCTTATCAATTGTAGAGTTACCGTCTTCATTATCAAGTACTAGTTTAATACTAGTAACATTATCTTTTCTCTCCTCTTCAGCTGTTTCTTGAAGCTTTAACGCAAACTCTAGAGACCATAATACCTCTTCCATGGAGGGTCTTTCACTCCCATGATCTCTCACACACTTGTTTGCAATC…
29	Protein: amino acid activation, synthesis, targeting, post-translational modification degradation, folding, glycosylation and assembly	AT5G52860	3.662	0.0144637	Up	Q9FLX5	Smeritima402178_c0_seq1_len=2222	GCTTAATATATTTGATTGCCACAAAGCATTCTGGCAGTCTTTTGTACTTGACACATTGAATTATTTTTATACTGAGATCCTGCAGATCTCATATCTACACTTTCTTCCATGTGCCTTTCTTTGATTTGTATAACATATAAGATATTGCGTAGAATATCAAAGCCCAAATTAACATCGAAACAAATCCCATATAAACTGCCGTGTGATCAATAGACCAACCACGCATGGTTATACCTCGTAATGCTTCAATAGCCAATGTAATTGGGACGAATTTGTTGGTGTATTTAACAAAATGACGAGCTCCTTGAGTAGGCCAAATAAAACCACAAGCACACATCAACAAAAAATTTGTGCCAACTCCAGCAAATCCAGCTGCAAAATGACTGTCATTTGACAAAG…
29	Protein: amino acid activation, synthesis, targeting, post-translational modification degradation, folding, glycosylation and assembly	AT5G56290	-10.778	5.11145e-26	Down	Q9FMA3	Smeritima43327_c0_seq1_len=2708	GGGGGGGGGGGGGGGGGTGCCTGTGGCACTGCAGAAAGTGGGCCTGAGCCTCGAGGATGGCGGTGCTGCAGGGACCCGTCCAGGCTGCTATATGGCAAGCACTAAACCACTATGCCTACCGAGATGCGGTTTCCCCCGCAGAACGCCTTTATGCAGAAGTACACTCAGAAGAAGCCTTGTTCTTACTGGCGACCTGTTCTTACCGCTCAGGAAAGGCCTATAAAACATATAGACTCTTGAAAGGACACAGTTGTACTACCCCGCAATGCAAATGCCTGCTTGCGAAATGTTGTGTTGATCTCAGCAAGCTTGCAGAAGGGGATCAAATCTTATCGGGTGGAGTGTTTCATAAGCAGAAAAGCCACGATGATATTATCGTTCCTGAGTTTGGTGATTCAG…
29	Protein: amino acid activation, synthesis, targeting, post-translational modification degradation, folding, glycosylation and assembly	AT5G23230	3.381	5.00523e-06	Up	Q9FMX7	Smeritima24608_c0_seq1_len=1212	CACCAATCATATGGATTACAGGTACAAACTAGCTTATTTGATGTGTTGATTTTGACTCTGAGGTTTTGCAAAATGTACAGTTTATCCCAAGTAATGAAGCCTATGTTTGAAGATTGAACTAGCCGTGTCGTGTCGTGTTCTTTTCGAGTTGAAATCTGTAATGTCCTTAGTAACTCCTGATGCAGGAAGTTGCAAGAACAGAGATGCTTGGTGGTTTATGTTCCTAGTTTGTAACGTTCCGAAGTTAATGCTTCTTATCAATCAAAGGGAACATTCATCAACTGGTTTATTGTTTTATACAACAATCACACAATACAAATTTATGGTACAACAGGGTAATACATGTCATTAAGAGTTAGTACATGTATCATCTATTGAGTCTTCGGACTCGAGTTTTGA…
29	Protein: amino acid activation, synthesis, targeting, post-translational modification degradation, folding, glycosylation and assembly	AT5G61090	-0.995	1.61069e-05	Down	Q9FNQ6	Smeritima17430_c0_seq2_len=1093	GCGAAATATATTAAACAGAGGCCATAGGCCTAAAACCAGTGTTCAGTACAATAAAGCAACAAAAGCTGAAATAAACACAAACTGGGGAAATTAAAAAACACACAGCAAATACTAAAATCAAAGTACAAGAGGCACAAGCAGTAGTGAAACTAGTTGAGTCCCTCCAGGTCTTCATTGTGGACCTTTCGAGCACAATCTGGAATGGCCTCATGAATGTGACGAGCTTCAGGCATCAGTAACCCATACTTGGCAAGGCAGTGAGCAACACTGTTAGCTTCCCTTTTAGCATGAAGAATTATCACCGTCCAGGTGTCTTTGATAAGGGAGGTGATATCATGGAGGAGAGCACCCATTTCATGATTGGGGAACATGTCAATCTTCTGCAGCATAATCTTAAGT…
29	Protein: amino acid activation, synthesis, targeting, post-translational modification degradation, folding, glycosylation and assembly	AT5G17540	2.272	0.0213054	Up	Q9LF70	Smeritima8504_c0_seq1_len=1701	GTGATTAATAGATAATATGGTACATATAACAACAATCACACTAATTATAATTGAATGCATGATTTACTTGACATAATAGTAATCACTAACATTACATGACATCTTGAATAGACTGCAAGTAACGTAACAATCACAGTCTAATCTTATTTACAATAAATATCACATGGTAAACTAATTTACTCCATTTCTCTGAACTACTCCTTAAAGATTGGATGTTCTGAAACTGCGAGGATGTTTGGAAGCATCATGTACCAACTTGTTCATCTCTTGAGCAAAAACCTCCATAACATCTCTAGGTAAAGAAATAGACACCACAATCCCTTTCTCTCCCTTCTCATCCTTAATCGAAACATAAAAACCTCCGATCAATGCTCCGATCCCACTTTCAGCTGGCCCTAT…
29	Protein: amino acid activation, synthesis, targeting, post-translational modification degradation, folding, glycosylation and assembly	AT5G35200	-6.382	0.0812149	Down	Q9LHS0	Smeritima345079_c0_seq1_len=431	CAACAGATACATTTATATTACAAGTAAATTAACAATAAATATGTGGTAATATGTAGGCAGCAAGAGCAACATAAAACAATATGGCAGCAGCAAAAACAATAGTCCTCAGCAGCAGTTGAGCAAAAGCATCTACATCACACCAGAAGAATTGCCTCCCTCACAACAGTCCCATGTTATAACCTATAACATCGAGGGAGTGTGGATATCGTATGATTTACAGAAAACTAGGAACATATATTCGAAACCCATTAGTCACATTAGTCACAGTTGGTTCTTCCACACCAAATGCCAGATTCAGAACACACCGCCCAATTATTTATTTGTCTTTGATAAGAGCCTTGCAAGAGCATGTACACAGTATGCAACATCAACACTTGGTCTTGTAGCCGAGACTGCTGC…
29	Protein: amino acid activation, synthesis, targeting, post-translational modification degradation, folding, glycosylation and assembly	AT5G54380	-2.133	0.030267	Down	Q9LK35	Smeritima45223_c1_seq5_len=707	CGAGCCCCTTGCTTTGATCTAGAGTTGAGTCGTTTGATAGCCACTTGGATAGATTCATCTCCAGGACCTAATAAAGTGCCTTTATATACCTCTCCGAACCCACCTTTACCTATGATCAAATTCTTATCGAAATCAGAAGTGGCAATCTTGATTTGGGCAAACGAGAAATGGTGGCAAAGATCAGAAGGCAAAGATGAACTCATGGTACTAGCAGTGGACCCAGCAGAGTGAAACATATTCGGGATCCACTTGTACTTGCTTAAGGTGTTTGTGGGATTGCTCTTGCTCCCAAAGGTCGTATCCTCCTTTGCTGCCCTCCGCTTATAGAAAATAAGGCAAACAAGTGTGAGGAGGAATATAAGAATTGCACCACCTATTGTGCTTAAGATTATCATAAGT…
29	Protein: amino acid activation, synthesis, targeting, post-translational modification degradation, folding, glycosylation and assembly	AT1G22340	-6.028	1.11614e-06	Down	Q9LME8	Smeritima30641_c0_seq1_len=700	TTGTGGTTGGAACTCGACAATGGAGAGTTTGATTAATGGTGTACCAATGATATGTTGGCCTTTCTTTGCAGAGCAACAAACAAATTGTTGGTACTCTTGTAATAAGTGGGGAGTTGGGATGGAGATTGATGTAAATGTAAAGAGGAATGAAGTAGAGAAGCAAGTGATGGAGCTGATGGAGGGAGAAAAAGGGAAGGAGATGAAGAGAAAAGCAATGGAGTGGAAAGAGTTGGCGCATGAGGTTGTTGCTACTTCAAATGGTTCTTCGTATAATAATTTGGAAAAGGTGATTAAAGTGCTTGGTTCCTTGAAATAAAACTTGATGAATGCCTCCAATCTCCTTCAGAACTTGGGATGGGTTGCCCGCTGTCAGTTGTTTGTGTTTAAGATCATATTTTT…
29	Protein: amino acid activation, synthesis, targeting, post-translational modification degradation, folding, glycosylation and assembly	AT1G22370	-6.891	1.47453e-07	Down	Q9LMF0	Smeritima35119_c0_seq1_len=1262	CTCGTTAATAATTCTATATAAAAGCCATTGGAGAGTTCCACAATAACCAAACATAGTGATAAAAATAAACCAATACAAAACATAACCAAATGGGTTCATTGAAAGATATGCCACTACAGAAACTACACGCAGTGTGTGTTCCATACCCAGCACAGGGCCACATAAATCCCATGCTACAACTAGCCAAAGTCCTTCATGCGAAAGGCTTTCATATCACGTTCGTAAATACTGAGTTCAATCACAACCGTTTGTTGAGGTCTCATGGGGCTGAATCTGTTGCGGATAGACCATCTTTTCGATTCAAAACCATATCTGATGGTATGCCTGTTACTGATGAATTAGACTCTACACAAGATGTACCGTCACTCTGCGTATCCACAGAGCAACACTGCCTTGGTC…
29	Protein: amino acid activation, synthesis, targeting, post-translational modification degradation, folding, glycosylation and assembly	AT1G07040	1.676	0.0415157	Up	Q9LMJ7	Smeritima36094_c0_seq6_len=2859	CTTTTATATAGACGCTCAGACGCAATCCGCAACCGCAAGGCAACTATAGAAGTGGTGAAACTGAAATCGCATCAGATAAACCCCTCTACAACTGAAAATGGTAGTCCTTTTGAGGTGTTACAAACCCTTCTTTCTCCCGCCATATCTCTCCCCTCTTTCTCTCTCCAAAACCCCATTTCAATTTCAATCCCAATCCCAATCCCAATCCCCATCCCCATCCCCTGTTGCTCCCAACTCCCAAGGCTTCGAATCGAACCCTCTTCCCCCTCATCGGTGACCTGACTGGGTTTGTTGTTCGAATTGCTGTTGGGTTATTGTGATTGTATTTGGTGGAGAAAGTCCTCATCAGAATTCAGAAGAAAGACAATCCACAATCCTAATTGTATTTGTATCTGAAGA…
29	Protein: amino acid activation, synthesis, targeting, post-translational modification degradation, folding, glycosylation and assembly	AT1G21270	-1.773	0.0165054	Down	Q9LMP1	Smeritima45127_c0_seq4_len=2589	CCTGAACCTGAGTACGTATTAAAAAAATTGAAATCTTATACAATTTTGGGCTCAAACATGTTACACGATATTCTGCATATAATCACTTCACATTTCACACTCCTTATTTTCACAAAGACATGTATAATTGACATCCACAAAACAGCAAAACAAAAGCATAAAACCATAAATCATATAATCACCTGCCAATTTCCAAAGATGAAAGCAATGTTGGATTGTATACATTTGATTCAATGCCACTGCTACAACCTCCATATTCATCTGATTTCGGAACTCCGGTGAGCAAAGTCTTGCAATCTTCTTGAACCGATTCGTCGTCATTCCATGGATGTGATCCCTTTCTTTTAATTGTGTCTAATTCCATTGCAGCTTCCTTCATTGTAGGCCTCTCTTCTCCTT…
29	Protein: amino acid activation, synthesis, targeting, post-translational modification degradation, folding, glycosylation and assembly	AT1G17860	-1.751	0.040514	Down	Q9LMU2	Smeritima15358_c0_seq1_len=927	TAAAACCCTTATTTCCTCTACACCAACTTCCCATTGCATCCATCCAACCTCCACATCTCTCTCATACACAAACAAAAATGACTCCTTTTCTCTCCTTGATCTCATTACTACTAACAATCTCATTATTTTTCTCTTCTTTCCCCACCATCTCCGCCATAGTCCTAGACATCGACGGTAACACCATACGTAATAGTGGCTCATATTACATTATCCCAAAAGGGCGCGGTGGTGGCCTTACCATAACCCAAAAGGCCGGGGAGCCATCATGCCCCGGCTACATTACCCGTAAACCAACCGCAAAGGATGGGTTACCTACAACGGTTTCCGCCCTAGTAAGGACACTTTTTGTTCCTACTTCATCTCCTGTTTTCTTTGCCTTCAACACCGATCTTAGCACCT…
29	Protein: amino acid activation, synthesis, targeting, post-translational modification degradation, folding, glycosylation and assembly	AT1G19390	-3.151	0.0247628	Down	Q9LN59	Smeritima42908_c0_seq1_len=599	AGCATTAACTGGGCAGACTGAAGAACATCCTCCTACTATGTTATCACTACTATTTCTTATGTTTACGTGACTTGGGCAGCCTTCTACCACTATTTGATTATAACCACTTGAGAAAGAAAAAGGACTTCCAGTTAGGTTTCTAGACTTGCTATTTTTAACGCTACATACCTTTTTCGATTCAGAGGCTATGACTAAGCTACTATAACTAAAATACTTTCTACTACCATTATTACCATAGCCATCAAATTGAAAGAGAATTTCAAATACTTGAACGTCGAATGCACGTAGAAAAGGTATAAATTTACCCGATGAAGAATTAGAATGCTTGCATACAATTTCGTAAGAAGTATTGTAGCTACAACTCTGTCCAATTCCAAACGGATATGGAATTTTCACTTT…
29	Protein: amino acid activation, synthesis, targeting, post-translational modification degradation, folding, glycosylation and assembly	AT1G11350	-2.427	0.0116125	Down	Q9LPZ9	Smeritima17683_c0_seq1_len=2938	GACAAATTATATGTAATGAAGTTGAGATTTTGACTTACAAAGAAAAATTCAATTCTTCTTAAAACAGCACTTTGTTACACTATCCTATGAGAACATAAAAGGAATAGGGAATACATTTGGCTAGTTACATGACTACTAAGTTATGGTATATATGTCAATCTGAGGGATGATGAAATATTTTTTCTGACACCACTTACCAGAATCCTCTTACCACACTTAGATTTATCTACTGTACCACATGGATTCTACTCTTTCAGTAATTTCTGATATGTTATGAAGCAGTTTCTCCATGACCATCTTCGTAGTTTTTTTTTTTTTTTTTATCGAGCAGTCAAAGTTGTAACAGAGACATAATTTTTAGACGAGCTTTGCTGGCTTTGTTCAGAGGATGAGCCAACA…
29	Protein: amino acid activation, synthesis, targeting, post-translational modification degradation, folding, glycosylation and assembly	AT1G01680	0.929	0.000711843	Up	Q9LQ92	Smeritima693629_c0_seq1_len=979	CCTTAATATTTGATTTCAGGAAAATGACAGAACCAAGGTCCATGAAGGCCAGTTTTGTCCGCCAAAATGCTCCTGCTTATTGCCAGATCTGGTTTACCTGTAAGGGGCAACTAATTTATACAAGGGAGGCTATCAAGCAGCCACAGCTGAATGATGAAGGTCAAAATGGGCAGGCAAATGCAATGTCACAATCGAATAAGTTCACTAGTGAACTGTCCACTTCTAGCAGACGGAACTTTGAAGAGAGCTTTGATCGATCATCAGTATTTAGCCTATCTCCAGTATCCAGCTTATACCAATCTTCTGCATCTGCCTCTGATTCAAATTCCTATCATTCGGGAACAGAGGACCGAGAAACCTCATTCCGATCACTGACTTTGTCTCCTAAACCTGAGGGAA…
29	Protein: amino acid activation, synthesis, targeting, post-translational modification degradation, folding, glycosylation and assembly	AT5G48430	1.599	0.0402548	Up	Q9LV70	Smeritima19787_c0_seq1_len=1017	ATTGAAGCCTATCCATGTGCGGTGTTATCTAAAATAGGGAATTGTAATTTACCGCCCATTATATACTATACAGAGACACAGATTTTTGATATAGCACTATCATCCTTCCTGCCTTCCTATCCTATATTCCTCTCAAACATGGCTTCCTTCTTAACTTTGATTTCCCTACTAATCACCACCACCATCGCCACCTCGGCGTTGGCAGCAACCTACCCAAAAACCTTAATATTAACAGTCAATAAAGATGCCACCAACCAATACACTACCAAGCTCCTACAAAGAACGCCCGCTATACCCGTCACCTTAACACTTGACCTCACCAATCCATTCTTATGGGTTGTTTGTGGGAAAAGCTACATCTCCTCCACATATCATCCCCTCTCTTGCCGCTCTCCTCAA…
29	Protein: amino acid activation, synthesis, targeting, post-translational modification degradation, folding, glycosylation and assembly	AT5G64820	2.733	0.110974	Up	Q9LV95	Smeritima213312_c0_seq1_len=752	TTAAATTTCATCATTATCCTATCCAAGCACTTGTTTTAAGAGTATAAGAGAAGAAATCAAAAACCAAAACCAATTATATATAATCTTATAAATAAAGATCATGATATATTTTGAATGATCATGGCAAAATCAAGGGTTATAATTTGGGCATGTATTATAATTCCTATGATTATTGTACTAATTTGTTTAGCATATATTGGAGCATTACAAGAAAAAAGAGTGGAGAAAATCAACTATTTGATCAGTAATAGAGGACGCCATTATTGGAATAAGTTCAAGCTTCCACCTTTGTATGGCCTCTCCAACCTCTTCCTTTCTCCTGATTTTGAGGTAAAAGATGAACACCCTGATGTGCATCACAATGAAGCTGACATAGGAAAAGAAGGTATAACGGGGAAG…
29	Protein: amino acid activation, synthesis, targeting, post-translational modification degradation, folding, glycosylation and assembly	AT3G59420	-2.596	0.0243047	Down	Q9LX29	Smeritima345350_c0_seq1_len=1935	TTTTACTAGTTTTTTGTTTTCCTCCTCAAATTAATTCCCTTTCCTCTGTTTCCATTTCCACTACCACCTCTAACCAAACACTAGTTTGTGCATTGATACCTTCATCATCTAATAGCCTACAATCATACATCAACTGTACTAGTTTCCCTAGTGGAATCCAAATCTCTTTCCCTAATAATGTTTCATACTCTAGTATTGTTGGAGGAATGGGATTCCTCTGTGCATTGAGATCACAGTCACTAGAATCATCGATTTCAGTGATGGAATGCTGGAGATTCCAAGCTGATGGGATTAACATGTCACGTAAGAGAATTTACCGTGGTCCGGTATTGGGTGAGCTTGATGCAGGGAACACCCATGTTTGTGGGATTGTGAATGGGACTAATAAAGTCAACTGCT…
29	Protein: amino acid activation, synthesis, targeting, post-translational modification degradation, folding, glycosylation and assembly	AT3G46290	2.494	0.318884	Up	Q9LX66	Smeritima20272_c0_seq1_len=464	GAAAAGAAAAGCAATAATAAGGTAAAGTGTTATTTCATAATCTTTATTTATAAAATTACTCTTTACTAGACTTGAGATAAAAGGCCAACTGATCTACAATACAAACCACAATAACAAATTACCCTCATTGTGGTTCTTGGAGCTGAAAGAAGGGGGCCTAAGTACCCTTGTCACACGGGCCCTGTAGATTGCTCATTTTCATTATTTCTAATCCATTCAAAATATTGTCGAAGTTTTCCATACAACTTGTAATTGAGCCAATGCTTGCATCCAATTTTTTATGCTTAATTACTGGCATGACAAAAGACTAAGGTCTAACATTTTAGAAACTACCCATAAATTTACATAGACATTGAAAAACATTTCACAAGTAGACGTGCTTACTACATCAGATTTCAT…
29	Protein: amino acid activation, synthesis, targeting, post-translational modification degradation, folding, glycosylation and assembly	AT3G62870	-0.896	0.0458675	Down	Q9LZH9	Smeritima467107_c0_seq1_len=373	TGAAGTGCTGACTCCTGCTTGAAAGACAGGTGGTCTCTTACTGGGGACATCCCCTTTGCTGGCAGCTTTCTTCTCAGTCAGGGCCAACAGTCTCTGCTTCTTCTCTTGCTTTGTCTCTGGTCTGTACTTGTGGGCCAGCTTAAGCAGCTGAGTAGCTGTTTGGCGGTCCAGGGCCTGGGTGAACTGGTTAATCGCAGGAGGCACTTTCAGCCGCTTATAGAGGATGGCTCTCTGCCGCTGCAACCTGATATAGCGGGGCCATTTCACAAAGCGGGTGAGGTCTCTTTTGGGCTGGATGTCCTGTCCAATGCCAAAATTCTTAGGCCTTTCCTCAAACAGGGGATTCACCACTTGCTTGACCTCCTGCTTCTTC
29	Protein: amino acid activation, synthesis, targeting, post-translational modification degradation, folding, glycosylation and assembly	AT3G62870	-0.896	0.0458675	Down	Q9LZH9	Smeritima467107_c0_seq1_len=373	TGAAGTGCTGACTCCTGCTTGAAAGACAGGTGGTCTCTTACTGGGGACATCCCCTTTGCTGGCAGCTTTCTTCTCAGTCAGGGCCAACAGTCTCTGCTTCTTCTCTTGCTTTGTCTCTGGTCTGTACTTGTGGGCCAGCTTAAGCAGCTGAGTAGCTGTTTGGCGGTCCAGGGCCTGGGTGAACTGGTTAATCGCAGGAGGCACTTTCAGCCGCTTATAGAGGATGGCTCTCTGCCGCTGCAACCTGATATAGCGGGGCCATTTCACAAAGCGGGTGAGGTCTCTTTTGGGCTGGATGTCCTGTCCAATGCCAAAATTCTTAGGCCTTTCCTCAAACAGGGGATTCACCACTTGCTTGACCTCCTGCTTCTTC
29	Protein: amino acid activation, synthesis, targeting, post-translational modification degradation, folding, glycosylation and assembly	AT4G30530	2.199	0.0135879	Up	Q9M0A7	Smeritima38617_c0_seq2_len=1273	GTAGCAACATAACACTTATATTAAGATTTGGTTATCACTCTTGATGGACACACAGAATACTAACGACTGATATTGCCATACACTTTTTTTTTTTAATTTGGAAAGGAGAACCGCTCATTTTGAGCTACATATAAGGGGGAAGGCCGGAAGGGGGATGCTAGTTACAAGGTTCAAACCCTGTACCTTAAAGATACGAGGTGGGAGTAGGCACCACTTCGCCACTCCTCTTGACCTGACTCTTTGAAGACATTGTAAAGGAAATAAGGTTGAGGCTTTGCATTGTTGGTAAAATCCTTGGATTTCATCAAATGTCAAGTGTTGGTTTAGACTTGGAAATTCAATAGTACAACTCTGTAAAGGTTTCATTTGTTCCCTTGAGAAAGCCTTTGCAAATCTTTT…
29	Protein: amino acid activation, synthesis, targeting, post-translational modification degradation, folding, glycosylation and assembly	AT4G05200	-3.128	0.0264829	Down	Q9M0X5	Smeritima30600_c0_seq3_len=1099	CTTATATACGCCACCAAATCCACCTTCACCCAATTTATTTTCATTAGAAAAATTATTTGTCGCGGATTGAAGCATTGCTAAGTCATATTGCAAGGATTCAACGTTTATGAAATCTTCACTGGTTTCATCAACAGCGTCATAAGTCTTAGATTTCTTGCGTTTGAAGAAACAAATGCCGATAACAAGTAATCCCAATAAGACGGTCGCTACAGGAATGACAATACCAATAATCACCCTTGTTGATATCCCATTAGAATTGGTGGGATCATTAGGAGCTTGTTGTGGAGGCTGAGGCGATGGCTGAGGTGGTAAAGGCAACGATGATGAGTTAAAGAACTCATAGATCTCATAACGAACCTCACAACTAGGTTGCAAAACGCGTCCACCCTGCTTACTGAT…
29	Protein: amino acid activation, synthesis, targeting, post-translational modification degradation, folding, glycosylation and assembly	AT3G02810	-3.778	0.0190836	Down	Q9M8S2	Smeritima35727_c0_seq3_len=1015	TGCTGTTGAATCATCACTGTTTACCCAAACTTTCCATTGTTCAGCAGCAAAAAGCATATCAAGTACTCTCATGTTGTTAATATGGAAAAAATCATGGAGCTAGAGATACAGCACATAATAATAAGGAAAGTAAGGAAAATGGAACCAATAATATTGAAGCACAGACTTTCACTTTCCGAGAGCTAGCTACTGCAATGAGGAATTTCCGTCCTGAATGTCTGGCAGGTGAAGGTGGGTTTGGAAGAGTATACAGGCAGCTTTCATCTAGATAGACTATAGCAGTAAAGCAACTGGATCGAAACAGAGTACAAGGGAACAAAGAGTTTCTTGTCGAGGTGTTGATGCTTAGTCTTTTACATCATCCAAACTTGGTTAATTTCATAGGGTTGCTGATGGAGA…
29	Protein: amino acid activation, synthesis, targeting, post-translational modification degradation, folding, glycosylation and assembly	AT1G43710	2.698	8.43282e-05	Up	Q9MA74	Smeritima11008_c0_seq2_len=1971	TTTTTTTTAACGATAAACAAAGGATCCATGGATGGCTAAAGAGAGAGGCCATCCAAAACTTGTTTAACCAACAATTTCGAACAAATTAGTGTTTGTGGTTTACAAACCATAGTACACATTGAAGGAACTACAATGGCATAAATTTCTAGCATAGACATTGTGGCATGACATTTATAAAAGGCGTTTTCTACATATCACACTATCCACTTTAAAGTGTAATAATAGCCCAAGCATGAAAAGAAATACAAGTACATGTATTACTATATCATTACCAACAACAACGTTGATACACTGCTGGAAACACAAACACTAAATTTAAACACTTCAAAGTTTTTCATAAAGAAACACTACCCCAAACAAGTAAAATTTCACAAGTGCAAAGGACAAGAGCAGTTCTCC…
29	Protein: amino acid activation, synthesis, targeting, post-translational modification degradation, folding, glycosylation and assembly	AT1G30570	-2.768	0.00283283	Down	Q9SA72	Smeritima44989_c0_seq18_len=517	GGCACCCTTCATACTATTGTGGACCCGAATATATCAAGCCAAATCGAGCCAGAGTGTCTAAAGAAGTTCGGAGAGGTAGCTGAGATGTGTGTTCATGATCGTGGAAATGAGCGTCCCTCAATGGGGGACGTGGTGTGGGGATTAGAGTTTGCGTTGCAACTACAGGAAACCGCAGAGAACAACACCAACATTAGTGTTGGTTCTCTAGAAGAAGTAATGGGTCTGAATAGCAGTATTGGAGATAATAATGATGAGGCATGCCTAATCTCTAACGGTTAGATGCTTCTTAACCAAATCAAGTGGCAATGTTGTAAATATGGGGCAATGGTAGGGTTGTATAGCCACTTTGTATAGCAACGGGTATATATGTTACTTTATACGTATAAACGGTATCCGTTA…
29	Protein: amino acid activation, synthesis, targeting, post-translational modification degradation, folding, glycosylation and assembly	AT3G57490	-0.469	0.0308764	Down	Q9SCM3	Smeritima24010_c0_seq1_len=542	AAAAACTCTGTGTTGTAGCCACAGTTGGAGCCTGGGTCCCCTGCATGGAGACTCTGGTGTGGGTCTTGACGAGGTGGTCAGTGAATTCCTGATAGGGAGACTTGGTGAATACAGTCTCCTTCCAGAGGTCGGGGGTCAGGTAGCTGTAGGTCTTAGAAATGGCATCAAAGGTGGCCTTGGCGAAGTTGCCCAGGGTGGCAGTGCAGCCCCGGGCTGAGGTGTAGCAGTCATCGATACCAGCCATCATGAGCAGCTTCTTAGGCACAGGTGCGGAGACGATGCCAGTGCCCCTGGGTGCAGGGATGAGGCGCACCAGCACAGAGCCGCAGCGGCCTGTCACCTTGCAAGGGACGGTGTGGGGCTTGCCGATCTTGTTCCCCCAGTAGCCTCTGCGCACGG…
29	Protein: amino acid activation, synthesis, targeting, post-translational modification degradation, folding, glycosylation and assembly	AT3G57490	-0.469	0.0308764	Down	Q9SCM3	Smeritima24010_c0_seq1_len=542	AAAAACTCTGTGTTGTAGCCACAGTTGGAGCCTGGGTCCCCTGCATGGAGACTCTGGTGTGGGTCTTGACGAGGTGGTCAGTGAATTCCTGATAGGGAGACTTGGTGAATACAGTCTCCTTCCAGAGGTCGGGGGTCAGGTAGCTGTAGGTCTTAGAAATGGCATCAAAGGTGGCCTTGGCGAAGTTGCCCAGGGTGGCAGTGCAGCCCCGGGCTGAGGTGTAGCAGTCATCGATACCAGCCATCATGAGCAGCTTCTTAGGCACAGGTGCGGAGACGATGCCAGTGCCCCTGGGTGCAGGGATGAGGCGCACCAGCACAGAGCCGCAGCGGCCTGTCACCTTGCAAGGGACGGTGTGGGGCTTGCCGATCTTGTTCCCCCAGTAGCCTCTGCGCACGG…
29	Protein: amino acid activation, synthesis, targeting, post-translational modification degradation, folding, glycosylation and assembly	AT3G51550	-2.32	0.000717129	Down	Q9SCZ4	Smeritima45401_c0_seq13_len=750	TTGATGCATCAAGTGTACAAACTAATTGAAGAGTTGTATGTTTGCTTTCTACGTACATACACAAGTATGAACTTATCTACGTACCCTATTACAACAGTATAAAAAATAACTACATATATAAGAAATCTTTTCATCTGGCTGTTGGATCAATGATCTCGGAGAAGACTGAAGCAGAATTCATGTTTAGTTGATAATCCGATGAATTACTTGTTGTTGATTTACTGTCCATAAGCTTCTTTGTGGCAACACTTTTGTTACTACTCCGGGAAAATGTGAAATTTTCAGTATCTGTATTTCCATCATTATGATCTCCAATATTGCTAATCGGACCCACAACTTCTTCTAGAGAACCACCACTAATGTCGGTGTTCTTCTCTGCGGTTTCTTGTAGTTGCAACG…
29	Protein: amino acid activation, synthesis, targeting, post-translational modification degradation, folding, glycosylation and assembly	AT3G07070	-2.406	0.000101482	Down	Q9SFT7	Smeritima44989_c0_seq17_len=1042	CAAAACACCGTTGTCATGGAAGCAGCGCCTTATGATTTGTTTAGGATCAGCTCGCGGCTTACATTATCTCCATGCAGGTGCAAGAGAGGTGATCATTCACCGTGATGTCAAGTCTACGAATATCCTCCTTGATGACAAGTGGACGGCCAAAGTCTCAGACTTTGGGCTTTCCAAGGCAGGACCCATCTCACTAGGATTGGAAAGTGGTACTGCCCACATTAGCACTGCGGTAAAAGGGAGTGCCGGGTATCTAGATCCAGAGTACTATCGATGTCACAAACTGACCGAAAAGTCCGATGTGTACTCTTTTGGTGTGGTGTTGTTTGAAGTTCTATGTGCTCGCGCTGCAGTGAACCCCGCCCTTCCTAGAGACCAAGCAAACTTAGCAATGTGGGCTCA…
29	Protein: amino acid activation, synthesis, targeting, post-translational modification degradation, folding, glycosylation and assembly	AT2G15310	-2.25	0.154201	Down	Q9SHU5	Smeritima362474_c0_seq1_len=846	GACAAACGTACGATAGTTTATTATACATGTAATATATCAAAATCACACATCTTTGCTAATACTTTCTAATATGAAGTCCAACATTACACGATTCAAGTATCAGGCTATCAGTATTAGTATCTCCAATCTGCTTGTTTGCTCGTAGTAGTTGATCAAGCTCATAACTTGTTACATATATTGCTGGAAAGCCATTCTAGACCTTCATATAGCCCTTCTCCAGAGGTACCGCAGGCAGCCTGTATATACCAATTGCGCTGAGGAAAGGAGTGCAGGCCAAGTTTATCAGTGATCTCAGCAACAGACATTGCATTTGGAAGGTCTTGTTTGTTGGCCAACACTAGAAGTGTTGCATTCCTCAGCTCATCCTCGTTTAGCATCCTATGGAGCTCATCACTGGCT…
29	Protein: amino acid activation, synthesis, targeting, post-translational modification degradation, folding, glycosylation and assembly	AT2G42960	-1.163	0.0354578	Down	Q9SJG2	Smeritima8729_c0_seq1_len=1462	AAATTAATCACACTTCCATTCCCACACATCACACAAATACACAATAATCAACTTTTGTTTATTTGGTTTTCTTAATTATTCAATGGAGCAACTTTTCAAAATTATCCTTTCAGTACTTTTGTTCATCGTTTTAGTTTCTTTTGTTGTGCCTTGCCTCCAATTCCTTTGCAAAAGATGTTGCAAACCCAAATCTAACGCTCAACTCCCCCTCACTCGCGCATCGGTCACACGTACCAAGAGTTCGGTCTCCATCTCCACCTCCTTTGATCCATTACTCCTTCAAGTTTCCATGTCGGAGCTTACCACCGCCACTAATAACTTTGACTCCAAGCTCATCATTGGAGACGGTAGTTTTGGGCTTGTCTACCGGGCCAATCTTTCTAATGGAGTCACTGTTGC…
29	Protein: amino acid activation, synthesis, targeting, post-translational modification degradation, folding, glycosylation and assembly	AT2G42960	-1.163	0.0354578	Down	Q9SJG2	Smeritima8729_c0_seq1_len=1462	AAATTAATCACACTTCCATTCCCACACATCACACAAATACACAATAATCAACTTTTGTTTATTTGGTTTTCTTAATTATTCAATGGAGCAACTTTTCAAAATTATCCTTTCAGTACTTTTGTTCATCGTTTTAGTTTCTTTTGTTGTGCCTTGCCTCCAATTCCTTTGCAAAAGATGTTGCAAACCCAAATCTAACGCTCAACTCCCCCTCACTCGCGCATCGGTCACACGTACCAAGAGTTCGGTCTCCATCTCCACCTCCTTTGATCCATTACTCCTTCAAGTTTCCATGTCGGAGCTTACCACCGCCACTAATAACTTTGACTCCAAGCTCATCATTGGAGACGGTAGTTTTGGGCTTGTCTACCGGGCCAATCTTTCTAATGGAGTCACTGTTGC…
29	Protein: amino acid activation, synthesis, targeting, post-translational modification degradation, folding, glycosylation and assembly	AT1G22500	2.146	0.132421	Up	Q9SK92	Smeritima34901_c0_seq1_len=1287	CCACCAACACTTCTTTTGGGCTGTAAGCCCAATAGCCCATAACTCTCAAATATTTTGGGTTCAATTTTATAGTCTATGTTACCGAACTATAAGGGTTTACTAATCCTACTATTGCTAAAACTTATTATACGCTATGAGGTAAATTTAAAATAGGGTAGCTTCCTTTATCAATCAATTAGTACCCTGGTAAAAAAAATCAAAAAATAAACAAAACCTACTTTTATAGTATAGAGTACTAATGTACAATTATATCATCAATGAAATTCAAACAGGAAGCCGTGGCAAACCCTCTGACGGCATAACAACCGTGCCAAAAAACCTCTTTGAACCCGTATACGTATCTCCGTCATACCCATTATTGTTTTTTGTACTCCACCGAAATGACCGTACAAAAAACCT…
29	Protein: amino acid activation, synthesis, targeting, post-translational modification degradation, folding, glycosylation and assembly	AT2G31880	-2.356	0.000431622	Down	Q9SKB2	Smeritima34565_c0_seq1_len=2243	ATGAATAATCAACAAAATACACTTGGGCCGTTTGCCGTTTGGATCTTTGTAATAAATGATGGTAATGAGAATGAATTTTGTACGTAAGGTTCAGTCTCCGGTAATGCAAATTCATCCCAGAGTATACACTTTTCATCTTAAATTACAAGTTTACAACCATATACTACCGACAATCATATGGAATGTTATAGTAGAAACACTACATTACATATGCTGTCATGTTTCATTTATATATGCTAGATTTACCACCTTTCAAGTAGAACAAACATTCGGCGAAAATATATTCTTAGTGATGGATTTGAGACAACATACTCCTAACCTCCTTACTCTTAGGCCTATCTTTGGGGTCCTTTTGAGTGCAGAAGCAAGCGATTCTCAGAACTTGTAGCATCTGCTCTT…
29	Protein: amino acid activation, synthesis, targeting, post-translational modification degradation, folding, glycosylation and assembly	AT3G48340	2.567	0.174244	Up	Q9STL4	Smeritima514935_c0_seq1_len=1100	TGAACTTGTACTATACAAATTGAAATAGTCACTTCTCGACAATGTTTATTGGTGTCACGCGGGTAATCGTAGGTTTTATTTTATATTTTAATGTTATTAGTAGTACACCTTTGTTTAAAGTGAATCAAATCATACAACTAGTGAATAACATTCCAAAACACACATGGAAGGCTGGAATAAATTTACATCCAAGTTTTTTGACGAACGTTTCACATCGCATGGGAGTTCTACCACGGAATAAACTAAGTGAAAAGGACATTCTCCCCACATATGATGTATCCATTGATTCTGAATCTCTGCCGGACAGTTATGATGTTACGCAAACATGGTCTAAATGCAAATCGGTTGTTTCAATCAGAGACCAATCAAATTGCGGATCTTGTTGGGCCCTATCAACTG…
29	Protein: amino acid activation, synthesis, targeting, post-translational modification degradation, folding, glycosylation and assembly	AT3G48340	2.567	0.174244	Up	Q9STL4	Smeritima514935_c0_seq1_len=1100	TGAACTTGTACTATACAAATTGAAATAGTCACTTCTCGACAATGTTTATTGGTGTCACGCGGGTAATCGTAGGTTTTATTTTATATTTTAATGTTATTAGTAGTACACCTTTGTTTAAAGTGAATCAAATCATACAACTAGTGAATAACATTCCAAAACACACATGGAAGGCTGGAATAAATTTACATCCAAGTTTTTTGACGAACGTTTCACATCGCATGGGAGTTCTACCACGGAATAAACTAAGTGAAAAGGACATTCTCCCCACATATGATGTATCCATTGATTCTGAATCTCTGCCGGACAGTTATGATGTTACGCAAACATGGTCTAAATGCAAATCGGTTGTTTCAATCAGAGACCAATCAAATTGCGGATCTTGTTGGGCCCTATCAACTG…
29	Protein: amino acid activation, synthesis, targeting, post-translational modification degradation, folding, glycosylation and assembly	AT4G20520	-9.166	1.22986e-08	Down	Q9SUM7	Smeritima42714_c0_seq4_len=579	AGAGAACCAATGGCTTACTGCTGTATTCTACCAAATATTTAAAGAAGAGCCAATACCAATTCTACTCAAACTATTTCCAAAAAAGAGAGGAGGAGGGAATACTTCCAAATGCATTCTACAAGGCCAGCATTACCTTGATATCAAAACCAGACAAAGACATATTAAAAAAAGCAAACTACAGGCCCATATCTGAGAATATTGGTGCAAAAATTTGCAAAACACCTAGCAAAGTGAATTAAACAATACATAAATAGGTAATTCATAATGACCAAGTGGGATTTATCCCAGGGATGCAAGGATGGTTCAACATATGCAAATCAATCAATGTGATACATCATATCAACAGAATGAAGGACAAAAACCATATGATCATTTCAATTGATGCTGAAAAAGCATTTG…
29	Protein: amino acid activation, synthesis, targeting, post-translational modification degradation, folding, glycosylation and assembly	AT4G23570	-0.528	0.0394438	Down	Q9SUR9	Smeritima7963_c0_seq1_len=497	GAGATCATGGGGGGTAAAGTACCACCTGCTACTCAGAAAGCTAAATCAGAAGAAAATACCAAGGAAGAAAAACCTGATAGTAAGAAGGTGGAGGAAGACTTAAAGGCAGACGAACCATCAAGTGAGGAAAGTGATCTAGAAATTGATAAAGAAGGTGTGATTGAACCAGACACTGATGCCCCTCAAGAAATGGGAGATGAAAATGCGGAGATAACGGAGGAGATGATGGATCAGGCAAATGATAAGAAAGTGGCTGCTATTGAAGCCCTAAATGATGGTGAACTCCAGAAAGCCATTGACTTATTCACAGATGCCATCAAGCTGAATCCTCGCTTGGCCATTTTGTATGCCAAGAGGGCCAGTGTCTTCGTCAAATTACAGAAGCCAAATGCTGCCATC…
29	Protein: amino acid activation, synthesis, targeting, post-translational modification degradation, folding, glycosylation and assembly	AT4G11320	1.531	0.0446489	Up	Q9SUS9	Smeritima40921_c0_seq1_len=1542	TTAGTTGGTTAGAGCTTCTCTCCCATTTACGTTTATGGTTACATTTACGGTTATGGGAGATCCTAGGATTGATTCTTATCCCCGCCCTTCTGACTTTGTAGCACGAAAAAAAAATTATTGATAGTACACCAGTAGAGAAACATAAATGATTGAATTTCTTATTAAAAAGACTTTGAATTACAATTACACTTCAACAATTTCCAAAGTAAAAAAATACAAGGCAATTGATAGTTTCTGTAATTAACAGAGTAATTAGCCAATTTTAAGCAGAGAAATACTGATTAATCATAGATTATCACTAAATTAATCACTTGTTTTTAGTAGGGTAAGAAGCCATCTTGTTAATGCCACAAAGACCTTCCGCTTTCCCGGTGTTCCTCTTCATCCTGATGAATCCCT…
29	Protein: amino acid activation, synthesis, targeting, post-translational modification degradation, folding, glycosylation and assembly	AT4G31470	2.462	0.574589	Up	Q9SV22	Smeritima721144_c0_seq1_len=626	TGTGTGTACATAATATTAATTTAGTTGTGACTCAGATTATGGAACACCTGCAGATGGCTGCAATACTTGATCTTTAAACTGCGATCTAATGTTTCCGTGAGGGTCATAATTACATACAACGTATAATTTACCGGATTTAGAACTTTTCGATGCACCAACGCCAAGCTCACTACTGTCCTTCCAAATAACTTGAGTAAAATGAAAAGCTTTTGTAGAAGCAGCCATGTCATCGTTTGATCCTTGAAAATCAAAATATTTGATTTCATTATACCAGCTGTTTACTGCTTTAATGCCCAATTCGGTCACTTGTTCTGTTGATTTTATGGTGTAAATATTCTCACCATATGCATTATTCGGGCGATGTGATGCTACGTCTCTTTTAGCCAGTTCATTAGCCCA…
29	Protein: amino acid activation, synthesis, targeting, post-translational modification degradation, folding, glycosylation and assembly	AT4G21760	-1.369	0.0136873	Down	Q9SVS1	Smeritima207982_c0_seq1_len=336	CGATATTGGACAACTTTCAATGAACCAAATATCTTCAGCTTTGGTGGTTATGATGTTGGAGATACACCCCCAAATGGCCAAATAGATGTTCTTTTCCCTTTGGAGCAGATAATTGTACCAAAGGAAACTCGACAATGGAACCATATCGATCTTGTTGCTCACCATTTATTATTGGCTCATGCTTCTACAGCAAAGCTATATAAGGAAAAGTATCGGGTATGAACTTATGAGTCTATAATTTTTAGAGGTGTATTATATAAGTCAATGGTTTTTTGAGGAAGGAATTTGGGACCATTGTAATTTTTAGGGATCTTAAATTGTGCTCTTATTATTCGA
29	Protein: amino acid activation, synthesis, targeting, post-translational modification degradation, folding, glycosylation and assembly	AT4G25750	1.875	0.0539977	Up	Q9SW08	Smeritima25022_c0_seq2_len=3542	TTTTTTTTTTTTTTTTTAATTTTCTTTCGGTATTTTCGGTTTTTCTCTTATCTCTTCTATACGTAATATAAAAGATAATTTGTGGTCGACACGCGAGTCGCTAAGGTTCGCCACACGTATACGACGAAAACGACGACGACGACATGGATGACAAGGATAAGATACGGAGGATGTTCAGCTGGAGCTCAAGCCTAGAAGGGAACGAAGAATCGGGCGGCGTTAAGGCAACGATGACGTCCGGCGTGGGCAGTTCTCCGGACGTGGTGGCCATGGAGCCCCGGAACGGCGGCGGTAGCGTCAGCGTGGGATTAGCGGACGGCGGCGGCGGTATCGTCAACCCCGCGTTTCAACCGCCTTCGTTGCTCAGCCAACAAAGCACAGTGTGGACTCGCCGCCAGC…
29	Protein: amino acid activation, synthesis, targeting, post-translational modification degradation, folding, glycosylation and assembly	AT3G51600	2.918	0.579668	Up	Q9XFS7	Smeritima706155_c0_seq1_len=528	AAAAAAAAAAAAAGAAAAAAGACAACATATATAGTGATGGATCCATAAGCATGATCAAACTCGATTAATCCATCTTATTCTTCTCCGAATTAAGATGATATATCAACCTTACTGGACCTTGGTGCAATCAGTGGAAGGACTGATCTGGTAAGGAATATTGACGCCACACATATTAGGGAGACCAGCAGCTTTGCGCACATTAATGCCGCCAATACTGCCAGCTGCTGATTTCAGACAAGTACATACTGTCTTTCTATCTGCTGGGGTCTTAGCTGCACCCAACAGACCTTTAACTCCACCACAGCAACGTCCAAGAGGACCAGAACCCGTCAAATAAGGGAGGCAAGGGGTCATTCTAGACTGAACCTGACCACAGGTCAGTGCCTCTGCATGAGGTGC…
29	Protein: amino acid activation, synthesis, targeting, post-translational modification degradation, folding, glycosylation and assembly	AT4G10520	-1.979	0.00990829	Down	Q9ZSB0	Smeritima45304_c1_seq1_len=1830	AACCGTTGTCCTTGATAACATCCTTGGTGTTATCAAGTGGGTTTGCAGTGGTCATCATCGCAGACTTGATGAAAGCCGGGCTCCAATCTGGATGGGCCGCCTTTAAGAGGGCAGCCACTCCAGACGCGTGTGGACATGCCATTGAGGTTCCTGATAGCAAGGCATAATCACTAGACAACATTATATTATCACCAATTCTGGCAGCCCCAATGTTTGGAACATAGGCTGCTAGTACTTGTGTTCCGGGGGCCATGACATCGGGTTTTAGTACACTATGAACACTTGTAGACGGCCCCCTAGATGTATAGGACGCGACAATCGGTGCAGGCTTTACCCCAACAACGGTTTGCTGAAATTCCATGCTAACCCAAGCATTCTTCTTTTCGGCTTTTGTGTACT…
30	Signaling	AT5G21930	-7.598	0.000726292	Down	B9DFX7	Smeritima44364_c0_seq10_len=582	TACTTCCTTCAAAAAAAAAAACAAACAAACATGTGCTAGTAGACACATATAACTTCATACTTGGACACTATCAACACAACGGGGCGGTGGGGCTGGAAACAGGCATCAATAGCGAGGTCCACCTTTATAGTTCGTTGTAAACAATAAGCGGTTTATCAAACAATGAAGCATTCCACTCAAGTTCTGGATTGACAAGGGAGACAGCACCCAAGATGAATGCAGCAACAGATCCGAATCCTCTTCCTGGTCCCAGCAGAGCTCCCAAAGCTAAAGCGCCCTTCACATACAAATTATGCATAACATCCATGACACCTCCTAGGATACGGGAAGAAGGGACGGATCTTGACCGGCTAATCTCGTGTAAATCTAGTAATCATCTGTTGAAGAGCAATGTTGCTA…
30	Signaling	AT4G20140	-1.567	0.00823462	Down	C0LGQ5	Smeritima43901_c0_seq1_len=2294	TGGAAAGATCCCCAAGCCCCTTCAGGGTGGAATCGTTATCTAAACTTAGAGATATTGTTACTATCTTCAAATAATTTTAGTGGAACTATTCCACCCGACATTGGAAAGATCCCCAAGCTACAACAAGCATACTTCTCAGATAACCAACTCTCTGGTACCATTCCTTTGTCCTTCAGAAATCTATCATGGTTGACTGGTTTAGGCTTGGCATTCAACAAATTTCAAGGGACTATACCTCCTACTCTTGGCAGTTGCAAGAGATTGCAATACCTATATCTTCATCAAAATAACCTTGTTGGAAATATACCTCATCAAATCTTCCAAGCTTCTGACTTAGTTGAACTTTTTCTTTCCAACAATCACCTGCAAGGCTCTCTGCCTCCGGAGATTGGTAACTTA…
30	Signaling	AT5G62570	-1.347	0.0120579	Down	C0SVV6	Smeritima8961_c0_seq1_len=1800	TAAGCCTTAACCTATTATTCGCTCTCATTTTCTCTTTCCAAATCCTACCATACTTTCAATTGTTCAAAATTTTCTGTTAAACTTCTCACTCAATTGTTGTTTAGTTTTTTCTGTTATCATGGCTGCTAAACGGCTTATAACGTCGAGTATGGACAACAACGATAATGATGATGATCAACAACCAAGGGAGAAAAGGATGAGATCGGTGCCTTCTTTTGCTTCTGTCATTGGCGAAGTGATGATGGTGAGGTCCGCTGAATGCGTCTTCAACTCCATCGAGCCAATGCTTCGGCGTGTGGTAAACGAAGAAGTGGAACGTGGGATCCAAAAAACCATGCGCACCATGACTAGGTCACCCTCACTAAGAATCCAAGCTCCACAACCATCATGCCTAAAATT…
30	Signaling	AT1G35160	-0.658	0.041782	Down	F4HWQ5	Smeritima50606_c0_seq1_len=1425	CAAACTGAATCCTCCGATTTTCGCGCTACACTTTCAAATTCATACAAATCAAACGGTGGAGATTTAGTCTTCCCCTTTTACTTCTCGTTAATTTCCAAACATAGAATAATCAAAGCCTAATATTTCTCCTCCACTATATAAACCCCCTTTTTCTTTCGCCTCCACCCTCATTTCTTCTTCAAACCTTTTCTTATTTTTCATTTCTGAACACATTTCATTTTACTGCAATTTTTTTTGGTTTCCTTCAACAATGTCGACTGAAAAAGAGAGAGAAACTCAGGTTTACTTGGCTAAGCTTGCGGAACAAGCTGAACGATATGAAGAAATGGTTGAATGCATGAAGACGGTAGCAAAGCTAGATGTTGAATTGACTGTGGAGGAAAGGAACCTTCTTTCTGT…
30	Signaling	AT1G40390	8.109	0.00313926	Up	F4I7W9	Smeritima353882_c0_seq1_len=1554	CCAACGACCATCCACATTAAGTTTGACAAAACCTCTCTGGGGAGGGCGCTATTTGGAGAGCTGTTCATCAATAATTGGGCGAACTAGATTGGTCTTAGTATGGGGAAAGGAGTCCAGCCATTTGAGATTAGCTATAGCCCTATCTAGTCTTTCGCGGATGAGAGCAGCCCATTCGCGCGCATTAGACCAAGTGAAAGGGTTACCCTGAAAACCTAGATCCACCATCTCCGCCTTGTCCATGAAATTCTTGTAGTCTTGACATTGTGATGATCTAAAATGTCGACCACCATATTTCTCAGAAGGACTAGTCACCTCATTAAAATCCCCTACCATAAGCCAGGGCGTAGAAGGAGGAGGCAGATCTGTTTGCATGTCACGCCACTGAGAATGGCGAGCAGA…
30	Signaling	AT1G43760	-9.806	7.40431e-16	Down	F4ICS8	Smeritima45476_c2_seq1_len=6257	TTTTTTTGATTTTTTTTTTTTTTTTTTTTTTTGTTTTTTTTTTTTTTTTTTTTTTTATTATACTTTAAGTTCTAGGGTACATGTGCACAACGTGCAGGTTTGTTACATATGTATACATGTGCCATGTTGGTGTGCTGCACCCATTAACTCGTCATTTACATTAGGTATATCTCCTAATGCTATCCCTCCCCCCTCCCCCCACCCCACAACAGGCCCCGGTGTGTGATGTTCCCCTTCCTGTGTCCATGTGTTCTCATTGTTCAATTCCCACCTATGAGTGAGAATATGCGGTGTTTGGTTTTTTGTTCTTGCGATAGTTTACTGAGAATGATGATTTCCAATTTCATCCATGTCCCTACAAAGGACATGAACTCATCATTTTTTATGGCTGCATAGTAT…
30	Signaling	AT1G06640	-0.732	0.0265997	Down	F4IDQ0	Smeritima43662_c0_seq1_len=1618	TTTTTTTACTACGCAAACCACGCGTGATTCATATTCATATAACAAAGCGGACAACAAATAAACATCGGTAGATTTTGCAATCAATTTATATTATTCTACAACCAATAATATATAAATGAAACCCTTAATTACTCATAAAATACAACTAGCTTCAATCCTGAATCCAAATACATCCATATCATATATATTTATATAGTCTTTATTATCAAAATAAAGATATAGGCTTCATTTGCATAAATGCATATACTAGCACATTGATTTCATCAAGAACAAGCACTCAATCAATCATTTCTTAGCTTGAACTCCTCCAAGACATGGGTACCATCTTGGCCTCTATTGTAATAGTGGCTCATATAATCTTTAAATGTGATCTTCTTGTAGATAGGTGGGTTTTCTTCA…
30	Signaling	AT2G37290	-0.261	0.0273183	Down	F4IQ28	Smeritima21659_c0_seq1_len=640	GGAGGTAGGATTCCAGCTCACCGATGGCATAAACCTTCAAGCAAGGGGGTGGTCTCAAGGGGTCAAGCTGAGACACAAAGGAGTCAGGGCCTGGACTCCTGGTGTCACCTGGGCCTGACCACCACTTCTCAGAACAAGAAATGACGCCCTCCTCCTGGGGCTGCCCCAAAGCCCAGGAGCTTGGCAGCATCGCACACAGGATGGTGCTATCAGCAGACATTTTGGACAAGGTGCTGAAGTGCCTGATGGACTTGGCTCTTGTCATGAAATGAATGTGCATCCTGAGGAAGCCTCTTTTTCAGAGGAAGCCTCTCCTTCAGAGGAAGCCTCTCCAGTCACCTCTGCCCTCTCCAATGACATGAGTCCTCCCAGGTGACCTCAGCCCTCCCAGGTGATGTC…
30	Signaling	AT2G27030	-0.674	0.00211522	Down	F4IVN6	Smeritima8123_c0_seq1_len=740	GGCCTCAAGTGACCCTTCCACCCCGCCTCCCATCCTCGAGGTATGTGCCACCACAAGGAGCACTTGTTCAATTTTCTAAAAAAAAAATTTCTAAAGTAAGGCTGTGGGATGATGGCAGGAAGATAAAAGAAAAACAGAAGAATAAGTTAAAATGACTTATTCACGCATATTCTTTTGACAGCAAGAAGAACTTTTAGTATATACATTCCTTACAAACAAACAAAAGGCAGATAAACAATGTTGTATAGGAACTTCAACACACACTGTACAATATTCCCACTTTGCTGACATAAGTTATGGAAATTTCATGGTTTACTTGAGTGTCGCTACCAGTATTTTGCTTCTCTGATGATTTTTATCAACTTCCTCATCTGTTAACTTCTCTCCAAGGTATGTCAT…
30	Signaling	AT3G16360	2.272	0.191212	Up	F4J1I8	Smeritima25609_c0_seq1_len=783	CGGAAACTGTGTAAAATTATCATTAATTCATAAGATGCATACAATATTTCTCTTACATGGGAAGTTTAAGCACAATAAAACATGCACAACTCTCCCATATATATCATCACGTAAAGATCAGGAAGCACATCCTACATACTTCCTAGTGAGACTGACAGATTTAAATCATAAACTCTCACAAAATTCACCAAAACCACATTTCTGAGCTCTAGTCCCCCAGAACCATTCATCTAGCGTGAACGAGTTGCCATATTCCTTGGTCCAACCTGCCTTACTAACTGGAAGTAAGATTCAAGCTTCCTCTTCAGCGTTGCATATTCTCTTTTGAATTGCTGGAATGTCCTCATGCAGCCATCAGTGTTTCTTGCCCTGCAAAACTCCTTAAACTGGTTGCATTCA…
30	Signaling	AT3G16360	2.272	0.191212	Up	F4J1I8	Smeritima25609_c0_seq1_len=783	CGGAAACTGTGTAAAATTATCATTAATTCATAAGATGCATACAATATTTCTCTTACATGGGAAGTTTAAGCACAATAAAACATGCACAACTCTCCCATATATATCATCACGTAAAGATCAGGAAGCACATCCTACATACTTCCTAGTGAGACTGACAGATTTAAATCATAAACTCTCACAAAATTCACCAAAACCACATTTCTGAGCTCTAGTCCCCCAGAACCATTCATCTAGCGTGAACGAGTTGCCATATTCCTTGGTCCAACCTGCCTTACTAACTGGAAGTAAGATTCAAGCTTCCTCTTCAGCGTTGCATATTCTCTTTTGAATTGCTGGAATGTCCTCATGCAGCCATCAGTGTTTCTTGCCCTGCAAAACTCCTTAAACTGGTTGCATTCA…
30	Signaling	AT4G23290	-1.37	0.000220257	Down	F4JNH7	Smeritima35497_c1_seq1_len=624	ATTTTATATCTCACAAATAATAGGCCTTTGTTGCAAATAATGAGGGACTGAGGTAGTATATATAAAAGATATCACTGTAAGCCAAACCGTTGCTCGACTATCCTAGTCGATTATCTGGGATATATATCACTGATTGTGTACTCTTGACTTTCCGACACTGGCTTTGAGTGTTAATTATTACTATTTTCAATACTGCTCATGGCTGTCGATCTTGTAGTATTCTGACTTAACAAACTCGATACAACAGATGATTCGATACTATTGCTGTAAAAGGAACGAGGACATTGTGGCATCGATAGTGTGATGTTGTTTGTGGAATCCGAGTTGAGTATATGCACGATTGTTGACATGGTTGGCCTGTCATTTGTGTTGTCCTGGGCACACAGTATTCCGAAATGA…
30	Signaling	AT4G38480	2.56	1	Up	F4JTP6	Smeritima3559516_c0_seq1_len=301	TGAAGGTGGTGGTGTGGGATTGGGTACGGCGGCAGCCAGTACTGGACTTTGAGAGTGGCCACAAAAGTAATGTGTTCCAGGTGAGGCAAGGGAGCATAATAGCAACTGAGAGAATCAGGCATGAGTTAGAGAAATCTGAACTGCAGCATGGATTGGGAGCTGATAGTGAGTTATTGTAGGAATTACATATCGGGACATGGCCCTACTTTGGCTCCCCTAATGACCTAAATACACTGAAAGACTCTTGGCAACCCTAGATTCCTTGAGCATGTGGACTGTTGGAAGCCTCATAGGTAGGGTG
30	Signaling	AT5G42930	2.603	0.102464	Up	F4K4J2	Smeritima32010_c0_seq2_len=1203	CTCATAAGCAAAACTGAAGTTGGTTAGTCCAATATATAATACATATGCTTCTTACAAACACACACAAGAAAGCCAACAATTTAAAAAGATGAAGGCTATAGCTAGTCGAGAGAATTCATCTCAATGGCTCGTTCTCGTCCTAGCCTCATCGAATTGACATAATCCCTGGGGCTATGAGCAGAAAGACCTGGGAGCATTAGTCCCACGACCCTCAACAATATCGAGCACCAGTCCTCCTCATAATCCACACCATACACATAACGCATTGTTAAGGCCCTCATCAACTCCCACACAGCATTCAAGTATGCCGGAATCAAGTATCTGATCCCGTAGAAGTTCTTGTTCGGCTCTTCTTCCACTTTCTCTTCATCGTAAAAGCTGTTGTAGTAGAGGCAAACA…
30	Signaling	AT5G07340	-2.243	3.71215e-05	Down	F4K6M8	Smeritima29454_c0_seq1_len=1645	TTTGCTGCACACAAGTAGCAACAGAGCTAGCAGTGCCAATGGCAATGACTAATTTTAGTGTAACACCTTCAAAACTTGAACTTCCATCACTACTACTACTATTGCTGCTTGTAATTCAATTTTTCAGTTTTCTCTATCCCACACACTCAGAAATTATATTTGAAGAGCGTTTCGAAGATGGGTGGAGAAGCAGGTGGGTGGTATCGGATTGGAAACGAAGCGAGGGAAAAGCAGGCACATTCAAGCACACATCAGGAAAATGGGCAGCTGATCCTGATGACAAAGGTATTCAGACCTCAATTGATGCAAGGCATTCTGCGATATCAGCAAAAATACCAGAATTTACGAACAAGAACAGAACACTGGTCTTGCAGTATTCAATAAAGTTCGAACAGGAGA…
30	Signaling	AT5G01950	-2.013	0.0127351	Down	F4KAX4	Smeritima45169_c0_seq1_len=896	CTTACTTTCGTTCACTTTATTTGTTTGATTTAGAAGATCACAACATTGAAATTTTGTTTATCTAGTTTGAATTAGTAACTATAGTCTTTAAATTTGAATTTGAAGCCAACCATTTACTAATTATCACGTATGCATGCACTGTTTACATTAGAGTTGTAGATGTACTGCTGAATGGTTTGGAGATCTTCAGGATAAGTGACTTTACTGGGAATCTTGCAACTCCGAACCCACCTCAACAGCCTAGCCCTCCACCACTATCAACAAGCGGAATGAACTCAAACCACCACCCTTTACTTATGATAATCTTAAGCACAATAGGTGGTGCAATTCTTATATTCCTCCTCACACTTGTTTGCCTTATTTTCTATAAGCGGAGGGCAGCAAAGGAGGATACGACCT…
30	Signaling	AT5G01950	-2.013	0.0127351	Down	F4KAX4	Smeritima45169_c0_seq1_len=896	CTTACTTTCGTTCACTTTATTTGTTTGATTTAGAAGATCACAACATTGAAATTTTGTTTATCTAGTTTGAATTAGTAACTATAGTCTTTAAATTTGAATTTGAAGCCAACCATTTACTAATTATCACGTATGCATGCACTGTTTACATTAGAGTTGTAGATGTACTGCTGAATGGTTTGGAGATCTTCAGGATAAGTGACTTTACTGGGAATCTTGCAACTCCGAACCCACCTCAACAGCCTAGCCCTCCACCACTATCAACAAGCGGAATGAACTCAAACCACCACCCTTTACTTATGATAATCTTAAGCACAATAGGTGGTGCAATTCTTATATTCCTCCTCACACTTGTTTGCCTTATTTTCTATAAGCGGAGGGCAGCAAAGGAGGATACGACCT…
30	Signaling	AT5G01950	-2.013	0.0127351	Down	F4KAX4	Smeritima45169_c0_seq1_len=896	CTTACTTTCGTTCACTTTATTTGTTTGATTTAGAAGATCACAACATTGAAATTTTGTTTATCTAGTTTGAATTAGTAACTATAGTCTTTAAATTTGAATTTGAAGCCAACCATTTACTAATTATCACGTATGCATGCACTGTTTACATTAGAGTTGTAGATGTACTGCTGAATGGTTTGGAGATCTTCAGGATAAGTGACTTTACTGGGAATCTTGCAACTCCGAACCCACCTCAACAGCCTAGCCCTCCACCACTATCAACAAGCGGAATGAACTCAAACCACCACCCTTTACTTATGATAATCTTAAGCACAATAGGTGGTGCAATTCTTATATTCCTCCTCACACTTGTTTGCCTTATTTTCTATAAGCGGAGGGCAGCAAAGGAGGATACGACCT…
30	Signaling	AT5G01950	-2.013	0.0127351	Down	F4KAX4	Smeritima45169_c0_seq1_len=896	CTTACTTTCGTTCACTTTATTTGTTTGATTTAGAAGATCACAACATTGAAATTTTGTTTATCTAGTTTGAATTAGTAACTATAGTCTTTAAATTTGAATTTGAAGCCAACCATTTACTAATTATCACGTATGCATGCACTGTTTACATTAGAGTTGTAGATGTACTGCTGAATGGTTTGGAGATCTTCAGGATAAGTGACTTTACTGGGAATCTTGCAACTCCGAACCCACCTCAACAGCCTAGCCCTCCACCACTATCAACAAGCGGAATGAACTCAAACCACCACCCTTTACTTATGATAATCTTAAGCACAATAGGTGGTGCAATTCTTATATTCCTCCTCACACTTGTTTGCCTTATTTTCTATAAGCGGAGGGCAGCAAAGGAGGATACGACCT…
30	Signaling	AT2G23200	-1.849	0.00252753	Down	O22187	Smeritima44989_c0_seq3_len=2144	AAAACAAATTAAAAAAATGGTTCTGTTTCTTCTATTAATTTTATGTCCTATTTTCAATCTTGCGGAATCATTAAACAACACATCTCCTTCAACTTATCATCCAAAAGAACACAAACTCATTAACTTCGGCCTCCAAAAATCCTCTAATGATGGTGGTCCATGGTTGAGTGACGAAGATTTTGTAGATGCTTCGCCACTAACCTCCACCGCTGCCATGCCGGTAGATGCCATAGCTCCGTACAATGTGGCCCGTGTATTTCGAACCCCAACAAATTATTCAGTCCCTGTGTCAACTTCCGGTCCCATATTCATTCGCCTTTTCTTATATCCACCTTCTTCAACATCGTACAACAACATAGACATCAGACAATCTTTCTTATCACTAACGGTAAATGGAGT…
30	Signaling	AT2G23200	-1.849	0.00252753	Down	O22187	Smeritima44989_c0_seq3_len=2144	AAAACAAATTAAAAAAATGGTTCTGTTTCTTCTATTAATTTTATGTCCTATTTTCAATCTTGCGGAATCATTAAACAACACATCTCCTTCAACTTATCATCCAAAAGAACACAAACTCATTAACTTCGGCCTCCAAAAATCCTCTAATGATGGTGGTCCATGGTTGAGTGACGAAGATTTTGTAGATGCTTCGCCACTAACCTCCACCGCTGCCATGCCGGTAGATGCCATAGCTCCGTACAATGTGGCCCGTGTATTTCGAACCCCAACAAATTATTCAGTCCCTGTGTCAACTTCCGGTCCCATATTCATTCGCCTTTTCTTATATCCACCTTCTTCAACATCGTACAACAACATAGACATCAGACAATCTTTCTTATCACTAACGGTAAATGGAGT…
30	Signaling	AT2G23200	-1.849	0.00252753	Down	O22187	Smeritima44989_c0_seq3_len=2144	AAAACAAATTAAAAAAATGGTTCTGTTTCTTCTATTAATTTTATGTCCTATTTTCAATCTTGCGGAATCATTAAACAACACATCTCCTTCAACTTATCATCCAAAAGAACACAAACTCATTAACTTCGGCCTCCAAAAATCCTCTAATGATGGTGGTCCATGGTTGAGTGACGAAGATTTTGTAGATGCTTCGCCACTAACCTCCACCGCTGCCATGCCGGTAGATGCCATAGCTCCGTACAATGTGGCCCGTGTATTTCGAACCCCAACAAATTATTCAGTCCCTGTGTCAACTTCCGGTCCCATATTCATTCGCCTTTTCTTATATCCACCTTCTTCAACATCGTACAACAACATAGACATCAGACAATCTTTCTTATCACTAACGGTAAATGGAGT…
30	Signaling	AT2G40850	-2.164	0.0472857	Down	O22199	Smeritima33002_c0_seq1_len=1202	ATCGATCCTCCCGCGTACCAAGCCACCGACCAACATGGCAGCGTCTCTCCAAGCCGCGGCCACGCTGATGCCGGCCAAGATCGGCGGCCGGGCCTCCTCCGCGCGGCCGTCGTCGCACGTCGCCCGGGCGTTCGGCGTTGACGCTGGCGCCAGGATCACCTGCTCCCTGCAGTCCGACATCAGGGAGGTCGCAAGCAAGTGCGCCGACGCCGCCAAGATGGCCGGCTTCGCCCTCGCCACCTCTGCCCTCCTCGTCTCCGGCGCGAGCGCGGAGGGGGCGCCCAAGAGGCTGACCTTCGACGAGATCCAGAGCAAGACCTACATGGAGGTGAAGGGTACCGGCACCGCGAACCAGTGCCCGACCATCGACGGCGGCGTCGACTCCTTCCCCTTCAAGGC…
30	Signaling	AT4G32410	1.906	0.0461052	Up	O48946	Smeritima36883_c0_seq1_len=1314	TTTCATGTTAATATCAAAAAACACTGTATTTCTGTTGGCATATCTATCGTTCCTGTCTATACCATCAAACCTTTGAGGAAATTGGACATAACAAACTTTCTTCCCAGTTTGTGGATCCATCAGAAAGCACATAGACTCCCTAACTGCCTTGCTGTTGTTTAGGTAGTGGTCACAATCCAAATTTAACATGAAAGGTGCATTTGTTAGAACTGCAGAGACGCGAACCAGCGCATTCATTGCACCAGCTTTCTTGTGATGCTGGAAACCAGGTCTCTTCTCACGAGAGACATAAACCAAACGAGGGAGTTCATTTCCTTCGGTGTCATGTCCTCCACTGTGACCGAGGAATACTTGAATCATCCCAGGGTGATCTTTTGTATTATTTCCTGGCCATGGTGT…
30	Signaling	AT2G30040	2.113	0.15439	Up	O64741	Smeritima16648_c0_seq1_len=952	GATGATGATGATGATGATGAAGGGGAGAAGTCGAGGTTTGGCCAATCAAAGATGCTTCGAGGGGAGGAATCAACGGTGATCTTAGAAGGGGTAACAGGGAGTAAAAATGGGTGTTGGAGTAGCTGATCACAGCTCCACCGCTGACCGGGGTTGCGAATGAGGCATTTTTGTAACAAGTCTTTAGCAAGTTCGGGCAGTTGAGGAGGGAAATCGGGCAGGTCATTTGAGTACCCAATTTGAAACAGAGTATGGGCCCCACAGTCCTTCCACGCTGGCACTCCGGTGAACATCTCAATCACCGTGCACCCTAGTGACCAAATATCTGACTCATACCCTTGTGATTCACCACGGACGACCTCAGGGGCCATCCACAGTGGACTCCCACGTGGCACCATCTTC…
30	Signaling	AT2G26190	5.104	0.08454	Up	O64851	Smeritima13606_c0_seq1_len=678	TAAACAAGGAAAAGAACAAAAACACAATCATACCAAATAAACCAAAACTGCTCAAAACCCACAACGACACTCACGAGGAGGTTGCTCCACTCTTCCACCGCGTCGTCGCCGTCATCGTCCCCGTCACCAATCTTCCCCCAACTTTTGGTGCTGCTGCCGTCGCCTTCACACCGCCGCTCCAAACGCAAGCACACGAAATCAGGCACCTTTTGGACATACCAGGAAGGAGGAAGTAGCATGTGCTGTTGATAGGGGTAGGGGTAAAAGTATTTGGAGTGTCATTGAAAAGTGGATTAGAGATTGACCCTCGACATCGATATGGACATAATCTTCACTTCTATTATACCAAATGGCTTGAGTCGCAAAGCAGAGAACCTTTCTTTTATTGGCTTGATATTG…
30	Signaling	AT5G67360	-2.602	1.62003e-06	Down	O65351	Smeritima43206_c0_seq1_len=2722	GCCACATAATGGTTTTGTACTCAATAACAAATTACAGAGTAATTACATACAGTCATGCAGTATGTATTTATATCTGCAGAATATGGATGAGGAGTTGATTCACGCGCATTTCTATGTGTGCAATTACCAACGTAGCTTTGACTTTTCAAACGGCCACGTGAAATGAATAAAAAGCCCCTATGCATTAAGAATTTCATAGTGCACCGTGCTATATTGGGCAGGACTCCTTAAAAATTGTGTATCAATTGTGTGCCACCATCTCCAATTGGTTAAAGCTAATATGGTTTTTTTGAATTTAAAAATAAAAAAGTAATTATCGTAATATTAATTTCAACCAAGAATAGTGAATGTCACACAAGTGGTACGCAAAAATTTATCGAACATTAGATTTAGACTCCT…
[truncated: 256 more rows]
