# Supplementary material for: Transcriptome Analysis of the Response to NaCl in Suaeda maritima Provides an Insight into Salt Tolerance Mechanisms in Halophytes
Source: PLoS One. 2016 Sep 28;11(9):e0163485. doi: 10.1371/journal.pone.0163485 (PMC5040429; doi:10.1371/journal.pone.0163485)
Supplement: S13 File — (XLSX) [file pone.0163485.s013.xlsx]

## Sheet: Primer sequences
		Transcriptome Analysis of the Response to NaCl in Suaeda maritima Provides an Insight into Salt Tolerance Mechanisms in Halophytes
		Sachin Ashruba Gharata, Shaifaly Parmar, Subodh Tambat, Madavan Vasudevan, Birendra Prasad Shaw
		PLoS One
Fig. 8		S13 File. Primer sequences used in the study
	Forward Primer (5'-3')	Reverse Primer (5'-3')	EST ID	RefSeq ID / Uniprot_Acc	EST seequence	NAME
	GGTGTTTGAGGCAATAGGAGGTTG	GTGATGTCATTGATTCCGAGAGCC	Smeritima30281_c0_seq1_len=1643	UniProt ID_Q940J1	TATTAATCAACGAGAAGCATATATAGTTACAAGAAACATATATAAAGATCTAATTAAACTAGATGAAAAATGTGGTTTTGTAGGGGAAATTAAAACTAGAAACTTAATTGTACCAAAATGTAAACTACATAAAATGTGGTGTACGTACTTGATAATGCCTAAAAATGTGGAGTACGTACTAAAATTAAAGGAGCTAATTAACTAGTAACTAGCTAGGAGTAAAACCAAGACCAGAAAGAAGACTGATCACCAACTAATAATGCATTACTATTGTTGCTAGAGCTTGCATTAGGGTCATATTCGATATCGCCCGTAAGCTTGAGAAAATTGTTGATTGTTGGTGGTGTTTGAGGCAATAGGAGGTTGTTATTCATTAGCAAATGTTCCTCATCCTCTTGT…	HOMEODOMAIN LEUCINE ZIPPER CLASS I (HD-Zip I)
	TCTTCCAGTAGCCTTCCAAAACCC	AGATGCAAGATAGGAACCACACCA	Smeritima425174_c0_seq1_len=709	Uniprot ID_Q84WP6	GATATTCATGCATAATCCAATCAGATTTTTGGCCATGAGGAGCTCTTCCTTTGTAGAAAACAAGTGTCTTTCTCATCCCAATTCTTTTTGAGTTGCTGTAGATTACTTTATCTCTTCCAGTAGCCTTCCAAAACCCGGCTGCCGTGGCCCGGTTTGTTCTTGTTCCTGTAGGGTACTTCTTGTCTTTGTGACTGAAGAAGTACCAATCATTTTGTGGTGTGGTTCCTATCTTGCATCTTTCTTGAATATCCCAAGGTTCAAGCTTGTTGAGATCAACTTCAAGAATGACATCCAAGTCAATCTGATCATTATTAACCTTCTTTCTTAGGTAATACTGCAAGAGTTCCTCTTCCGTCGGATGAAACCGGAATCCAGGAGGTACCCTTGATTCCCCATTTA…	NAC transcription factor NST1 ( NAC Q84WP6)
	GTCGTTTTCAGGCAATGGTTGGTA	GGGGCCTTGGAGCAAATATTTCAA	Smeritima272628_c0_seq1_len=658	Uniprot ID_Q9LPI7	CTTAATAGTAGTGATTATAACTGGGGATGATTGTGGTGGTGGTGGTGATGACTCTCAATGATGGTGATGGTGATGGTGATCAGTTGATGATGACGGTGAAAATATGGATGCCATTGATTCCAGTGTAGCCCAGTCACTGAGTCCACTTAGTCCTGTTGCTGAGTCGTAGACTGAGTTTGGTTCGGTCTCGGTTTTGGTCATCGAAACGATGTCGTTTTCAGGCAATGGTTGGTAGTAGCTAGCTACTAACAAGGTGCTATTGTTTGGGCTTTCAAGGTTTGGGAGCTTCAAAAACCTATCATATTGTTGTTGAGTTGAGGATTTTGTTGTAATATTATTCATATTTGTGTTATTGTTGTTTTGAGGTTTACCACCCATAAATTGAAATATTTGCTCCAA…	NAC domain containing protein 26 (NAC Q9LPI7
	TTCTTCCTGAAAACGCGGCATATC	ACAGGCCGTGACAAGATGATCTAT	Smeritima475050_c0_seq1_len=991	UniProt ID_O65508	TATTATTATTATTATTATTATCAGTAGTGCAACTGTATGTAACAGGGATGATGTTGGTGCTAGTTGTTGGATGAACATGATTATTATTGTTGTTGACGATATCATCTTGTTGAAATGCCGACTTTCCCATGCAAGAAAAGATGTGATCAAGAACTTTTTTACTGCTGAAATTCAACAACTGATGAGTTTGTTGATCACTTGATGATAATGTAGGCAAGCTTTTAGGATTGTCAAGTGCCTTTTGGTAGTTTTTCTTCCTGAAAACGCGGCATATCACCCACCCTTCCTCTGTCATACAATTATCTTCACTTGACATGCTGGAGAAATCCTTGACAGTGGAAGGTGATGTAGTAGTAGTAGTGCAGTCTTCAAGCCTGTATTCATGCATGATCCAATCAG…	NAC DOMAIN CONTAINING PROTEIN 76 (NAC O65508)
	CATGTACGGAAATTCAGACCCTGC	ACCAACCCAGTCCAAGTGATGTTA	Smeritima24316_c0_seq1_len=874	UniProt ID_Q9C9G7	TACACATACACATACACATACGATAATAAAGTACTCACATAAACATATATAATTACTTAGCTTGCATTGTAGTATATATATACTACCTGGTACTAATTAATTAATTAATTAAGTGACATAGGTAGGCATGCACTGCAGTCTGCACCACGCCACCACTAAATTAAAAGCTTTGTCCAAAAAGTAAGGGAATAGACTAGCCAGGGTTCATTTCATATTATATATACCAAGTATGAGAAATTACTTCCTAAACTGCCACAACTCATCCAAATCCCACATTATCCCGTCGCCTGCCACGTTGTTACCGAGCCAATCGTTTCCCTCCATTTGGCAGCCCATGTACGGAAATTCAGACCCTGCCGACATGTCCATGTCATATTCATCACAGTTATTCACACAATG…	MYB DOMAIN PROTEIN 62 (MYB62)
	ACCAACCCAGTCCAAGTGATGTTA	CATGTACGGAAATTCAGACCCTGC	Smeritima27440_c0_seq1_len=1333	UniProt ID_Q9LRU5	CTTTAAACTCTCGATCTACTCAAATTAATATACATACACGATACACCCCGCAAAAATAAAAAGCAAAGCTAGCTAGCTAGAGAAATAATAATCCTGAAAAATAAAGTTTAATCAATATTAAACAAATGAAAGCAGAAAATAATTCAGGTGCCAAAAATGAATCAAAGCAAAATCATAAACAAGAAGATCAGCAAGATGAAGAGCTAAGGAGAGGACCATGGACACTTGAAGAAGACACTATGCTCATTCATTATGTTGCATGTCATGGTGAAGGTCGTTGGAATTTGTTGGCAAAATCTGCAGGATTGAAAAGAACAGGGAAAAGTTGCAGATTAAGATGGCTAAACTACTTAAAACCTGATATAAAGCGTGGAAATCTTAGTCCACAAGAACAGTTGC…	ENCODES A PUTATIVE TRANSCRIPTION FACTOR, MEMBER OF THE R2R3 FACTOR GENE FAMILY (MYB121)
	GTCCGTTCTTCCTGGTAATCTTGC	ACTTTATCCTCACCAATGGCCAGT	Smeritima31362_c0_seq2_len=1495	UniProt ID_Q9SPG1	ATCATTAATATTATTAATCATGATGATAGATACATATGTACAAAGGTTTTTCTTTGCACAGGAAGACCACGAACATGGGGCGCCTCATCGAACAAATAATATAATTTACATACACAATTTTAAGAAAAAATAAAAATAAGCCACTATTTTCTGTTTTTTCACTATGGTACGTGTATCACTTTGTTATGGTATGATTCCCACAAATGGTTGGGTAAACACAACCACTCGAGAACTGCTCTGATCCAAACATAAATGAAATTAAAATAAAATTTAACCTAAAGTGGAAACATGCTACTTTGCTAGCACGTATACCACATACCATGTACATACATGTTTCCTGGTGAACTCGTGCTCGATTGTCGTGGTATCTGATTAATTACTCCCGAATTAGTCTTAATA…	MYB DOMAIN PROTEIN 42 (MYB42)
	TGAACTCAGAGGCAAGGCTTTCA	ACCTGGGTTGAAAACAAAGCAGC	Smeritima25156_c0_seq2_len=552	NP_565536.1	TAAGATCTGCAAGCTATCAGGTTGAATTCAGTTGGAATTATACCTCATTTATCAAGTTTTGATTCTCCTTCTTAAGAACCTTGAACTCAGAGGCAAGGCTTTCATAGCGTGCTTTCAGGACACTATAATCACGCTCTGTCTGCTTTGACTTGGTCCGAGCCCTCCTGTTCTGGAACCATACAGCAACCTGACGAGGATGTAGTCCTAGCTGGTCAGCAATCTGCTGCTTTGTTTTCAACCCAGGTCTTGATTCTGAGCTGAACATTGATTCTAGGGATTTAATTTGATTGTAACTAAATCTTCGCTTGTTGCTGTTCTTGTTTATCTGTGTACTTGCTCCAATATTGATATTCATACTTGTGTGTCTCCTGGGATTTTCTTGCTATGGCTTTGCAGTTG…	Homeobox-leucine zipper protein ATHB-6
	TGGGGCTAAAAGTGTGTTGGACA	TAGAAACCACAGCAGCCTCGAAC	Smeritima25156_c0_seq1_len=1210	NP_191748.1	TATAAATTAACATTATGCATTCATGTTGCTTGTACAGTACTGTACAAGCAACATGAATGCATAATGTTAATTTATAATATAAAAACCTTTTGCAAATAACCTTCTACAATTAGGAATTTGTTTTATAATGTTGTATCCAATCAACCATATCCAACTTTACAATATATTTCCATGTCCGGAATTTGGTCCCCCTTCATGTATGAGTAACATTGTTTTGATGTTCTTTTTCTTGTTTCTGTTTTGGGGCTAAAAGTGTGTTGGACAAGAGATCCAATCACTACTTATATCAGTTCAAGACTGCTGAAGTAGCTGAACATAAACCAGTGCCGGAAGGTTCTAATATATTCGGTATTCCATTTTGGTTGACTGGATCAAGTCCAGAATTCCCACCAATCTGCT…	Homeobox-leucine zipper protein ATHB-12
	TGCACTCATCAAATGCCTCCTCA	TTCGGACTCCAACTTGTGCTCAC	Smeritima29409_c0_seq1_len=1016	XP_004234616.1	GCAGTCGTTAGCTCCCTTTCACTCAAAAATATTCCTAGAGAAAATTGATTGAATTGAATTTGACAATTAGCTTAAAAAATAAACATTTAAAGTTGAGAGAGTGACAATTTAAATAGTTATACATTACATAAAAAATAAACATGCAAGGTAGTGAAGATGGTTCTATGGGTTTGATTACTCAACTTTACTCTGGTTTATGCACTCATCAAATGCCTCCTCAACAAGGAGATCAACCAAAACGACGTAGAAGGCGAAAGAGCAAAAACGATGGAAGTAGTTCCGCAGCAAAGAAGAGAAAACTGAGCGAAGAGCAAGTGAATATGCTTGAGATGAGCTTTGGTTGTGAGCACAAGTTGGAGTCCGAACGTAAGGATCGCTTAGCTTCTGAGCTAGGTTTGG…	Homeobox-leucine zipper protein ATHB-21-like, predicted (ATHB21)
	GGTTGAGGATGATTGTGTTCCCCT	AGCTTGGTGGTGAAAGATGGACA	Smeritima149408_c0_seq1_len=1268	NP_001234264.1	TTTTTTTTTTTTTTTATAGTTTTGGGAGTGCATAAATACAACTCTTCAGTCTTCACCAAAGAAAAAGCAAAAGAAATATAGTACGTAACACCACCTAGAAGTTATATGATAAAATTCCATGCATATATTTGACAACCATAACGTAACTCCTAGCTACATACTAATTATGTTCTACGGATCGGAGCAATAAATTAAATTACGACCATCTATCGCCATAGGTAGTTTCAGACAATTTTCCCGAAATAGCAGCTGCTAATGCTGAAGTAAAAGAAGGGTCTTTAGTTAATGAAGAGGCCATTTGTTCTACCAATAATCTTTGCAATGCTTTCGAATCAGCAACGACGCCACCACCATTGTTCATCTTCTGCATAATGTTGTTGGGCGATGAATTCGAATTCA…	WRKY transcription factor 2 (WRKY2)
	GGCCGCACTCTTCCCTCAATATT	GGAACCACATCTTGCAAAAGCCC	Smeritima15833_c0_seq1_len=639	NP_182248.1	TGAAGTTGATCATCTTGAAGATGGTTATAGGTGGAGAAAATATGGGCAAAAAGCCGTCAAAAATAGTCCTTATCCTAGGAGCTATTACCGATGCACCACACAAAAATGCCCAGTGAAGAAGAGAGTAGAGAGATCATTTCAAGACCCTTCAACTGTGATCACCACCTATGAGGGTCAGCACAACCACCCCGTTCCGGCCACACTGCGTGGCCACGCGGCCGCACTCTTCCCTCAATATTCGATGTTTGCACCAACAACACAACAACAAGAACAACCTTCATTTTCGTCGAATTTCCCTCAACAACTACTTGCTCAACTAGGGCATGGTGGTTTTCCATCTTCTTCTCAACAATTCTCCCATATACAACATCATCATAGCATTAATAACCTTCAACATCA…	WRKY DNA-binding protein 23 (WRKY23)
	AGCAGGACAGTTAAAGAGCCGAG	ACATCATGGTTGTGCTTCCCCTC	Smeritima26143_c0_seq1_len=1195	NP_181381.2	GAGGAAATACGGGCAGAAGCAAGTGAAGGGAAGTGAGAATCCGAGGAGTTATTACAAGTGTTCGTACCCAAACTGTCCTACGAAGAAGAAAGTCGAACGTTCCCCTGAAGGCTATGTTACTGAGATTGTGTATAAAGGGAGTCATAACCATCCTAAGCCGCAGCCTGGTAGAAGATCGTCGTCTGTTCAAAACAATAACATCAGTAATGTTGGGTTTGATGGTTCTGAGGGTTGTAATAATGGATCATTTATTCATCAACCACAAGGGGATTACTCTTCCTTTACTCCTGAGACATCATCTGTTTCGCTAGATGATGAGGATGAGTTTGATCAAACTTCCGCGATTAGTAGAGGAGGCAAGGAGGATGACCATGAACCCGATTCCAAAAGATGGAAAGG…	WRKY transcription factor 33, putative (WRKY33)
	ACGACCTTCACCATGACATGCAA	ACGACCTTCACCATGACATGCAA	Smeritima275706_c0_seq1_len=479	NP_564519.1	CTCGTTGTCTGTTCTTCCTGGTAGGTGTGCTGCTATTTTTGACCATCTGTTACCCCATTTAGAGTGAAGCTCAAGGATGAGCAACTGTTCTTGTGGACTAAGATTTCCACGCTTTATATCAGGTTTTAAGTAGTTTAGCCATCTTAATCTGCAACTTTTCCCTGTTCTTTTCAATCCTGCAGATTTTGCCAACAAATTCCAACGACCTTCACCATGACATGCAACATAATGAATGAGCATAGTGTCTTCTTCAAGTGTCCATGGTCCTCTCCTTAGCTCTTCATCTTGCTGATCTTCTTGTTTATGATTTTGCTTTGATTCATTTTTGGCACCTGAATTATTTTCTGCTTTCATTTGTTTAATATTGATTAAACTTTATTTTTCAGGATTATTATTTCT…	myb domain protein 112 (MYB112)
	CAACAGGTGGGCACATATAGCAAG	GGGCAATTAGAAGGGGTATTGGGA	Smeritima314331_c0_seq1_len=1246	XP_002509854.1	TGGATTAATTACTTGAGACCAGATATAAGGAGAGGAAGGTTCAGTCCAGAAGAAGAGAAGTTGATCATCAGTCTTCATGAAGTTGTAGGCAACAGGTGGGCACATATAGCAAGTCACTTACCAGGAAGAACCGACAACGAAATTAAGAACTATTGGAATTCTTGGATCAAGAAGAAAATTCGGAAACCCTCTTCATCCTCCGTGTCTACACCTTCAATAATGAACCCAACCATCACCACCACCACTTCCACCTTAGACCATGGTCCCAATACCCCTTCTAATTGCCCATTTATGATCAAGTTTGAGCCCAATCATCAAATCCATAGATCAAATCAAGATGGACCCACAAAAGAGACCACAATACCCATGCAAGAAAGTAATAATAACAACACAACCCTA…	MYB DOMAIN PROTEIN 14
	TATTCCCTTTCTGGTACTGGTGGC	CTTACCCCGGTCAAGGAAGTACTG	Smeritima25687_c0_seq1_len=788	UniProt ID_Q9FY82	TCTATACGTTAAATGGGTGTTACGTTAAATAGGTAAAATCTATATGTTAAATGGCTGTATACGTTAAATGGGTGAATTTTATGGCATGTGAATTATATCTTCAATAATAAAAATAATATAAAAAAGCTTAACACTAGGTAATAAATTTGATAGTAAAACTAAATTATGGCAATTTTGAGCTTAGGTCATCATTTTTTGTATGGTGGCAAATATTCCCTTTCTGGTACTGGTGGCTTATTATATGAGTTTACAAACTGCGCATCAGATAGGGAAGTTGATCCCGGGTATGAGGCAGAAGTTGGTGATACACCTGCTAAAGTTGAGCTTGGACCATATGATCCCACAGTACTTCCTTGACCGGGGTAAGGTGTTGTTCCTGAACTTCCAAACGGACCTTGA…	NAC DOMAIN CONTAINING PROTEIN 82
Fig. 9
	Forward Primer (5'-3')	Reverse Primer (5'-3')	EST ID	RefSeq ID / Uniprot_Acc	EST seequence	NAME
	TTCTCCAGATTGAAAATGGCCGC	GTTGGTCTTTGTGCAGGTCTCAC	Smeritima20511_c0_seq1_len=1692	NP_001042794.1	ATAGGAAGGTGTCAATTGCGGCCTTACACCGGTCTGCAAATCATATAACAAGACTCGGACTCTCTCTCTTCTTTCTCTCTCTATTTCCAGCTTTGCTTACTCGGGGATTTCTTCGTTCTCCAGATTGAAAATGGCCGCAATTGACACCTTCCTATTCACCTCCGAATCCGTGAACGAGGGACACCCTGACAAGCTTTGTGATCAGGTTTCTGATGCAGTGCTTGATGCTTGCCTTGCGCAAGATCCCGAGAGCAAGGTTGCTTGTGAGACCTGCACAAAGACCAACTTGGTCATGGTCTTTGGTGAGATCACCACCAAGGCTAATGTAGATTATGAGAAGATTGTCCGTCAGACTTGCCGCAACATTGGATTTGTGTCCCCTGATGTCGGTCTTGATGC…	S-adenosyl menthionine synthase (SAM)
	TTGCCAACACTTCCTCTTTGCAG	TTACTTTGTGGCGCGTGATCATC	Smeritima31863_c0_seq1_len=2274	NP_192867.1	TATAGTAACACATAGTTTTTAAACTGACGAACACCATTACAAGTGATTTTTAATGAATTTGGAGATTAATCTCCTACGTTCATTAAGTATAGATACAAATAATGCTCATTACATTTATTTTTTACAATTCAATTTTAATATGGTATTCCTACCCACAAACTCAATCACACTTGAGATACAATAATGAGCTCTATAAACATAAACATTATAAATTTATAATCAATAATATTTCAGTCAATACAAGTAAATATTCTTGCATAGTATGATTTTTTGTACCATGCTAAAAGAAAAGAGTAAGTTCTGCTACTCCACAAAAGTTGCGTATCCACTCATGTGTCACTTGTTTGTATTGGTTAAAATAAATTTAATTTTGAATTTAAAAATATAAATTAGTTTTTG…	1-aminocyclopropane-1-carboxylate synthase (ACS6)
	CTGAAGCAAAGTTCTGTAGGATGC	CATGTTCTTCAGCCCAAACGACA	Smeritima112410_c0_seq1_len=571	NP_171933.1	TATGGTATACAGTTATAGAGTGTTACTTAGATGGCGCACATATGAATTCACAGCAAAGACGGGAACAAAGTTATCAATTGACAAGCTTTACATCTGGATACATCTTATGAGTACTTTCATTGGGATAATATAGAGTAGAAATTTGGATCTTTATTTTATTTTTACTCTGAAGCAAAGTTCTGTAGGATGCACCTTTTCTCAAAACAAATTAATGCAAACTATTATTCCTTTATTAAAATGCAAATGAATTTAATTTTTGAATGCAGCAAGTGCTCGCGACCCTTGCTTAAAGCTCTCACGGAAGTTCGCCATATACTCTGAGAAGGTGAACTTCTTGTACAGTGGAGGCTGATGAGCACTGACCAATTCACTTGGGGGCTCAATAATATCATTGTCGTT…	1-aminocyclopropane-1-carboxylate oxidase-like 7 (ACO7)
	TTCACTTTGAGTTTGCACCCCAC	ATAACAATCAACGGCAGCAGAGC	Smeritima36342_c0_seq1_len=1041	XP_004293846.1	TTTTTTTTTTTTTTTTTTTTATATACTTAAACTAAAAATTATTAATAATAAGAAAATGGGGGTAGGGAATTAGGGATCTAGGTGTAACACATTTCTAAAATCCTAAGATGAGGGATTATGATAAGATCAAACAACTGCTTGAGGTGGGGCCAAGTTAAGATCAAGATCAATGGTTGAATCTTCACTTTGAGTTTGCACCCCACCATTGTTACCCAACACTCGCCCACACCTGAACGCGTCATGTATCACTCCCACACCCTTTGCCAACGCGCCATAAATCGCGTGAGTGTCACCGCCGCCGGAGGCGAGAGAAAGCTCAAGCGGCGGATGTGTCGGCGGCGCGTCATCACACGCGCCGAAAGAATCGACTGTGGTGACGCTGTCGCCACCACTGCTAAG…	Ethylene responsive factor 4 (ERF4)
	ATCAGGCTTCCCAAGTGAAGGTT	ACGGTTGATGAGGTTTGGAAGGA	Smeritima19546_c1_seq1_len=1916	NP_001185157.1	AAAAAAAAAAAAAAAAAAAGCATCCATTTAGCTGAAATATTTACAGAAACCTACTGTAAGTATTGAAGATTAGTTTCACCACGGACCAGTCTGTGTCCTCCTGAGCTTTTTCCGTGAACTAGATTGTGCATTCATCATCTCGATCACCTGATTTTTCTGTATCTCCATAATTTCTTCCTGCTTCTTCCGTAACTCTTGATTCTCGGCTTTTAGTTTGTCAACTTCCTGCTCCAGCTCCATAGTATATGCCTGTTTGCGTGCTCTGGACCTTGCAGCAGATTCACGATTTTTAATCATTCGCCTTTGTCTCCTCTCAACAACTTTGTCAACCGCATTGATTCCTTTTCTTCCCCTTAAACCACCATTAAACATATAAGGAACTGGTGAAACAGAAGATGA…	Abscisic acid responsive elements-binding factor 2 (AREB2)
	CCTCTGCCACTTCTTTGCCATTTG	CAACTTCCCTGCATTTCCTCACAT	Smeritima193282_c0_seq1_len=469	NP_001151160.1	TATGATGATGAGGAAGAGCAGCAAGTATCTAAGGATGTGATGAATGCTTGCTGCAGGTCGGCATTTGCGTATCTTTGGAGAATAGAAATGGCATACTCCATGATTCTTGAATCACAAGGCAAAGTAATTGGGCCATCAGTTGTTACTCCAAACTCTTCTTCAGCCATTCTCAACAATTCTTTAAGAATCTCAGTGTGAAGATAAACTAAGGGAATTGTAAAACGTTTTCCATCTGTCGTGTAAATGATAAAGTGACCCTTTTTGGTCTCAGATTTCAGCCATGAAATCCTTCTTCTGCTTGCTGCAGCTAGCCTCTGCCACTTCTTTGCCATTTGGATAAGCTTTTGAGTACTAATCATGATTTAAAATCTTGAAAAGAAACAGATAAAATATATGGAG…	Auxin responsive protein
	GACAAGGTCGAGTGGAGTGTAACT	GTGGTAGACTTGGGCTAAAATGCG	Smeritima163712_c0_seq1_len=2019	NP_195455.1	CATTTTAGTGATTTTACCTTTACACTACAAAATTAACTCTTCACTCTACAAAATTTCACTTGCACAAACTAATTAAATAAACCAAACCATTAAAAACTTAAATAGCATTTGCATCTTTGAAAAATAGCTAAACATTATGGCTGTAGACTCAGTTCTTTCATCGCCGTTAGGACCGCCGGCGTGTGAAAAGGATGCTAAAGCACTCCAATTCATAGAGGAGATGACTCGAAACGCTGACACTATTCAAGAGAAGGTGTTGGGGGAGATATTGAGCCGAAACGCCGAGACTGAATATCTTCGGCGTTTCAAGCTCAATGGTGGCGTTGATAGGGAGTCTTTTAAGTCTAGTCTCCCTATGGTCACCTATGAAGACCTCCAACCAGAAATCCAACGTATCGC…	indole-3-acetic acid-amido synthetase
Fig. 10
	Forward Primer (5'-3')	Reverse Primer (5'-3')	EST ID	RefSeq ID / Uniprot_Acc	EST seequence	NAME
	CTTTCCTTGATGTTGGGACTGCTG	TCCCTCTGAATTTTGTACCCCGAA	Smeritima21426_c0_seq1_len=1504	NP_175261.1	AAGTAGCACTGGTAATACAACAGAACAACGGCATCAAAATCAAAGAAGAAATTGAACAAGCTCAAAAATGGCGGCATCATCTTCATCTTCAATGGTAGCAAGTTTATCTGCAGATGATCGAAACATACTTGCAACTGTAAACATGGTTGCATCAAGTTTATCTTTACTAGGATCAGGTTTCATTGTTCTTTGCTATCTTCTTTTCAAAGAGCTTCGCAAATTCTCTTTTAAACTCGTCTTCTATCTCGCTCTTGCGGACATGCTATGCAGCTTTTTCAACATTATTGGAGATCCATCTACAGGATTCTTCTGTTATGCTCAAGGCTATAGCACACATTTTTTCTGCGTTGCATCTTTTTTATGGACAACCACCATAGCTTTTACACTTCATCGTACTGT…	G-protein-coupled receptor 1
	TCCTCAAGTGCATCAACCTTACTG	GCATAGAACCAGAAACAACCGCTA	Smeritima55363_c0_seq1_len=843	NP_596008.1	ACATATCTGAATTACACCAGCACAGATCATCCATCCTCCATAAATTATGGCTATGCTCATAATCAAGGTGCTCCAGCTTTGCCTCAAATACAGCCATCACTGTCGCAGACACTGGCTTCTGGAAGCAATGGCCCGAGTGTTGATAATGCATATCTGAATTACAACAGAAACCATCCAGCCTCCATAAATTATGGCTATGCCCATAATCAAAGTGTTTCAGCTATGCCTCAAATACAAGATAATTACAATGGTCCACACACTGCAAATTTGGCTTATGACTACAGTAATCAAGGTTATTACAATAGTCATCAAACAGTAGTTGGAACAAGTGTTCATCAAAGCAATAATGTTCCTCAAGTGCATCAACCTTACTGGTCTACCACATCTGGCAATATGAAT…	GTPase activating protein Ucp3
	ACTTGGTGTTAGAGTTCCGACCA	TTGACCACACCTTCAAAAGTGCC	Smeritima975279_c0_seq1_len=524	NP_187002.1	TCGACTTGGTGTTAGAGTTCCGACCATCATGATTTCTCCATGGATCGAACCTAAAACAGTGTTACATGGAGCTTCAGGGCCATATCCAACATCAGAGTATGAGCATTCCTCAATTCCAGCAACTGTCAAGAAGATCTTCAACCTGAAAGATTTCTTAACTAAGCGCGATGCATGGGCTGGCACTTTTGAAGGTGTGGTCAATAGGAAAACGCCAAGAACTGACTGCCCAGTAACTTTGCCAGAGGCTGTAAAACTGAGAGAAACATTGCCACTGGAAGACAAGAAACTGTCTGATTTCCAAGCAGAATTGGTGCAAATGGCAGCTTGCCTAAAAGGCGATCACAAGAAGAAAACTTACCCAGATGCGTTAGTAGAGAACATGACAGTTAAAGACGCTGT…	Non-specific phospholipase C3 (PLC3-I)
	GCACTGAGGCTTGTAAGGTTTTCA	CCAACCAGCACAAGAGAACAAGTT	Smeritima41360_c0_seq1_len=1857	NP_566206.1	TCAAAGCATAATATAGTATCAAAAAAATTAAAGAAAAGAAGAAATCAAGAAAAATGGGTGAAAATAAAAATGAGAAAGAGTATCCAATAAAAACAGTTGTAGTATTGGTTATGGAGAATCGATCCTTTGATCACATGTTAGGATGGATGAAGCCACTTAACCCTGAAATAGATGGTGTAATGGGTCAAGAGTCGAACCCCTTGAACACTTCGGATCCAAACTCGGGTCATGTCAACTATGGAAGTGGATCCGTTTTTGTGGATCCAAACCCTGGTCATTCCTTTCAAGATATCTATGAACAGGTATTTGGAGAACCATGGAGCCAAGAATCAGTGGACAAGAATTTGGCCCCAACAATGCAAGGATTTGTCCAAAATGCGAATCGGATCCAAAGTGGGA…	Non-specific phospholipase C4
	AGTCTTGGTAGCTGAATTGTGGGA	GATTCCTCCTCCATTCCAACCTCA	Smeritima546423_c0_seq1_len=1958	NP_595950.1	GCCTAATGTCAAAAAGAAAAAATATGAAGAGTAAAGTCAGTTTATCATTTGTAGTAAATTAATTAATTGTTAAGCAATATTTTACAGAATCACTTACATATTTTTATTTTGTTCACGTATGACTGAAACACGAACTGGCACTTATTGATATTGATCCAGCTAAGTCTTGGTAGCTGAATTGTGGGAAGTATGGTTGTGATTGCTCCATTTCTTCTGCAATGCTGTTGAGGTGATGAGATGATAAATCAGGTGGAGTAAGTTCAACAGATTCTCCAGTAAATTCCGAGTCGAAATATCGTGTGTCTGTGTCTGATGATACTTGAGGTTGGAATGGAGGAGGAATCTTTTTTTGTTCCAAATCCAACCAATTAATACTACTAAAGAAAACATGACTCATGA…	Protein kinase C
	CTTCACACATCGAAGCAGTCAGTC	ATAGACAGGACTCACGACTTTGCA	Smeritima9578_c0_seq1_len=2025	NP_001234203.1	CAATCTTTGAGGGAAGCCATTCATAATGCTAGAACTTTTAAATGGTAAGCTGTCCTTTGTTTAAATAAACTTCTTTTCTTGTACTTCGTATTATAGGAAGCTTTGGATTGATTTAACATTAAAGTTTCAAACTAGTAGAATGTTTGATCATTAAACAGGCGTTTTATGTTATCTGTATCGAAAAGTTCTTAGAAAATGCTTTAATTTTACTTCACACATCGAAGCAGTCAGTCAAACTTAAAGCGCATAAGCAGCCTTGCAGCTCTGTAGGGCTTTCCGTTCTTGTCATACAATGGAACGCATCTGATTCCACTTATGAGTTGACTTACTGGCAAGCAAGTTTGCCCTGCAAAGTCGTGAGTCCTGTCTATATCGAACTCTCTGACCTCAATCATCAGC…	PI-phospholipase C PLC1
	AAAACCGGAAGAGTATGTCCCTCC	CCATTGCAATCTCCGTGTCTCTTC	Smeritima33150_c0_seq2_len=2002	NP_849501.1	AGCCACATCGTTGCTGGGAAGACATATTTGATGCTATCATCAATGCAAAACACCTGATTTACATAGCTGGGTGGTCTGTAAACACTAAGATTACGTTGATAAGGGACCCACGTAGGCCGAAAGATGGGGATTTTGCTCGCCTTCCTCTAGGAGAACTTCTCAAAAAGAAAGCTGAGGAGCCGGGTATGAGAGTTCTCGTTCTTGTTTGGGATGATATCACTTCAAATCGGAGTGACAAACAAGGGTTAATAGCAACCCATGACGAAACCACCTTTTCGTACTTTAAGAACACAAAAGTACGATGTTTTAAGTGTCCTCGGAGAGCTGGCCAGGGAACAAGTAGATTTCAGGGTGTTCAGGTTGATACTGTGTTCACACACCATCAGAAGACAGTAGTGG…	phospholipase D delta
	GAGTTTGTTTGAAATCATCGCGCC	CATGCAGGGTCATGGAAAACAACT	Smeritima33816_c0_seq1_len=875	XP_004139963.1	TACAACTCAAAATTAGTCGACTCCCAAATCCCAATCACACAGCACATAGAAGAATACATGATACATCATCATACATATCCCCTTTCTCTATTTCCTTAGTTAATTTTGAAAGGCTCCCTCTGCTCTGTTTTACTTAACTTCTGTAATCTAATCATCTCTCAAATTGAGTCGAATAAATACCTTGCTTCATTCCCCCTTGCTCCTTTTTAAAACCCTCGTTTTCTTTATTATTTGATTAGCCTGCCAAGCTTAACCGAAGAAAATTCAATTGGAATTGGAATTCGAAGAGAAAGACGACGAACAACAATGGTGGAGCCAGATGGATTTCATGTTGAGGATTTCTTGATTCCTAATTATATACTAAATCCGAACATAGACGACACAGAAGAATGTTCATCA…	diacylglycerol kinase
Fig. 11
	Forward Primer (5'-3')	Reverse Primer (5'-3')	EST ID	RefSeq ID / Uniprot_Acc	EST seequence	NAME
	TTACATCCGAGGGTGCTGAAGAG	TTCCAATGAAGTCCTGCCAGTCA	Smeritima4700_c0_seq1_len=1307	NP_001234477.1	TTTTTTTTTGGGTGATTATGATTTGTGATTCTCCATTATATTTCTTTTTTCTTTCTCCAGAATGTTCAAGTCACTATATATTGTAACTAGCTAGGTTCTTCAAGTGTTTTCTCTCATGAATTTTGCAGAGTGAAAGTTTAGGTTTTCAAACTTTAGAAAAAAAAATGGGTGATTCTAAAGAAACAATGGAAGCTGTGTTGAAGGAAGCTGTTAATTTGGAAAATGTTGAACTGGAAGAGGTTTTTCAGCAATTAAGGTGTAATAGAAATGGCCTTACATCCGAGGGTGCTGAAGAGAGGCTCCGAATTTTCGGACCCAATAAGCTTGAAGAGAAGGAGGAGAGTAAATTTCTGAAGTTCCTTGGGTTCATGTGGAACCCTCTTTCTTGGGTGATGGAAG…	plasma membrane H+-ATPase (PM H+ ATPase)
	TCATGGAAAGGCATAGCTGGTCA	CCCTCTAAGTCCGCTGTACCAAA	Smeritima21616_c0_seq1_len=2436	NP_175839.2	AAGAAACTCAGGCATTTCTCGTTGAAAATAGAAGCCTTTCATAAATACGAAAAAGTAAGCAAGAAGCAAAAACAGTGAAGAAAAAGAAGAACAGTTTAGAAAGAAACTTCCTTACTTAAACAAAACAATAACCTCTCTAATCTGTTGACTCTTCATTCAAATTTCAAACTACCCCCCTCTAATTTCAAAGAATCACACAAATCCCATCTCACAAAATCATCAATTTTTTTCTGGGGTTCAAATTTTTTTGAAGAAATTACTAAAAAAAATGGCAGCAACAATGGAAGATCAAGTAATTTCTCCTTCAAATGCAAAAGTAGTAAGTCCAACGAATGATCAGCAAGCAGCAGGAGTTGGGATTTTGCTACAAATTATGATGTTGGTTCTTTCATTTGTGCT…	sodium hydrogen exchanger 5 (SHE5)
	GTTCCCACAACCCCAAAAGACAAT	GTAAAGGCCAGAACTCACGCATAC	Smeritima35076_c0_seq1_len=2236	NP_001068371.1	CAACTCACAAGTGGCTAGCCCCATCTTGAGGGTACTTCTTCACCAACATCAATATGTGCATGCATTGTTCCTACCGAGAAGGATTTCAATTCTATCCATTTTGTTCAATATTTGGACCTTAATCTAAATATACAGCAATATGCAAAAGTAACAGTAAATGCAAACAGATTTTTAATTTTTCTTTTTATTTAAAATTGATCCTCTTTTATATTGCTCTGTCTGCAAAAAATTATCTAAGGAGATAGAGGATAAATAGAAGTTTGAGCACTCAGATTACAAAAATCTAACGCTCATGACTAGGATCTGCCGCACCAGTTGGTGAGGCTGGTTCATATGTCACAAAACCACGCCCACCAAAAACGGGCCTCATAAATTTATCATCAAATTTCCTCCAAATGT…	Na+/H+ antiporter
	GGAGTTGACACCTCTCTGAGC	TCACTGGTGTACGTGTCAAGG	Smeritima25553_c0_seq2_len=1132	NP_194718.2	TTGTGTGCCCTTACCATGGATGGACATATGGCTTGGAGGGAAATCTTCTCAAAGCTCCCAGGGTTACAGGATTGCGGAAATTTGATCCTAAGGAGTTTGGGCTCATACCCATAAGTGTTGTGACATGGGGACCATTTGTTCTTGTCAACTTGAGTGCTGCAGAGCAGGAAGTTGATTGTGGAAGAATGGAAAATGACTGGCTAGGTAGCTCAGCAGGCCTGCTCAATTCCAATGGAGTTGACACCTCTCTGAGCTACATTTGTAGACGCGAGTACACCTTAGAATGCAACTGGAAGGTATTCTGTGACAATTACTTAGATGGTGGCTACCATGTGCCATATGCACACAAAAATCTTGCTTCTGGGCTCAACCTTGACACGTACACCAGTGAAATGTTTG…	CMO (Choline monooxygenase)
	AGCGCAACTTCTAGACTGCTT	CCCTTGCTAATAACAGGGCCA	>Smeritima12682_c0_seq1_len=1972	UniProt ID_K7T3P2	CCTGATCTAAAGAGTCAATTAATGTCCAAATTAAGGTCTCTTATAAAACCTCGCTATCCTCTATTCTCACTCTTTGCTTCCCACTCTCTTTCTCTCCTCCCATTTTCATCATCAACTCAATTTCATTCTGCAACAATGTCGATCCCTATACCTTCTCGTCAGCTATTCATTGATGGAGAGTGGAGAGAACCCATCAAACGAAATCGTCTCCCAATTATTAATCCTTCCACTGAAGAAACCATTGGGGAAATTCCAGCAGCAACTGCTGAGGATGTTGAAGCAGCAGTAAGTGCTGCTAGAAGAGCACTTAAGAGGAACAAAGGGAGAGACTGGGCTGCTACTTCTGGAGCTCATCGTGCTAGATACTTGCGTGCTATTGCTGCTAAGGTATCAGAAAAA…	BADH (Betainealdehyde dehydrogenase)						Suaeda salsa	DQ641924.1	ATGTCGATCCCTATACCTTCTCGTCAGCTATTCATTGATGGAGAGTGGAGAGAACCCATCAAACGAAATCGTCTCCCAATTATTAATCCTTCCACTGAAGAAACCATTGGGGAAATTCCAGCAGCAACAGCTGAGGATGTTGAAGCAGCAGTAAGTGCTGCTAGAAGAGCACTTAAGAGGAACAAAGGAAGAGATTGGGCTGCTACTTCTGGAGCTCATCGTGCTAGATACTTGCGTGCTATTGCTGCTAAGGTGTCAGAAAAAAAAGACCATTTTGTTAAACTTGAAACCATGGATTCTGGGAAACCACTGGATGAAGCAGTGTTGGACATAGATGACGTTTCGACATGTTTTGAATATTTTGCTGATCAAGCAGAAGCTCTGGACAACAAGCAAAAG…
Fig. 12
	Forward Primer (5'-3')	Reverse Primer (5'-3')	EST ID	RefSeq ID / Uniprot_Acc	EST seequence	NAME
	ATCCATCAAAGTCCCCTCCTTGAG	GCCATTCAACTTGTTGCAGTTTGG	Smeritima426248_c0_seq1_len=925	NP_001175168.1	ATCCATCAAAGTCCCCTCCTTGAGAACCTCCATTTTAGACTTGTCTATCAAAGTCTCGTTCTTGTTATTGGAGTGTTCCTTGCCCTTTTCTTTAGACAAACCATTTGACTTATGAGCAAGTTTCTGCAAAACATCATCACCAAACTGCAACAAGTTGAATGGCCAAGCCACATATGTCCCATGTGCCTCCTCAACGGTGTTTATATCAGCACTAGAAATAGGAATTGGGATTTGGTACAATTTGCGAGATTCTTGGAAATGGTCAACACAAACAGCGTAATGTCCTTGAGGAAGAGGAGCCCCATGCACCTTAAAGCCCTCACGTGGTGGGCGTGCATGGCCATCGGCTACAATAACAAGACACTCTTCAGCCGACTCTGGATCTTGGAGTAGAAGTTT…	Manganese and iron superoxide dismutase family protein
	CCCTTCCTTAGACAGCTGATCCAA	ACTTCTACTCCCGCTCATTCGATC	Smeritima19846_c0_seq1_len=1805	NP_001154674.1	CTGGTTTATGGTTTACATGGAATTTTAAACTTTGGTTGAGCTTCTTAAACATTATTGACCAATATCTCAAGGTCTAAAGTAGTAAAGAACAAATCCAAAGACTGTTGGATTAGCTAGTTCATGTAAAACCGAAATTCTATGGAAATCAAAGCGAATGATGGTAAAAGAGATGGAACAATATTGTCATCTATAAACTGTGGTGATCCTCAATGTATATCAGAAGAAATCAAAGTACATCAACACACCTCGAAAATGTAAAGTGAACTAGAACTTATTAAGCTGTAAGCAGCACATCTCCAGTCACACAGAATGGACGGACATGTTTTTCTAGCTATGGAAACATCACAATATCAACACTATCACACTGCAAATTTGCACTTAAATTTTAGAGGCAAAGCC…	monodehydroascorbate reductase (MADH)
	ACCCCACTACTCATTTCCACACT	TGCTCCAATCTGTCTTGATCCGT	Smeritima44619_c0_seq1_len=1118	NP_001130486.1	TGTCTTTTTACCAACTTCACCAGCCACCCTGATCATCATTCCCCGTTACATCAGATATAAATAGCCCTACCTCATGCATTCTGCCAAATCACTAAACAAGCTTCTCCACTACTTAATCTATCACTTACCGCCAATAGCTATCTATGGCTTCAGCTACTTCGTCCACCATCATTCTCGTAAATATTATAGTCATTGCCTCATTGACTGCAGCAGCTTCTGCTGCAGGTGGGTTCTACCAGAATTTCGACATTACTTGGGGAGATGGTCGTGCAAAGATTCTAAATAACGGCCATCATCTCACACTGTCCTTAGACAAGACTTCTGGGTCTGGCTTCCAGTCTAAGTATCAATACCTCTATGGGAAGATTGATATGCAAATCAAGCTTGTTCCAGGGAACT…	Xyloglucanendotransglucosylase/hydrolase protein 23 precursor (XEH)
	CAGCATCAGAGAAAAGGCCGAAG	CCTCAAGCTCGAAGACAGATCCA	Smeritima14874_c0_seq1_len=3539	NP_001104955.1	ATATGATCCTCTTCTTTAAATCCCATCATCTCCTCATTTCCACCTACACTATTGCCTCTTCTCCACCCACTTCTTTGATTTCGCCTTCGCCTTCGCCTTTGCCGTGGTGTCATTTGCCATGGCAGGCTTCATGCCTAGTCCATTCTCTGATACTGACCAGAATCGTCCTCCAACCCACCAATCCGGAGAAAAAACATGCAGGGTTTGTGGGGATGGGATAGAACTGAAAGGAGATGGGGAATTCTTTGTGGCATGTCATGAATGCAAGTTTCCTGTATGCAGACCATGCTATGAGTATGAAAGGAATGAAGGCACTCAGTGTTGTCCTCAATGTAACACTCGCTATAAGCGTCACAAAGGCTTGCCAAGAGTTGAGGGTGATGAAGAAGAAAACTTTGA…	Cellulose synthase 5
